# Supplementary material for: Matrisome-Associated Gene Expression Patterns Correlating with TIMP2 in Cancer
Source: Sci Rep. 2019 Dec 27;9:20142. doi: 10.1038/s41598-019-56632-3 (PMC6934702; doi:10.1038/s41598-019-56632-3)
Supplement: Supplementary file 1 — Supplementary Dataset 1 [file 41598_2019_56632_MOESM1_ESM.xlsx]

## Sheet: Supplementary Table I. Recount2
Peened, D. et al. Matrisome-Associated Gene Expression Patterns Correlating with TIMP2 in Cancer.
Supplementary Table I. Recount2 RPKM for Breast Dataset
Sample ID	Tissue	ACTA2	ACTN1	ACVR1	ADAM10	ADAM12	ADAM17	ADAM28	ADAM33	ADAMTS12	ADAMTS14	ADAMTS2	ADAMTS4	ADAMTS5	ADAMTS7	ADGRA2	AEBP1	AFAP1	ANGPTL2	ANTXR1	ANTXR2	ARHGAP1	ARHGAP31	ARHGEF25	ARL4C	ARMH4	ARSI	ASPN	ATP8B2	AXL	BGN	BICC1	BMP1	BNC2	C1QTNF1	C1QTNF2	C1QTNF6	C1QTNF7	C1R	C1S	CALD1	CALHM2	CALHM5	CALU	CAVIN1	CCDC80	CCIN	CD248	CD276
TCGA-3C-AAAU-01A	Other	55.9563	24.4833	5.19158	5.6198	4.69243	4.53453	0.455907	0.197257	3.58695	0.685012	3.71367	1.91844	0.164621	0.903398	6.06729	58.8279	3.20808	8.74284	12.9766	1.43977	31.4298	2.38301	4.77098	2.17031	0.674175	0.632061	3.87553	1.88249	3.9379	195.13	0.457874	3.56032	0.355031	1.82662	1.57101	4.54766	0.14991	9.62812	7.35015	13.4453	9.9973	0.537312	31.5042	31.5112	4.03994	0.0808487	7.67868	30.9022
TCGA-3C-AALI-01A	Ductal	98.9905	23.5421	10.9148	12.6078	7.17704	6.73841	0.661337	0.330977	3.24768	1.02017	8.79154	3.7143	0.590677	2.40006	7.01025	183.265	3.01339	14.0029	23.6834	2.25647	41.8015	2.07158	4.07455	12.8159	1.1417	1.62037	10.4691	2.51562	7.06256	265.531	1.54917	5.35073	0.543225	4.48869	0.951214	5.47953	0.0233687	41.8499	40.3598	15.996	5.12971	0.632069	37.2452	50.4488	6.2424	0.174763	18.5654	27.3459
TCGA-3C-AALJ-01A	Ductal	93.4238	23.4872	6.2896	3.07536	9.01639	8.29196	0.604116	0.272196	4.49142	2.9842	15.6387	4.4639	0.767527	2.44835	16.3585	128.482	7.42383	15.5165	17.1113	2.23273	29.9516	2.66319	4.57783	6.26004	0.770829	2.11829	17.5484	3.33832	6.02075	526.342	1.63274	9.13287	0.647292	4.68202	0.194113	14.6363	0.093257	31.577	35.8947	19.2805	6.18151	0.923277	32.9239	65.2517	9.90441	0.160944	32.0575	27.4748
TCGA-3C-AALK-01A	Ductal	181.026	38.0869	11.1817	5.8145	17.6945	6.99081	0.606246	1.72556	4.48218	2.52334	13.6197	2.71337	1.2548	1.47333	8.22303	198.15	5.90704	17.7801	33.7267	3.32202	31.3938	2.92034	5.82744	10.4461	1.47522	2.97064	118.709	6.0163	12.5184	422.477	3.57968	8.7075	1.21442	7.04932	0.526544	11.2356	0.664794	53.0482	58.3099	29.1561	8.01581	1.2082	37.4291	86.3323	20.7986	0.327429	30.2117	23.3482
TCGA-4H-AAAK-01A	Lobular	138.624	31.7643	10.2305	5.77794	22.2531	6.49952	0.589245	3.18	6.51659	1.55902	20.4468	1.76835	1.44853	1.59565	10.413	360.813	6.6941	53.8264	57.7798	3.94095	32.4693	2.86584	8.42753	13.806	1.82424	3.71901	217.788	4.43955	20.695	396.792	4.27862	9.41526	1.90023	6.85778	0.691042	15.0987	1.00051	62.9166	79.628	34.9973	8.52272	1.46992	50.3446	100.157	32.8922	0.533895	22.6668	25.4897
TCGA-5L-AAT0-01A	Lobular	181.58	33.1786	9.47795	3.48127	16.4644	7.13453	1.04938	1.43186	6.63121	1.98175	17.7246	5.54156	0.99466	1.45498	11.4563	230.902	4.63809	13.2372	41.8346	3.90526	32.7364	3.06201	7.08215	10.872	1.57984	2.78626	123.34	6.19721	15.2216	500.051	2.52031	7.21725	1.29721	7.86347	0.594108	12.2124	0.56334	64.2023	75.2183	27.9857	14.3049	1.39898	43.7947	98.3698	21.7019	0.440739	19.397	30.8225
TCGA-5L-AAT1-01A	Lobular	76.6518	24.3032	9.32719	4.9511	12.8334	5.57325	1.41169	2.30533	3.59502	3.61412	13.0682	3.92122	0.422752	1.67234	8.18575	202.578	2.92048	29.5968	18.4636	3.76026	40.9838	3.00684	4.77614	24.9344	1.51165	3.0191	23.451	7.13101	13.1149	299.77	2.42583	7.6733	1.1876	6.27903	0.391334	11.3076	0.262716	81.3781	76.0843	21.3873	11.1422	0.703826	29.6326	63.1892	16.8701	0.140886	39.7197	28.8299
TCGA-5T-A9QA-01A	Ductal	16.8931	23.4424	6.87215	4.18197	0.278345	5.15718	0.146748	0.00427662	0.273024	0.11838	0.363125	1.79627	0.316832	0.664898	7.59343	13.273	1.9764	3.55418	1.28331	1.18881	35.5102	0.377544	2.59968	1.90248	0.570564	0.0534258	1.26264	0.889653	13.2591	34.9786	0.0531736	2.08388	0.0309369	1.11539	0.0413419	15.271	0.0134067	2.55569	1.50579	2.24581	7.77073	0.165754	17.053	8.49259	0.389394	0.0128541	4.28185	10.1654
TCGA-A1-A0SB-01A	Other	468.309	41.5873	12.5043	5.61267	0.831259	7.84462	0.529727	0.14443	0.642382	0.0339218	3.36212	0.726419	0.967088	2.68216	3.61973	46.8052	17.2953	27.746	18.9855	2.52383	24.5683	2.06792	3.32379	29.0583	3.03768	0.195269	1.62297	5.80672	20.6734	89.9029	12.5276	6.3056	0.0983143	2.9405	0.211544	1.34763	0.105189	38.8988	20.535	34.7008	2.35781	0.258361	52.8452	111.465	3.47907	0.052619	4.35206	21.7278
TCGA-A1-A0SD-01A	Ductal	187.423	41.248	12.1977	21.0573	9.46648	10.0925	0.555602	0.654812	4.75861	0.923202	7.33155	3.93576	2.18794	1.22562	8.40752	176.938	10.0415	14.3874	38.2686	3.29192	27.7084	4.84714	4.31128	10.0335	1.16482	1.9243	50.5954	4.89714	12.5955	334.653	3.65211	4.47246	1.01885	5.53009	0.633003	7.61931	0.579332	58.7215	55.6926	47.8747	12.7257	1.62167	51.4745	75.166	16.4583	0.27554	14.7251	21.5663
TCGA-A1-A0SE-01A	Other	154.416	35.6347	11.0034	6.29771	15.4327	7.56029	0.403589	0.698642	6.84443	1.02186	9.43129	2.3324	2.14758	0.771391	9.87718	117.38	7.74898	21.4527	29.832	2.96132	38.3339	3.45061	5.98289	9.54226	1.24053	1.45463	70.6917	6.39626	10.0024	279.424	3.8722	3.52256	1.20027	3.71642	0.448164	8.33726	0.42361	42.7831	40.0251	31.435	9.66561	0.925746	49.0385	71.4831	23.5679	0.324056	17.1535	28.778
TCGA-A1-A0SF-01A	Ductal	146.215	26.1854	8.23161	4.98849	5.74784	6.63081	0.45113	1.18794	1.86182	0.0762504	6.51783	1.03512	0.768057	0.412548	10.5761	88.5876	5.02905	8.878	14.7409	2.79766	30.993	3.10934	3.10383	6.5513	0.650575	0.591461	30.4779	4.93781	6.95232	245.861	2.48847	2.75268	0.607967	3.63151	0.260048	4.78792	0.139426	53.9834	57.2809	19.3244	8.2408	0.682677	30.8606	62.664	24.3936	0.103494	16.6092	14.7934
TCGA-A1-A0SG-01A	Other	76.337	22.8173	8.55851	5.44421	10.4155	7.75657	0.876014	0.809735	4.20421	1.90281	10.2803	2.20785	0.568812	1.24825	9.12438	258.3	7.10814	11.2877	36.9838	3.50523	36.0621	3.57474	2.08739	9.53635	1.24226	1.46815	41.547	3.6968	9.98474	348.017	3.06015	3.64924	1.02163	3.55638	0.35391	7.04263	0.706616	42.2456	47.5372	19.4935	6.43552	1.02986	34.9804	49.4085	9.18905	0.220077	11.051	22.983
TCGA-A1-A0SH-01A	Ductal	155.504	38.0894	14.0921	15.6696	61.0226	7.52136	0.550747	1.22393	12.9766	1.91707	31.1035	3.56555	4.40664	1.88607	8.90034	510.251	7.87087	40.8984	98.4324	5.14285	35.791	5.75322	6.58384	16.3052	3.5946	3.50092	473.111	6.3217	27.3654	772.64	9.35865	12.3348	4.31732	14.4284	0.628684	21.9049	1.23884	75.3575	97.8543	55.2867	6.9563	3.31844	96.4631	148.061	49.7397	0.692162	30.433	29.8669
TCGA-A1-A0SI-01A	Ductal	123.336	35.5776	13.0734	5.82659	41.0567	7.63815	0.553264	1.19675	7.72337	1.93041	34.8194	8.09281	3.21973	1.79017	10.023	275.534	6.89421	38.114	65.2822	4.3054	39.431	4.86552	4.88237	14.0748	2.1612	3.08841	315.191	5.23383	19.0868	537.907	5.85328	11.3622	2.80597	10.5135	4.49438	20.2905	0.391359	100.396	124.064	35.8205	8.27451	2.03811	70.2341	84.981	41.3809	0.634007	30.9954	25.0646
TCGA-A1-A0SJ-01A	Ductal	106.348	21.3171	9.45142	10.3314	7.8234	6.91765	0.566621	0.375221	3.82112	0.462667	5.70431	2.68156	1.25531	0.688661	7.33827	84.7472	6.4816	9.99751	21.739	4.86463	25.5968	3.09883	2.49252	5.12014	0.94701	0.958797	24.3417	2.93696	8.69724	230.298	3.23771	5.09429	0.719169	7.88184	0.494624	2.97753	0.173767	42.8347	44.4039	27.0463	6.9472	0.83647	40.962	55.8983	23.1322	0.140974	9.20917	16.437
TCGA-A1-A0SK-01A	Other	25.9618	12.9708	4.0268	3.50927	2.03305	10.9291	0.096952	0.0690663	1.74362	1.15664	9.00434	1.60838	0.898211	1.07184	9.8472	32.1309	12.5992	5.03795	21.5927	0.679111	10.7125	4.0523	3.29259	7.43638	1.19175	0.554664	2.93635	2.84027	1.85186	100.097	1.15776	1.70226	0.220228	4.47219	0.302533	1.45607	0.00902142	9.44373	6.13019	11.2037	6.37685	0.270262	40.3921	13.46	1.43536	0.0389232	3.14053	21.0164
TCGA-A1-A0SM-01A	Ductal	82.4562	29.0148	12.6071	6.70468	15.0034	9.08806	0.780314	0.432613	6.3558	2.25274	16.8902	2.53176	1.39072	1.76182	5.96673	248.203	7.05143	22.8041	47.0314	4.81839	37.6826	3.93845	3.23149	13.6806	1.36753	2.48435	189.389	19.9593	15.4568	517.541	4.28716	7.27487	1.72213	7.88685	0.414064	9.27414	0.143228	44.1401	44.2775	38.2206	12.3175	1.24893	68.4616	66.01	12.2009	0.30898	17.0369	29.4256
TCGA-A1-A0SN-01A	Ductal	61.047	21.1716	8.22956	7.66233	22.0096	7.48285	0.787104	0.344074	9.37493	3.03835	20.2549	1.99041	1.04261	1.49396	7.28961	148.876	6.65475	20.3595	32.6236	3.26355	31.9887	4.04316	2.87931	12.4805	1.41517	2.97928	129.417	4.67687	12.4438	363.292	3.41415	7.14166	1.62215	3.99757	0.236115	10.3804	0.213063	42.2891	57.7361	33.3572	8.69119	1.80089	51.3116	59.0349	14.5172	0.268119	17.5062	31.8381
TCGA-A1-A0SO-01A	Ductal	10.9155	12.7481	5.31597	3.99964	1.89796	30.7463	0.145645	0.0389077	0.562297	0.157959	1.73707	2.56992	0.512437	3.64446	1.86808	19.8255	11.3765	3.40471	5.58648	1.58781	29.6626	0.903047	3.59269	8.43418	1.42023	0.447479	3.13473	3.90037	1.36038	47.1927	0.902252	1.44148	0.138259	1.08074	0.825371	0.783848	0.031622	11.0764	8.28595	19.1251	1.55804	0.175288	60.431	11.8989	2.10318	0.0779624	4.81148	28.5885
TCGA-A1-A0SP-01A	Ductal	49.2312	33.9104	6.87791	4.58194	3.48287	13.3138	0.470416	0.154228	1.17069	0.412685	4.77758	2.50564	9.67891	0.792162	4.56262	45.8055	10.0462	7.01798	10.544	2.33871	13.2012	5.23894	3.0466	26.0585	0.422891	1.36092	7.68019	1.22129	5.93075	146.262	1.6741	4.23194	0.215307	6.49296	0.310607	2.83771	0.0358137	34.4234	29.9017	35.9832	5.48442	0.477697	66.8715	60.5838	6.35211	0.103013	6.69295	20.1274
TCGA-A1-A0SQ-01A	Ductal	53.355	14.1053	4.90218	8.73367	1.64803	4.56684	0.761601	0.163337	1.71058	0.104704	1.72139	1.6598	0.941477	0.577441	6.0232	38.5485	5.46456	5.35834	8.38539	1.39568	29.9546	1.89464	1.13822	2.94944	0.414351	0.130407	6.75137	3.02362	5.67311	101.492	0.836011	1.16135	0.24057	2.29377	0.477846	1.49202	0.103306	15.2617	12.5189	12.1217	6.74517	0.379326	25.8337	29.9569	7.23269	0.0129194	11.0482	10.8731
TCGA-A2-A04N-01A	Ductal	87.4436	24.8272	9.93267	5.67861	20.1624	8.09506	0.655845	0.87896	3.44436	3.57007	8.47518	2.89	1.25767	1.34007	8.16361	245.71	5.73595	15.8558	43.2312	3.47963	29.7941	3.08646	5.45816	10.3252	1.46808	1.57651	120.077	3.85909	11.0342	391.154	3.66379	6.06349	1.54545	6.52962	0.501699	11.5511	1.32464	50.4459	60.7118	25.9644	9.60086	1.44063	42.5341	70.7411	15.8973	0.531027	14.7678	21.5091
TCGA-A2-A04P-01A	Ductal	267.551	18.4604	4.68989	2.39939	3.22763	11.5774	0.811498	0.10618	1.83456	0.298813	4.15584	4.95282	0.971887	0.567633	7.23764	117.025	4.36949	7.97082	13.8592	1.59092	18.5989	2.03536	2.13676	16.1694	0.498129	0.710601	6.45787	1.32939	4.76249	443.704	0.793689	2.97456	0.299829	11.7142	1.63588	2.72451	0.1202	22.8664	21.3131	27.0063	2.78203	0.564541	24.724	51.1559	5.88247	0.159571	13.4199	12.0716
TCGA-A2-A04Q-01A	Ductal	93.2863	18.6455	9.29275	3.6369	5.59601	9.12255	1.39709	0.220048	1.67846	0.773929	6.83672	3.29323	0.366904	0.810838	4.45257	100.763	3.49887	9.24283	19.6269	3.60326	19.2213	3.62126	3.30546	16.7101	0.452527	1.22432	7.31715	2.952	9.65554	1032.75	3.8549	3.87803	0.639029	4.0501	0.198121	3.74247	0.0586125	184.071	215.503	17.5152	5.71792	0.60717	43.4473	42.8079	7.96116	0.661392	15.3412	15.1476
TCGA-A2-A04R-01A	Ductal	112.248	29.625	8.66026	6.46185	7.7835	9.10209	0.157361	0.717537	5.53436	0.789664	5.37005	2.39121	0.918891	0.702362	6.10814	134.512	3.77926	10.9923	22.2211	1.97531	25.019	2.16286	3.1722	5.32316	1.1	0.915785	26.644	1.71213	6.56656	253.838	1.61823	3.89164	0.637446	1.62027	0.157645	4.62797	0.0590748	18.9383	16.4542	21.4835	9.51797	0.736425	56.3102	41.4952	5.67538	0.16992	7.45837	21.0992
TCGA-A2-A04T-01A	Ductal	253.418	27.9261	3.805	5.62314	1.83951	12.044	0.494364	0.0606199	0.971385	0.508196	4.70137	1.99224	0.262207	0.41176	2.74757	34.448	3.25959	6.01487	9.55511	2.96814	17.1001	2.25315	2.84125	9.51149	0.484186	0.386375	1.20681	3.68976	3.78378	268.502	0.849858	2.65765	0.151669	3.07048	0.37672	1.03619	0.12669	18.3892	15.1716	19.6356	3.72253	0.227206	75.4606	39.1522	2.73658	0.0130145	6.68562	28.7892
TCGA-A2-A04U-01A	Ductal	115.388	16.9954	6.67583	1.67586	5.35125	11.3591	0.984036	0.235933	1.58756	0.507952	4.05741	10.3275	0.872543	2.43024	5.85887	104.978	3.27635	6.39696	29.566	0.979372	17.8236	1.24134	3.91475	8.30172	0.421175	1.15401	35.7679	3.05322	6.86446	283.824	1.28825	3.88603	0.211262	3.24527	1.94286	3.61485	0.00913112	20.4833	15.3521	37.671	3.82999	0.471546	40.5742	107.272	4.31358	0.262643	13.253	17.3855
TCGA-A2-A04V-01A	Ductal	101.815	18.306	7.75802	5.45593	15.2511	7.60177	0.328022	0.24974	4.43098	1.0042	14.2247	2.60707	1.51007	1.326	7.01926	189.142	4.23811	24.9433	36.5101	2.0368	24.316	2.14644	4.35626	5.74536	1.03055	1.61858	108.309	4.17917	8.30711	434.174	2.22186	6.19269	1.03759	6.71414	0.285895	8.38081	0.325065	34.7004	36.352	21.0581	13.3398	1.09204	32.6261	64.0363	12.4217	0.144859	23.6825	20.2662
TCGA-A2-A04W-01A	Ductal	238.4	22.1969	17.0769	3.88307	19.3262	7.09729	0.255434	0.982609	5.5387	1.47926	7.4339	2.99504	0.791263	1.47669	7.94768	231.125	7.60595	21.5481	32.7024	3.65263	40.3685	2.33369	4.51464	19.5039	1.03695	2.96114	61.9407	5.16668	9.79562	471.839	3.1194	8.10383	1.39144	4.1542	0.791569	7.77901	0.103579	34.4338	35.6286	31.9961	5.63851	0.927691	100.776	84.1572	18.8912	0.336791	39.2966	28.3366
TCGA-A2-A04X-01A	Ductal	67.4064	16.838	6.04446	6.71875	2.47401	5.9889	0.483586	0.0602866	1.21783	0.443419	4.80796	1.4805	0.302377	0.435496	5.16606	68.3347	1.64962	9.90938	7.71317	1.64018	34.3272	1.58487	1.47736	6.48559	0.544621	0.50721	5.53301	1.8646	6.02467	182.021	0.688387	3.16761	0.232811	2.29278	0.239359	3.9813	0.0449978	26.8762	23.5128	11.3603	6.57156	0.418534	21.955	32.7351	4.88377	0.142373	17.3047	10.9338
TCGA-A2-A04Y-01A	Ductal	52.802	9.46632	5.17443	5.44773	3.35459	7.54423	0.890002	0.333773	1.16486	0.334126	2.91627	3.13877	0.636227	0.383035	3.50571	51.5615	2.7695	8.18271	8.60033	1.63876	13.9717	2.40195	1.11937	10.4092	0.560638	0.252954	10.4106	2.52935	7.56137	121.432	1.04765	1.89231	0.276788	1.98382	0.176798	8.15954	0.0860002	17.6168	17.4692	11.4903	5.73311	0.365328	18.8667	30.716	5.82221	0.0961982	11.0639	8.58182
TCGA-A2-A0CK-01A	Lobular	123.1	18.6443	7.24312	3.39872	3.04102	5.87858	0.763207	1.43079	1.20443	0.18666	4.62112	1.66917	0.476183	0.574179	9.77156	113.484	3.80183	13.5137	13.8369	3.00399	26.2536	2.04508	5.88161	5.90708	0.520032	0.540004	18.0918	6.50771	7.15837	342.281	1.86574	2.97717	0.39334	8.10993	1.28494	4.1589	0.636892	50.1874	38.2878	15.7848	12.9255	0.597979	20.1156	74.4688	12.9496	0.22087	20.5452	24.3127
TCGA-A2-A0CL-01A	Ductal	58.0658	22.8363	10.8952	6.62612	14.1117	11.0527	3.16093	0.579658	5.17192	0.592822	12.7949	6.2401	0.80671	1.12209	13.0116	129.027	6.00354	24.9319	24.1905	5.52985	36.636	6.8113	4.49528	41.8001	0.917932	1.35825	16.9834	8.61854	22.5541	297.401	4.84935	4.022	0.951857	6.66375	0.203181	18.5651	0.0924761	88.7176	93.2677	30.8109	10.291	1.40894	48.1814	66.3643	27.7837	0.359092	22.2826	18.3619
TCGA-A2-A0CM-01A	Ductal	53.0502	46.4762	7.12549	5.92688	7.83092	9.81992	1.06359	0.105179	1.83295	1.07723	8.72847	20.3122	2.30658	0.9228	5.03667	95.5196	6.18544	12.6225	16.9646	2.85376	25.4547	4.09227	1.43054	29.0203	0.855056	1.25138	56.7964	2.75864	12.9473	251.232	1.79815	5.68768	0.627375	3.07607	0.180051	4.9538	0.16944	58.1121	67.0911	26.7802	10.8257	1.16808	58.7983	63.6641	11.8574	0.355649	11.4842	18.3796
TCGA-A2-A0CO-01A	Lobular	112.105	33.514	9.35124	5.40825	7.22352	6.30831	0.926769	3.1177	1.64257	1.00458	6.90149	22.3638	1.44117	1.52391	16.5102	101.153	6.53581	35.9612	12.7657	4.01407	23.5161	7.08117	4.97011	25.145	0.840312	0.984215	13.173	7.81967	7.78806	219.442	3.23495	4.6434	2.56708	19.5697	0.870625	4.34081	0.474041	101.788	80.3498	24.4627	12.3222	0.721333	25.2033	126.69	26.9869	0.213884	44.3063	18.9146
TCGA-A2-A0CP-01A	Ductal	324.68	54.2017	8.86674	3.92242	18.2971	6.42913	0.45736	1.43579	3.4111	3.55413	11.7831	4.01855	1.81358	1.06725	11.2429	245.622	4.95486	26.3085	37.0273	3.4455	37.3205	3.58668	5.59153	11.7861	1.19423	3.79324	100.262	3.89688	12.938	886.548	3.09347	8.15656	1.32948	9.12885	0.691889	10.9438	0.693511	68.2094	51.3529	30.8828	9.73008	1.03977	30.6108	118.103	15.8545	0.299869	35.5753	22.7081
TCGA-A2-A0CQ-01A	Ductal	41.2029	15.9654	8.6062	3.87294	1.7492	6.79129	0.936051	0.221945	1.16002	0.358786	1.73613	2.91442	0.323134	0.375214	3.68588	56.9462	3.62541	4.24838	13.2124	1.42032	24.6603	1.28323	5.26358	3.29756	0.506633	0.38817	10.5368	3.41661	7.97395	135.257	0.614988	1.79899	0.327868	3.3451	0.429105	3.85746	0.0556615	26.6316	7.62227	7.30616	4.89934	0.217039	18.1738	35.2525	3.3443	0.0533673	12.4623	9.33152
TCGA-A2-A0CR-01A	Lobular	117.009	16.8702	4.62322	2.47406	3.18896	3.86245	1.69578	2.05863	1.03155	0.814398	4.90343	2.1788	0.751603	0.915626	8.99696	152.606	2.54329	14.325	8.52977	3.11766	22.556	2.17337	4.80131	21.2936	0.534627	0.973174	22.964	4.41962	10.0722	413.16	1.82829	3.74656	0.407186	7.90035	1.10332	5.51021	0.516814	117.159	79.8191	9.35791	15.2665	0.854475	12.3008	106.962	17.971	0.0889382	23.2441	21.2749
TCGA-A2-A0CS-01A	Ductal	45.1425	24.9998	8.78462	6.71621	11.7826	5.69904	0.660848	0.940602	7.02013	1.13529	20.8687	1.70067	0.930759	1.37502	5.47157	272.396	2.16002	29.9239	45.7886	2.17513	33.8277	1.93079	3.04128	8.92522	1.12401	1.47448	102.306	2.05333	12.0235	464.822	3.04041	7.78838	0.663006	7.72512	0.399344	16.0913	0.0398469	54.0169	38.5464	16.1625	7.03057	1.05604	51.6378	43.961	10.6487	0.229227	28.1005	21.0387
TCGA-A2-A0CT-01A	Ductal	42.1542	10.9678	6.64694	5.58341	3.7251	7.82818	0.315728	0.428867	2.05473	0.503346	2.21929	1.69238	0.279045	0.50817	8.11444	47.8386	3.55258	6.36922	11.1054	2.03935	25.6805	1.80239	3.28554	15.2814	0.916136	0.543416	10.3322	6.3872	7.90798	90.4824	1.34832	1.53048	0.478424	2.07212	0.103646	2.23475	0.560185	13.4099	11.5692	11.8936	3.17179	0.554923	28.2131	29.2424	4.4715	0.103123	9.36053	10.2663
TCGA-A2-A0CU-01A	Ductal	138.623	21.4565	7.41309	8.54259	4.45585	6.88864	0.266768	0.628293	1.43179	0.328509	4.15978	3.95835	0.452539	0.441257	7.85881	66.7162	7.01041	7.86743	10.3404	1.51737	35.9632	2.55523	2.9938	4.28155	0.538366	0.311466	8.91426	3.6138	6.63281	252.045	1.36786	2.41565	0.433574	11.4949	0.769754	4.66472	0.65654	25.3469	23.7017	23.5357	6.30632	0.67643	38.5718	58.3301	17.3884	0.0655708	16.4987	14.6196
TCGA-A2-A0CV-01A	Ductal	200.495	29.1786	10.9667	7.49909	9.43869	5.19118	1.09097	1.38864	2.88451	0.759284	8.30702	4.4932	1.43851	0.724571	11.7673	116.235	4.78856	14.8842	31.2392	4.2865	27.151	3.00295	4.72531	12.393	0.941995	1.75159	38.721	4.56032	13.0843	308.725	4.25935	3.32675	0.944816	3.36377	0.403961	6.7945	0.170188	49.6204	51.0763	24.1913	10.885	0.925134	48.366	66.5929	16.9392	0.206114	19.9506	21.5256
TCGA-A2-A0CW-01A	Ductal	35.5728	15.5176	9.16324	6.03335	2.04134	10.6031	0.282157	0.0904507	1.0999	0.429213	3.61112	6.17381	0.302447	0.601383	4.06761	60.3276	3.02208	5.87334	7.23602	1.06229	37.426	1.5772	1.59247	4.76513	0.32884	0.376652	4.00828	5.54862	5.49951	103.555	0.558486	1.89024	0.132831	1.16477	0.0832744	5.89945	0.049509	17.4417	15.5194	8.23306	13.8415	0.40322	48.0906	19.2596	3.3431	0.0647297	9.24375	26.2752
TCGA-A2-A0CX-01A	Ductal	209.486	23.2883	9.79173	6.74377	12.1787	11.9769	0.307407	0.19709	6.66701	0.782761	13.7957	5.10131	1.90728	2.02427	6.53844	269.575	6.00496	14.4038	50.3435	3.75297	27.9812	3.07391	4.05305	13.9214	0.978039	0.94051	26.7671	2.6376	12.3623	333.826	3.55783	5.57738	0.809117	4.39776	1.02511	4.39174	0.11193	53.9938	47.861	41.6831	4.03735	1.39748	67.3304	71.6779	15.3236	0.19317	12.2929	23.3499
TCGA-A2-A0CY-01A	Ductal	20.272	8.60276	5.09762	2.51129	0.745414	5.53532	0.562201	0.0306206	0.321024	0.489188	0.453314	0.849517	0.287439	0.316938	1.67339	46.2143	1.75457	6.05028	3.1678	2.01801	19.9196	0.312746	7.03751	2.74088	0.475655	0.257621	2.40736	4.72519	1.71817	100.998	0.330219	2.24765	0.0982631	1.1514	0.0528585	3.119	0.00457104	6.03808	3.4477	3.30571	9.28675	0.19041	18.0446	17.9867	1.71227	0.0131479	4.96834	16.6373
TCGA-A2-A0CZ-01A	Ductal	218.471	34.787	12.4455	5.19883	33.3305	6.30957	0.510307	1.05651	8.50481	3.97166	13.8395	4.75474	3.16707	2.43713	12.7488	414.916	8.33322	33.2254	49.7223	4.75957	31.5589	4.62958	5.35668	19.0443	2.06319	3.54291	110.613	9.68934	17.437	783.044	5.22496	9.63736	2.37295	7.50624	0.772169	12.345	0.489681	76.1556	78.4529	37.8825	12.7466	1.77308	63.0624	126.332	25.2072	0.486571	40.506	38.0248
TCGA-A2-A0D0-01A	Ductal	17.0435	1.69958	5.87289	6.6097	0.860303	13.8988	0.154292	0.0383751	0.539336	0.240777	2.75952	5.41852	1.01909	0.218828	3.80832	13.5347	11.377	1.97009	12.1688	0.426194	18.9141	1.27771	7.04442	7.33313	0.230178	1.55996	1.72216	0.528919	3.99149	350.297	3.18093	3.88234	0.110392	5.03252	0.103047	3.0681	0.0044556	27.95	39.2805	16.4498	5.09838	0.0889868	71.6113	44.7215	0.822146	0.0512635	6.7878	28.3408
TCGA-A2-A0D1-01A	Ductal	51.599	18.6423	9.15482	4.94773	4.65335	7.18003	0.0951428	0.139428	17.1395	1.1096	7.14284	4.1718	1.35013	1.14437	5.88956	91.038	5.85082	9.80436	8.22055	2.51772	26.4341	1.20813	1.30617	9.13402	0.621625	0.746487	5.11476	1.08768	3.0529	210.019	0.758442	5.06279	0.272061	1.75433	2.40084	5.23121	0.027318	17.6798	12.1118	12.8401	5.73328	0.288385	29.7839	38.4213	5.60079	0.196441	16.6846	35.5698
TCGA-A2-A0D2-01A	Ductal	85.8635	35.3141	6.27064	4.95688	4.35073	9.14013	0.310257	0.272024	2.12514	1.23772	8.12726	3.63528	0.736562	0.766676	6.50382	92.9863	6.19176	14.952	15.3355	2.20214	28.9416	3.89232	2.48462	17.1161	0.422838	2.19977	4.85894	2.17446	7.51021	549.722	3.4011	7.3152	0.412658	6.49802	0.143808	4.20047	0.0399731	58.2057	42.8742	55.642	5.0104	0.481538	181.42	106.338	8.96748	0.166078	18.8253	41.0071
TCGA-A2-A0D3-01A	Ductal	32.8333	22.7746	11.3984	6.87886	3.47885	6.96889	0.894485	0.118381	2.25759	0.563136	3.58211	9.05933	0.539486	0.360687	4.56444	66.0872	5.00315	5.4986	8.85655	2.11862	32.8385	1.86445	1.86202	3.04679	0.568046	0.258216	9.77594	1.91876	4.89842	156.905	1.51083	1.75639	0.403976	1.09082	0.0635766	3.74929	0.0595606	17.0467	19.301	10.7898	7.53873	0.384312	22.3992	18.5628	6.60854	0.052713	5.75977	9.65097
TCGA-A2-A0D4-01A	Ductal	39.9941	18.0256	5.4139	7.50503	1.75112	8.60242	0.0593017	0.49254	1.69363	0.30138	3.46343	1.19517	0.250501	0.65868	6.99669	35.1713	4.44796	8.39333	8.28085	1.34922	23.9986	1.85069	1.68375	2.55639	0.396498	0.25445	5.79634	2.23698	2.64579	144.937	0.636959	2.19974	0.207267	2.51852	0.219273	3.23234	0.0270886	7.46579	6.15521	9.63372	6.69076	0.355521	28.306	34.8063	3.49423	0.155833	17.9536	10.5563
TCGA-A2-A0EM-01A	Ductal	147.93	27.0821	10.7997	9.23089	12.8633	7.25195	0.667143	0.595029	5.22499	1.50864	7.85267	2.44394	0.824984	0.628063	5.00893	137.843	5.83008	12.626	31.1081	1.61937	26.8681	3.17387	2.8724	5.32187	1.24362	2.18539	75.3532	5.9034	11.8991	238.25	2.61545	4.41754	1.06708	5.27562	0.458502	8.89566	0.473094	29.3505	38.2036	33.0469	5.17184	1.32152	53.3263	70.0767	10.7464	0.414715	14.387	18.8005
TCGA-A2-A0EN-01A	Lobular	116.467	37.1091	9.20417	3.97894	16.5963	7.57837	1.79846	0.590421	5.15457	1.48532	14.2572	3.60524	1.09073	1.37613	8.88484	192.248	7.29587	22.312	24.8849	3.44579	29.8333	7.02278	2.5378	13.8786	1.49319	2.30108	68.3121	6.2917	15.7104	459.031	2.38661	5.44109	1	8.14503	0.629511	7.88931	0.40375	48.9221	55.4795	31.6444	11.2376	1.17266	46.7526	109.09	21.2602	0.352312	24.8224	17.3526
TCGA-A2-A0EO-01A	Ductal	241.902	32.8382	12.2895	6.39302	15.2399	7.67849	0.718847	1.08771	6.13836	0.623595	11.5349	2.58003	2.0163	0.957199	9.94252	180.316	6.31795	24.1531	42.1718	4.79312	44.4306	3.69653	4.70419	21.0255	1.52514	2.1867	84.2019	4.69374	14.9012	413.672	4.30695	4.50204	1.62869	5.61164	0.228584	6.59439	0.350418	59.0211	65.6235	45.2661	10.9915	1.25102	56.4273	89.7653	31.5236	0.193832	14.9138	20.4565
TCGA-A2-A0EP-01A	Lobular	44.0584	23.444	9.99776	4.60497	19.4927	6.25273	2.55904	3.48844	2.56407	2.22503	14.6975	6.06283	2.86657	1.93357	14.2423	143.985	5.87623	45.6102	15.9635	6.19479	24.0489	6.33318	5.4403	30.6687	1.00632	1.76988	57.6559	8.85076	11.7722	395.009	5.43137	11.8677	1.68423	15.0092	1.56629	14.4376	1.32721	138.467	144.905	20.5292	18.5013	1.35646	38.4807	134.503	46.9779	0.130737	77.8739	20.8338
TCGA-A2-A0EQ-01A	Ductal	17.4146	10.2418	5.26682	4.23523	4.55347	7.0672	0.605255	0.230569	2.71761	0.462418	6.60531	3.80921	0.294269	0.499063	4.0976	32.8787	5.47506	6.86545	4.3163	2.70164	16.8042	2.81549	2.59379	13.5343	0.446205	0.698745	1.16111	3.33841	4.27432	93.2738	1.5493	3.41752	0.424021	3.46138	0.136678	3.64906	0.0454594	52.1784	47.0052	9.78791	7.88837	0.407263	32.6354	31.4797	7.40371	0.0653786	17.6509	14.1005
TCGA-A2-A0ER-01A	Ductal	37.7341	19.5211	9.02464	5.81262	3.58315	6.23736	0.867962	0.116293	1.23609	0.181222	1.88906	1.36411	0.324643	0.195042	5.55156	31.3909	11.0091	3.1531	12.1787	1.83415	37.5895	1.99224	0.889484	3.03063	0.421843	0.253662	7.57907	2.32961	8.53199	74.1443	0.856851	1.1301	0.337816	3.9188	0.156139	3.17309	0.0945166	16.5866	14.2399	11.6692	5.56242	0.356989	38.4146	22.1937	10.4964	0.103567	4.44994	11.0632
TCGA-A2-A0ES-01A	Lobular	282.225	34.5208	14.3399	8.23291	8.26668	11.9776	0.856789	2.36684	1.947	0.488926	6.28834	3.9263	4.80753	0.456575	11.6348	67.0683	7.20275	22.2904	25.6954	5.69083	26.4456	4.48301	5.33174	11.5038	1.17485	0.42555	29.0782	5.56261	11.3263	141.21	5.21191	2.92063	1.02219	6.67124	0.618959	3.07998	0.466042	68.7458	55.3741	35.3537	8.07327	0.887329	42.2961	93.261	25.1643	0.106178	16.9091	18.1056
TCGA-A2-A0ET-01A	Ductal	12.0383	10.4242	5.95615	5.42846	0.708592	4.76451	4.25664	0.0743028	0.508519	0.116146	0.66918	0.579858	0.213993	0.310078	2.20286	7.88898	5.44991	3.5275	3.56393	0.959054	14.6937	1.74993	2.45308	3.3359	0.488744	0.0468014	2.5499	4.42157	4.64562	35.052	0.232903	1.56318	0.13812	0.861522	0.0950665	0.896015	0.0274035	5.38122	5.26	4.41433	4.30726	0.200677	27.4098	10.4114	2.56531	0.026274	4.90441	10.4858
TCGA-A2-A0EU-01A	Ductal	48.0115	25.0943	7.12753	6.18	10.5705	9.0682	0.291591	0.327599	3.55217	1.26229	6.28164	2.4166	0.478366	0.768111	5.8032	68.5491	4.82437	8.19068	18.4311	1.54747	20.4926	2.92738	1.36762	9.25841	1.08129	1.6526	65.3888	3.41925	5.59199	154.185	1.54394	3.34268	0.683512	5.13437	0.211125	5.01951	0.200832	20.2758	27.5611	21.6952	8.40409	0.752713	50.0052	41.8989	8.28568	0.223188	11.5659	14.5623
TCGA-A2-A0EV-01A	Ductal	102.374	27.0378	12.7764	7.51298	11.6614	8.91891	0.691159	0.468033	4.5218	0.889057	10.0104	1.75746	0.616857	0.923595	5.92825	270.202	6.20022	19.4465	41.7059	3.3421	31.9233	3.00318	2.41709	10.4871	1.20203	1.45598	30.8821	3.75162	13.5216	396.897	2.61983	3.62463	1.06264	4.82534	0.456596	5.92332	0.385875	53.4885	60.1297	25.6638	6.15784	1.26994	55.5285	58.3595	13.1663	0.322649	13.1128	20.9191
TCGA-A2-A0EW-01A	Lobular	125.526	21.7694	12.6388	8.394	19.5124	8.22304	1.09829	1.54967	4.42134	1.45336	17.1084	1.63076	4.19408	0.795176	17.6461	116.416	6.63505	28.5814	27.52	6.00557	26.2747	5.79966	4.34288	12.3429	1.56749	0.611098	68.518	6.80194	14.5995	287.759	4.40956	4.35368	1.87367	11.972	0.965463	8.04588	1.3808	64.0237	71.2455	40.1225	8.43821	1.38998	40.4012	109.196	52.5902	0.211118	23.2985	15.4721
TCGA-A2-A0EX-01A	Lobular	167.39	25.1902	9.96764	8.0736	11.2622	5.87753	0.655755	0.876604	3.33871	0.871659	10.9847	0.754335	2.91681	0.600572	11.9365	224.589	5.56824	17.0825	32.5116	5.391	31.4589	3.08206	4.62073	8.41961	1.19124	0.858156	119.948	4.10156	10.7559	436.035	3.13298	2.94081	1.37066	4.97641	0.658181	4.87966	2.69024	54.8426	62.3795	30.1299	9.20183	1.27377	36.3987	81.1248	33.5037	0.127902	9.96719	17.4614
TCGA-A2-A0EY-01A	Ductal	59.4397	14.5184	7.98752	5.67639	5.26361	7.48396	4.08155	0.386396	1.57139	0.624533	4.6055	2.63771	0.941325	0.563131	4.9539	114.781	6.6455	6.74252	17.7909	2.28532	25.725	2.62034	1.3684	8.71009	0.541163	0.451793	17.2773	4.20553	6.14337	195.836	2.14575	3.11095	0.581694	3.8327	0.762081	3.14136	0.102102	32.9001	28.4369	14.5756	4.91037	0.595862	37.2699	36.7407	17.4899	0.173539	11.7905	23.1663
TCGA-A2-A0ST-01A	Ductal	46.0961	13.0152	6.64072	5.85765	2.84959	7.98533	3.21388	0.579147	0.678101	0.429107	2.89093	3.28183	1.40542	0.729587	4.9146	18.6416	3.8501	6.22528	10.6769	3.7009	25.4662	6.99262	1.5737	19.0357	0.399615	0.917003	1.18278	4.50242	8.09835	65.0688	1.43089	2.54687	0.311686	8.76111	0.157855	1.51151	0.122857	87.4452	116.819	18.0226	11.6313	0.537474	38.1369	46.5078	5.02795	0.0523526	9.80212	13.573
TCGA-A2-A0SU-01A	Ductal	104.146	19.8802	13.1802	4.21742	6.47609	7.34077	0.473951	0.428641	3.1348	0.671965	4.83213	2.27611	0.814739	0.800754	6.9183	94.0904	5.27949	12.4529	18.54	4.09392	47.3283	3.56456	2.12748	9.02022	0.883677	1.04521	23.0151	5.06827	7.98889	247.856	2.19739	3.04893	0.644715	3.93272	0.56411	3.85792	0.478955	33.8214	33.4301	19.7536	11.2883	0.903422	42.7081	66.1283	12.07	0.165828	16.8805	20.8904
TCGA-A2-A0SV-01A	Ductal	153.585	27.1637	7.40406	6.03362	11.8228	6.09292	0.602525	0.252122	5.04569	1.64655	22.1331	3.8792	0.476249	2.03505	11.1322	241.885	3.18209	28.3982	34.8656	4.01096	36.9606	2.80544	2.44818	26.3341	0.929319	2.34888	67.271	3.31216	15.2802	310.727	2.92224	7.21108	0.971304	6.48676	0.495711	6.78485	0.111634	59.1431	62.1633	29.1903	8.68704	1.33773	60.0697	86.4414	19.6393	0.436695	20.3398	25.7263
TCGA-A2-A0SW-01A	Ductal	45.8054	18.9151	6.84311	3.12753	7.09568	4.58822	1.38383	0.0566499	3.16419	0.68032	12.8687	2.2387	1.2352	0.996519	5.24585	154.024	4.42289	15.4341	19.6145	2.15207	23.708	2.33529	1.26279	7.91887	0.635149	0.972115	37.3622	3.98531	7.61104	302.917	1.49773	6.46543	0.411463	2.85967	6.75061	5.34223	0.045536	42.7104	43.5318	16.4009	5.36593	1.20826	49.2485	39.4092	14.4745	0.23576	15.0469	10.1838
TCGA-A2-A0SX-01A	Ductal	45.7103	28.8057	14.025	6.49162	11.1847	12.5502	1.35237	0.482672	4.40616	1.01056	11.9488	3.46062	2.57518	1.88434	8.01945	136.308	18.4673	20.2871	35.8732	3.76565	21.1575	7.01358	2.44811	137.437	1.10315	2.2318	66.4231	4.8514	11.9304	236.351	3.92814	6.31156	1.19116	5.28965	0.890775	6.38994	0.128386	62.3506	67.6187	30.2337	10.3204	1.09105	53.0941	66.6728	20.9106	0.342905	16.8026	20.4257
TCGA-A2-A0SY-01A	Lobular	66.7582	17.2344	8.8145	4.98154	8.18621	6.20513	0.965611	1.09025	2.954	0.288771	10.4906	1.87303	1.0797	0.664721	9.71091	150.303	5.99968	18.5999	22.4595	4.23558	32.5545	3.41294	3.0191	6.24667	1.03861	0.389141	56.7836	4.01225	10.7826	278.717	3.34145	2.76441	0.934372	5.77588	0.816284	4.59544	1.56816	56.4256	57.0697	20.1132	8.15388	1.33588	37.1371	73.5719	43.6806	0.218461	14.5583	21.9772
TCGA-A2-A0T0-01A	Ductal	110.754	22.7372	5.62891	4.44581	6.06158	25.3928	0.220765	0.0596858	3.78751	0.868558	15.4316	4.20228	1.06563	2.03673	6.29811	198.915	9.89078	18.5532	36.0666	3.25271	17.6389	3.26007	2.20105	27.7601	0.555632	1.1717	36.4218	1.41243	7.79841	307.051	2.73746	5.98244	0.576227	14.3933	0.133942	4.8365	0.0267296	67.74	43.8703	23.5908	3.08898	0.805846	52.0847	55.6759	8.16125	0.448489	15.1196	16.4481
TCGA-A2-A0T1-01A	Ductal	54.3418	20.3366	9.7198	4.42835	13.6457	8.20421	1.04019	0.472679	5.884	1.85081	27.8071	3.91782	2.35577	2.55881	8.1623	178.343	5.38553	31.8763	21.0018	3.42083	29.0922	4.15148	2.57634	11.7069	0.821832	2.50002	26.8656	4.56225	10.3166	485.829	2.8584	8.11032	0.875286	7.83476	2.08737	10.4692	0.148179	60.9713	64.6166	23.1717	14.6963	1.55273	41.8059	77.3359	19.5973	0.232481	30.2437	33.2115
TCGA-A2-A0T2-01A	Ductal	128.753	42.9806	6.13346	4.21139	7.13038	14.9438	0.226301	0.102416	3.11133	0.566993	3.43793	3.16798	1.45977	1.45896	6.62499	73.5869	3.51011	10.9083	14.2561	2.27908	37.3355	4.02194	1.55643	10.4409	0.559455	0.418864	5.69477	0.706892	4.59368	174.077	0.924731	5.33837	0.20959	2.5901	0.144383	2.41185	0.0579696	20.0939	15.4992	22.025	3.25215	0.590332	74.2427	50.8711	4.19024	0.282177	23.9614	28.2559
TCGA-A2-A0T3-01A	Ductal	69.0155	44.1498	6.6223	4.68829	6.56503	9.66591	0.226382	0.314766	4.54903	1.82488	7.33343	4.80529	0.661841	1.05913	8.53531	80.0609	8.02298	10.0209	20.2761	5.80736	36.7281	3.30769	3.25454	7.77919	0.75857	1.23272	6.52593	7.18459	4.05781	178.544	1.53363	4.32534	0.517653	2.64821	0.327526	4.40255	0.137049	18.6744	15.8389	32.4958	9.35504	0.636056	66.435	33.4134	4.94642	0.0657002	9.61166	17.962
TCGA-A2-A0T4-01A	Lobular	63.1293	18.219	9.53671	6.99221	15.4163	6.55953	0.461682	1.36815	3.87614	1.65777	12.688	2.56003	2.61919	1.09102	11.9794	178.333	5.27708	30.5859	23.076	4.48867	35.7402	4.75037	5.48859	9.16932	1.27076	2.3188	135.204	3.74907	17.1813	394.845	3.13319	6.24558	1.3989	7.89608	0.551075	10.851	1.57802	63.8959	65.76	23.2486	15.8449	1.71625	45.8349	115.199	28.3471	0.219834	31.527	26.436
TCGA-A2-A0T5-01A	Ductal	194.336	45.0614	10.791	7.02204	3.87198	8.62946	0.749126	0.270165	2.44092	0.864168	6.33338	9.15605	1.46418	0.673192	6.29262	114.119	4.93084	5.95701	22.8755	2.26492	24.9896	2.94598	4.96363	6.37766	1.05827	3.69647	27.4693	3.18178	12.1402	315.373	2.94398	4.65134	0.615535	4.09753	0.342004	6.05577	0.322641	35.9349	27.6702	39.1704	11.9858	0.915422	30.582	67.7869	8.61308	0.103114	9.77057	23.0364
TCGA-A2-A0T6-01A	Lobular	97.8346	28.024	12.0689	12.5324	31.5531	8.21993	0.924868	0.877172	9.79993	1.00037	25.1473	4.97183	3.933	1.57561	11.5705	296.718	8.28343	29.8176	86.2209	6.8196	32.2027	5.83781	3.51339	14.327	1.911	1.28366	106.896	9.0224	18.1999	388.793	7.45528	5.93185	2.54318	8.34454	0.476976	12.0109	2.30985	82.2514	101.046	35.5901	8.68546	2.65443	67.3431	121.793	57.0116	0.408656	22.2462	21.8104
TCGA-A2-A0T7-01A	Ductal	213.132	36.055	13.1071	6.41032	22.3519	10.7837	0.594909	0.962138	8.72872	1.03202	17.5174	2.58248	2.46269	2.12657	8.63794	246.241	6.74903	33.667	67.7667	4.74039	39.3392	3.94944	4.64259	21.6117	1.40778	3.26551	37.0704	7.25083	13.9635	350.094	4.54708	5.85292	1.37533	4.56877	0.228371	7.67227	0.130163	56.0901	54.1384	44.8218	14.0208	1.20375	54.5577	88.5821	16.9281	0.296933	17.7114	29.1867
TCGA-A2-A0YC-01A	Ductal	77.4024	15.4574	12.6174	8.97049	8.69417	8.6411	0.709612	0.316188	5.36086	0.933582	9.65962	3.16841	0.993002	1.40197	7.20597	125.582	5.46302	15.4814	31.7175	4.42844	26.7595	3.11787	4.18346	6.69708	0.917782	0.57212	18.0792	5.62003	10.3345	206.36	1.93837	3.23722	0.553431	4.05888	0.371458	5.45542	0.105545	39.4599	34.7666	23.5377	6.00933	1.05004	32.3059	49.0983	10.3354	0.263988	14.8031	18.2142
TCGA-A2-A0YD-01A	Lobular	117.394	37.5524	13.1869	6.68953	32.8715	10.0037	1.2238	1.14207	8.41618	2.46632	22.3122	9.49894	2.97383	2.66149	13.7291	241.655	9.48453	43.3412	50.7804	4.46531	37.6736	7.11916	6.57725	16.4066	1.94973	3.56293	151.297	8.46007	20.3287	468.564	5.68307	7.99578	2.37826	8.34065	0.505662	12.0976	1.20252	65.9393	75.9651	39.625	12.1998	2.2743	54.3924	107.329	41.3104	0.537174	27.8762	31.9282
TCGA-A2-A0YE-01A	Ductal	66.5609	25.9715	18.6776	7.51501	5.3223	19.8366	0.257776	0.2195	3.74658	0.514666	5.22266	2.56339	2.16266	6.01578	3.77293	127.516	9.26703	13.2744	34.4471	3.09281	29.253	2.88176	9.08169	33.0115	2.18729	1.52851	8.0105	4.62587	8.68147	179.581	1.49836	6.21424	0.353949	5.74704	0.176824	2.58367	0.0359793	67.8059	57.3521	45.0116	4.16868	0.428578	219.313	42.688	7.40535	0.0646807	9.53123	43.9114
TCGA-A2-A0YF-01A	Ductal	49.8872	12.1167	15.8514	11.7717	2.73768	9.88273	1.32397	0.139156	1.70464	0.158892	1.42462	1.72831	2.04785	0.436505	4.26124	22.6255	3.67807	6.48434	15.1971	1.52774	37.5174	2.92791	1.31086	2.72474	0.536573	0.201779	5.9881	1.66519	12.9852	151.671	1.01958	1.87107	0.372526	2.31015	0.168151	2.89109	0.149956	9.3303	11.0203	11.5908	10.7667	0.93607	49.4871	19.5045	6.76024	0.0392115	10.1856	14.0994
TCGA-A2-A0YG-01A	Ductal	38.6135	21.5547	9.76999	9.64587	5.97933	10.8942	1.31803	0.243929	3.54492	0.737912	5.25658	5.45916	1.08597	0.904055	3.7609	76.3647	8.60914	7.37077	14.8033	1.77246	22.8536	2.33432	2.26337	8.80212	0.769251	0.621894	7.37673	2.27542	5.97092	120.327	1.6093	2.45924	0.464361	2.63336	1.36851	2.27688	0.113793	17.3521	16.5285	14.5869	4.30895	0.516866	74.4385	20.3138	4.84291	0.0523692	5.61293	38.0082
TCGA-A2-A0YH-01A	Ductal	85.8355	22.1073	6.23458	6.40283	7.18918	5.45274	1.27809	0.230947	2.94215	0.497217	5.85312	0.956118	1.16819	0.945743	11.668	179.147	3.32893	11.3174	26.1336	3.41227	19.8899	3.15076	3.15536	10.4578	0.976265	0.816684	15.8392	4.48799	16.6339	254.431	2.71196	3.17605	0.98188	4.22529	0.17571	4.14625	0.741866	60.2172	50.6662	20.2207	7.81118	1.13482	36.3401	42.8948	16.8229	0.282802	9.35412	16.0276
TCGA-A2-A0YI-01A	Other	55.0398	20.5199	10.2987	6.87497	10.2353	8.15181	2.59793	0.744218	2.79636	0.637636	6.04188	1.61805	1.1729	0.608484	7.05664	79.9986	6.42234	11.9883	18.4554	4.32041	27.4859	5.34283	2.21329	12.7191	1.14444	0.814291	39.3936	4.15713	14.0802	215.959	3.29687	2.12742	1.28182	2.85912	0.363998	5.15575	0.634177	31.4209	41.9573	19.3192	11.5333	0.958843	47.0396	33.5268	17.6583	0.213035	10.093	17.6178
TCGA-A2-A0YJ-01A	Ductal	87.6415	64.1969	12.1324	7.73676	1.84912	30.5089	0.138829	0.00494492	1.54009	0.32851	3.16721	2.19701	0.398199	1.20172	3.35022	59.6303	4.93268	6.30532	14.4614	1.32486	12.1683	2.76682	2.72593	51.285	0.259314	0.60892	4.08787	0.758173	2.82106	222.263	1.2604	1.84576	0.227807	4.29699	0.0597529	1.92244	0.020669	12.8934	9.3439	30.3083	3.49006	0.235885	95.9503	56.7478	1.70166	0.118902	4.86074	23.461
TCGA-A2-A0YK-01A	Lobular	230.479	27.7281	10.9231	7.22516	10.9745	7.76302	2.05396	1.70148	2.7045	0.59854	8.24441	1.72601	3.55096	0.825998	17.8838	86.6798	9.58945	23.8161	20.8759	5.3697	29.1603	7.06579	4.45716	22.0431	1.17889	0.695872	32.3701	8.68496	13.5369	259.122	5.26524	2.77496	1.20115	9.64451	1.82043	3.29685	0.976959	81.7157	88.139	39.8269	12.4177	1.21007	35.7924	90.1916	38.6396	0.239722	25.6884	12.9857
TCGA-A2-A0YL-01A	Lobular	147.133	33.4607	14.1082	9.39395	15.9219	10.049	1.02494	1.89857	8.67943	1.07508	10.317	3.92269	3.72231	0.974891	12.9217	125.028	9.86233	29.0793	39.0833	5.39145	35.959	5.07436	4.72847	15.8674	1.80846	0.626599	41.4851	7.04011	12.5902	238.873	5.07383	3.45594	1.30378	3.66769	0.743773	7.86652	0.289889	57.5942	54.4469	38.8252	15.2478	1.11399	39.2172	69.6022	22.4772	0.26057	16.2624	27.871
TCGA-A2-A0YM-01A	Ductal	29.0592	58.2603	7.78179	5.61341	4.80009	14.3885	0.702295	0.0733195	1.65977	0.807041	7.70186	3.67903	4.4455	2.34038	6.79907	54.4058	7.78463	7.68627	19.3976	1.98456	20.0579	4.25258	2.09739	25.6569	0.615318	1.14685	8.09855	7.54979	8.60198	112.278	1.42872	3.39147	0.325131	7.63036	0.437773	3.19143	0.00450681	64.035	66.2564	16.2835	7.7719	0.455191	425.456	94.0731	7.90016	0.427785	5.80348	19.5953
TCGA-A2-A0YT-01A	Ductal	32.4245	15.1421	7.0983	7.0039	2.78892	8.43902	0.362921	0.56032	1.58224	0.402552	2.18193	2.01869	0.330656	0.639171	4.77089	45.848	4.85096	6.80142	9.68568	2.21354	14.2249	3.14046	1.22524	7.03896	0.821338	0.450369	6.44548	10.2754	5.71306	71.2085	1.94872	1.33602	0.504835	1.57823	0.279099	1.7537	0.129617	18.262	21.9839	13.0383	6.76828	0.382566	36.696	28.3888	8.50492	0.205696	7.93088	14.9307
TCGA-A2-A1FV-01A	Lobular	80.5044	9.42764	11.2041	7.24301	3.20786	9.15908	0.263983	0.678859	2.72153	0.097818	3.39159	2.48323	1.29402	0.336888	8.99734	42.7399	3.95166	10.7627	15.1922	3.85557	23.7235	3.19713	1.97467	3.32575	1.19048	0.215751	18.5383	3.89056	5.16845	172.877	1.78806	0.973082	0.584203	3.03454	0.359589	2.90519	0.753108	10.4259	13.9536	19.3603	4.64327	0.804035	46.1874	29.8122	10.7024	0.111804	8.32458	13.3136
TCGA-A2-A1FW-01A	Ductal	64.5489	10.2764	6.35529	9.48121	6.36994	6.59718	0.401328	0.428845	2.9185	0.0791383	4.59641	0.201751	0.566924	0.377602	3.99352	97.6179	6.73084	7.98122	16.6716	2.03438	38.714	2.11623	3.85376	2.78601	1.00249	0.199306	16.4808	7.68552	7.11956	135.767	2.18202	0.93487	0.513639	1.35836	0.129551	2.01032	0.4808	22.6566	26.2427	15.3805	2.63296	0.721852	30.3177	17.4082	17.2864	0.147694	5.55253	13.7172
TCGA-A2-A1FX-01A	Ductal	45.9653	22.9908	7.4813	7.992	6.43002	6.19881	0.799427	0.546008	3.41274	0.731319	6.75045	3.24404	0.357419	0.940483	8.46955	120.279	2.69021	13.3167	15.7836	1.71102	28.5431	3.37535	6.69537	7.52164	0.893081	0.950855	24.16	3.29761	11.9423	288.756	2.18994	2.92958	0.705801	2.8843	0.255398	3.97398	0.197854	30.245	31.9063	23.1912	8.98447	0.911081	33.1571	47.0693	11.6524	0.172053	15.1944	18.6571
TCGA-A2-A1FZ-01A	Ductal	79.7412	40.5779	12.563	6.15335	16.2351	10.3095	1.27463	1.65806	7.75756	2.87245	14.607	6.70792	1.6008	1.55183	9.51001	211.197	8.21171	32.2167	35.4885	5.49317	36.1717	4.77598	2.92167	15.5756	1.43723	1.58492	14.549	4.23019	15.4998	247.507	3.09272	5.45231	1.54738	8.78624	0.560357	8.51471	0.393149	47.684	48.6242	31.2428	12.9995	1.20257	53.2449	87.6626	19.5496	0.289283	26.5504	34.1346
TCGA-A2-A1G0-01A	Ductal	87.701	22.9339	10.7342	6.83999	13.6285	7.44563	1.38433	1.28952	5.49713	1.093	9.766	2.27434	3.06509	0.657768	9.84612	90.8243	6.2631	14.495	21.2477	3.269	36.5963	3.96975	4.26559	9.38629	1.0699	0.579301	69.7482	4.39897	11.1789	286.542	4.19394	2.53478	1.26974	2.78442	0.257911	4.44526	0.329904	37.1881	47.3348	26.835	8.19647	1.03406	39.8644	43.5274	15.3534	0.0801904	11.5104	12.4933
TCGA-A2-A1G1-01A	Ductal	116.798	68.1999	13.0635	5.68307	9.28274	19.5086	0.690983	0.126451	5.49199	0.671086	14.2556	2.72995	3.41296	0.723994	4.5718	75.7406	10.8233	14.2989	43.9525	3.80649	25.7411	4.43222	1.85905	12.621	0.938182	1.08166	45.1405	2.68764	8.98788	248.049	5.98303	7.25599	0.951268	5.70716	0.0843033	4.38755	0.0410078	45.6521	82.6496	56.8212	5.84398	2.42841	74.084	57.2699	8.68386	0.183482	8.11487	25.0529
TCGA-A2-A1G4-01A	Ductal	19.3083	17.0528	6.40998	8.25168	2.59652	6.69231	1.3468	0.119682	1.21394	0.112884	1.22396	3.53095	0.613953	0.401453	8.52609	23.3499	10.0442	4.96725	7.13409	2.4906	22.553	1.67	1.49861	3.33806	0.523017	0.0870184	6.39702	3.37085	4.14949	63.665	0.665305	1.78955	0.237962	2.38145	0.085701	2.82027	0.185279	9.9666	10.3609	8.62272	14.0534	0.370037	44.6869	13.6732	5.64451	0.0532927	5.24687	11.4323
TCGA-A2-A1G6-01A	Ductal	545.208	33.2943	18.7079	9.92448	3.586	9.9839	1.38397	3.59151	0.814077	0.0389866	3.03093	0.864698	7.18779	0.322215	12.186	29.6574	6.04328	22.33	27.5881	5.49006	23.1299	4.17014	5.68087	33.4646	1.24909	0.502711	9.76163	5.96159	13.0082	49.1883	7.75525	1.90064	0.671977	3.08935	0.361656	1.15393	0.298951	56.8646	54.9393	46.8238	10.4181	0.464526	30.658	84.9881	13.4821	0.0529161	15.2178	12.899
TCGA-A2-A259-01A	Ductal	151.887	67.9523	8.3084	8.18567	6.91651	11.6873	1.13148	0.917775	2.06196	0.709873	3.45262	4.51438	1.32959	0.53027	6.72666	73.4539	6.69056	8.01694	19.365	2.62576	16.7786	6.16988	2.71325	11.2229	1.13785	1.74762	19.8519	5.64341	9.29011	118.005	2.33216	2.60953	0.663747	4.23811	0.297151	3.63675	0.477224	45.2933	51.0549	28.44	7.29488	0.400619	46.3417	55.835	20.3248	0.329967	11.277	17.2378
TCGA-A2-A25A-01A	Lobular	217.416	31.1679	15.2353	7.151	9.58274	10.4081	1.47896	2.32189	4.07687	0.406442	9.32599	3.23083	2.65254	0.79775	17.3022	128.118	8.69226	25.3904	37.1248	4.9516	29.833	8.49333	5.66415	16.6589	1.5655	1.04975	60.3885	10.3691	14.5779	357.532	6.51229	3.50884	1.62324	8.51552	1.41086	6.78365	0.711707	92.08	98.3994	49.0345	15.4495	1.30011	41.3839	110.675	44.3708	0.239274	20.0523	25.8203
TCGA-A2-A25B-01A	Ductal	112.774	25.5567	14.348	12.2287	7.55242	11.5054	0.510412	0.0923674	5.44283	0.667203	5.99314	3.33979	1.3176	0.826581	3.60141	104.077	6.43815	7.70014	39.7495	2.5468	25.7525	2.70715	1.7654	7.14249	1.21773	0.565175	52.8171	6.73708	10.3757	249.084	2.7852	2.49702	0.974641	1.68638	0.159448	4.56594	0.67564	25.4931	31.1286	27.6392	6.72887	1.4556	85.2391	30.1786	7.48948	0.277626	4.24332	25.8272
TCGA-A2-A25C-01A	Ductal	66.3056	23.1793	12.4169	14.4548	17.3087	7.88488	0.610379	0.414253	7.04676	1.54681	9.23986	1.66193	1.48481	0.711769	6.31011	102.067	6.82974	18.0414	24.5479	2.73418	44.0985	3.87132	2.64221	6.50922	1.43759	1.80105	90.2562	4.16958	12.6306	224.002	3.59292	4.2466	1.66613	2.83373	0.713579	8.77161	0.520374	26.8252	40.1368	37.2396	6.68398	1.60031	75.2774	48.4517	13.5189	0.251671	13.9607	29.4261
TCGA-A2-A25D-01A	Lobular	47.9034	25.5395	5.20934	6.05202	2.25824	4.78515	0.718173	0.455196	0.953178	0.222926	2.29713	4.77139	0.16354	0.898506	6.56721	56.8257	3.29998	11.3852	5.10695	2.54726	16.7777	3.12109	2.07019	13.1587	0.499556	0.320258	4.83816	2.73153	7.74365	124.905	0.82019	1.44233	0.244965	4.05063	0.1904	1.97328	0.141783	26.1425	27.8227	12.5326	7.83788	0.461943	20.8634	39.7629	5.52266	0.171021	15.1631	14.9559
TCGA-A2-A25E-01A	Ductal	88.5028	11.4563	10.2508	7.66838	5.80209	13.0268	0.653993	0.335978	5.45517	0.436486	4.14811	2.50623	0.91194	0.608567	6.1996	52.8177	4.59621	6.89485	23.1587	2.31301	23.5884	2.53158	2.43216	6.83159	0.936215	0.247835	12.8133	5.53617	6.64773	137.161	2.26773	1.97994	0.680526	1.32988	0.129915	3.6734	0.0608543	12.6111	14.6365	25.6779	18.4994	0.62505	49.3141	28.7494	9.57928	0.134645	8.25517	17.0332
TCGA-A2-A25F-01A	Ductal	96.7601	29.9618	10.4557	8.53534	18.9527	12.1792	4.48031	0.650083	5.09143	0.643014	14.6789	3.68468	3.8138	0.850428	8.06391	105.56	6.13454	35.3155	32.0304	9.55835	21.3418	11.2516	3.0026	30.4818	1.16978	1.6397	26.5737	11.6402	16.0661	305.499	6.37389	5.2287	1.69461	10.0375	0.40848	6.22274	0.317011	120.892	152.912	48.4023	11.4949	1.95108	78.5823	91.0365	61.0597	0.169341	41.1283	14.0425
TCGA-A2-A3KC-01A	Lobular	103.158	30.5607	13.473	7.43554	20.5408	9.07062	1.44411	3.16	6.97388	0.534139	12.6466	2.32365	1.51396	1.43964	18.2616	306.302	8.03723	36.6884	32.3436	5.38178	40.2822	5.92946	8.11527	13.9684	1.78504	1.0268	28.3915	6.77894	14.9439	495.295	4.11532	4.95594	1.24188	4.66504	0.641756	8.50545	0.305234	56.092	56.199	42.3224	14.829	1.04768	38.9946	84.0903	19.3961	0.212839	28.9793	32.8317
TCGA-A2-A3KD-01A	Other	73.4492	19.4514	9.12529	6.02337	5.41815	7.03755	1.34978	0.70539	1.43968	0.161921	3.79299	4.35618	0.961491	0.73039	9.20774	44.6812	7.85843	8.95578	14.1422	2.82118	48.6774	2.5724	3.41688	6.56556	0.892268	0.253309	5.67893	16.1487	6.4266	130.968	3.04065	4.4335	0.433964	2.41418	0.43658	4.80922	0.0988797	43.8994	37.6394	17.3609	11.9167	0.461645	44.7713	37.8164	19.1456	0.0646393	13.7531	14.5296
TCGA-A2-A3XS-01A	Ductal	92.3523	28.7066	4.11294	2.21116	5.11088	10.0924	0.612887	0.6275	1.38397	1.01583	5.18194	2.13284	0.663518	1.51548	6.03915	97.5544	5.1093	10.043	12.1439	1.93756	22.4872	3.91191	5.84511	25.612	0.650786	1.45196	13.2164	3.09754	5.71171	273.735	1.02234	4.84599	0.301522	6.20516	0.617059	4.57722	0.0768765	36.246	32.0922	20.3172	9.53673	0.526412	63.7272	59.8334	9.42784	0.273153	13.0381	33.8208
TCGA-A2-A3XT-01A	Ductal	36.0767	28.4033	5.24229	4.46331	5.6501	5.65353	1.08023	0.2055	0.999146	1.02633	3.51082	11.7199	1.0788	2.01954	7.23955	48.5042	5.00201	10.8946	5.85271	2.31705	16.8019	5.98019	4.68949	12.7954	0.526012	1.20167	3.62485	4.15705	4.7265	134.082	0.819339	2.9124	0.234723	2.64331	0.126801	2.32834	0.050258	60.8519	56.4955	12.999	6.88591	0.393678	55.0589	26.8809	6.27021	0.118276	11.1885	25.9409
TCGA-A2-A3XU-01A	Ductal	19.6302	12.5772	4.16927	1.61599	0.717042	5.54679	0.0549395	0.0125799	0.710546	0.111431	0.535478	0.776478	0.162083	0.278501	1.9298	12.1011	3.32002	1.13858	1.37189	0.600186	14.4599	0.703881	2.47222	39.2408	0.184327	0.591202	0.970628	0.306928	0.754704	46.4144	0.424551	2.34782	0.0191585	0.761029	0.0608048	1.1987	0.00438184	2.37219	1.72632	36.175	7.80039	0.077512	24.2211	9.36245	0.928318	0.0630185	3.31858	12.1215
TCGA-A2-A3XV-01A	Ductal	80.6418	6.38412	3.92069	1.97904	2.08811	4.96224	0.143992	0.130086	0.798684	0.529677	2.20517	0.668059	0.240596	0.589071	4.33736	95.2918	0.583004	4.1673	3.6191	0.42192	12.4321	0.532202	1.64234	2.17788	0.495127	0.838759	18.3659	0.391209	2.78348	220.851	0.383859	3.07368	0.15178	2.67307	0.649048	4.668	0.0482347	12.2795	9.68341	8.01369	2.0086	0.44789	13.3279	40.1434	4.8397	0.214416	15.7243	8.82599
TCGA-A2-A3XW-01A	Ductal	133.648	14.7316	5.17852	1.48439	1.47337	3.39201	0.346403	3.87821	0.813133	0.57751	5.04796	0.491551	0.273685	0.752377	12.056	167.914	1.78496	13.2131	7.75012	2.32857	20.7735	2.53659	4.73558	13.4286	0.541719	2.24452	9.45815	3.94409	9.73202	188.663	0.67989	5.17659	0.349123	5.43975	1.75863	3.49387	1.63069	94.4504	42.8739	9.91504	12.1908	0.373711	13.4245	126.935	6.248	0.189641	25.0288	16.5914
TCGA-A2-A3XX-01A	Ductal	315.652	55.2842	5.70869	2.2368	2.78885	7.39123	0.502128	0.295391	1.99743	1.13762	4.65966	7.0644	0.65638	3.66717	5.1854	88.6569	4.96972	6.15879	10.5669	2.00027	22.8556	2.26494	4.87675	26.0211	0.802255	1.0849	8.08924	3.50621	4.80709	235.959	0.821239	4.72031	0.301539	2.84023	0.455229	3.24126	0.026841	23.5357	19.7655	19.7434	7.72249	0.336955	47.2042	42.3436	4.17119	0.24448	13.7375	21.5415
TCGA-A2-A3XY-01A	Ductal	152.582	98.1082	10.6349	4.60765	11.0925	11.7151	0.644423	1.45468	3.94163	3.57397	18.1191	20.5915	1.1423	4.49221	9.77521	146.388	6.855	38.7891	27.5962	4.46472	20.6904	5.03023	5.60511	30.2576	1.16497	4.29353	13.2047	7.23871	11.3509	644.505	2.82082	9.14466	0.740649	6.12449	0.748881	7.7086	0.161902	70.9115	82.2917	38.2964	9.19346	1.065	70.3775	102.926	21.7717	0.284587	37.2699	63.6633
TCGA-A2-A3XZ-01A	Ductal	92.4809	25.2947	12.5179	4.43772	4.00735	9.46413	1.33465	0.775148	1.05675	0.522632	3.13843	1.28348	0.50215	0.823605	5.06635	51.2566	9.56075	5.85958	6.54666	2.90953	23.8067	1.89801	3.32475	11.2626	0.631176	0.919665	4.82773	3.87698	5.47528	101.498	1.26915	4.63614	0.258853	5.76163	0.251172	2.9851	0.0407261	40.0158	35.7063	11.6784	9.81937	0.389905	38.2047	38.3114	10.1414	0.104127	10.864	24.2289
TCGA-A2-A3Y0-01A	Ductal	12.3359	12.5297	2.73422	4.66978	2.1025	12.3263	0.391536	0.322267	1.00693	0.582186	6.37875	1.73795	0.240389	2.96346	3.96596	34.5686	1.53566	6.41196	8.99461	1.09095	13.5057	1.16257	3.531	18.2716	0.35971	2.10377	4.54702	1.34276	2.3999	135.601	0.549822	4.0993	0.106554	5.29012	0.286939	2.6217	0.013293	99.5765	91.0819	13.7175	11.1354	0.235144	40.9268	25.6623	1.37592	0.242157	17.3206	14.5787
TCGA-A2-A4RW-01A	Lobular	50.4733	59.1877	10.0542	7.75358	7.56835	10.2187	0.7636	4.55748	5.98808	5.00676	10.8193	5.11062	0.949037	3.51353	12.3336	224.317	5.12525	37.8762	25.115	4.51179	48.1993	2.80293	4.95881	21.7272	1.13265	1.1676	17.4608	6.32327	8.38805	281.235	3.10681	7.1108	1.23531	5.33854	0.365707	13.2825	0.209284	61.2095	50.9861	24.6805	21.1197	0.50423	39.2253	65.1232	14.3682	0.187281	32.3093	35.8556
TCGA-A2-A4RX-01A	Other	170.4	171.725	13.7836	5.90949	11.8881	9.62435	1.24882	0.905406	7.05446	3.47433	22.97	10.2128	1.68406	2.03324	11.2394	242.682	8.35145	23.3562	56.3885	3.55948	30.3264	5.05771	3.6145	45.8303	1.94068	3.19205	46.8063	11.1956	11.3438	1368.12	7.54042	14.4662	1.49885	8.05484	3.41091	8.19958	0.115945	55.8942	55.0754	51.8751	8.31437	0.915671	56.3285	147.369	19.3419	0.173419	27.7958	36.6247
TCGA-A2-A4RY-01A	Lobular	204.318	42.7803	13.1674	5.66236	10.7295	8.46938	1.26748	4.55966	2.47862	0.796882	8.02777	4.26622	3.8999	1.43358	14.3881	140.306	6.97726	30.5788	23.9609	5.06489	31.679	4.71793	9.96828	29.0975	1.36297	1.28442	23.9493	8.81605	12.3282	256.991	4.18703	5.47781	0.822052	7.88913	0.561433	7.47791	0.399831	71.9601	63.5287	31.1534	15.8951	0.7415	24.7997	112.678	24.1185	0.24644	23.728	23.9084
TCGA-A2-A4S0-01A	Other	27.2121	12.7856	8.11733	4.92253	1.33175	5.17817	10.1116	0.27027	0.906732	0.206042	0.971613	2.80146	0.325389	0.715598	4.61985	29.3071	5.30568	5.07797	4.00754	1.35479	21.6499	1.57008	2.16941	1.10788	0.481776	0.0711643	3.17088	5.63942	3.76142	80.0955	0.330533	3.15537	0.138326	2.35373	0.171324	2.50415	0.30557	6.18868	6.03611	7.65764	10.5456	0.245698	17.0861	27.6581	1.75013	0.0266342	8.73068	11.9261
TCGA-A2-A4S1-01A	Other	85.2106	27.8515	12.6801	4.96217	2.18334	8.59728	1.85285	3.57989	0.0985812	0.548829	69.6644	1.53788	1.5584	2.42365	22.3848	100.825	3.16216	4.05473	34.3519	15.0767	16.5378	3.77958	3.85946	19.7765	2.38176	1.75409	101.426	7.29209	15.5135	1525.86	0.406353	43.5897	0.187108	95.1523	3.09207	13.4809	2.30648	31.893	28.6097	40.3171	12.859	2.31397	132.874	60.9379	10.4284	0.165538	50.0698	67.182
TCGA-A2-A4S2-01A	Lobular	34.5421	39.1209	11.0059	2.815	7.00364	6.89447	3.92794	2.81315	2.54181	3.49794	6.12614	2.04988	0.37635	1.72633	9.92843	162.081	5.16715	18.8151	14.2985	3.07514	36.9765	2.52561	3.0311	18.0639	0.65153	0.906252	12.9175	4.21025	10.906	174.457	1.85982	6.28144	0.727161	4.83942	0.467	5.27793	0.314624	63.4628	53.5013	16.2182	9.04272	0.554676	34.0644	50.7289	21.6099	0.243126	41.191	26.1888
TCGA-A2-A4S3-01A	Ductal	55.1592	20.0895	7.87839	3.85071	5.21879	8.08614	0.474009	0.353683	1.03688	1.30536	4.04616	2.48724	0.371307	1.15341	5.0183	133.112	3.96475	5.90832	11.5434	1.45654	25.2664	1.84865	3.57056	15.4887	0.542141	1.18447	11.2003	3.54589	6.11393	285.717	0.938451	4.05414	0.365741	2.73422	0.242709	3.91934	0.146008	24.4005	25.2531	12.262	9.46665	0.484275	37.1469	25.5937	3.80033	0.0918688	12.8266	14.833
TCGA-A7-A0CD-01A	Ductal	35.6783	17.0215	8.32273	9.12051	3.4629	7.12628	0.508868	0.0867698	3.47123	0.446745	5.59238	2.21659	0.866424	0.815314	6.09379	71.2226	4.64047	7.69931	17.8118	4.91897	29.0303	2.26837	3.08527	3.14729	0.742761	0.441332	24.6754	1.551	6.33014	165.877	1.1983	2.40877	0.459204	4.39575	0.18873	2.75679	0.145073	16.6939	14.8018	16.2618	8.77081	0.78126	24.8923	32.2798	3.43325	0.0912804	6.19411	15.7884
TCGA-A7-A0CE-01A	Ductal	59.9162	42.034	5.4982	7.00918	2.16645	13.602	0.182321	0.167604	0.989743	0.31881	2.53419	3.20736	1.07142	0.771938	4.21118	41.4405	5.75332	7.83936	20.2136	1.85547	16.8003	1.83283	4.12256	7.0161	0.30159	0.483182	3.14666	2.20189	2.59279	120.545	1.82819	7.08426	0.261795	37.086	0.405054	1.77956	0.0359259	137.833	97.4354	27.2292	5.90494	0.433067	95.9105	45.6833	5.12714	0.0904186	10.3012	24.6963
TCGA-A7-A0CG-01A	Other	135.048	18.8733	12.7098	6.62672	12.3925	7.33775	1.15226	1.0405	2.8428	0.59044	9.69861	2.15873	2.8907	0.543159	9.79334	98.6398	7.56065	20.8964	20.9821	5.32833	31.0578	4.60361	3.94231	12.5992	1.32399	1.03678	33.2494	7.01467	10.9338	411.265	4.60116	3.54798	1.44762	5.5807	1.22588	5.61946	1.06463	69.0828	76.6459	30.3576	6.83592	1.50972	47.9879	65.9743	45.9765	0.195463	18.1737	16.1059
TCGA-A7-A0CH-01A	Ductal	48.0207	22.8354	11.0077	9.44069	10.2786	8.53061	0.464245	0.6155	3.42296	1.13923	5.5738	3.14804	0.976489	0.762664	3.88998	137.41	4.79552	11.0455	43.6941	2.7547	25.7931	2.61005	2.0272	5.44225	1.45587	1.05746	83.8634	3.50006	7.65858	187.187	2.59446	4.13562	1.14373	4.64839	0.765952	4.38555	1.00316	25.7626	34.5934	20.7942	4.92317	0.933959	39.242	35.1346	9.47159	0.317535	5.86648	19.288
TCGA-A7-A0CJ-01A	Ductal	51.4659	24.4158	7.45597	3.73465	1.98074	9.97176	0.15111	0.0778519	1.44511	0.373534	3.48446	13.1779	0.610198	0.594094	4.62057	62.9671	3.70093	13.5539	6.09777	1.15624	17.6316	1.09707	1.00124	4.39513	0.513659	0.424533	4.45403	3.36902	5.09647	83.0734	0.841217	1.95552	0.207487	1.28399	0.0836211	1.90755	0.0768324	27.5727	14.6624	9.86953	16.8705	0.441005	50.7601	22.3258	2.87827	0.142998	8.86794	14.4193
TCGA-A7-A0D9-01A	Ductal	110.037	23.6051	8.12289	7.23076	10.0729	7.89369	0.150695	0.263905	6.02076	2.03057	8.55289	0.979772	0.492744	0.725807	25.9955	105.082	5.42135	15.48	27.8711	2.46032	20.849	2.55558	3.43418	4.96805	1.03829	0.973883	21.9644	3.90809	5.51373	219.326	1.78365	3.34268	0.737405	2.52674	0.227009	6.27996	0.285118	17.0779	20.0177	24.7087	11.3348	0.928164	48.6936	43.1172	10.6509	0.241996	10.0892	29.3066
TCGA-A7-A0DA-01A	Ductal	281.619	52.6972	7.99037	6.23194	16.1438	16.7107	0.421052	0.346206	5.70791	1.98458	15.8099	4.79714	0.753786	1.26345	11.3477	287.357	17.4656	20.853	47.0195	2.91849	18.3023	5.81679	5.14544	40.4237	0.9936	3.60545	34.4166	3.0422	11.0074	564.946	3.08637	6.91609	0.937704	8.27992	0.180047	6.54288	0.183175	46.1209	40.9216	70.3387	6.26004	1.73772	140.529	96.6229	7.68114	0.500532	13.5829	55.8987
TCGA-A7-A0DB-01A	Ductal	103.124	20.8895	7.85939	5.70581	8.06547	6.85594	0.525939	0.751747	3.01783	0.803489	6.75751	1.84722	1.48365	0.577198	5.6403	157.421	4.7337	12.959	21.7797	3.34104	24.2522	2.64206	2.99607	4.40307	0.894735	0.891815	49.0082	3.09687	9.1684	285.907	2.14183	3.14892	0.921517	5.79716	0.882133	4.20916	0.830951	39.7514	37.1945	18.4845	5.70149	0.880956	63.5307	61.7082	15.1511	0.156728	17.5315	17.1262
TCGA-A7-A13F-01A	Ductal	59.0432	33.3929	7.35633	4.93241	6.13534	7.11214	0.422952	0.39226	3.54876	0.590112	5.32208	10.4345	0.769084	0.810911	6.59818	104.211	4.52825	17.327	24.847	2.08043	32.793	2.9158	2.97527	8.808	0.605008	1.11094	9.69799	4.11288	9.09261	219.742	1.33668	2.75013	0.415574	4.08936	0.226693	7.41739	0.0757414	24.9621	12.6412	19.0165	12.3892	0.544064	46.991	50.3466	3.55865	0.140968	10.4535	27.8277
TCGA-A7-A13H-01A	Lobular	115.437	28.6229	8.90207	6.61606	5.02873	8.28677	1.1335	0.769838	1.60631	0.954676	6.79987	2.41642	1.15342	0.790179	7.87627	140.244	6.57972	8.94849	19.6785	3.52545	33.458	3.40494	5.84643	10.7121	0.820983	1.30323	31.8673	10.1443	9.62035	357.207	1.98078	4.01229	0.602957	10.2837	1.09503	5.53669	0.712512	54.817	49.3148	18.8564	10.8833	0.705609	26.7899	66.963	14.5197	0.171888	15.4607	25.6272
TCGA-A7-A26E-01A	Lobular	97.5365	19.4471	11.7457	11.229	11.8505	9.06835	0.95382	0.710135	5.50808	0.505826	12.7586	3.71792	2.64289	0.515472	6.52134	151.89	10.5726	8.88197	47.1923	3.48042	25.4724	3.66688	3.23919	6.36523	1.90455	0.678066	59.8379	5.05318	12.2315	318.927	4.08133	2.32057	1.41558	2.64207	0.284213	5.54877	1.19581	33.6643	45.4829	27.6266	6.18948	1.85828	53.4334	38.7273	23.0833	0.326282	7.92261	17.1127
TCGA-A7-A26F-01A	Other	54.5496	26.2836	14.4129	10.8832	22.1445	19.0916	1.1679	0.466901	10.7473	2.97619	21.8103	2.62355	1.77378	1.80142	5.95235	137.396	10.0271	24.1217	55.6385	6.55524	25.0796	4.2564	2.28917	14.5777	1.33595	2.14154	66.7139	3.10312	12.1704	347.089	5.45646	10.6142	1.73114	4.34773	0.242548	8.30748	0.0820753	74.0507	127.325	45.1388	3.90702	1.68603	102.485	43.4791	14.2311	0.301655	20.0034	20.3353
TCGA-A7-A26G-01A	Other	150.535	25.5265	12.7213	7.01592	34.6996	7.56146	1.81482	0.2887	12.2403	1.37065	17.5032	3.41032	2.01483	0.970593	6.88852	177.178	6.76888	14.6725	74.0575	7.44314	34.7908	7.05154	3.60607	17.8311	2.16906	1.51445	113.091	4.59362	16.082	419.441	6.17297	5.04512	2.88119	6.67162	0.190285	6.42003	0.287967	41.8918	79.9938	53.4861	5.96108	2.42308	172.291	51.0253	28.36	0.368131	19.5635	24.9253
TCGA-A7-A26H-01A	Ductal	76.5019	22.4081	10.8836	5.63578	22.3471	7.43559	1.1768	0.581733	10.3338	1.9909	15.0947	4.40125	0.976649	1.00449	6.65984	214.306	4.60623	20.0451	51.1201	4.33988	36.4761	3.99198	4.3304	9.37328	1.90325	1.04605	112.399	8.72648	14.5765	230.706	4.57934	5.43744	1.80377	3.45883	0.276919	5.14001	0.285523	41.626	50.3395	35.8066	7.2136	1.55306	63.0842	49.9441	9.17022	0.357647	10.7748	20.6169
TCGA-A7-A26I-01A	Ductal	342.187	52.3664	18.045	7.47262	13.8112	15.6631	0.970318	0.37677	10.0976	0.945911	12.0502	1.71646	2.25222	4.24881	6.59155	193.495	10.8975	21.6223	92.5745	6.99867	25.8755	6.17186	7.07013	8.92304	1.44603	1.15715	47.0099	3.08855	12.6456	197.876	4.85967	12.5315	1.03584	4.15979	0.179993	2.54409	0.173964	39.6768	39.2205	80.3175	6.97363	2.15256	147.501	66.3279	21.306	0.368703	10.0417	19.7619
TCGA-A7-A2KD-01A	Ductal	71.2881	17.4338	10.4846	7.88112	12.1857	9.63314	1.51344	0.369437	4.5014	2.66623	8.21041	2.04543	0.857359	1.2463	4.64478	187.678	4.37792	16.4591	32.9502	3.69872	19.0546	2.70078	3.30615	11.5569	1.53093	2.29568	86.8698	4.2113	11.7191	250.231	3.06359	6.41972	1.1744	3.12957	0.301196	6.91446	0.176744	44.4449	62.3949	30.687	12.85	0.902382	54.8652	46.8675	15.4342	0.334459	16.7296	19.0234
TCGA-A7-A3IY-01A	Other	152.296	28.2935	10.885	7.23782	3.6532	6.23911	5.89175	0.124942	1.29835	0.472662	2.57562	4.40259	0.838434	1.42624	5.54437	86.505	4.34267	9.61359	21.3398	3.11905	15.4628	2.039	2.92183	10.9059	1.09602	1.13347	23.0306	8.0822	11.0667	150.706	1.42402	5.68321	0.408309	2.80313	0.27679	3.93727	0.299199	50.3977	27.4245	22.2131	15.7525	0.835028	44.543	64.3211	8.88999	0.250357	15.6844	22.0579
TCGA-A7-A3IZ-01A	Lobular	24.5578	12.2073	5.51995	9.72169	2.58657	3.98722	6.4058	0.183829	1.25196	0.46169	1.54978	1.21498	0.12709	0.866276	7.83873	41.1921	6.57847	3.75312	8.96098	2.38398	22.9443	1.82021	2.16548	2.66594	0.836763	0.136029	4.63845	1.39562	4.66409	99.7461	0.625168	1.89415	0.274839	1.4496	0.249222	3.21521	0.201464	7.38792	7.6829	8.83875	7.08642	0.32082	28.1927	19.584	2.99978	0.0269526	7.60796	15.4292
TCGA-A7-A3J0-01A	Other	34.3362	11.8676	9.17209	5.59205	1.31103	5.56775	1.31529	0.0172099	0.841991	0.219136	1.45265	3.42479	0.460103	0.642939	3.32376	12.2691	5.12466	2.81405	2.03013	0.80157	32.0811	1.25984	1.58356	2.83969	0.4612	0.161246	0.955245	2.74144	3.42856	110.246	0.28658	1.79074	0.0868192	3.13887	0.135173	1.50048	0.0494548	14.3691	27.4351	6.59709	5.87134	0.223196	25.8751	18.2419	1.53626	0.0517271	7.54587	14.0041
TCGA-A7-A3J1-01A	Lobular	52.4622	20.3634	8.80799	4.80134	8.61749	7.84286	1.62361	2.19959	2.30341	0.851908	7.64649	0.868725	1.0059	0.997413	13.548	121.411	6.17219	17.0075	14.9844	4.7567	39.0298	5.69501	6.07529	11.9157	0.851633	0.452319	18.4936	10.1857	18.361	316.333	2.72522	3.4706	1.01322	5.10784	0.393765	5.43756	0.364162	55.2243	64.8785	23.1288	17.7217	0.782624	22.9705	63.5961	24.3538	0.0680168	16.34	20.463
TCGA-A7-A3RF-01A	Other	47.9086	34.341	6.32908	3.14237	1.43384	2.79305	0.307186	0.158415	1.47397	0.720572	3.42929	2.28174	0.617837	2.03898	5.36992	63.5068	1.66754	10.0902	6.90602	2.94249	28.7669	0.952922	4.40667	2.91921	0.402822	0.435534	4.70238	3.28227	3.09199	251.066	0.441084	3.23303	0.112478	2.17157	0.11382	3.00732	0.0760577	12.7842	7.83518	7.44552	5.54537	0.275721	22.9357	30.2114	3.15692	0.051475	17.8109	21.9585
TCGA-A7-A425-01A	Lobular	139.53	22.5724	6.39712	2.54156	6.90489	4.48734	0.926984	3.43946	1.89448	1.37175	10.7679	2.42594	0.993458	1.28157	11.8252	160.628	3.08469	27.3123	7.36387	2.13417	44.7218	2.37798	5.67768	6.06448	0.811771	1.21373	12.6461	4.3221	7.71785	313.265	1.33111	5.05368	0.438706	10.1733	2.60674	5.56524	0.212748	71.1504	54.5991	17.025	10.4323	0.415858	26.2633	101.556	24.9663	0.2604	50.3756	17.5106
TCGA-A7-A426-01A	Lobular	168.135	34.1853	9.19839	4.18454	4.33655	7.0266	0.928852	7.08619	1.17824	0.841347	6.94404	1.87803	1.59377	1.28701	16.7322	186.054	6.089	18.6824	13.8645	4.17018	35.6749	2.94979	8.14484	10.7063	1.10385	0.72535	24.2606	7.72323	9.22128	378.86	3.32714	4.77455	0.755227	11.5169	1.2385	6.59945	0.789411	85.5681	67.206	23.2049	16.8009	0.503143	22.2742	107.154	27.7079	0.0796711	22.8214	25.1783
TCGA-A7-A4SA-01A	Lobular	87.1715	28.6157	8.30323	5.22201	12.398	5.85908	0.999215	1.31765	3.00703	2.72139	10.4172	1.7357	1.07178	1.18197	9.90075	106.451	7.18248	14.9613	16.5036	2.56098	32.579	3.24086	3.79781	10.0035	1.02983	1.63895	50.4451	4.99059	10.5911	349.496	2.22617	5.26593	0.915515	4.76169	0.482486	21.6251	0.296703	50.3873	46.7187	20.4711	9.66022	0.915313	49.763	54.9703	13.372	0.333368	20.5908	34.1304
TCGA-A7-A4SB-01A	Lobular	64.5153	17.2087	6.60177	4.73515	1.96218	5.77803	0.389727	1.62139	1.01673	1.20531	4.10271	2.15483	0.319571	0.72798	7.16878	76.2959	10.9045	9.08838	10.3356	1.73319	26.443	3.45237	6.50982	3.41885	0.453399	0.688564	14.2228	2.92314	7.6584	273.799	1.26865	2.82636	0.342761	4.20664	0.499522	2.596	0.340777	23.447	18.1961	15.7491	6.25944	0.282098	44.9228	44.612	9.0757	0.193278	10.0671	17.513
TCGA-A7-A4SC-01A	Lobular	74.1298	28.8556	13.8293	5.80217	14.779	8.80125	0.960932	2.81848	3.70821	1.13026	12.1004	2.97322	1.24248	1.80673	13.405	167.455	6.89494	19.7717	13.1191	3.86288	42.9051	4.47888	7.57505	8.53632	1.19128	0.902817	34.6296	5.42888	10.7265	386.692	2.55928	4.54996	0.882206	5.54814	0.589458	8.14545	0.297351	46.7135	41.5572	25.1329	8.10538	0.775662	38.7801	65.368	20.0631	0.312247	25.5268	32.1851
TCGA-A7-A4SD-01A	Ductal	66.9003	43.0773	16.2459	5.49863	4.94943	12.5227	0.727956	0.241256	6.53245	1.42791	9.74533	3.03353	1.2038	2.56569	5.20076	208.144	3.84778	13.5948	27.0632	2.06251	41.1835	1.71259	2.09664	39.148	0.527712	2.04318	19.7369	2.4908	10.0645	260.622	3.97748	9.5464	0.512715	7.6656	0.477042	4.19525	0.0366694	212.761	251.182	41.5331	8.55492	0.936371	107.574	77.5207	9.70295	0.922898	12.2951	23.8498
TCGA-A7-A4SE-01A	Ductal	387.506	70.6275	15.6477	5.05232	11.8188	13.7123	0.3445	1.37607	5.32097	4.66307	19.367	12.0734	1.72497	3.07926	19.3281	225.648	10.5645	24.3112	33.2822	2.91333	27.4495	3.56911	14.4949	30.7783	1.09162	4.59874	18.2694	5.50369	11.7863	563.147	2.4948	15.2217	1.04617	9.80219	0.349505	8.8981	0.0503734	76.9979	66.196	126.086	12.6847	1.10013	113.577	90.0182	23.0514	0.13172	29.4148	31.3473
TCGA-A7-A4SF-01A	Ductal	22.6261	22.6302	5.48756	3.49623	4.11704	4.505	0.290314	0.321815	1.21952	0.621159	4.13162	1.07043	0.221326	0.58751	2.97872	64.4752	4.59847	7.95909	7.18826	0.964539	30.4389	1.08958	3.38235	3.16745	0.513126	0.884772	24.3749	2.29185	4.28761	107.411	0.656585	2.95449	0.264922	2.3155	0.11561	3.97458	0.0227219	18.2322	18.1745	5.5444	8.78361	0.282652	43.6573	19.7774	4.85452	0.0653561	7.54789	21.0084
TCGA-A7-A56D-01A	Ductal	268.15	21.9246	3.13389	3.42416	4.54554	4.00523	0.183538	0.470693	2.6504	2.54534	6.33041	1.74146	0.311349	1.4622	5.45849	553.064	1.23128	21.4478	19.3868	1.41928	13.9527	1.25935	5.8303	12.3171	0.92044	5.22762	55.379	1.54128	16.7925	941.921	1.61239	12.5954	0.38402	27.1143	0.670336	11.0765	0.53577	110.586	42.9199	15.6579	9.6242	1.3532	31.0353	144.931	9.53261	0.68211	29.4638	42.608
TCGA-A7-A5ZV-01A	Ductal	45.8397	17.0689	7.5523	14.3997	0.815158	8.49472	0.404999	0.0233507	1.13407	0.227521	15.0185	0.495663	0.186531	0.616816	8.90567	3.27168	2.31029	1.5693	7.19338	1.96111	28.3731	5.08968	6.32335	39.6498	0.536629	7.14271	1.51119	3.74933	3.10306	4598.92	5.13059	5.65991	0.060455	3.44079	0.553039	1.438	0.00976021	193.366	321.277	40.1529	12.7199	0.0751872	125.449	53.4663	23.3081	0.140369	3.11013	20.7415
TCGA-A7-A5ZW-01A	Ductal	175.637	27.6425	15.6407	7.09635	26.9165	8.72142	0.740042	1.83943	3.67709	1.73688	14.3524	4.51284	2.75758	1.2131	9.4099	133.952	4.94913	20.0957	35.4973	5.18032	27.3278	2.75471	6.62075	16.2509	1.58425	3.26738	265.641	5.05962	12.6824	260.174	6.41996	7.67525	1.65266	6.901	0.685507	12.7348	1.22603	69.5429	98.1422	46.5517	12.8834	1.45558	57.1919	107.13	34.5643	0.516702	24.9259	24.3672
TCGA-A7-A5ZX-01A	Lobular	221.186	33.6355	15.578	9.64883	10.7254	10.3678	0.763397	2.78371	3.03496	0.498379	10.8541	2.68664	2.3113	1.53034	13.6879	174.537	4.84694	16.8348	33.7583	4.91078	31.4468	2.01589	8.58073	15.1202	1.31096	1.4662	58.7204	5.80466	11.8075	428.941	4.68057	4.0165	0.920093	4.59052	0.718161	9.40482	0.283123	76.0931	70.3965	33.3014	11.4267	0.766093	28.8832	80.5468	28.2586	0.170753	17.5314	24.9197
TCGA-A7-A6VV-01A	Ductal	241.635	129.152	10.1377	4.95851	11.7328	7.62781	0.532973	0.142379	7.40092	2.56533	24.6862	8.08176	1.14514	2.39335	9.36822	362.084	5.73843	33.7078	58.6018	3.87872	28.0865	7.58827	4.1173	26.6072	1.56715	5.5054	40.6708	4.27492	14.3436	749.677	3.31831	14.4098	1.00532	7.96506	1.58491	8.57352	0.0450848	51.5621	52.9982	55.3002	8.66564	1.56417	76.1062	128.53	9.31847	0.440911	24.1868	42.5479
TCGA-A7-A6VW-01A	Ductal	64.685	18.0703	5.99715	2.55719	2.7336	7.51175	1.22078	0.0878015	1.31465	1.31474	12.7551	1.33125	0.498293	1.46416	3.57193	88.7321	2.60545	6.962	11.5121	1.21416	20.9864	1.34125	2.93847	13.5545	0.380472	3.46966	7.64351	0.670042	4.66166	153.134	0.846613	10.3236	0.218085	11.2011	2.86966	3.46605	0.017476	151.436	115.472	18.5462	10.6892	0.496119	39.0048	43.6993	6.49224	0.263902	11.7288	35.545
TCGA-A7-A6VX-01A	Ductal	96.1785	32.2256	8.23212	9.6388	16.1607	5.52526	0.391199	1.05236	6.28409	2.87417	11.8466	3.68344	0.776812	2.13783	7.28198	249.311	3.20911	21.6805	35.8511	3.34546	51.033	2.94412	7.20039	7.98095	1.44052	2.31631	75.5316	8.14866	14.4632	246.061	2.51566	7.95408	1.32054	5.27538	1.83328	7.05513	0.274918	53.2008	43.1102	24.7417	9.07027	1.255	42.6371	61.6406	10.0223	0.40856	16.9707	24.4825
TCGA-A7-A6VY-01A	Ductal	90.9732	36.8651	10.5954	3.84569	4.49318	7.25332	0.724411	0.364439	3.31976	1.64692	14.3303	4.73685	0.745279	1.38165	5.33945	184.039	5.10906	21.1944	25.4353	2.80459	23.1799	3.0587	2.56188	31.5793	0.584974	3.16878	25.8535	2.37038	10.385	447.434	3.25167	10.341	0.375928	10.1406	0.225309	6.88063	0.0132845	127.182	111.703	33.5486	6.16472	0.962723	66.1955	58.3188	6.49318	0.152844	13.5694	24.1203
TCGA-A8-A06N-01A	Ductal	13.11	16.7627	5.50271	6.97515	0.132073	6.89186	0.247887	0.00446432	0.151826	0.0444873	0.423834	0.468777	0.736251	0.242591	2.78117	3.02236	0.430794	1.51354	3.60523	0.892454	32.4479	1.02969	2.97401	1.79127	0.368381	0.00796723	0.674847	5.11473	2.44076	16.712	0.0277537	0.313752	0.0356942	1.56677	0.0107891	0.813105	0.0186601	2.89285	0.544113	2.46875	2.7151	0.141085	27.7096	7.41612	0.13948	0.0134183	2.0058	5.1554
TCGA-A8-A06O-01A	Ductal	42.8909	18.8488	4.91965	5.84281	7.29082	5.02948	0.577832	0.438479	3.03529	0.50036	7.08662	1.66459	0.79554	0.60783	4.98325	84.82	3.31358	10.1418	15.0526	2.34461	23.8363	2.2281	2.30254	8.32588	1.11451	0.22358	13.0937	2.18903	8.58956	153.393	1.78814	2.38284	0.649038	2.63503	0.194637	4.99182	0.144938	25.339	25.0002	13.2305	5.59349	0.779033	32.4431	34.2857	14.029	0.0941373	11.5004	18.2937
TCGA-A8-A06P-01A	Ductal	185.481	38.3872	10.5072	4.15945	17.3694	9.24769	0.595253	0.602817	6.16352	1.0468	19.1309	1.66731	1.5422	1.96058	10.8428	310.26	8.21601	48.3509	62.2865	4.03215	37.1889	3.85824	3.66911	9.86063	1.23411	2.87142	108.794	5.59348	18.0897	474.468	3.94016	5.38801	1.42331	6.18711	0.356352	10.3428	1.37313	54.4738	63.9494	29.0538	10.7619	2.34546	69.5066	91.0187	28.578	0.456226	17.2597	24.1277
TCGA-A8-A06Q-01A	Ductal	12.9185	7.51053	3.7952	6.91529	1.48909	11.1894	0.437671	0.00876898	0.907748	0.349534	1.26928	2.13118	0.194894	0.211781	1.94171	17.526	4.42461	1.57197	3.7439	1.40291	26.9168	2.02801	0.715602	1.05809	0.591718	0.0391238	1.25307	1.52353	2.34748	50.6577	0.221953	0.232818	0.108506	0.379418	0.158942	0.329452	0.0503977	4.82089	3.94256	6.18753	1.38266	0.248366	57.3656	6.99617	4.25438	0.0658916	1.64994	17.9312
TCGA-A8-A06R-01A	Ductal	205.617	26.0885	12.2342	6.15794	10.8842	10.4738	1.11723	0.255181	8.1228	0.827804	27.7642	8.45409	2.12266	2.31784	11.019	196.578	7.02916	29.7714	63.9276	5.21353	15.1568	3.1562	3.57137	12.2031	0.970145	2.43682	55.1332	3.95977	12.0049	344.027	3.73341	6.77158	0.848838	4.35837	0.151471	4.89232	0.07485	63.4392	60.0042	48.8342	9.81524	2.15959	60.6406	84.6991	10.5623	0.336398	14.3251	23.6956
TCGA-A8-A06T-01A	Ductal	47.4026	11.7132	4.9068	7.87097	5.7879	7.84502	0.474095	0.395325	3.20257	0.807342	6.79263	1.05142	0.452753	0.553624	5.95915	63.0793	2.68106	5.70634	14.7149	2.12769	19.1672	1.89517	2.10683	4.5083	0.680871	0.462503	30.6369	2.62282	6.45866	130.772	1.93491	3.03901	0.645537	2.12229	0.127386	2.65119	0.224909	24.3021	30.7494	18.0367	7.54428	0.74384	35.6231	31.9653	12.6453	0.105619	13.7446	13.9042
TCGA-A8-A06U-01A	Ductal	46.4699	17.9306	6.47938	4.45281	3.44808	6.61083	0.511281	0.312192	2.72417	0.792157	4.19478	1.01831	0.617321	0.64795	3.39265	69.9258	3.9623	4.94346	13.4996	1.56947	15.805	1.77915	1.67534	6.60614	0.892807	0.73513	6.20628	2.6559	5.70809	100.762	1.17836	2.20423	0.373096	1.41751	0.377243	1.78841	0.0543712	22.0049	19.2168	12.9064	4.18348	0.473141	22.6534	26.4394	5.9278	0.0781954	5.51809	14.8345
TCGA-A8-A06X-01A	Ductal	34.5268	16.9275	11.3125	6.76357	3.36801	9.43606	0.441244	0.150022	3.20445	1.02513	7.81488	15.1529	0.563308	0.863742	5.24495	127.273	4.8214	5.60058	12.5873	1.68079	18.1091	1.93464	2.97679	5.72663	0.581777	0.772608	13.8599	3.37515	7.59316	142.016	1.49224	2.92205	0.52549	1.90614	0.29005	3.63037	0.147808	36.9674	37.2659	12.9466	18.0388	0.817873	42.021	29.9647	5.2037	0.0901831	10.3428	46.0738
TCGA-A8-A06Y-01A	Ductal	36.4541	20.6409	5.33382	4.13538	1.86035	6.03054	0.0812822	0.0607986	1.93554	0.298123	2.46504	1.15229	0.414054	0.504746	4.34879	30.4539	3.98867	4.80785	18.9004	3.6036	24.4152	2.07081	3.38484	1.84982	0.478916	0.302261	4.36963	21.2368	3.94733	113.582	0.358687	3.22842	0.157077	8.97239	0.146934	5.50127	0.086222	4.19879	3.16794	9.8017	5.26603	0.321098	53.0949	19.4121	1.42466	0.0391587	7.53731	13.5227
TCGA-A8-A06Z-01A	Ductal	18.5472	13.0242	11.5302	6.98247	2.15623	4.76857	0.148513	0.0822333	1.03035	0.268362	1.52495	0.960251	1.05394	0.72516	3.09322	20.8115	0.815164	5.90183	4.02889	0.629713	16.2738	1.48529	3.24364	1.86244	0.310409	0.123585	3.56771	1.86407	3.16972	85.1375	0.27291	1.31133	0.146658	0.816696	0.0418392	1.54123	0.144725	5.0126	3.76678	5.5692	5.75192	0.250332	35.7796	14.9732	1.27882	0.0520349	8.28175	19.0035
TCGA-A8-A075-01A	Ductal	56.9903	37.5023	7.23793	6.51466	13.0374	5.41974	0.712908	0.077616	5.82725	0.692285	25.4013	4.21623	1.77782	1.31476	4.15767	174.347	4.87283	32.6792	36.571	2.92775	28.6686	2.50383	1.80252	8.2057	0.834661	1.82381	71.0179	4.56812	9.37135	338.773	2.32453	4.29316	0.888176	6.14135	0.21884	3.89511	0.0270352	33.4588	34.8574	23.0247	9.2029	1.01304	52.7133	45.4494	8.5182	0.207367	12.5781	28.9782
TCGA-A8-A076-01A	Ductal	87.7797	25.4622	8.54312	6.47742	17.6439	8.42984	0.579005	0.143783	10.8482	1.85252	23.5694	2.19656	2.11078	1.74942	6.38268	238.755	5.9926	26.563	53.5774	4.65399	27.5726	3.16656	2.45266	9.60265	1.39444	1.42297	85.4577	3.41742	15.3087	303.869	2.70095	6.0188	1.19274	6.15841	0.115829	10.9854	0.0910591	31.9801	30.883	30.5892	6.55925	2.05764	67.0747	59.5437	11.9891	0.275014	9.35083	26.7722
TCGA-A8-A079-01A	Ductal	36.54	18.979	6.04378	5.4621	2.95992	6.12354	0.315611	0.129712	1.77485	0.450011	4.88824	0.65661	0.130914	0.310005	2.5221	61.6386	1.95041	9.03519	11.7355	1.3093	17.815	1.27144	3.44201	3.93486	0.70022	0.679034	5.64745	2.39187	5.41785	114.482	0.579831	1.62739	0.27656	1.07571	0.114942	1.87516	0.0361448	23.041	10.0164	7.01921	7.28818	0.317112	26.9759	22.1209	4.26103	0.077974	4.53609	33.3718
TCGA-A8-A07B-01A	Ductal	60.5989	24.6111	6.43231	7.29708	7.65852	5.1944	0.497992	0.104311	4.13467	0.336445	7.29842	1.03438	1.04304	0.824908	3.05768	139.331	7.57167	12.4844	32.4131	4.91674	16.9365	1.87782	2.46232	5.86798	1.08073	0.534191	75.6482	4.29097	6.22194	145.118	2.14279	2.73051	0.820196	2.55647	0.87684	3.32261	0.568698	29.5234	33.3415	32.41	4.65666	1.61986	57.2678	35.3888	11.6191	0.122683	4.70629	15.4875
TCGA-A8-A07C-01A	Ductal	24.697	11.5056	5.92435	9.26588	5.42265	20.1221	1.15724	0.0131552	2.71051	0.500093	7.11242	13.1947	2.19496	0.72809	3.56147	53.8135	7.31327	7.17676	20.3534	3.15631	12.1202	4.6454	1.54093	10.7034	0.591795	0.336508	4.66077	6.42264	4.69061	88.8137	2.59368	2.18808	0.377317	2.74587	0.211951	1.69404	0.0137466	21.9246	19.6876	36.722	3.12784	0.831482	94.1763	65.56	7.31402	0.263601	4.83046	15.4916
TCGA-A8-A07E-01A	Ductal	96.6086	27.2536	11.2881	7.3668	22.5305	8.72509	0.44423	1.93328	11.7768	1.11329	30.2536	4.27067	2.85785	2.83349	15.3458	203.804	9.42209	65.4932	34.8831	4.94888	31.1354	7.26781	3.73001	12.4342	1.51421	2.70318	30.8326	9.60216	15.8069	379.094	6.3543	7.37648	1.38505	6.68034	1.24106	14.2285	0.951475	80.7337	77.4441	43.3766	17.7154	2.40333	76.6038	118.546	63.3718	0.609614	55.4398	46.5356
TCGA-A8-A07F-01A	Ductal	60.8042	17.8137	9.1695	8.72198	14.1307	10.6934	1.06347	0.818379	10.0624	1.12641	8.75741	3.99729	0.477694	1.41957	7.3594	136.761	11.018	14.8542	50.1456	5.67459	49.2665	3.40969	1.89759	8.31503	1.20645	0.589047	21.8393	5.32647	12.1091	172.989	3.26061	4.07092	1.00017	1.42378	0.229469	6.38124	0.212612	23.1087	33.7542	32.0272	6.31443	1.19165	69.9654	42.5232	9.3214	0.217439	11.5803	29.6669
TCGA-A8-A07G-01A	Ductal	192.235	26.0315	12.0773	7.05149	29.4648	9.93223	0.424709	0.659062	9.67545	1.72832	20.6199	4.67535	2.44132	1.03409	8.14297	306.118	7.0902	21.133	62.4624	5.22894	31.7785	5.38588	5.13427	11.8316	2.17347	2.68512	160.163	6.06339	18.2283	585.816	5.75694	6.74466	1.98266	5.06021	0.639208	11.9096	0.616199	66.9011	84.4174	48.2248	6.42977	3.1413	69.9163	99.6107	27.9646	0.59949	15.3377	21.6946
TCGA-A8-A07I-01A	Ductal	127.201	35.3858	13.7911	6.81313	14.742	9.11861	1.03557	0.239613	11.4709	1.54843	28.4165	3.94994	1.10579	1.62428	8.89088	230.358	6.79729	22.397	55.0404	4.79778	31.2839	4.98902	2.37258	9.37993	1.5186	1.64052	39.1021	4.90403	14.8336	343.002	3.93879	6.52505	1.28218	4.1104	0.357977	7.4865	0.0773918	47.2793	58.9863	38.3505	8.17773	1.6106	67.8069	61.3565	16.3687	0.37974	17.1893	32.0709
TCGA-A8-A07J-01A	Ductal	133.817	36.4923	15.7413	11.8823	20.1087	9.39039	1.15989	0.995804	9.33033	0.686158	25.205	2.02914	2.66791	2.05146	12.0377	293.069	7.72156	27.4789	57.6381	7.36076	37.5019	5.88266	6.10705	5.85283	1.70728	1.23562	169.851	6.48694	21.731	385.672	4.43711	5.96056	1.67927	7.22221	0.413149	11.739	1.57203	74.3699	78.038	33.878	13.0284	2.29866	58.5612	110.325	35.1409	0.359681	22.2726	32.4064
TCGA-A8-A07L-01A	Ductal	85.6897	13.9822	9.68435	8.17963	7.61842	9.65764	0.242123	0.344965	5.5289	1.07903	10.0269	1.95479	0.93615	1.36034	22.8372	169.278	10.0591	13.2543	29.6962	3.05021	28.9928	2.67007	4.24423	6.80789	1.33681	0.884983	24.2807	6.23267	8.34161	327.385	2.5237	3.21571	0.884906	3.62268	0.135475	5.30391	0.229802	19.8077	19.9672	22.611	10.6357	1.02848	55.2591	45.621	8.97447	0.233292	13.9551	29.6596
TCGA-A8-A07O-01A	Ductal	35.4243	20.5792	5.10699	7.09164	4.04416	14.7707	0.585033	0.0731247	1.99669	1.04779	7.43408	13.1326	1.51854	0.727194	3.99468	21.5748	4.17828	9.62103	13.7998	2.64074	23.12	3.16893	0.845325	19.1415	0.252108	0.882805	5.82156	1.13675	3.3742	142.977	1.56627	3.28841	0.273498	2.69869	0.145537	3.54129	0.0179794	21.9888	54.6165	14.5653	8.31645	0.507844	101.767	22.7281	2.17522	0.258575	12.0863	18.0852
TCGA-A8-A07P-01A	Ductal	58.0835	13.8936	5.21191	7.82652	8.31269	6.17458	0.720899	0.132178	5.51026	0.797851	5.55027	1.33594	0.304895	0.78197	5.90786	98.5563	2.77353	8.6989	18.5355	3.45991	21.8558	2.28498	2.53508	3.92372	0.983163	0.776155	15.3782	2.49341	9.85058	209.506	1.71917	2.99992	0.599026	2.22922	0.0927403	3.37099	0.124754	16.6564	16.7566	17.7155	5.74654	0.996628	39.9305	37.0006	5.47894	0.307574	8.36298	16.8586
TCGA-A8-A07R-01A	Ductal	143.511	69.9473	5.20351	4.68307	3.60795	7.17554	0.195365	0.101559	0.893771	0.0843368	3.35539	1.61731	0.419814	1.64156	3.51726	79.9758	7.94784	8.20158	10.1524	2.72551	21.7351	0.997067	1.98034	4.82303	0.261068	1.41976	0.849562	3.06798	7.60161	117.458	1.18757	1.93969	0.307725	1.75974	0.77723	0.490773	0.0486405	44.935	19.1324	12.701	2.44649	0.305311	64.0607	56.3074	11.1169	0.165345	8.42533	17.8896
TCGA-A8-A07S-01A	Other	73.6453	15.6789	12.8566	4.47889	6.63297	7.24873	0.389911	0.134541	4.18717	1.58099	8.75139	6.28953	0.511653	0.818882	4.25284	89.9914	5.53524	12.8064	19.3	1.60431	28.6282	2.34473	3.28153	6.32207	0.830048	0.867489	24.0692	3.39069	8.13536	195.282	1.39145	3.18574	0.541989	2.19605	0.545415	4.79244	0.0997736	26.4224	15.8925	17.6979	8.12222	0.714255	40.8343	41.9417	5.62727	0.234805	13.1449	24.9269
TCGA-A8-A07U-01A	Ductal	29.5774	23.8743	7.48683	10.0195	5.25826	12.674	1.48358	0.425254	2.36897	0.653431	7.08466	1.9255	0.841432	0.723772	5.18072	51.5969	5.77396	11.906	6.8261	3.18242	21.9254	8.15528	1.95125	10.9577	0.35472	0.991252	6.62101	3.60076	25.5219	108.714	2.21208	5.97735	0.459293	6.73832	0.167792	3.18262	0.15417	169.283	216.284	22.7771	7.24933	0.708962	67.1643	42.6027	13.5032	0.86081	20.4564	26.2795
TCGA-A8-A07W-01A	Ductal	91.3862	24.048	9.84322	6.63987	4.66401	8.59396	1.05268	0.0772805	4.23691	1.18368	9.75089	2.78978	1.18655	1.10818	7.31453	146.246	7.76931	18.2076	34.9104	2.52151	31.3848	3.15496	3.58945	6.49749	0.960181	0.766212	6.73341	9.35145	11.4886	326.301	2.23441	3.26881	0.552506	2.30144	0.114135	4.09919	1.23824	24.5043	21.6481	15.5176	10.0254	0.803854	65.575	36.5701	5.51884	0.11614	7.3047	31.7636
TCGA-A8-A07Z-01A	Ductal	36.3425	27.2926	7.46494	6.19851	3.42457	5.75554	0.407352	0.42124	1.59093	0.778905	3.25566	2.14504	0.181817	0.982371	5.2763	41.443	1.75817	6.09166	5.58158	0.90687	29.4558	1.55297	2.94649	4.95423	0.536008	0.616447	1.8307	4.08612	6.47518	112.397	0.523751	3.99005	0.216514	2.33398	0.162884	5.55977	0.101241	18.765	9.03599	7.60749	12.1057	0.273783	30.5172	29.236	3.41431	0.101289	19.8484	21.4977
TCGA-A8-A081-01A	Ductal	21.3569	11.9432	8.14657	8.01772	2.03476	14.1996	0.656962	0.0355446	0.84565	0.211539	1.40803	0.865368	0.33775	0.228023	7.09971	23.3314	4.04982	3.56587	4.5223	3.07193	21.947	1.82584	1.19134	6.259	0.428303	0.158586	2.14084	3.75189	4.03851	63.8037	0.71027	0.791054	0.147172	0.870438	0.182542	1.54589	0.0371426	18.6958	15.1145	7.17348	8.62362	0.370904	43.0206	15.6961	5.61213	0.347215	4.41811	9.8969
TCGA-A8-A082-01A	Ductal	40.9442	27.8871	6.729	4.14286	6.95073	6.01118	1.49956	0.196299	7.35257	1.44899	11.4792	1.88639	0.379375	1.2708	10.4088	98.2522	7.02409	24.0094	28.9873	2.03045	36.4943	2.8801	2.2158	3.98255	1.67193	0.537162	14.5688	8.35865	9.831	176.514	1.29395	4.9154	0.584615	4.02654	0.210845	6.38452	0.291731	10.1356	11.4209	14.0573	18.6937	0.587845	42.9498	29.89	4.44886	0.0655564	8.36693	20.3381
TCGA-A8-A083-01A	Ductal	27.4223	10.7833	11.1726	12.458	0.682831	6.58584	0.272727	0.18797	1.31713	0.174245	1.17197	0.621897	0.605464	0.541067	3.42396	25.2814	2.29209	5.06906	7.47165	1.35994	20.9282	1.00011	3.58188	1.09942	0.836044	0.0780138	6.56669	8.7333	2.81054	71.1747	0.209643	1.52586	0.47933	1.72855	0.0739515	8.07604	0.0685188	12.3512	5.35944	5.23113	4.70175	0.307576	11.5681	16.8019	1.65062	0.0525558	6.46042	9.62219
TCGA-A8-A084-01A	Ductal	84.1607	20.7499	13.9487	4.69046	11.0936	9.45692	0.126459	0.255571	6.81188	2.48336	15.4253	9.96783	0.405928	1.46992	5.03143	270.454	5.8965	17.3451	26.6051	1.86339	33.4257	2.07923	3.74265	6.50199	1.08061	1.3919	26.3314	3.65641	11.1277	285.553	2.07408	5.37467	0.775082	2.57916	1.24594	4.31867	0.244038	37.808	34.5384	21.9382	5.31838	0.922232	45.6458	53.3143	7.05263	0.238395	14.5116	18.327
TCGA-A8-A085-01A	Ductal	86.713	20.1295	8.22706	4.76971	13.3872	6.74589	0.236411	0.0528739	8.70434	1.71728	13.2446	3.24864	2.24242	2.50072	7.96176	162.689	4.24413	21.4092	46.5463	1.49845	24.3654	2.81873	2.54634	5.85469	0.995601	1.32106	51.0988	2.26774	8.46876	391.221	1.17395	6.08317	0.602251	6.27016	0.234267	5.69315	0.156545	12.9207	11.2934	27.6407	7.78279	1.10609	47.7566	53.9964	5.12695	0.251625	18.0481	24.8103
TCGA-A8-A086-01A	Ductal	123.828	28.5489	8.78076	6.27307	12.1921	9.49033	0.695928	0.471262	10.4448	1.34518	16.9967	2.00635	0.972057	1.93825	15.1854	281.086	5.24523	33.8625	52.496	3.41119	21.1715	2.66103	4.48591	9.83038	1.34702	1.67435	47.6384	3.55432	15.225	295.698	2.92973	6.4316	1.06503	5.98626	0.188078	7.6521	0.158126	52.1632	48.7839	36.7677	11.0129	1.5829	60.0813	72.9421	11.2966	0.272896	18.3012	23.1297
TCGA-A8-A08A-01A	Ductal	36.0588	24.957	7.37861	5.60296	11.5833	5.59095	0.802585	0.237427	5.16156	1.56298	14.4105	3.73844	0.834292	1.79843	5.23949	151.737	4.04518	14.1432	22.603	2.25445	32.931	2.54153	1.68951	6.08118	0.895522	1.28657	39.6936	1.84593	12.2404	213.755	1.4952	6.58687	0.843153	5.81619	1.57533	7.31947	0.184948	23.6127	26.0887	13.9087	7.16315	0.949824	33.2389	43.7373	7.43724	0.272475	15.9397	24.5483
TCGA-A8-A08B-01A	Ductal	36.1517	39.101	5.03026	8.05355	2.31836	5.42771	0.649819	0.0901783	1.28593	0.95355	3.90083	1.83784	0.270138	0.391342	2.65621	43.5426	2.77047	4.12601	7.57494	1.23738	19.958	1.00914	1.35918	5.61104	0.851914	0.394293	6.60288	2.3102	4.2974	49.7897	0.556614	3.20054	0.132186	1.64745	0.0435874	2.90559	0.00471163	18.0128	19.515	9.28145	7.73577	0.424795	45.2467	18.1345	4.0511	0.0677615	3.56835	24.7766
TCGA-A8-A08C-01A	Ductal	39.0891	17.6639	11.8725	7.10205	6.8544	7.27732	0.36858	0.111048	3.66001	1.79024	7.85505	8.96742	0.509357	0.626903	4.34167	67.2358	2.92813	4.93763	15.5865	3.99853	23.7864	2.05182	2.70017	3.95849	0.794726	0.848218	29.7751	1.93022	8.40679	151.27	1.57008	2.95875	0.744127	2.04474	0.203965	4.05602	0.153174	14.8623	15.6279	16.0072	4.93605	0.728374	49.0526	29.7662	3.59243	0.106808	9.18851	11.4795
TCGA-A8-A08F-01A	Ductal	74.7894	24.7222	11.2315	5.65012	13.7635	4.73614	1.27942	0.117308	6.82283	2.34758	19.0757	4.25314	0.828484	1.21981	11.06	129.764	4.39458	19.2792	25.0591	2.61848	27.5647	4.19481	5.52818	5.91202	1.11909	1.75236	17.6301	8.59633	10.2244	226.492	1.99104	6.17478	1.00906	6.31851	0.199501	5.94024	0.276943	34.5797	37.3735	23.5883	11.1485	0.836787	76.142	48.2509	10.2467	0.313411	14.8139	20.6317
TCGA-A8-A08G-01A	Ductal	67.3113	15.4418	7.38947	5.10187	6.71548	6.89889	0.800147	0.269059	4.86949	0.873869	8.58058	1.3139	0.557549	1.44176	8.20672	148.584	6.9392	9.60622	29.0861	2.20664	14.3679	2.61224	3.73415	6.6952	0.926804	0.704255	32.9401	6.26742	9.12149	142.358	1.67666	3.32315	0.655616	1.74086	0.216748	4.44265	0.22961	29.3117	30.5379	20.0218	9.24237	1.08828	42.5376	42.8917	7.22938	0.256089	7.55798	20.5062
TCGA-A8-A08H-01A	Ductal	125.599	34.0994	12.7302	8.87953	26.8148	10.4545	1.55462	1.84232	8.55311	2.23259	24.9895	4.78817	1.90607	2.32915	15.4989	100.226	6.22833	43.1116	14.9469	6.77379	30.9788	9.61158	5.57095	16.7735	1.86271	3.95456	8.28182	9.60259	17.8796	390.691	8.3242	10.4749	2.27563	7.99488	0.574505	11.6147	0.332688	80.5177	59.0082	45.598	21.1955	1.60731	96.1353	196.298	74.6937	0.484843	82.3411	28.9792
TCGA-A8-A08I-01A	Ductal	12.4038	29.6568	4.41904	6.29776	2.15948	8.50183	3.65536	0.128138	0.761891	0.22994	2.17129	1.67628	0.108166	0.113382	2.18678	13.7083	2.95381	2.79055	8.06874	1.88943	24.2071	4.104	1.45704	5.49857	0.419123	0.181367	1.93072	7.09808	7.90238	26.5134	0.541533	0.852243	0.166547	0.541683	0.245604	1.1476	0.0323203	34.1946	30.5887	5.33207	5.64822	0.210775	32.7662	10.5859	4.35644	0.172649	5.62314	7.15377
TCGA-A8-A08J-01A	Other	92.0113	15.481	7.52183	6.23208	10.5477	6.68689	0.437782	0.198025	6.25428	1.53958	15.2398	2.9917	1.91355	1.48479	5.07914	238.673	5.05998	15.0921	40.0301	2.86691	22.807	2.35785	3.08288	9.45009	1.10883	1.32911	54.7541	2.90882	13.3078	259.348	2.6342	4.46088	0.796564	3.63217	0.395343	4.14887	0.139451	37.3001	34.3841	22.0784	8.63823	1.3348	46.2494	52.1452	8.60406	0.219964	10.1225	20.3474
TCGA-A8-A08L-01A	Ductal	26.4171	10.4963	5.34474	5.78535	24.9873	13.4148	0.415883	0.0871368	4.02661	1.01305	7.81526	5.87113	1.28829	2.01896	5.89638	51.9026	5.11344	11.2285	8.62683	1.71101	40.4581	2.45131	1.56004	14.0802	0.984457	0.38877	13.0176	4.36386	5.80457	144.031	1.37362	4.13026	0.59385	3.13141	3.04298	3.86089	0.0728434	26.5292	26.822	24.421	7.35219	0.618299	35.3675	39.634	8.17896	0.157142	20.5091	31.2884
TCGA-A8-A08O-01A	Ductal	157.324	26.3508	11.0415	7.21176	17.8933	8.19166	1.69773	0.774968	12.5184	2.41819	13.9717	2.20492	1.56865	1.18971	8.89872	186.424	8.99965	22.2404	44.2054	3.27616	34.9794	3.12345	4.21663	11.2087	1.67747	2.62464	54.7569	6.02857	11.5483	227.96	3.51559	5.1198	1.20705	2.79429	0.244753	7.01999	0.138036	31.712	37.3957	48.0519	8.12475	1.5622	63.3236	71.0995	16.4633	0.304397	12.9446	22.2908
TCGA-A8-A08P-01A	Ductal	80.4672	19.4841	8.38671	8.13265	9.56438	9.43655	0.954458	0.172377	4.29134	1.19766	18.7853	3.78067	2.54577	1.4083	6.11707	158.271	4.27872	20.1376	24.361	5.29128	18.3132	3.03817	2.64833	13.0562	0.967099	1.55354	27.0039	4.64841	10.7316	254.784	3.13452	4.99392	0.695679	3.54277	0.249954	6.64872	0.0855604	66.6429	60.367	22.352	8.46939	1.79103	55.2476	44.1745	11.656	0.155433	9.79899	19.8698
TCGA-A8-A08R-01A	Ductal	327.2	74.5949	5.56781	7.19474	9.55231	12.8832	1.7298	0.0658055	3.70639	0.752906	10.4681	4.62891	2.0716	1.51312	4.70123	134.251	7.25536	13.7545	27.6171	3.74413	23.1797	6.8867	4.15728	12.8193	1.24502	1.47974	16.7552	4.19468	11.4612	221.028	3.27279	3.58336	0.861873	2.20929	0.0954207	4.19579	0.0275056	53.0605	50.9305	43.8579	5.87969	1.03328	148.126	147.246	11.4586	0.210975	14.5679	23.368
TCGA-A8-A08S-01A	Ductal	50.2671	41.8009	5.38615	5.89642	5.77436	5.81044	0.329486	0.0916562	3.14576	0.845705	7.42938	1.34534	0.447064	0.807041	3.46911	143.821	4.58466	11.4122	23.7986	1.64952	24.6623	1.5548	4.34681	5.17762	0.915523	0.794501	13.9273	1.86971	8.06278	164.342	1.17837	2.71637	0.423746	1.94094	0.116028	3.58257	0.100338	26.491	20.766	15.1929	2.8183	0.705281	30.9574	35.5338	6.05454	0.183659	12.7614	17.2571
TCGA-A8-A08T-01A	Ductal	102.47	21.8064	7.5316	11.9369	3.56148	8.63949	0.678474	0.134258	4.355	0.242802	6.93558	1.11165	0.784183	1.06731	9.44734	132.751	11.163	12.9973	33.9843	5.4843	20.5747	2.15346	4.97131	8.23662	0.904226	0.36739	26.8486	7.39608	9.84774	216.235	3.06833	2.11078	0.55206	2.0547	0.248757	2.29543	0.243176	30.1916	25.7814	27.5835	8.01405	1.11544	38.9472	42.9142	9.33009	0.147963	7.59376	15.9987
TCGA-A8-A08X-01A	Ductal	174.713	35.3902	6.30887	4.50175	11.791	6.38789	1.07249	0.128928	7.00009	0.81369	12.085	3.37967	1.19879	1.60552	6.57961	225.806	4.909	35.9352	56.5922	4.68196	21.5674	3.04852	3.52856	10.9585	1.02741	1.48024	56.7523	4.0926	8.92653	427.258	3.03812	5.65138	1.13064	6.1983	0.571237	6.6866	0.116761	58.5871	54.1095	28.3071	4.4207	1.15315	60.0858	63.7872	18.5965	0.18084	13.0849	24.4433
TCGA-A8-A08Z-01A	Ductal	228.994	45.0045	14.9295	11.2753	23.2261	7.90845	0.968856	0.488314	12.1606	0.86703	27.0592	5.07391	2.23322	1.94563	12.1946	251.564	8.67948	39.0355	125.362	6.66605	30.4402	6.19473	5.84663	17.5684	1.97789	1.72723	154.105	8.67705	18.9127	431.452	6.98571	6.09421	1.95968	5.85316	0.265794	7.45196	0.404536	72.9817	84.1482	58.571	10.7764	3.71965	90.6508	96.3714	33.0577	0.343788	13.5248	29.7913
TCGA-A8-A090-01A	Ductal	58.2748	18.3437	11.9316	8.54164	8.61683	8.98429	0.830429	0.25229	4.8688	1.17999	10.5364	2.75772	0.557642	1.20155	6.09176	135.96	3.86874	11.341	30.5236	3.09236	35.4276	3.7968	3.15129	7.30385	1.13718	1.24983	30.0311	2.6141	13.9686	182.718	1.97792	3.6311	0.604488	2.11736	0.147174	4.6114	0.0818171	29.9002	37.5666	22.608	7.59348	0.962269	68.0764	37.2434	7.26303	0.235335	11.0119	24.3604
TCGA-A8-A091-01A	Ductal	32.9458	35.2697	5.5039	5.79259	5.09197	6.5858	1.56659	0.297533	4.65322	0.853542	3.37868	1.24705	0.543078	1.03091	9.8332	61.8145	5.79671	6.47865	15.2852	1.86639	25.3831	2.71857	7.59046	3.53246	0.883043	0.160906	8.27335	8.88826	7.57773	179.715	1.50137	2.21778	0.604166	2.29191	0.31595	4.55456	0.405124	14.6987	15.2298	16.5528	10.5014	0.645137	31.9462	33.3217	10.6319	0.0812985	19.2675	15.5181
TCGA-A8-A092-01A	Ductal	70.4978	20.8482	4.78649	5.55504	6.79587	7.34667	0.439768	0.237843	3.43417	1.09169	7.1644	1.45259	0.392805	0.685383	3.29426	122.722	4.67821	6.65585	17.9575	2.37861	23.2845	1.99216	1.8077	6.04783	0.920437	0.756319	25.8925	4.6679	8.28228	126.38	1.83579	2.68462	0.693158	1.99064	0.177666	3.67675	0.112971	27.4882	23.1594	17.342	7.53288	0.564705	39.3082	33.625	6.70139	0.194966	8.41283	16.2425
TCGA-A8-A093-01A	Ductal	83.0938	18.6909	7.27897	5.44893	21.6171	6.73807	0.234509	0.611901	11.9462	1.29696	13.7283	4.98181	0.656053	1.47121	6.9877	290.83	7.579	19.7486	49.3994	3.57769	44.9531	3.27702	4.50578	5.83301	1.446	1.20903	31.0011	6.70134	11.2404	332.066	2.24749	5.01033	1.34125	4.4179	0.253509	7.09668	0.0822099	32.2151	38.7533	26.908	5.2261	1.33436	40.8025	68.5763	13.6555	0.525477	17.9827	21.1508
TCGA-A8-A094-01A	Ductal	51.0136	19.4734	11.4539	9.56884	7.45627	8.80383	1.57888	0.0646688	4.67642	0.854466	17.1099	2.70162	2.34965	0.998916	4.89786	120.82	3.8219	15.8905	30.8552	3.7789	13.1086	2.79286	1.67296	11.3631	0.761371	1.06947	14.6023	2.46802	9.10132	134.167	2.85251	4.7873	0.553167	4.37333	0.750179	4.04585	0.0180203	50.7383	48.2252	41.7843	4.10296	1.08998	76.8193	40.6845	9.32876	0.155498	5.45711	16.7376
TCGA-A8-A095-01A	Ductal	72.2199	37.9746	10.9327	6.06368	13.9915	9.85781	0.50469	0.545253	5.53582	0.955066	11.3218	5.29348	1.01347	0.934339	6.45106	97.4387	6.99129	13.5163	26.1025	2.69355	31.8552	3.00082	2.821	9.13525	1.2787	1.38784	36.7144	4.80017	7.97796	196.632	2.89753	4.58586	0.830387	2.37425	4.19082	7.49763	0.186809	31.535	31.6017	27.2658	6.21644	1.11128	64.7276	47.693	11.861	0.241797	14.3212	22.6205
TCGA-A8-A096-01A	Ductal	121.937	30.2157	17.2989	5.71701	15.5706	7.82537	1.77129	0.207108	10.2357	1.59088	20.8913	3.9388	2.1959	2.25997	7.5114	239.906	7.71773	24.2985	94.526	5.42031	27.3623	5.61441	3.60015	14.0822	1.69035	1.59396	93.005	7.43999	18.3688	408.606	4.33014	6.22316	1.42757	3.88941	0.104276	6.82608	0.10821	67.6483	65.8951	37.9873	13.72	2.0814	51.0104	77.1345	12.9992	0.246406	9.15177	21.9201
TCGA-A8-A097-01A	Ductal	128.772	35.8594	13.8479	8.94734	16.2197	10.0531	0.750281	0.555039	8.98604	2.32653	16.1363	3.66811	1.58917	1.42293	10.6276	263.962	5.06762	25.0384	69.2951	3.35569	21.6714	4.29141	5.78837	16.7016	1.75291	2.09115	90.0824	6.93389	17.2275	458.897	4.6868	5.77552	1.49435	14.0302	0.553586	8.24619	0.170315	48.8067	53.8641	36.5318	8.35967	1.54973	71.892	82.7435	16.3286	0.304524	14.3867	26.2695
TCGA-A8-A099-01A	Ductal	21.5849	11.2092	10.7983	5.48426	7.1523	6.5089	0.550641	0.138446	6.35011	0.445503	10.0198	2.19821	1.05354	0.91427	5.04379	79.5824	10.7792	9.70934	18.4562	3.42629	27.9421	3.24112	2.9614	3.17628	1.27119	0.640854	27.9892	15.6936	9.31456	134.485	1.06049	2.20275	0.405217	3.61394	0.690085	5.37812	0.0904187	28.6758	20.4868	13.9729	6.95167	1.02159	35.499	33.5615	7.49623	0.143042	7.34122	14.0503
TCGA-A8-A09A-01A	Ductal	132.092	24.588	34.9738	8.65142	17.4443	10.8014	0.873822	0.318517	11.8216	1.12565	20.5777	1.62574	1.59376	0.879241	11.1288	174.374	12.3497	21.5672	38.3492	3.50706	35.5493	4.44326	3.77141	8.20173	1.69253	2.12581	28.6912	6.85797	12.9202	378.133	4.65781	5.31864	1.27251	2.35987	0.221441	12.5013	0.141342	38.6226	47.046	52.2965	6.53579	1.56103	67.8038	59.6481	15.494	0.196717	12.6082	18.9008
TCGA-A8-A09B-01A	Ductal	49.9044	21.799	7.88865	5.80822	9.44498	6.03991	0.597601	0.472249	4.18394	2.23461	12.4417	6.60477	0.516615	1.06925	6.8945	122.949	7.39136	9.9448	19.8914	1.94462	26.0042	2.24351	5.46096	4.44958	1.04447	1.04157	40.1448	3.85135	7.93764	240.133	1.76864	4.387	0.944806	5.91154	0.333776	6.05122	0.386404	25.5516	28.4772	17.0029	8.78927	0.826181	36.5267	53.3545	17.093	0.254425	15.9221	19.4772
TCGA-A8-A09C-01A	Ductal	55.4404	19.6625	7.13017	5.65924	9.98851	6.74448	0.12595	0.237768	3.83833	1.34115	8.3862	1.78298	0.48553	0.650077	5.12995	89.5407	3.28589	9.20643	18.7444	1.67955	29.2467	1.732	2.21154	3.99792	1.09671	1.04081	34.5327	2.62	6.80969	173.177	1.33472	3.66434	0.76008	2.8038	0.140945	4.9648	0.323463	14.3597	20.5507	16.2198	4.10101	0.75168	40.5825	41.7815	6.29931	0.20226	12.3188	16.4392
TCGA-A8-A09D-01A	Ductal	109.239	24.0668	7.57696	6.30534	13.4874	7.163	0.732568	0.36829	9.89598	1.17537	19.2668	2.21369	2.66565	2.1746	12.5225	273.014	8.03213	44.9525	50.8302	4.69984	49.0028	4.97257	2.87919	9.11457	1.85448	1.05936	40.1475	4.39655	22.2418	369.736	2.6282	5.55899	1.1828	11.9514	0.251311	7.84906	0.41654	49.8735	57.1427	31.1483	9.12533	2.03069	56.8399	120.175	24.1483	0.351621	29.7541	25.2868
TCGA-A8-A09E-01A	Ductal	32.8811	24.0551	5.65623	7.28525	5.17015	7.05229	0.138216	0.289705	1.46924	0.62739	5.30655	1.65957	0.480304	0.588418	3.47428	72.5335	2.94714	6.37833	10.4218	2.08133	29.281	1.80109	4.61908	4.52754	0.673533	0.752722	17.4891	2.18286	4.34987	113.565	0.858897	4.06211	0.280619	2.58074	0.154443	2.86374	0.120202	21.8665	20.3971	11.3354	6.13379	0.47251	38.5836	26.725	6.14958	0.128053	6.034	28.8555
TCGA-A8-A09G-01A	Ductal	44.6588	13.9494	9.50049	4.82677	5.79791	6.08828	0.790516	0.144683	2.60543	0.383504	4.22396	1.14847	0.398248	0.559214	4.72007	49.3084	5.19924	4.82757	7.26878	1.61031	33.3584	2.72573	1.05146	5.81932	0.588316	0.15649	3.13774	2.88819	6.3623	102.647	1.28105	1.6639	0.427333	2.14469	7.35348	2.17718	0.0274887	18.1555	21.0737	14.9395	3.1191	0.564687	69.0167	28.0104	11.8488	0.18449	10.7293	23.709
TCGA-A8-A09I-01A	Ductal	55.6703	20.6041	7.36477	5.26364	6.75764	8.85697	0.712012	0.171616	3.86025	0.893087	11.5771	2.38579	0.967377	0.741515	3.73627	117.286	4.14509	12.1579	20.7091	2.06809	30.8412	2.33391	1.90781	6.69883	0.830479	0.79631	27.9892	2.1751	11.2961	180.701	1.83278	3.56138	0.498219	2.91348	1.91822	3.43758	0.0358663	33.8207	32.2774	17.1267	9.18901	0.92098	48.2067	30.9804	7.20017	0.180537	9.4328	32.8211
TCGA-A8-A09K-01A	Ductal	7.19216	7.90622	7.78955	6.7607	1.01072	6.19177	0.466786	0.117186	0.917006	0.0898281	1.06975	0.552153	0.107432	0.180287	2.37959	16.7373	3.39819	3.42122	6.197	1.03697	23.4759	1.0788	2.22187	2.85684	0.493568	0.0563055	2.81044	2.27109	2.59682	39.9298	0.392279	0.482181	0.204207	0.828819	0.141604	1.43566	0.0188391	9.48037	11.4587	3.76135	6.2268	0.220377	29.5924	10.9767	3.06379	0.0677349	4.95467	14.9977
TCGA-A8-A09M-01A	Ductal	28.0334	12.5917	5.67589	4.72978	3.63837	5.71028	0.697777	0.134908	2.39659	0.515582	5.67363	0.737046	0.384084	0.647036	5.19569	85.8402	2.56013	7.72958	14.0856	1.42851	21.7447	1.91011	5.43579	5.58642	0.61752	0.450459	4.57409	3.27586	7.06393	140.182	0.873476	2.33804	0.326411	1.12979	0.0946558	3.03187	0.0636652	33.0296	25.3966	11.0294	7.76858	0.635758	47.8565	26.2643	5.34153	0.052321	4.76412	50.7913
TCGA-A8-A09N-01A	Ductal	34.1309	17.1706	7.69705	3.8177	9.66076	5.59301	0.298815	0.573882	4.1037	0.644975	9.52863	1.22041	0.736625	0.820651	5.16226	86.8943	4.31425	10.7191	20.1662	2.22281	35.1308	2.33651	1.3007	5.13123	1.29443	0.654548	32.3276	2.5233	7.30675	147.17	2.45638	3.26499	0.70149	1.86698	0.542255	5.44836	0.0721422	22.1596	27.2261	18.9304	4.36561	0.923667	53.9305	34.9912	12.886	0.194537	14.6728	22.1753
TCGA-A8-A09Q-01A	Ductal	42.3899	15.1031	5.53299	7.30144	7.71561	5.52412	0.965193	0.171407	4.47099	0.71535	6.07372	1.95766	0.311448	0.663407	4.90953	75.8354	3.46952	8.68975	18.6424	3.34805	16.2834	3.57123	3.10353	7.80786	0.911744	0.337274	13.9726	3.17292	9.87022	126.636	1.897	2.17247	0.645912	1.48963	0.106217	2.01019	0.128594	18.9909	23.0536	21.1654	9.33889	0.835996	52.5247	30.7112	10.536	0.0924703	8.73067	15.055
TCGA-A8-A09R-01A	Ductal	75.9728	23.1909	12.9226	7.70291	18.845	9.2059	0.786937	0.156042	10.6576	2.88437	21.0188	2.48127	1.30961	1.89738	6.79011	216.416	8.08059	19.3508	44.1766	2.60975	20.2283	4.95563	4.79328	8.217	1.98556	1.45428	48.1178	4.5118	13.7624	296.584	3.1258	6.82026	1.23442	5.93374	0.366636	6.99184	0.317055	40.1291	48.7865	28.1288	7.68061	1.82212	52.9715	54.6838	9.29005	0.182393	12.7426	26.8114
TCGA-A8-A09T-01A	Lobular	70.9588	21.3336	9.79323	9.4052	10.1339	8.48737	0.409409	0.354358	3.47418	1.16254	5.50463	0.898994	0.631299	0.964111	4.30858	117.749	5.95339	16.3412	46.6858	3.40766	15.622	2.09696	2.33878	6.14372	1.38999	0.265453	157.041	4.48633	9.18098	205.231	2.72359	3.24882	1.1876	2.92873	0.253745	6.85317	1.33487	38.8373	38.7814	22.9607	9.76393	1.0304	53.9253	42.9909	5.73676	0.0920442	6.94436	16.0909
TCGA-A8-A09V-01A	Lobular	59.2778	20.3669	9.81978	9.40695	17.5784	8.92312	2.02867	0.784553	5.07579	0.528535	14.9176	3.7381	2.68542	0.656325	6.12295	160.813	8.56636	5.19693	31.8275	2.96022	26.7238	2.9706	3.89624	4.00572	1.7094	0.818159	140.778	11.2156	10.5498	259.969	3.11028	3.60576	1.78504	3.85133	0.319817	10.2486	1.15072	32.3173	45.7328	27.3095	9.88291	1.66271	42.0368	47.849	22.8434	0.255698	7.18962	15.6322
TCGA-A8-A09W-01A	Lobular	52.0025	13.067	6.30193	5.34348	6.39916	8.34224	0.447726	0.118199	3.17856	0.289791	9.46323	1.10817	1.62896	0.474709	5.6154	85.9056	4.79987	11.0251	21.4171	2.1971	26.7099	2.86324	1.89821	10.3653	0.608771	0.331481	42.6844	7.62699	10.1874	218.285	1.9945	2.03059	0.488597	2.07005	0.244847	2.98578	0.824888	21.814	24.7495	16.4534	7.06814	1.50776	40.5212	35.4166	15.0919	0.203009	6.70085	10.3763
TCGA-A8-A09X-01A	Lobular	109.295	24.4238	7.50829	5.09084	8.23483	3.93061	1.01199	0.0520447	4.64749	0.792351	9.77185	2.36277	1.67081	1.49589	5.56503	137.797	3.85486	9.98694	20.8076	2.3394	28.0973	4.10382	1.67575	8.07685	0.95992	0.588248	17.9063	3.44851	11.3846	253.932	2.07612	3.48835	0.681975	3.35176	0.524077	3.66625	0.122365	36.4949	34.7272	20.9684	5.87785	1.29822	49.1325	52.3498	10.9061	0.221608	10.7718	8.89374
TCGA-A8-A09Z-01A	Lobular	12.2051	38.0654	5.82316	6.64101	1.5423	6.60128	0.973084	0.00427316	1.16515	0.236569	3.894	1.80447	0.401913	0.899788	2.98689	35.2335	2.54363	16.5321	4.02041	0.601505	27.9636	1.32033	0.476815	11.3	0.405333	0.449938	8.43771	4.21749	4.89982	135.024	0.46679	1.80524	0.123647	0.83715	0.0516355	1.78343	0.00893054	20.1696	11.4425	7.17774	6.3848	0.372008	33.1497	18.4953	2.74071	0.0128437	4.30762	10.5395
TCGA-A8-A0A1-01A	Lobular	72.6746	33.0855	10.3334	6.66539	17.7038	7.72461	1.63692	0.26944	4.62514	1.43297	9.91957	3.33646	1.34024	0.936753	7.28438	142.892	4.10826	12.2318	32.2987	3.63389	20.9578	6.44226	2.25838	7.37175	1.27738	0.945942	92.2782	5.82628	15.9744	323.925	2.8009	3.83552	1.31511	4.42225	0.405643	6.11126	1.92933	37.5268	48.1205	22.1693	8.11708	1.41171	38.3667	63.5138	14.5317	0.238971	16.5413	16.7392
TCGA-A8-A0A2-01A	Lobular	59.1451	26.6615	7.70206	7.67145	10.947	6.16713	1.19847	0.675809	3.3804	0.661148	7.86989	2.68373	1.24646	0.447165	5.93175	102.628	3.33656	5.38842	24.3684	2.47761	26.5118	2.94391	3.23006	5.33631	1.19941	0.768255	75.7221	6.94016	13.6018	199.953	2.1459	2.72178	1.06446	3.04872	0.20136	5.12266	0.696518	21.258	31.6307	19.9894	6.58606	1.05159	42.5514	41.4804	11.3278	0.292167	7.32649	13.9213
TCGA-A8-A0A4-01A	Lobular	334.858	38.07	7.66923	2.65234	0.530786	6.42379	0.525412	2.07792	1.01313	0.0557448	5.83852	0.661472	0.681107	0.383428	13.0124	216.659	5.41698	11.4181	21.8214	9.21731	31.8742	3.7247	7.66828	5.4029	0.720048	0.261382	58.4196	12.5716	17.1329	337.566	2.16655	1.8871	1.07518	4.61532	1.37159	1.00931	5.53836	85.1707	71.8493	61.6341	7.1136	1.11075	31.5689	106.291	15.7257	0.178837	11.2527	19.2386
TCGA-A8-A0A6-01A	Lobular	123.063	18.3757	8.71794	8.60736	4.80078	7.88822	1.70654	0.30734	2.91825	0.403494	4.33563	1.73755	1.86678	0.629594	5.75702	73.9229	6.63589	8.31205	26.3437	4.69756	26.0903	5.18897	3.7219	12.3828	1.06657	0.517149	11.1066	5.04037	10.7995	105.372	2.53065	1.66627	0.553313	3.53559	0.137941	1.91132	0.119287	45.5435	42.5007	31.9356	7.2113	0.850851	50.3766	47.2411	9.54348	0.092376	5.89796	13.9812
TCGA-A8-A0A7-01A	Lobular	114.3	15.7397	8.31976	6.33526	10.6132	5.6461	3.36875	0.260581	2.60229	0.222305	7.17151	1.26852	0.836597	0.7512	7.02017	226.811	4.02036	13.451	30.6491	4.9975	22.2948	3.43126	2.4189	16.6621	0.843355	1.13593	16.971	5.00937	16.3196	389.229	3.77867	2.64529	0.748158	4.41035	0.154858	4.50427	0.13838	85.7851	78.7146	25.8181	6.9441	1.57672	39.1212	56.0805	28.043	0.295312	19.5633	12.1236
TCGA-A8-A0A9-01A	Ductal	77.8228	44.5014	10.0973	6.44033	12.3461	7.20241	0.463862	0.262411	4.54565	1.93216	9.93879	3.43444	0.986119	1.22129	5.68408	177.046	7.29912	17.1172	33.882	3.01608	23.7817	2.49604	4.2246	5.60786	1.09278	1.84202	39.8945	7.36946	13.5397	246.809	1.74011	4.46711	0.807599	3.76366	0.147975	5.95817	0.242218	30.4094	31.3944	17.824	11.2634	1.03792	37.7637	51.0636	11.5697	0.446942	9.33626	28.0565
TCGA-A8-A0AB-01A	Lobular	34.1857	13.4313	9.68526	8.77532	11.3419	11.2795	1.23135	0.310921	4.67537	1.12758	5.72407	5.45156	0.606704	0.571343	3.92783	94.798	11.1928	9.94355	33.5569	3.15548	23.7788	1.84334	5.726	5.48961	0.861806	0.619217	8.71673	8.45386	6.50328	125.409	1.8809	2.347	0.910998	1.04526	0.13068	5.37695	0.17893	16.4628	16.1547	13.832	5.20189	0.47558	49.7263	31.0683	5.55698	0.0948067	8.64295	23.5705
TCGA-A8-A0AD-01A	Other	65.2377	38.3879	14.4521	8.10493	18.1828	7.50444	1.38378	0.149626	7.24955	2.82615	12.5281	1.0683	1.42886	1.66732	5.30498	148.029	6.37503	20.8218	46.7591	2.30869	31.9106	4.12033	2.71179	14.6444	2.03967	1.24875	141.582	2.38363	13.6938	223.437	2.52871	5.35063	1.76935	4.37422	0.510503	6.88308	0.79556	17.7799	31.59	33.2957	5.98896	1.33566	74.6172	57.6124	10.2708	0.330681	9.83604	20.6152
TCGA-AC-A23C-01A	Ductal	49.7686	17.7422	13.0362	7.16444	11.7692	8.89104	0.86222	0.524982	5.11606	1.20727	8.91577	2.9131	0.85851	0.558766	5.1198	122.418	4.20204	15.5422	29.7081	2.80509	33.726	3.28053	2.23438	7.8408	1.23533	1.67362	62.9634	6.6273	10.087	264.559	3.49881	3.22005	1.2454	2.08707	0.347007	5.71335	0.384478	37.4015	55.4131	30.2969	5.76103	1.54645	54.2702	43.5126	11.2051	0.26973	10.0084	18.5442
TCGA-AC-A23E-01A	Ductal	306.072	42.8429	14.109	7.48879	22.5557	8.1412	1.22103	0.429716	12.1975	1.55458	9.35282	3.12729	1.96521	1.35185	8.60189	359.592	8.14931	42.9476	121.914	6.65074	26.6452	3.86446	5.54106	12.7169	1.73897	1.79194	107.526	6.76917	23.6463	510.098	6.80142	5.70118	1.94385	4.41815	0.185081	6.70661	2.08068	69.5717	67.7614	70.5151	7.99428	3.07477	98.8479	117.409	25.1157	0.690549	13.4684	25.8202
TCGA-AC-A23G-01A	Lobular	318.632	50.221	13.5716	5.26005	32.031	6.85384	0.545309	1.31746	7.01857	3.9891	27.2742	7.60375	2.25504	3.30474	16.9373	405.776	7.68578	48.9294	48.183	6.09495	41.6999	7.09059	6.71735	35.8018	2.18326	6.31553	128.399	9.76632	19.2178	819.1	7.31946	12.2789	2.25154	13.631	1.09223	19.2745	1.10938	107.166	100.52	51.368	16.8068	2.32622	63.257	196.809	51.8662	0.871425	48.6979	41.7006
TCGA-AC-A23H-01A	Ductal	94.2758	25.0795	14.7181	12.3563	14.7478	10.6213	0.153699	0.0259322	6.85683	1.03845	18.4704	3.00606	1.85992	0.9427	3.86024	128.053	5.60021	14.7762	33.2089	1.68456	32.3051	2.50965	1.49	7.57763	1.58321	1.29583	83.6069	2.85714	10.0683	347.62	1.85397	3.64502	0.67303	3.1012	1.94281	5.59858	0.144523	18.9422	24.567	25.517	6.50651	1.31692	68.6251	39.8509	9.28457	0.441681	8.12235	23.3357
TCGA-AC-A2B8-01A	Lobular	86.9698	48.1954	11.3381	8.28571	20.338	7.90997	0.722649	0.747144	5.15681	1.44893	18.2193	5.15639	2.0449	1.09107	9.68704	170.726	10.2592	29.2273	50.314	6.26495	33.4648	5.97249	3.36481	11.3374	1.56149	1.67265	99.0953	15.7027	13.6616	290.535	4.18937	4.43272	1.87005	7.00856	0.587637	7.19993	1.39516	60.119	66.6072	28.1031	14.3399	1.86375	52.5901	73.03	30.0521	0.332199	12.8758	26.262
TCGA-AC-A2BK-01A	Ductal	5.01115	38.3502	7.74135	4.51189	0.12305	18.1553	0.275715	0.342278	1.87674	0.163106	0.338914	0.555233	10.1011	1.36356	2.4736	24.1798	4.36724	2.47631	7.041	1.72201	50.6561	4.12926	3.9542	16.8175	0.471117	0.378878	0.317236	11.6669	4.79637	20.516	4.56741	3.29194	0.0379404	1.72364	0.146592	0.254783	0.00452742	11.9164	8.53114	11.2657	10.4343	0.0749204	84.8495	26.1878	2.71698	0.416718	1.95651	11.5802
TCGA-AC-A2BM-01A	Ductal	39.2407	9.47751	4.04788	9.64571	5.26246	6.56077	1.6571	0.323583	2.23097	0.204021	4.31178	1.40052	0.303999	0.386674	12.4876	70.5564	3.04358	4.82719	19.8798	2.11317	20.6747	2.08714	8.30063	7.94482	0.78675	0.208535	24.5102	10.5784	11.614	77.2681	1.51672	2.89882	0.43462	1.11812	0.0977518	3.28153	0.0798364	31.3087	31.4939	16.3474	9.30495	0.718188	40.5858	24.6918	10.2723	0.0675405	3.96671	16.322
TCGA-AC-A2FB-01A	Lobular	79.6322	27.675	10.731	7.09671	4.28291	8.73686	1.69829	0.752735	1.55363	0.155061	3.61061	1.42804	0.998038	0.47232	8.66003	75.8635	5.14908	10.4845	24.9016	5.1198	29.1048	6.353	2.55099	19.5894	1.05974	0.29679	9.14801	5.62089	11.7107	152.181	2.16489	1.32939	0.603177	3.50838	0.528826	1.90871	0.283533	50.2757	56.4369	20.2946	8.56808	0.68109	29.8423	48.2822	14.6381	0.0920773	12.1371	14.4612
TCGA-AC-A2FE-01A	Lobular	86.7638	26.4742	9.73712	4.56517	18.2336	7.75251	5.43027	1.41144	3.52674	1.87535	10.4717	6.17656	1.10766	1.46875	13.8174	85.2818	7.53847	17.8306	19.2792	5.52224	36.1361	4.14546	7.13744	18.2745	0.976332	1.41212	45.9248	9.26988	17.8405	255.171	2.03601	6.26569	1.18876	8.28667	0.609859	8.64239	0.567611	50.1383	52.7355	23.6799	16.2497	0.925774	35.7321	85.7173	30.2748	0.437087	35.6047	24.6014
TCGA-AC-A2FF-01A	Lobular	118.079	23.9416	11.4288	7.09121	14.9862	7.684	1.46596	3.35237	4.08099	0.390975	16.482	1.19362	3.67617	0.937687	20.4117	117.391	6.60399	38.0019	32.8901	8.43632	32.7087	7.06555	6.11314	8.61911	1.71793	0.334539	78.0074	8.60185	16.7676	362.268	7.10443	3.87057	2.29547	8.35182	1.11676	6.82905	1.28006	93.2652	114.679	43.4421	13.371	1.65843	36.644	105.511	76.8079	0.196543	23.8916	18.5537
TCGA-AC-A2FG-01A	Lobular	230.347	25.5634	11.1057	6.94291	2.7474	8.4386	0.772884	2.17012	1.34459	0.0924164	4.1882	2.62138	2.99697	0.39454	13.3024	74.4339	4.83918	17.0945	18.0386	4.20646	28.3843	3.35104	4.15558	8.50665	0.921475	0.329274	8.24885	5.10066	7.7174	142.101	3.46837	1.61915	0.593756	3.80679	0.72193	2.6443	0.541674	55.3191	51.8638	26.4721	7.62753	0.591992	31.588	79.8648	20.1699	0.171649	10.1292	13.9565
TCGA-AC-A2FK-01A	Lobular	266.974	48.8498	15.9906	11.6827	2.50501	11.0229	1.96851	2.27729	1.51029	0.0690817	3.30132	1.23028	6.22998	0.346435	11.0648	17.8244	6.44804	12.5752	33.4387	4.99218	20.5437	5.76841	6.12318	34.1821	1.29224	0.334039	4.98936	5.83716	11.3653	37.2344	4.98299	2.82928	0.554839	4.27432	0.301567	1.5069	0.381865	60.5843	49.3635	43.4354	11.0422	0.422517	24.9278	131.736	12.5134	0.0267897	15.744	11.8925
TCGA-AC-A2FM-01A	Lobular	57.008	20.2291	4.29716	6.05848	2.71383	4.50361	0.157318	0.334759	1.64455	0.231058	4.28149	1.52171	0.285674	0.990911	9.2495	47.5736	6.35601	7.01749	6.51051	1.45793	40.388	2.13794	4.61218	2.96422	0.787891	0.155175	11.4392	1.98968	3.43493	167.948	0.598466	2.04374	0.221803	2.50812	0.504326	3.54015	0.109031	6.08149	7.93244	11.794	5.92465	0.697338	27.538	35.6267	4.08461	0.143739	11.2241	21.3269
TCGA-AC-A2FO-01A	Lobular	72.5868	31.2266	11.1694	7.25599	8.31554	7.26767	1.57058	1.96618	1.80757	0.470965	6.96444	3.57011	1.37289	0.625669	11.7087	134.713	6.25217	21.9944	15.9107	7.08254	37.2728	4.22026	4.50338	12.6261	1.07445	0.890786	25.8444	7.90881	11.7027	249.437	5.26167	2.48098	1.18651	6.46341	0.650347	4.69706	0.920702	82.612	103.61	28.4009	11.3572	1.07663	32.4375	74.8335	37.2317	0.273958	14.0862	16.0693
TCGA-AC-A2QH-01A	Other	94.0073	31.2019	20.6725	5.57552	49.4413	10.3198	0.305564	1.25694	3.52216	3.09538	3.95838	9.89276	8.19789	27.7886	7.48807	306.95	11.023	21.5735	46.034	9.60022	11.2465	4.20627	13.3541	26.6345	3.01829	4.00679	30.4252	10.586	19.5116	218.545	5.97028	7.56113	3.1783	2.14625	0.565638	3.29927	0.502733	21.5101	4.56653	12.3823	9.9257	1.53257	61.6074	42.0511	42.0642	0.0260547	7.74993	79.4948
TCGA-AC-A2QI-01A	Lobular	100.669	35.9014	12.1238	7.49621	10.0212	8.64951	1.01313	1.24914	6.59202	3.73435	20.5562	5.95284	0.743668	3.49145	13.6092	236.657	7.9249	37.9105	36.2495	5.8951	43.6058	3.74637	4.58397	22.969	1.54795	3.18249	22.535	6.11308	12.5598	464.017	3.40082	6.51863	1.02826	6.55931	0.999344	12.3131	0.355583	60.5505	64.2427	32.1527	14.1171	1.5282	44.083	84.3487	14.9861	0.310718	27.2218	44.8129
TCGA-AC-A2QJ-01A	Other	48.773	16.8307	3.72123	1.35974	4.81145	3.2012	0.542933	5.29121	6.167	7.00394	19.3483	4.02531	0.269732	2.76346	16.5713	363.854	3.05673	30.7585	18.7956	5.10812	19.1217	1.914	5.68106	18.4995	0.591972	7.32577	0.504167	3.76677	3.87981	1995.73	1.47282	56.5282	0.568887	3.79398	2.39083	44.855	2.4364	91.8441	36.5705	18.2037	14.1392	0.636393	53.6863	137.82	15.5952	0.222083	299.93	61.4255
TCGA-AC-A3BB-01A	Lobular	112.49	31.6856	11.2782	4.74624	16.5161	5.57097	1.00246	2.27771	3.55427	3.91777	12.6426	3.7418	0.944267	2.05768	13.9254	257.631	5.55703	28.1169	15.6103	5.41382	38.9194	3.21466	4.72569	14.8976	1.13697	2.44809	40.9088	6.17345	10.9272	482.264	3.18799	8.40261	1.36344	13.8008	1.04309	15.5386	0.44655	89.0074	83.9478	24.4268	15.3933	1.28171	31.5469	124.426	24.2557	0.244042	50.3783	31.1298
TCGA-AC-A3EH-01A	Ductal	49.3298	29.6207	10.3101	4.92166	13.2277	3.958	0.54593	1.2361	2.89937	5.17359	6.54895	7.3932	0.309221	1.86262	6.25065	233.986	6.18056	18.1225	22.9558	3.10522	47.1446	1.59242	3.13394	19.1743	1.21205	2.94133	22.8451	3.01423	7.58735	385.836	1.8372	6.45825	0.697045	3.64524	0.472224	9.79742	0.763464	32.7595	34.6527	14.2349	6.58607	0.377396	32.7671	48.7149	8.08418	0.255348	35.7772	46.7727
TCGA-AC-A3HN-01A	Lobular	116.465	32.1174	13.8771	6.90437	25.8858	6.92644	0.767718	2.57888	6.212	3.15981	18.1871	4.11888	2.15048	2.34812	17.0892	240.084	5.41054	33.2469	31.3666	4.25577	41.0766	5.76477	6.08996	15.4278	1.65901	2.02474	79.0719	12.7824	15.7169	502.471	4.53417	8.22223	1.91058	6.44559	0.580011	12.709	0.323744	76.0889	79.6454	38.5802	16.2671	1.64962	47.1045	108.778	43.1065	0.367234	39.5094	29.3617
TCGA-AC-A3OD-01A	Lobular	44.4185	21.2458	9.53639	3.57348	3.78007	9.75621	1.74588	0.662892	2.00145	0.300486	4.57174	4.59125	0.791035	0.641323	8.20448	57.4836	8.20601	14.6627	13.0235	4.83369	30.5262	3.5514	6.52768	14.1579	0.919494	0.412868	11.7796	6.31739	10.5754	184.521	1.75036	2.66117	0.587771	3.37406	0.333309	3.45923	0.213852	49.5353	48.1467	24.2965	13.9546	0.689731	38.9985	48.3438	10.2363	0.0936042	10.4713	17.3378
TCGA-AC-A3QP-01A	Lobular	119.181	27.402	9.19107	3.60614	7.23506	5.53695	1.43091	1.57149	1.73841	1.62244	7.32341	1.51779	0.850945	1.21489	10.1311	129.929	2.76031	10.3154	14.7128	2.25078	21.541	1.88269	5.3759	7.48978	1.01211	1.87223	46.9691	2.81754	9.38454	248.988	2.04823	4.07284	0.650069	4.98227	0.482434	9.76507	0.328429	55.1403	56.9809	16.504	13.7128	0.820552	22.7033	71.1188	26.3293	0.229786	22.231	22.6951
TCGA-AC-A3TM-01A	Lobular	99.4352	19.1421	3.69009	2.44439	3.64313	4.06532	0.403658	0.955506	1.9864	1.26197	4.28273	2.86645	0.43613	0.931339	4.53501	129.563	2.21679	11.782	9.23545	1.39635	29.294	0.895048	7.17882	7.26314	0.720348	2.19463	27.2138	2.87873	6.86774	360.45	1.36993	5.63788	0.345849	4.07354	2.28849	10.5792	0.129845	44.9045	22.2702	8.31215	9.74802	0.327031	14.1048	66.3528	8.93488	0.0772717	24.2254	26.3867
TCGA-AC-A3TN-01A	Lobular	85.2729	14.4946	5.44782	3.3393	4.29427	4.11898	0.225997	0.672729	1.27361	1.6091	5.53564	0.825302	0.277808	0.93408	4.23997	142.456	2.50681	7.10954	7.90866	0.826369	22.5761	1.06971	5.05609	3.89945	0.738288	1.67774	44.6128	2.64807	4.19794	448.419	0.81576	4.17229	0.36942	4.19824	1.22978	8.0339	0.757048	29.8866	20.7589	9.09922	6.11959	0.619701	18.2879	50.8162	7.25436	0.1685	11.7235	19.1797
TCGA-AC-A3W5-01A	Lobular	155.242	28.0459	9.41506	5.58724	22.192	7.55986	0.978134	1.14139	6.40402	3.6292	15.5184	5.33243	1.13763	3.26694	10.9145	389.803	8.26494	22.0846	54.2558	4.04532	30.5521	3.92555	5.9753	17.6264	1.72391	3.08237	70.1646	6.60053	14.6018	601.624	3.82139	11.2673	1.78911	15.1367	4.20532	18.9716	0.657113	76.0702	90.3933	31.4691	12.7256	1.87226	66.0291	112.137	18.7896	0.466049	25.9824	33.9965
TCGA-AC-A3W6-01A	Lobular	134.173	29.8087	9.94685	4.19205	11.6484	5.45071	1.85248	3.70398	5.69897	2.25875	22.2962	2.79865	0.96894	3.23257	17.0907	371.524	5.78109	42.6621	31.3451	3.69632	37.6947	4.13528	7.75948	12.1141	1.22657	3.09302	84.4437	8.2717	14.9507	834.881	3.43156	10.4153	0.975809	12.6074	1.77568	17.0781	1.18328	101.183	96.2232	32.3439	16.7936	1.88131	43.0434	140.354	36.2952	0.623547	37.6151	46.5712
TCGA-AC-A3W7-01A	Lobular	130.099	37.2687	9.85355	4.048	16.7064	6.07086	0.634002	2.10818	3.49163	3.68643	14.0918	3.23835	2.11901	1.92748	10.9003	203.538	7.36597	20.6602	22.8637	3.58509	37.415	3.3556	6.04224	14.3911	1.26833	2.12378	59.5529	6.41819	9.3637	430.455	2.7471	6.80079	0.968961	5.71046	1.01252	14.2444	0.395881	47.8423	47.8482	23.6513	12.5829	1.02851	36.651	77.6608	15.5406	0.241135	21.1537	26.0024
TCGA-AC-A3YI-01A	Lobular	261.167	80.9115	10.1139	5.32214	19.4431	9.11637	0.518851	4.20659	2.94828	3.16683	14.3063	15.4114	1.44568	1.51102	16.4582	230.529	9.30297	28.8062	27.2734	3.24528	33.019	6.67757	5.7893	32.2404	1.51005	6.50996	59.7287	7.36018	14.6683	473.805	3.19273	7.81703	1.31009	10.6459	0.712486	10.1742	0.344852	96.2066	83.1579	43.5905	13.8431	0.446038	51.1661	126.054	51.2748	0.449668	26.3432	40.2617
TCGA-AC-A3YJ-01A	Other	42.285	8.99326	4.47778	4.38613	0.758808	3.95554	1.05165	0.0643372	0.532293	0.275447	0.963522	0.47944	0.198945	0.48233	3.17172	28.8811	1.82511	3.32009	5.86976	3.20904	18.9486	1.21595	5.77891	1.9517	0.552389	0.191365	7.62844	10.3667	5.55417	110.721	0.19808	3.10483	0.142073	6.09334	0.165852	3.7974	0.0896396	10.2571	5.43286	4.74629	13.2763	0.212275	17.0974	19.8196	1.68657	0.0257835	7.98228	17.8122
TCGA-AC-A4ZE-01A	Lobular	26.6319	15.2897	6.1521	6.62252	0.542833	6.54472	0.487792	0.664351	0.728049	0.0950763	3.02761	2.84991	0.687104	0.801558	7.50171	56.5954	6.39976	12.8204	4.23276	2.17312	29.3301	2.94175	2.64941	2.85146	0.728424	0.016131	7.7177	4.5232	4.40459	165.065	1.07969	2.01513	0.295959	5.4427	0.655331	1.49124	0.45809	26.2964	21.2782	12.8523	10.3666	0.630589	28.621	56.2037	12.3974	0.0271676	13.214	16.0471
TCGA-AC-A5EH-01A	Ductal	163.099	63.3955	14.9767	10.5812	13.2986	6.74873	0.48974	0.585551	3.37721	3.94642	10.5332	4.16805	1.07972	2.30891	7.37618	266.633	6.00854	22.4756	42.2019	3.34023	28.4889	3.24202	4.38837	12.3062	1.2729	2.24145	113.59	3.71381	11.1332	379.449	3.22949	8.81032	1.21647	8.89913	1.57919	9.59955	2.13713	65.325	65.4792	30.4507	12.9745	1.49781	61.8068	88.9618	16.1431	0.56115	17.6126	33.9647
TCGA-AC-A5XS-01A	Lobular	45.4973	15.7124	7.57485	6.45163	2.45022	6.5726	1.07473	0.920714	0.635412	0.361738	5.78407	4.43373	0.377202	0.867803	6.1734	71.1773	2.5429	9.92292	5.87908	2.21584	32.4397	2.22367	2.43787	7.19218	0.641326	0.46947	25.3345	2.61524	9.61024	222.799	1.59017	3.07469	0.387703	5.82878	0.758798	6.28966	0.833531	38.7707	43.0787	10.2855	6.08476	0.564183	38.3001	63.9005	19.4431	0.165787	21.8889	23.3909
TCGA-AC-A5XU-01A	Ductal	184.064	25.0705	9.30314	4.46779	7.47089	5.70637	0.262496	0.206077	4.68253	1.78261	8.91539	3.25266	0.757824	2.07698	12.0889	240.278	5.0538	9.89253	22.9416	1.93997	18.9056	2.67711	6.83552	5.38012	1.17537	1.82354	20.362	8.85176	8.65027	458.615	1.78443	8.09641	0.60807	4.86593	0.269768	5.15806	0.112157	35.5611	29.8648	25.421	12.4509	1.14943	41.1836	80.1789	9.78805	0.541973	19.7301	23.9261
TCGA-AC-A62V-01A	Ductal	142.147	18.3146	3.53916	3.0697	3.35735	4.42634	0.187142	0.32079	2.58512	2.38023	5.22534	1.17127	0.198606	1.70104	7.26639	192.552	1.0341	8.62458	11.7145	1.23201	24.3684	0.826227	4.89848	6.15954	0.755015	1.94797	38.3469	1.9195	4.546	266.504	0.947191	8.3511	0.360063	3.8806	0.261778	5.07334	0.326505	15.842	13.2207	12.4846	8.50833	0.471991	16.8855	65.3151	3.62596	0.313048	21.046	40.909
TCGA-AC-A62X-01A	Ductal	174.04	25.1627	5.65201	2.33389	0.694679	19.3281	0.269726	0.11444	0.662571	0.441145	1.45656	4.44589	0.177484	1.26677	3.13778	11.8672	3.13653	3.59882	3.4108	2.5996	25.2029	1.307	13.6732	9.87747	0.876006	3.60059	0.800893	1.02542	1.24741	44.2939	0.353842	8.95633	0.0677777	11.2176	0.348275	0.785826	0	89.1012	60.6059	29.6263	5.31467	0.179442	59.0911	26.1228	0.641316	0.62424	12.6344	20.703
TCGA-AC-A62Y-01A	Lobular	54.5016	28.5977	10.4346	4.9317	3.89497	7.89933	1.43016	0.315735	4.07988	1.00567	6.06675	5.70388	0.604629	0.940111	4.63132	89.1271	2.43378	13.7875	11.4958	2.34575	27.3911	1.80158	2.10334	7.3001	0.767158	1.1501	42.6608	2.16272	10.1636	213.826	1.27912	3.83001	0.52366	4.26785	1.33795	4.57109	0.451958	27.4972	28.0755	16.9936	9.68557	0.853645	42.2067	46.1745	10.0711	0.103999	12.5967	17.1694
TCGA-AC-A6IV-01A	Lobular	107.136	28.3289	9.78966	5.36199	11.5573	8.11505	1.32797	2.14623	5.55517	1.19064	15.006	1.24412	2.00125	2.0807	16.1716	345.689	7.53718	42.3597	38.1274	5.60096	30.5107	5.11163	7.34042	12.5127	1.06816	1.27939	47.5467	9.02154	16.3546	470.89	3.98904	7.61613	1.38157	15.9187	1.05877	9.40073	0.707498	94.2184	107.002	35.2407	17.4521	2.01067	41.3853	148.514	39.7808	0.226113	33.5376	28.2438
TCGA-AC-A6IW-01A	Ductal	18.0015	4.76182	4.2209	2.5964	0.968065	7.26727	1.4777	0.0471134	0.628642	0.104331	2.09038	2.95475	0.687038	0.459015	9.88023	10.4538	2.63168	3.91931	6.3132	1.11713	21.5066	2.6947	3.43102	29.7505	0.307179	0.244598	0.637326	1.27048	21.0554	55.0167	0.281482	1.94654	0.205468	1.12221	0.124212	0.801074	0.0134268	50.9745	52.7469	11.1317	7.27588	0.280927	45.0728	40.4182	4.67973	0.0772403	4.91344	20.217
TCGA-AC-A6IX-01A	Lobular	73.0302	26.7889	11.726	5.85514	11.0908	7.67363	1.73121	2.12579	3.52693	1.92447	13.6796	4.4217	1.80444	1.58137	15.0949	185.712	5.99131	25.662	17.8656	4.67103	32.709	3.75356	7.39268	10.6075	1.21273	0.792963	45.7549	6.75282	9.95542	473.111	3.07564	6.31685	1.12283	7.37698	1.07382	13.808	0.637277	60.8414	62.5156	26.2141	11.6438	0.94548	46.4582	91.1454	31.927	0.235676	33.6299	27.3763
TCGA-AC-A6NO-01A	Ductal	82.6807	24.3092	9.66464	5.80482	5.77747	5.33977	0.548724	0.583355	3.16731	1.7837	4.5842	5.03367	0.526127	0.965208	6.29916	93.0615	4.4058	9.91563	12.1924	0.97933	29.7874	1.66549	6.26267	4.37733	0.927431	2.03411	25.4372	3.92065	6.80638	226.893	1.70171	4.63593	0.620181	2.83688	0.238584	6.38078	0.0703363	21.559	23.0759	15.9048	7.18495	0.679631	21.967	43.2968	6.01854	0.242774	21.0825	17.1473
TCGA-AC-A7VB-01A	Ductal	12.1955	12.0243	9.55326	6.1365	0.872002	6.64289	0.0835879	0.0803871	0.956588	0.267021	1.85719	0.690816	0.273318	0.802191	14.0733	19.9917	4.53797	4.85714	6.71652	0.604871	32.5276	0.999528	0.81815	1.19462	0.657817	0.143462	3.4915	5.28519	2.24955	73.7339	0.253841	2.57021	0.105421	1.77131	0.733926	1.35688	0.0373338	17.3267	5.18507	11.5965	6.22018	0.239666	24.6359	20.7387	2.80058	0.0402695	14.9522	17.9541
TCGA-AC-A7VC-01A	Other	254.259	38.6964	4.31319	3.41047	23.4681	4.67174	0.274329	2.11743	7.78898	14.5774	6.61023	12.807	2.07911	9.52075	21.0361	248.119	7.09242	27.0251	40.378	4.6079	19.2126	4.1217	11.34	13.306	1.10617	18.3305	27.6782	5.33828	4.30553	1417.65	2.48712	44.0936	3.58717	5.83383	1.60946	8.81433	2.4089	26.4027	12.6146	40.2337	13.4143	1.29312	47.884	167.864	10.8283	0.128312	77.9193	72.1321
TCGA-AC-A8OP-01A	Ductal	68.4641	17.2392	8.41796	6.52364	9.01677	6.92183	0.724603	2.00074	2.62296	2.32579	7.10075	1.92093	0.604995	1.07172	8.94755	96.1815	4.42537	12.7405	20.9867	2.07685	24.9456	2.76129	4.35211	8.43567	0.972644	1.21449	14.7127	4.19109	6.52195	242.785	1.68421	4.42134	0.806661	3.79514	0.394715	4.93191	0.327114	30.3783	31.858	21.4125	10.083	0.622199	40.4047	48.1648	8.45002	0.204543	32.9554	24.2232
TCGA-AC-A8OQ-01A	Ductal	67.38	49.9039	6.4586	3.97994	7.48219	8.56981	1.19438	2.15151	2.57261	1.21542	7.92027	4.66018	0.958907	2.07447	8.83377	103.984	5.73529	15.5712	16.9846	3.62012	18.9763	3.76981	4.41682	9.51748	0.734792	3.5184	8.00633	5.84922	7.67887	250.888	2.14085	6.54547	0.668697	5.93171	0.28651	4.18508	0.137647	52.962	56.2786	29.4782	8.27496	0.712141	50.7806	96.4954	14.5787	0.224356	22.5718	22.5239
TCGA-AC-A8OR-01A	Other	31.7585	30.783	7.10004	4.43414	0.545947	6.48288	1.51211	0.0382687	0.246087	0.197737	1.10302	3.69915	0.172573	0.763775	2.91946	10.178	3.75461	3.03624	5.13105	1.27001	27.4013	0.740181	2.32983	2.38608	2.01667	0.0455307	1.99859	10.8767	7.34958	54.2348	0.0755263	5.90033	0.0598998	5.25876	0.143866	3.48328	0.0533189	21.7364	1.13246	3.99709	27.1771	0.141984	30.4219	26.6341	0.457379	0.0127803	5.98346	17.5643
TCGA-AC-A8OS-01A	Lobular	86.4554	19.6392	9.36606	3.25763	13.5685	6.00767	1.47132	4.68473	2.39854	1.12412	11.807	1.84026	2.50178	1.15794	16.6901	117.214	5.9282	16.118	16.2803	4.004	29.6285	4.39844	5.29996	8.63066	1.15511	0.576872	34.7974	7.31711	9.78625	298.835	4.4072	5.31849	1.35896	7.15174	1.05626	5.67798	0.842057	60.9926	54.8349	22.7638	7.02468	1.00715	49.9597	87.5149	57.0163	0.218943	24.5669	17.6654
TCGA-AN-A03X-01A	Ductal	169.432	29.8568	13.0852	7.84348	37.5247	5.66218	0.457038	1.08813	8.00035	3.09267	19.7342	2.31934	1.04873	2.76117	9.93907	434.758	6.18345	41.3547	78.1937	4.31749	31.7235	2.94299	6.1929	12.7798	2.12761	2.8135	175.526	4.19187	20.9195	754.532	4.73299	10.1062	2.2786	12.1875	0.528017	20.5981	1.50413	67.2805	68.3995	31.5996	12.7457	2.39352	86.2656	98.4042	23.3886	0.82408	22.6967	31.9107
TCGA-AN-A03Y-01A	Ductal	39.9112	25.2763	3.36351	4.55747	4.28179	3.2634	0.358796	0.0566382	2.14195	0.4631	4.51782	1.98489	0.204889	0.522817	3.09214	77.5143	2.86694	7.72523	13.3904	1.1544	16.5557	1.74975	4.33178	4.12329	0.81309	0.443192	13.0586	4.51821	5.24722	145.666	0.746776	2.11273	0.351661	2.04219	0.157938	3.1456	0.109264	19.0362	22.0112	9.75072	4.68604	0.613095	28.7284	28.5249	6.44819	0.10476	6.18048	14.0067
TCGA-AN-A041-01A	Ductal	202.878	30.0276	13.2669	11.0761	18.6339	9.35482	0.615551	0.17178	18.4038	2.14585	19.4123	3.77466	1.67413	1.66213	10.1643	285.104	7.77348	21.1836	55.6344	3.1782	30.9212	5.95314	4.96618	7.12049	2.10599	2.18526	44.2147	4.45243	12.9829	614.747	2.51137	8.70194	1.30805	4.87567	0.180961	11.7672	0.0552316	28.4782	42.3225	59.4521	10.7069	2.05383	68.7638	85.4537	14.2156	0.410403	15.43	39.1197
TCGA-AN-A046-01A	Ductal	48.5559	17.0903	6.8348	4.33255	10.9599	6.24633	0.40573	0.331708	3.33586	1.52227	9.2269	3.99414	0.393641	0.790571	4.34901	126.215	3.01161	18.6798	15.6511	1.97219	23.7912	2.6646	2.64588	7.37303	0.992938	1.50332	45.957	2.66332	13.0724	274.155	1.79082	4.88401	0.794316	3.74023	0.348085	7.45744	0.611148	32.7355	45.0508	17.4927	7.37345	0.70528	28.9763	46.8683	7.60714	0.26237	18.5348	21.8287
TCGA-AN-A049-01A	Ductal	105.242	31.1278	10.856	6.58217	12.6648	8.53715	0.417979	0.398581	5.27233	1.82632	11.5466	2.53024	0.62827	1.52969	5.87519	180.396	3.64308	17.467	29.8814	2.43262	31.2986	3.55878	3.99697	9.02458	1.16412	1.36968	26.6704	3.6884	11.5768	315.456	2.34609	5.9203	0.750696	4.12291	0.184455	5.3506	0.10191	35.6888	37.4545	26.9717	9.26461	0.857113	38.5811	59.1101	16.52	0.178426	22.5616	32.4104
TCGA-AN-A04A-01A	Ductal	193.655	40.4093	10.9934	5.25517	22.0256	6.49748	0.258402	0.245126	14.3127	2.13853	23.0966	4.29946	1.70982	1.87873	7.43076	305.579	6.18864	36.7721	61.2356	4.0119	32.5216	3.59702	4.25837	18.2234	1.80237	3.9975	25.7743	6.95534	16.117	616.619	4.01242	11.3463	1.24706	4.9272	0.245133	8.88842	0.0485795	48.5127	45.2223	51.0586	11.3762	1.5826	78.7893	90.1488	17.0676	0.241355	31.7023	41.3445
TCGA-AN-A04C-01A	Ductal	50.0252	9.81966	4.84284	8.37218	1.74967	7.05183	0.207991	0.090921	0.855045	0.460208	1.84389	3.80567	0.80607	0.53589	3.2338	42.3357	2.63762	4.15674	3.83895	1.04989	23.8884	1.40775	1.52144	11.9464	0.5409	0.254982	3.3951	0.900667	3.38155	151.521	0.54601	1.96092	0.1566	1.77446	0.512708	1.88123	0.0678633	13.284	9.85019	16.0513	3.87658	0.26849	21.1723	25.8394	5.43591	0.130132	12.1653	20.8697
TCGA-AN-A04D-01A	Ductal	38.7526	18.0763	5.7201	2.21894	0.757919	9.76587	0.237592	0.181757	0.815915	0.368953	1.166	3.72327	0.563149	1.21499	4.09757	21.0994	4.99856	2.92134	3.08762	0.5119	19.0318	1.77299	4.51893	2.58572	0.73755	0.339818	1.76831	4.20782	1.79285	96.9222	0.899342	5.12981	0.0856777	31.7433	3.21077	1.4138	0.0361768	18.6503	5.13768	16.6132	4.41902	0.162567	60.8942	60.6506	1.35593	0.455251	6.61275	37.3601
TCGA-AN-A0AJ-01A	Other	63.6392	18.4961	5.15217	5.58314	5.13227	9.1139	0.443487	0.183162	3.14057	0.434576	10.8025	1.23345	0.550644	1.13551	3.36176	91.7299	3.23222	14.0131	19.6822	2.39099	15.6681	2.00901	3.2901	10.0487	0.766792	0.638191	9.23947	6.05138	7.55757	149.976	2.27348	3.07851	0.519699	3.00859	0.0737755	2.38285	0.0136712	35.9427	41.238	21.0789	3.17616	0.63189	27.2309	33.1584	9.07239	0.0786461	16.401	16.0539
TCGA-AN-A0AK-01A	Ductal	45.9109	10.021	9.28663	6.1892	1.5474	8.97364	0.709747	0.025187	2.01873	0.608885	4.54666	1.27262	0.381307	0.59879	4.2557	55.0399	4.64133	8.01646	9.3742	1.74292	35.7857	0.892546	1.5101	4.23528	0.440273	0.367091	4.33288	1.11907	4.82296	180.517	0.592775	2.80272	0.148639	0.867803	0.263772	3.38399	0.0350925	12.4308	9.94464	10.3728	2.60031	0.43804	58.675	18.4124	2.14156	0.0504692	10.8952	25.0205
TCGA-AN-A0AL-01A	Ductal	105.934	25.2178	9.12157	8.41614	12.6973	6.74832	0.731893	0.222053	5.62945	2.05969	14.5378	5.6719	2.51012	1.94782	8.64371	158.855	6.07656	23.569	28.2471	3.59305	26.7642	3.52939	2.69336	16.1469	0.82714	2.86373	17.1791	2.58565	8.4558	514.8	3.3823	11.2284	0.75132	7.52313	0.425265	9.11936	0.0744268	52.8111	45.1973	29.8685	6.45669	1.21913	70.8012	73.5067	15.1693	0.163706	35.1637	34.9791
TCGA-AN-A0AM-01A	Ductal	66.3615	31.0058	8.91389	4.83926	4.3079	10.9447	0.353504	0.242834	2.39443	0.768883	9.66712	12.8817	0.933132	1.03533	3.02714	218.637	2.48394	13.0247	17.1049	2.82709	22.0157	1.44347	17.9649	7.37638	0.742506	0.904758	28.1749	3.07232	8.28957	238.714	2.47067	4.33145	0.548244	2.87252	0.689824	3.50736	0.0356142	51.3955	43.2122	15.2842	6.47746	0.68842	45.4575	47.1374	6.76547	0.0768292	7.41352	23.9349
TCGA-AN-A0AR-01A	Ductal	63.5886	25.2029	8.21022	3.84163	1.09222	8.4289	0.407104	0.0815657	3.12742	0.979172	2.08086	0.588922	0.251666	2.87385	2.7808	26.6321	3.58605	3.40673	4.7948	0.467181	15.5256	1.48658	1.76594	16.4262	0.370791	0.574601	4.1674	1.41564	2.04092	82.1184	2.01305	3.83502	0.102971	3.35377	0.165998	2.04763	0.0403734	14.3373	6.15466	42.2836	2.36912	0.258538	30.9405	14.5965	2.26096	0.0774187	4.81709	20.4264
TCGA-AN-A0AS-01A	Ductal	96.0672	26.807	12.0262	6.83841	19.952	6.79529	0.601944	0.174629	9.86692	1.42599	34.8769	2.98714	1.57497	2.23394	7.19251	502.236	5.22791	67.6853	65.863	4.6374	33.1088	3.18641	2.34119	24.1558	1.27937	4.20727	212.924	3.79084	20.3055	551.682	5.83137	7.48644	1.78352	6.85275	0.13716	8.51482	0.364959	69.8572	57.7105	30.9268	10.432	2.02528	58.8601	71.8843	9.07248	0.236194	14.8257	32.7171
TCGA-AN-A0AT-01A	Ductal	18.8865	62.7711	3.40819	3.27686	2.09142	19.5592	0.387446	0.0170141	0.918702	0.565157	4.93686	2.12756	2.76485	0.481535	2.67445	39.003	4.52488	9.00337	14.6283	1.62264	16.7739	2.0071	4.62583	13.4866	0.396911	1.24493	3.44599	3.24445	3.90956	141.87	1.74903	3.30492	0.127938	8.77271	0.143915	2.29634	0.0177791	24.7932	26.3857	16.4022	4.09593	0.319573	68.5984	43.1542	3.15149	0.0383541	5.05421	31.6211
TCGA-AN-A0FD-01A	Ductal	253.955	23.0025	10.3277	4.57391	11.4008	7.84713	0.291138	0.288474	6.96313	0.666997	14.3884	2.99607	0.44	1.65209	8.18786	302.052	3.73854	18.9263	40.1735	2.76247	28.4388	3.1174	4.64889	10.5892	1.24646	1.80945	46.3224	1.90229	14.0314	488.933	3.07813	7.05278	0.815664	3.19692	0.451107	10.0965	0.0132989	53.8054	58.9932	37.2535	13.3701	1.40391	50.2187	85.6982	15.07	0.484531	53.1656	24.5841
TCGA-AN-A0FF-01A	Ductal	49.0408	25.9127	8.24073	6.46893	8.83654	6.625	1.84276	0.179407	3.5063	1.24517	6.87212	2.32211	0.941527	0.871861	6.70295	118.538	6.88828	13.8899	17.3724	2.23088	28.8265	3.08767	2.76928	5.52807	0.793015	0.734067	26.7583	7.53848	11.9519	256.73	1.58168	4.03205	0.666406	3.77087	0.317254	7.19783	0.301786	25.4338	28.2542	15.9348	16.9203	0.754057	35.3582	47.2488	13.4975	0.170978	21.9256	21.5991
TCGA-AN-A0FJ-01A	Ductal	68.3139	26.8184	13.8827	4.14998	2.67851	11.9793	1.30461	0.101729	2.43459	0.3692	4.66649	3.82551	0.99395	0.92559	6.47662	51.4036	8.7291	13.3785	9.21268	1.82841	22.7115	7.30474	4.89442	3.02355	0.444559	0.211808	7.30178	3.49658	4.26057	183.85	0.898446	6.58459	0.133409	7.06434	0.17756	3.26345	0.0236228	24.1531	21.7667	43.158	7.01227	1.34124	106.981	96.184	5.31489	0.0849342	13.4696	23.3037
TCGA-AN-A0FK-01A	Ductal	70.2614	18.0968	6.32866	5.1437	3.42805	4.35498	0.124552	0.144418	2.6813	1.29335	5.48659	6.76944	0.394036	0.878378	5.42216	88.0896	3.08151	7.90122	9.96064	1.91682	36.4077	1.97526	2.24248	2.4268	0.694444	0.49273	12.4204	1.17488	4.90418	276.525	0.675249	6.3817	0.294332	2.39433	0.533797	4.08672	0.110964	13.347	12.8888	15.2213	17.5489	0.605329	42.8047	36.4328	5.53585	0.178736	21.7677	13.915
TCGA-AN-A0FL-01A	Ductal	51.888	20.4589	4.52032	3.78979	1.1727	2.9787	0.0686965	0.029645	0.467457	0.689301	1.16655	1.54209	0.60567	0.540165	2.96022	19.2719	2.93943	14.7009	5.02893	1.30498	18.9589	4.06254	1.18492	6.34144	0.555213	0.120927	3.12088	0.41113	2.72764	114.329	0.259519	2.1562	0.0644964	6.49996	0.655032	1.68795	0.0619555	5.16616	3.25373	9.48318	1.74888	0.295453	38.2286	29.9995	1.26833	0.038187	22.7559	9.68306
TCGA-AN-A0FN-01A	Ductal	270.269	34.9879	17.2657	7.64789	39.4648	8.63368	1.21041	1.40238	8.19015	2.1672	26.8855	6.08837	2.44426	2.25642	14.0464	384.138	7.9446	54.091	73.5084	6.56929	36.7945	8.21845	6.83476	22.3637	2.51796	5.05157	337.036	7.04641	22.5694	843.914	7.15191	13.5712	3.29533	13.4014	1.01884	20.761	1.29012	97.5591	152.39	75.731	15.2372	3.11912	83.1779	168.425	46.8178	0.568909	45.9647	30.1866
TCGA-AN-A0FS-01A	Ductal	103.794	21.4061	14.2804	6.622	11.2667	9.55209	1.52535	1.84553	4.47397	0.921452	10.955	2.93821	2.7834	0.953524	12.7402	130.634	5.50948	35.247	30.2519	4.86596	36.6891	3.76377	5.68041	6.63851	1.31683	0.961919	95.4303	8.45182	14.8379	390.335	3.69166	4.62312	1.29368	5.37949	2.13629	6.89213	1.45539	47.3806	50.4134	28.3789	10.6517	1.17501	32.9075	90.1493	37.1116	0.375851	30.919	21.3614
TCGA-AN-A0FT-01A	Ductal	104.774	11.0904	5.73781	3.35197	4.61587	7.44558	0.176597	0.265903	1.52508	0.94498	6.93328	4.36541	1.50577	0.838336	6.26844	163.263	3.29586	11.0724	16.4491	1.78066	24.9676	2.18904	2.29992	4.76345	0.592027	1.12512	44.8953	3.4861	6.84498	498.749	1.37882	4.57477	0.476801	6.42267	0.549334	8.73602	0.206152	31.7125	26.612	11.0474	10.3689	0.677684	15.3532	60.4207	9.12885	0.476951	20.1299	9.02042
TCGA-AN-A0FV-01A	Ductal	182.696	30.1469	13.0723	5.73203	10.4361	5.43387	0.316646	0.251599	10.8316	1.20077	21.0034	1.86364	0.651128	1.5813	6.40121	260.106	4.70541	30.7736	58.2023	3.04797	38.6248	3.22275	3.55444	9.02438	1.25115	2.15217	50.6864	2.54344	12.3001	424.179	2.70063	5.52826	0.906724	7.21578	3.10314	6.40567	0.149587	32.5935	28.7616	40.5848	5.07287	1.5649	66.0379	65.1922	7.52773	0.352034	18.2534	25.9741
TCGA-AN-A0FW-01A	Ductal	43.4492	16.2817	6.86967	7.40187	5.53943	5.27574	0.320016	0.56466	2.7055	1.25519	4.3746	0.885758	0.480388	0.504237	6.51729	85.0829	4.93614	13.8634	7.36123	2.18479	24.4954	2.02857	2.54124	4.39896	0.980608	0.784635	8.20579	3.42397	5.03521	198.17	1.2403	3.06298	0.562902	5.59508	0.406265	4.21049	0.306283	26.9379	26.5672	13.6885	5.60705	0.586004	34.353	52.7504	8.82474	0.272067	21.942	29.7705
TCGA-AN-A0FX-01A	Ductal	276.256	72.4843	6.91769	4.66544	10.0961	16.4138	0.315967	0.480474	5.86001	2.79418	9.18266	2.84934	1.31898	1.11401	8.16495	125.226	5.54077	20.9998	43.1662	2.63949	21.7724	8.95051	3.9361	28.11	0.714362	1.99305	10.5204	4.07544	7.63863	735.931	2.79479	6.0944	0.543856	11.3155	0.983341	5.1192	0.0497552	37.1761	27.2109	49.5312	11.3102	0.78206	65.1392	120.981	8.19937	0.338269	20.8994	24.4739
TCGA-AN-A0FY-01A	Ductal	114.782	28.3382	8.65522	4.64064	12.5479	8.31549	0.197846	0.286285	7.46574	1.73122	14.688	2.4989	0.456816	1.86481	7.12158	205.81	6.60302	29.9304	35.5714	2.12564	26.9385	1.98793	3.17614	7.73481	1.06653	1.46201	40.8002	4.7644	15.9884	276.404	2.30783	5.75399	0.942419	5.98707	0.255462	6.19447	0.151879	31.1722	33.3894	27.1127	12.3515	1.19494	41.5869	60.5058	9.96669	0.304477	17.6391	12.9728
TCGA-AN-A0FZ-01A	Ductal	96.3871	28.9867	10.0707	7.45272	7.37283	7.75076	0.158545	0.140206	8.21368	1.5524	12.8304	2.87174	1.48185	1.45167	7.64194	160.842	4.60744	9.60271	23.1347	2.21821	24.0495	2.73209	4.53141	4.60522	1.06773	1.08688	24.0917	2.30902	7.07719	333.765	1.63041	5.56318	0.652251	3.37551	0.0635324	8.40231	0.206028	15.2457	16.0044	24.6653	7.59106	1.1025	41.3363	49.1927	7.06742	0.184367	11.9812	28.8267
TCGA-AN-A0G0-01A	Ductal	24.3966	48.4864	7.67349	7.02474	5.37631	9.64051	0.421198	0.0382141	3.46564	0.799223	12.008	7.50999	2.35512	1.00623	3.27312	74.4486	5.69175	15.6755	15.4468	4.25159	18.8791	2.98817	2.4255	5.57398	0.592675	0.909313	25.052	1.47868	3.82574	154.313	1.5687	6.99602	0.407384	2.47508	0.143661	3.31531	0.0221845	19.2946	16.2458	22.7655	6.31235	0.536743	115.896	27.0102	4.09347	0.114859	6.24606	41.5327
TCGA-AN-A0XL-01A	Ductal	190.099	23.6504	11.8141	8.08566	7.48222	8.56599	0.404589	1.4153	3.81693	0.849026	11.3196	4.64556	2.25539	1.01855	13.4603	156.535	6.45696	32.7342	20.4223	4.0739	37.9321	6.24364	6.03499	6.1216	1.31785	0.586486	64.0316	12.0354	12.4293	379.911	3.36611	3.5448	1.32961	14.6563	1.49311	4.26586	3.68128	51.6352	51.6679	40.5558	12.4443	1.61205	54.8051	134.726	29.576	0.28974	18.8674	18.7133
TCGA-AN-A0XN-01A	Ductal	249.611	50.697	24.602	8.82188	27.1606	8.45205	0.676301	0.0906937	16.1305	1.50628	23.8587	7.20953	2.87401	3.78422	11.9608	530.815	8.44539	61.2818	168.316	7.90043	27.7529	6.4224	3.37331	25.9239	2.04495	1.9731	183.438	7.13741	34.1465	884.372	9.48525	8.44798	2.20829	6.86727	0.198308	8.91351	0.816836	96.8777	85.2797	68.2428	12.1033	3.77521	98.883	96.221	18.9752	0.467306	17.3847	36.625
TCGA-AN-A0XO-01A	Ductal	199.153	41.7612	16.0636	5.85929	11.1322	8.03343	0.0779498	0.473916	4.93545	0.667844	10.986	2.77032	1.75688	1.17708	7.95941	215.611	5.3345	18.3227	39.5309	3.0654	24.0619	2.16421	3.93919	8.14861	1.02333	2.12981	33.876	2.47298	8.73914	345.012	2.43734	4.8076	0.708623	2.71853	0.728846	4.8102	0.405182	35.2516	31.1209	32.3231	6.83362	1.09438	38.7243	61.0313	9.81855	0.22014	14.1494	25.6246
TCGA-AN-A0XP-01A	Ductal	103.114	22.0842	10.4412	10.1659	6.38718	7.70371	0.328797	0.0966185	4.62748	1.42963	8.43283	2.24132	1.02135	1.59098	9.33636	173.14	5.2259	17.8079	22.7072	2.95333	32.0456	2.3399	2.01139	4.1117	0.938156	1.09728	35.6419	5.05188	10.4445	294.161	1.70056	4.92813	0.469858	4.98811	0.679277	3.74835	0.22946	43.6857	29.7847	23.2527	5.59749	1.53195	50.17	44.9715	4.90632	0.198002	25.2709	18.6683
TCGA-AN-A0XR-01A	Ductal	66.0815	21.7625	11.338	5.31198	5.4417	6.28533	0.592725	0.0571787	2.29885	1.01296	9.066	3.05666	0.226679	1.07221	4.92051	155.307	4.53321	10.5768	12.5871	0.988525	33.8539	1.66528	2.54183	2.89019	0.854769	0.879145	12.3106	1.47074	7.58251	208.073	0.843746	4.14902	0.348319	2.26257	6.10143	3.08222	0.0781337	24.2757	18.5481	11.3558	4.93716	0.632059	34.7205	35.4937	3.82025	0.17186	14.5253	26.0304
TCGA-AN-A0XS-01A	Ductal	149.019	27.5595	9.67722	6.4912	10.2415	7.65263	0.715401	0.466519	4.73449	0.767575	18.3644	4.65206	1.81446	1.73414	8.26018	394.114	8.13572	21.5119	52.4169	3.48381	29.1783	3.30963	3.45636	9.96403	1.42227	0.957066	48.0919	4.48459	15.087	539.303	3.35329	5.01506	0.9877	6.31974	0.347719	7.81638	0.396372	70.7612	69.361	24.4051	8.92067	1.74445	41.0444	84.9135	26.1834	0.484873	18.7639	22.2785
TCGA-AN-A0XT-01A	Ductal	101.404	18.6153	8.78455	19.6163	1.57548	7.80015	0.518263	0.395142	1.14397	0.139209	2.06543	1.45252	0.569857	0.548999	8.57003	68.7072	3.33324	7.6453	10.1264	2.46983	20.6649	4.54747	2.59493	1.88654	0.907254	0.176297	12.6738	2.88185	5.06742	273.815	1.02886	2.19849	0.367562	5.36982	0.640252	2.75787	0.347217	17.2547	15.883	19.2924	15.8626	0.639908	26.1153	44.8235	6.65775	0.0674809	8.39749	17.91
TCGA-AN-A0XU-01A	Ductal	22.4583	53.6171	10.0339	4.53842	2.66132	21.0529	0.767551	0.0828902	1.52793	0.454062	3.21427	4.70661	1.04831	2.19615	1.95366	54.5451	3.01027	8.07594	41.4099	1.4114	9.96421	3.19502	6.93145	30.1386	0.672879	0.591718	7.49123	9.74437	5.2049	360.141	3.9675	3.45101	0.272406	13.2764	1.25466	3.23535	0.00911755	116.606	112.591	26.5196	6.00259	0.502061	94.9402	32.1869	3.56919	0.157352	4.38787	34.5724
TCGA-AN-A0XV-01A	Ductal	113.771	23.1896	11.8697	6.58207	10.0377	7.19851	0.567647	1.82853	3.56547	0.772677	6.57618	1.94738	1.18935	0.970024	9.63035	139.871	6.00792	24.7668	33.1528	4.59757	26.2459	4.86844	3.52342	6.80621	1.20236	0.969525	91.0305	4.72332	8.79408	244.931	4.02847	3.22479	1.37219	4.87317	0.800558	5.4976	1.01075	54.4284	61.5991	31.5318	12.436	1.14036	55.0501	64.048	25.9585	0.185854	14.0018	16.2964
TCGA-AN-A0XW-01A	Ductal	212.966	43.1545	11.8499	7.48061	14.6333	8.29884	1.40541	0.638683	10.5437	1.08465	18.999	6.55595	2.03222	1.78155	7.67302	252.412	6.87354	24.5612	69.6936	5.10211	24.2738	3.5736	4.4344	13.595	1.5941	1.43248	114.465	5.83521	18.5329	382.682	5.81402	8.37073	1.79748	7.06946	2.20057	6.87297	0.279585	97.3314	102.092	48.3599	8.30296	2.27728	59.4141	95.8577	22.8572	0.505859	17.1549	20.8515
TCGA-AO-A03L-01A	Ductal	129.761	42.4164	7.2599	7.92775	14.3891	7.29041	0.529143	0.635035	5.51044	0.906047	9.71096	1.52064	1.0351	1.0454	9.37741	229.836	7.2294	24.647	26.5686	2.91899	43.1218	3.1107	3.30768	8.81685	1.37387	2.76863	40.5783	3.26731	11.6362	321.433	2.9486	4.5329	1.02067	2.13094	0.339903	6.00115	0.0890718	47.4273	50.8446	31.3615	12.9442	0.975871	42.0563	51.7164	20.9381	0.358683	19.8293	30.7732
TCGA-AO-A03M-01B	Ductal	44.0033	22.8536	7.86848	4.53753	4.28648	6.81781	0.83406	0.61114	4.33762	0.596788	4.3555	2.36	0.650706	0.518896	5.75773	57.9791	5.37331	12.8478	16.6345	2.61302	29.2816	2.68599	1.27933	11.7227	1.05715	0.355982	5.53333	4.34242	9.91059	97.1915	1.99389	2.62808	0.426584	1.57107	0.174364	3.09886	0.0487831	27.7804	29.4572	14.7582	5.25784	0.493472	38.7303	35.8588	7.52393	0.140317	11.5958	19.8363
TCGA-AO-A03N-01B	Ductal	204.77	13.1206	9.14124	4.59797	12.0261	7.71348	0.223437	0.0751642	3.84887	1.39523	5.95942	3.81652	1.43841	1.46158	5.69885	138.083	2.96088	9.38527	28.6719	1.75991	16.7383	1.92965	1.92189	7.50762	1.06383	1.28618	126.383	2.26878	5.30506	589.584	2.28927	6.25616	0.828228	4.28315	1.14334	4.13479	0.318794	16.2853	19.3	22.9303	2.96289	0.619555	28.2507	49.5879	4.73226	0.119604	22.8501	10.8121
TCGA-AO-A03O-01A	Ductal	27.5638	20.8122	5.9155	6.24335	2.30684	6.17215	0.490797	0.267987	1.2353	0.205792	3.06323	2.12783	0.320221	0.407774	3.28914	40.474	3.67849	4.66856	8.31212	2.79163	16.3592	1.6795	5.37016	6.46599	1.06334	0.354839	3.69573	3.05052	4.89754	54.9669	0.898267	1.71802	0.312679	1.07018	0.0626762	1.56744	0.0542004	22.0335	26.3679	9.26893	8.53539	0.414952	32.4255	21.4751	6.24486	0.0129916	6.91045	15.4886
TCGA-AO-A03P-01A	Ductal	67.8682	9.5442	6.52352	5.8234	2.95447	4.82755	0.188806	0.0432323	1.60183	0.359011	1.90189	0.959178	0.676776	0.717825	4.31495	67.3581	4.40049	5.55799	17.6506	1.6748	22.7933	1.54545	2.06641	2.67113	0.616791	0.285471	6.69857	6.25547	4.90831	113.596	0.744865	1.86015	0.213981	5.06098	0.240307	1.93497	0.230398	11.686	13.2237	13.6961	4.0819	0.605796	29.9414	37.0552	2.54128	0.064971	8.53872	21.3443
TCGA-AO-A03R-01A	Ductal	170.539	19.5359	3.59836	2.07047	2.24198	4.2472	0.28704	0.273444	0.484268	0.197038	1.72372	3.93769	0.707422	0.304648	7.22609	26.4512	2.65934	8.14543	5.74188	1.87654	13.9934	1.95364	1.90835	4.5053	0.401668	0.178159	1.41474	1.30087	3.40965	147.667	0.82106	1.42352	0.120635	3.90208	0.346155	1.40736	0.0725683	35.4737	23.8171	10.3083	3.94329	0.230339	12.4851	38.0951	5.87568	0.339189	12.9183	6.88559
TCGA-AO-A03T-01A	Ductal	116.26	13.0242	4.03085	2.63499	1.6516	5.03162	0.140183	0.39321	1.06218	0.382746	1.85179	2.63698	0.801688	0.163057	4.82323	27.7727	2.444	4.27814	4.96781	0.674683	17.968	1.52316	4.13787	4.45375	0.46985	0.508954	3.74557	3.45903	3.60473	150.193	0.886465	2.642	0.16616	4.0768	0.396822	2.35393	0.0632135	22.1553	14.7031	9.98562	3.70667	0.203545	14.2962	47.4934	2.29888	0.0389623	11.7272	8.17393
TCGA-AO-A03U-01B	Other	80.6793	68.3278	14.5877	13.8148	9.11344	9.95052	4.29885	0.416056	4.21498	1.09997	7.00238	1.17681	0.724772	0.6953	4.37764	99.922	19.193	14.1068	81.6272	3.13116	19.6756	4.06202	2.23429	21.4661	0.956017	0.704628	36.8914	2.81961	24.5182	142.671	5.47092	15.5086	0.804966	29.7584	0.215464	2.99242	0.128654	26.3357	26.8186	32.2239	8.75807	1.0455	55.3555	70.6744	10.1471	0.204167	9.02417	19.9235
TCGA-AO-A03V-01A	Ductal	59.0252	31.2314	12.312	4.93137	8.02482	9.15323	0.488379	0.41086	3.36484	1.28334	5.96514	1.06696	0.551652	0.842125	7.03227	82.8069	5.15634	14.8701	12.7281	1.77518	30.0734	2.90384	2.47773	5.08646	0.82714	1.17318	13.3408	4.1552	6.35918	200.851	1.19069	3.06988	0.601015	3.67499	0.31356	3.62059	0.0994241	19.0657	19.1283	19.402	6.21848	0.704016	29.769	47.6807	8.60726	0.207984	15.979	44.5164
TCGA-AO-A0J2-01A	Ductal	60.3985	14.8843	9.48273	7.25579	3.6119	11.5997	0.169032	0.0634998	1.41949	0.614031	5.79928	15.7207	0.692699	0.900984	3.61661	60.8084	3.31478	6.31242	9.10944	1.25188	28.7329	1.32118	2.76372	12.8009	0.4342	0.770606	10.1788	3.4867	3.94369	204.887	1.37979	3.45119	0.402943	2.30995	4.55271	2.89396	0.0221182	28.1893	21.9186	15.3056	2.75737	0.355918	59.4975	28.3295	4.29097	0.0890676	18.2863	16.3237
TCGA-AO-A0J3-01A	Ductal	20.2501	9.74005	8.8723	6.62801	0.745739	6.43319	0.175641	0.0606363	0.6202	0.100708	0.651536	0.623509	0.343194	0.392259	19.7213	13.5596	1.78507	2.84582	4.41766	0.427794	23.5102	0.856269	8.56212	1.52376	0.407495	0.0772958	2.78255	7.71188	1.8777	59.3638	0.146169	1.27169	0.0610139	1.06715	0.0628036	1.20273	0.0362071	4.26776	2.73326	4.95708	6.97553	0.152372	35.1146	13.3337	1.12702	0.013018	7.34925	17.0064
TCGA-AO-A0J4-01A	Ductal	245.668	121.708	15.4231	6.68474	4.85453	9.4773	0.553309	0.0856877	2.75054	0.441174	8.69072	5.19059	1.44075	1.29341	4.04609	96.182	5.18033	21.1453	27.4656	2.76203	25.5082	5.20465	2.56872	13.9145	0.551776	1.55216	7.63009	7.46354	10.2279	459.786	2.28301	2.64638	0.46979	4.28944	0.476295	2.35499	0.026862	68.1064	94.3525	60.4855	9.91602	0.699986	173.016	124.349	6.54374	0.167407	8.03205	21.4727
TCGA-AO-A0J5-01A	Ductal	141.299	32.7748	13.798	5.88272	37.4161	7.02479	0.715758	0.90141	6.3355	2.38773	27.2351	2.53226	3.56478	1.65033	12.7039	274.384	11.736	32.473	50.9016	3.11207	47.4091	4.20169	5.53087	6.82185	2.50122	2.9172	247.421	10.5639	19.1375	615.055	5.56556	7.21412	2.46971	7.72895	0.854711	15.7706	2.21738	47.6132	68.6947	39.5233	10.476	2.27599	67.5771	119.006	62.8863	0.725947	26.1455	25.5296
TCGA-AO-A0J6-01A	Ductal	8.77395	15.6878	3.92527	2.88327	1.66572	8.01503	1.596	0.0421441	0.505416	0.326643	3.37274	1.13251	1.26518	0.394408	7.16261	32.1192	3.99573	3.72375	4.77619	2.60226	21.0819	4.3179	6.07829	36.3503	0.276257	2.89567	3.90205	0.623439	2.70007	60.51	1.23515	3.09352	0.0994835	5.64779	0.0814809	1.38372	0.00880777	73.4615	141.612	12.4645	6.85078	0.168369	80.0577	13.5588	1.2189	0.532019	3.24877	14.0725
TCGA-AO-A0J7-01A	Ductal	50.5041	33.97	5.05342	2.63929	6.16267	6.81235	0.141437	0.136877	4.05017	0.719883	6.47452	0.760657	0.121245	0.742497	4.43885	81.0778	1.85492	9.35548	16.3232	0.943631	15.0385	1.43599	1.95902	5.32915	0.943417	0.908403	15.0534	1.85213	4.4883	139.828	0.976294	3.69756	0.394111	1.48575	0.134386	6.42113	0.0223485	12.3584	14.3231	13.3962	6.16633	0.474398	27.82	28.1617	3.58346	0.115708	9.8042	17.2186
TCGA-AO-A0J8-01A	Lobular	78.098	26.4726	10.4438	6.22518	9.81575	8.41552	0.493367	0.273571	3.00181	0.809328	5.97008	2.70758	0.374506	0.945246	4.98331	183.729	5.12371	10.4393	32.5698	3.62032	34.5179	3.15708	4.04357	5.92838	1.05157	1.05274	29.7738	10.2425	10.8867	300.92	1.90193	3.76853	0.650988	2.81025	0.950402	6.27371	0.27247	42.643	37.2908	16.6429	10.2222	0.856406	53.679	50.2012	6.80345	0.17987	17.0411	21.3199
TCGA-AO-A0J9-01A	Lobular	289.11	21.9148	5.71908	2.91234	9.97628	6.63158	0.426642	1.23266	2.79371	0.853626	6.1824	1.90079	1.64712	0.706775	8.34559	183.631	3.72202	22.2551	17.9787	3.14289	23.3121	4.005	4.13483	7.46564	0.685242	0.48972	20.9152	3.71836	8.29285	613.449	1.76009	4.9999	0.777771	18.0872	1.13687	4.55357	0.473356	62.9765	50.2833	24.5049	8.57663	1.01551	16.7521	123.955	18.5154	0.144009	61.213	9.04655
TCGA-AO-A0JA-01A	Ductal	146.462	29.3758	15.7056	6.03677	21.2777	9.89838	1.82108	0.671609	10.529	0.748393	11.8818	3.33703	1.84712	1.53038	10.2586	336.18	10.5736	22.2942	68.1903	4.24464	29.7117	4.22622	4.23029	11.2408	1.80945	1.29078	46.623	3.47955	18.5961	384.702	4.93229	5.2445	1.72273	3.72038	0.769932	4.86647	0.229436	44.463	51.0141	45.6653	7.98425	1.92789	55.2152	70.8352	17.561	0.271739	17.3596	35.1322
TCGA-AO-A0JB-01A	Ductal	110.046	9.53833	3.92992	1.86413	1.37711	2.7108	0.191382	0.623248	0.546167	0.371996	1.52026	1.97367	0.46424	0.249889	3.6891	78.9993	1.2454	7.33353	4.77895	1.05689	10.0149	0.917217	3.18691	3.42605	0.326684	0.469241	5.04876	1.24175	3.85808	236.817	0.8	1.68059	0.135331	5.68832	0.517765	1.59471	0.127201	24.5702	16.2254	6.79643	4.14947	0.200332	8.86568	40.7842	3.44242	0.0439049	8.91728	16.1151
TCGA-AO-A0JC-01A	Ductal	30.045	11.0815	6.19368	7.41495	2.601	8.21468	10.6282	1.11954	0.558915	0.799412	2.27606	2.44816	1.5602	0.600083	5.70857	21.779	3.70026	8.82231	6.35449	6.2323	16.3523	5.53973	2.18416	32.2258	0.856326	0.212031	1.80244	12.3894	3.31555	63.827	2.30916	2.05892	0.448867	8.41397	0.253999	2.88123	0.167125	68.8327	77.3157	13.217	7.41954	0.553123	15.7004	38.491	12.947	0.0549384	10.0257	3.37686
TCGA-AO-A0JD-01A	Ductal	31.432	29.1387	5.43132	7.02725	2.54436	7.25744	0.354692	0.0983149	1.40017	0.369168	1.52039	1.46963	0.429582	0.316158	2.40513	14.9073	3.29489	4.17447	11.4467	1.07194	16.6496	1.46161	1.72991	4.91547	1.18343	0.1602	2.00916	2.19013	3.34827	44.6705	0.626387	1.23504	0.16763	0.960727	0.320245	0.907718	0.084868	10.8861	10.4043	7.68681	1.57265	0.229395	30.9125	14.1041	2.39247	0.0385437	5.54715	25.4508
TCGA-AO-A0JE-01A	Ductal	177.019	52.2591	11.87	9.06741	17.8138	10.4064	1.01138	0.289327	9.80665	1.663	16.7949	8.66171	1.60075	2.28958	8.27183	356.092	4.91702	25.4863	58.7492	5.08077	31.1192	3.95457	3.3588	10.7876	1.76859	2.2704	53.0418	3.18969	14.0728	402.615	3.74473	8.45249	1.31702	6.18774	3.99999	7.81547	0.0844758	92.9182	97.2581	32.7058	7.73907	1.95861	65.763	79.318	18.1436	0.498753	16.5742	28.6162
TCGA-AO-A0JF-01A	Ductal	102.596	20.6898	12.7922	8.53356	21.7772	9.11417	1.07202	1.20236	7.3982	1.20059	20.9416	3.70495	4.35173	1.91719	13.5251	130.936	7.67058	37.0906	35.8353	6.44931	25.5699	6.71124	3.86655	10.0937	1.94552	1.39671	114.289	6.83504	19.6429	425.456	6.57396	6.02609	2.15074	9.20144	1.64838	9.23816	1.84123	67.8794	73.2307	45.5162	13.2052	2.70353	61.7366	130.01	62.1503	0.381103	40.6546	19.6485
TCGA-AO-A0JG-01A	Ductal	81.5235	21.8257	13.6555	4.46757	5.43038	7.9799	0.724256	1.08231	3.1663	0.386572	7.1369	1.38464	1.5941	1.2088	10.9003	96.668	7.77314	18.534	15.7492	4.52994	37.3654	4.05893	3.48148	8.84427	0.986114	0.264809	29.4807	13.1708	8.00274	263.584	2.36428	3.3977	0.86569	3.78709	0.474617	4.49116	0.305545	36.6018	42.4934	26.6272	11.8947	0.843134	46.7179	57.1267	18.5125	0.0787035	20.245	20.0579
TCGA-AO-A0JI-01A	Ductal	19.9541	9.97347	3.97776	9.84167	1.78794	6.04063	0.245193	0.218337	1.0161	0.12571	1.68747	0.325408	0.329134	0.388889	16.3836	18.2827	3.47763	4.21862	7.70335	4.16586	23.5414	1.69674	4.81439	1.91082	0.858725	0.109103	8.33369	4.24928	3.17332	76.6966	0.744603	1.11163	0.287624	1.4328	0.211065	1.43017	0.0638827	21.9812	10.4591	8.8516	8.72954	0.255172	34.5831	19.6058	2.53371	0.0656247	4.41191	18.3918
TCGA-AO-A0JJ-01A	Lobular	95.5262	23.8953	12.1486	13.1242	13.6409	7.80368	2.40529	1.17466	2.98571	0.414485	8.73381	1.7101	3.34571	0.77938	13.744	118.192	5.95297	19.0286	18.4566	4.95485	27.3232	4.47801	4.21361	10.2086	1.20784	0.783254	54.5345	5.31423	16.0191	312.047	3.64176	2.63424	1.11563	4.72676	0.395151	6.07971	0.750872	65.0488	68.5755	27.3493	10.9359	1.1135	40.2846	75.1108	35.45	0.23279	23.9936	14.9202
TCGA-AO-A0JL-01A	Ductal	254.181	17.1829	3.55113	3.03108	2.95841	8.15313	0.32529	0.151515	1.39058	1.17927	3.70338	4.7473	2.06125	2.13905	6.31084	34.5873	2.61899	7.60759	4.62472	2.32202	10.3857	1.99474	4.53465	25.1365	0.945076	0.62033	5.44172	1.13304	2.12868	324.845	0.676768	5.65828	0.137431	2.38343	0.333862	3.42857	0.06985	12.339	6.27625	17.3348	2.80225	0.494242	26.4852	32.1989	2.76272	0.187519	23.2134	14.0827
TCGA-AO-A0JM-01A	Ductal	182.042	42.2271	10.4626	6.50542	16.5446	8.07043	0.192837	0.169363	9.96099	2.74254	20.3988	4.48664	1.50294	2.46058	7.95518	233.157	5.17858	21.0875	48.7997	2.92743	33.8209	3.78527	1.83341	9.78709	1.96242	3.5817	166.691	3.91794	14.7568	614.016	3.10604	10.0083	1.39927	4.33067	0.317212	8.39641	0.380502	46.8643	60.1983	39.8243	6.59664	1.80011	83.513	77.925	10.7454	0.356335	17.1888	51.4491
TCGA-AO-A124-01A	Ductal	126.904	24.6664	9.20084	6.55418	0.893685	11.7253	0.0999032	0.0476061	0.596483	1.1836	1.67533	3.33748	0.376386	3.40675	2.46013	39.139	3.34852	3.95381	12.6227	0.657833	21.5217	5.14172	0.893753	14.1815	1.1915	1.22806	0.960875	0.893635	1.50394	76.0029	0.484292	2.61238	0.0741489	4.68663	2.6671	1.2725	0.00904479	41.4562	40.2327	25.6359	2.76206	0.247737	47.2582	38.3938	1.43328	0.312192	9.43612	26.2098
TCGA-AO-A125-01A	Other	68.1958	18.2717	5.44882	4.12924	1.01188	7.32305	0.223385	0.0376897	0.646512	0.13041	0.837848	3.39642	0.409729	0.312897	3.10624	3.77193	3.60134	5.67514	3.19681	3.18766	23.4551	0.770312	4.70771	0.582168	0.726641	0.00840783	2.21439	3.54636	2.23444	41.8048	0.00836815	1.33177	0.0304933	0.71346	0.307415	2.98593	0.0295381	4.6374	0.314748	6.59555	6.30532	0.216308	25.6799	11.6245	0.340647	0.0283207	8.47765	7.44411
TCGA-AO-A126-01A	Ductal	329.197	25.0901	7.06345	5.12865	7.02318	6.13873	0.356661	1.85902	3.54885	0.874565	9.32467	1.67033	2.73257	1.54796	11.1917	431.755	2.51901	22.068	26.2709	3.55662	49.035	2.16499	8.45243	7.73985	1.14759	1.01244	103.021	4.16248	11.8651	681.312	2.49203	6.15774	1.20957	8.60173	0.717156	8.52199	2.25725	49.6343	50.1262	24.6572	10.7881	1.61071	25.9248	123.531	16.3163	0.445959	24.2946	18.0262
TCGA-AO-A128-01A	Ductal	25.3226	17.2761	4.75998	9.67546	1.87727	8.92448	2.27271	0.0217611	0.958193	0.737293	5.0834	3.63147	0.277572	1.21206	8.01172	37.8838	6.70949	5.81071	5.7203	3.78649	19.7484	9.64602	1.42792	19.7787	0.439683	1.42916	0.565383	3.90989	17.5085	88.4901	1.12865	2.25666	0.182274	8.44269	0.105182	1.59604	0.00909577	74.4714	181.087	13.824	8.61066	0.456744	81.0301	22.406	16.0939	0.117732	8.08973	15.7513
TCGA-AO-A129-01A	Ductal	93.6412	27.3549	7.90719	3.29109	4.25617	9.53047	0.697871	0.262436	1.72239	0.62879	8.90811	3.38088	0.634686	0.831228	5.33193	86.3858	4.98432	15.1408	14.7958	1.95928	22.0241	4.93211	3.66851	18.607	0.451221	1.03652	3.36349	2.23745	4.94776	265.634	1.96392	4.51523	0.286651	31.1594	0.457483	2.96917	0.0134869	104.41	118.598	36.6352	8.05952	0.461759	56.8812	64.8855	8.74084	0.375001	11.9511	28.3464
TCGA-AO-A12A-01A	Ductal	175.305	44.7415	12.7683	7.3704	12.5896	7.8856	0.812127	0.639826	3.89384	1.46084	8.5171	5.10427	5.5119	0.929148	7.75099	110.111	5.5662	17.1841	28.7655	3.86772	31.686	3.54982	4.64448	12.8683	1.20804	1.23636	54.446	4.00493	12.3371	334.964	3.66806	5.0859	0.955935	4.15262	0.447891	9.96494	0.253603	42.0186	44.3153	34.9282	11.8942	0.957734	33.7548	71.8492	10.4737	0.251993	19.9564	17.6792
TCGA-AO-A12B-01A	Ductal	44.4906	11.4671	10.2246	3.47216	1.01572	4.10375	0.312377	0.35343	1.08951	0.144419	1.28274	2.54159	0.268342	0.492201	4.46711	16.437	2.23795	4.58867	5.25718	0.594751	15.2606	0.925988	1.08613	0.807411	0.402349	0.0525621	6.11179	1.53011	3.64816	81.4448	0.179363	5.11892	0.0865047	2.18967	0.559262	3.01376	0.0439665	5.21484	3.67324	8.58617	10.441	0.333676	19.4554	39.7502	1.47794	0.0126463	11.6783	9.68662
TCGA-AO-A12C-01A	Ductal	103.505	22.0187	14.1635	10.8703	27.6786	9.17408	0.776201	0.894901	14.458	1.22287	20.3017	2.24757	3.32406	1.64403	9.38849	310.643	7.74229	43.712	56.8812	4.04321	39.1847	3.85922	5.08188	8.87208	1.97277	1.78405	165.106	5.49241	15.2094	444.463	4.2181	7.13474	1.60222	4.14491	0.253199	12.5502	0.187027	36.6209	50.8169	41.1859	9.36597	1.63728	54.1796	55.9781	21.3954	0.3149	14.5956	26.1339
TCGA-AO-A12D-01A	Ductal	156.506	24.7208	10.2345	5.52747	9.64461	8.99221	0.946136	0.407617	5.32169	1.36854	10.1185	4.63205	1.44002	1.37941	6.00418	160.879	5.37598	15.0174	55.3236	5.04717	25.5494	3.61864	3.1534	11.9855	1.01064	1.07162	24.2141	3.16083	13.1572	291.947	3.54613	4.59656	0.92282	4.63046	1.2711	5.09401	0.128241	51.4922	61.1795	37.2786	5.43821	1.28583	50.5826	45.6364	13.2361	0.197606	18.2031	18.7509
TCGA-AO-A12E-01A	Lobular	88.9058	24.4112	7.84953	8.27159	7.03848	7.08711	0.879979	0.772504	2.2942	0.197016	4.55835	2.62402	2.94121	0.524068	6.67309	61.9971	4.48305	14.9349	13.9819	2.43334	18.6448	3.64784	5.02333	6.92756	0.709535	0.278827	8.08774	3.87543	11.7065	97.9112	2.30874	1.70465	0.517187	5.03877	0.19928	1.51709	0.140586	25.1672	19.05	19.8555	8.57816	0.556377	44.3208	61.7697	10.1055	0.0913102	8.17573	15.7022
TCGA-AO-A12F-01A	Ductal	201.581	47.2092	7.58941	6.63869	12.4582	24.7174	0.213487	0.328854	4.83099	1.25965	9.59975	22.1002	5.15603	1.96207	7.07911	92.7691	6.39112	28.7061	26.9049	3.08832	21.3221	4.35142	4.39627	7.76557	0.825936	0.983433	10.7378	2.87269	9.46702	219.141	2.79035	5.44828	0.746162	5.0047	0.171839	3.15774	0.0371501	31.5986	23.8078	83.8787	3.42012	1.02019	71.3155	71.5814	15.0884	0.133571	28.8147	15.1852
TCGA-AO-A12G-01A	Ductal	105.884	28.4403	5.56937	5.37389	7.03195	7.46367	0.317207	0.415221	3.81721	0.464437	8.30838	3.14062	0.835227	0.946524	8.6607	105.877	3.45308	14.0975	22.4262	2.42823	26.0272	2.94492	2.37799	8.72195	0.976971	0.748583	22.1164	2.71275	7.78863	261.805	1.85886	2.04139	0.493625	3.90075	0.727011	3.38091	0.212517	29.4773	29.1824	22.6215	5.86942	1.22531	35.9198	62.6483	11.4827	0.292902	11.2093	21.4936
TCGA-AO-A12H-01A	Ductal	46.949	29.9242	5.4621	5.23557	1.26045	5.0147	0.510339	0.0656145	0.934346	0.174361	1.02359	1.35328	0.188805	0.607454	4.19244	42.0675	3.59808	3.17601	8.18126	3.99715	15.5953	1.35974	3.35114	2.49918	0.472274	0.109292	34.8287	2.97258	4.54046	85.0586	0.392371	2.029	0.129905	1.43003	0.200859	3.30473	0.269687	8.52155	6.53986	8.54804	6.75762	0.245181	16.5931	25.2597	1.83134	0.0394431	8.55976	13.4413
TCGA-AO-A1KO-01A	Lobular	288.387	23.3405	13.6638	7.22391	5.40518	11.0572	0.70442	1.77171	1.4485	0.158122	2.9449	0.314928	8.1649	0.212193	7.39294	18.2959	6.27804	15.7392	13.7351	4.46334	18.7696	4.32264	2.54188	17.9194	0.915465	0.159288	3.97387	4.0814	6.20836	19.6249	5.38629	1.58911	0.732323	8.97357	0.118638	0.816463	0.149228	27.8075	26.6965	28.7601	4.19687	0.377869	28.8017	59.2264	11.7839	0.134135	11.3283	10.1944
TCGA-AO-A1KP-01A	Ductal	66.3762	9.34852	6.81223	10.8654	8.40208	9.31719	0.861575	0.478923	1.33164	0.504536	3.10559	0.795369	0.299542	0.164935	12.4088	36.6195	2.87321	2.63662	16.2063	1.69953	19.4544	1.19387	5.07994	2.71739	0.874934	0.373415	43.688	4.17001	7.78954	235.624	1.15212	1.997	0.585974	2.00627	0.0898974	3.18622	0.481019	8.31683	11.9387	10.8721	5.67318	0.426971	21.1715	16.7592	3.05488	0.167707	7.09447	7.84624
TCGA-AO-A1KQ-01A	Ductal	81.7792	12.2742	6.91651	3.10157	4.58932	7.2154	0.585904	0.226083	1.7925	0.837629	6.91238	2.69995	0.711423	0.774396	5.4566	120.84	2.65627	8.74625	13.8739	1.74601	26.3565	1.40825	2.61395	5.80236	0.831522	1.20267	54.1081	2.91769	6.71768	356.42	1.28581	4.16918	0.435354	4.30062	0.283699	5.01756	0.109037	29.3314	31.2251	12.0729	9.36081	0.674043	21.3395	36.4105	6.32809	0.235222	13.4757	18.8611
TCGA-AO-A1KR-01A	Ductal	34.7822	16.7866	3.24285	1.96061	0.915236	10.0182	0.592625	0.174291	1.66384	0.313593	1.74499	1.95806	0.398597	0.526165	2.12046	28.2266	5.02278	6.91559	3.94738	0.80405	9.96853	2.18879	2.64145	4.70654	0.325945	0.186629	1.09091	0.691573	1.35141	141.796	1.03709	3.33449	0.0779715	11.4952	0.052652	1.32387	0.0136595	32.1071	19.1616	15.5704	3.45972	0.132506	13.9904	18.8395	1.05408	0.170255	8.0097	11.6277
TCGA-AO-A1KS-01A	Lobular	57.3818	9.64596	6.49653	9.79883	6.38643	10.2385	0.66833	0.253117	3.53282	0.210195	3.24254	0.408274	0.844427	0.317252	2.78221	25.337	4.26966	8.44174	23.2476	5.35194	31.3357	2.20869	1.03129	7.32009	1.15726	0.137131	12.9819	4.94514	6.97864	127.784	2.21986	1.48595	0.652223	1.05391	0.120159	1.40283	0.118079	11.5715	17.9346	22.9537	5.07365	0.611801	73.1218	14.0182	9.57054	0.0543419	5.7522	17.0102
TCGA-AO-A1KT-01A	Ductal	203.621	32.3661	8.00392	6.13657	7.33966	5.77035	0.4584	0.558577	4.41714	1.28452	8.89102	4.31048	0.750135	0.950155	24.9075	265.475	4.44596	16.3527	38.4721	3.22997	46.1159	2.48963	4.39374	21.2756	1.31549	1.62565	25.463	9.25289	13.0881	616.646	2.76659	3.79817	0.763975	4.92152	0.166146	6.43964	0.291845	56.746	50.2547	21.3847	8.37994	1.18111	56.759	54.5743	15.0162	0.413267	13.3176	28.1113
TCGA-AQ-A04H-01B	Ductal	65.1045	15.8421	9.39049	5.58582	4.07458	7.09797	0.379654	0.14447	5.02819	0.887062	4.8324	2.08596	0.696613	1.38111	7.22704	40.9938	6.42332	7.70356	13.243	1.89535	38.9559	3.30144	1.18844	4.39148	0.604332	0.328145	13.794	2.42858	5.63935	186.114	0.991453	3.46307	0.370033	1.91528	0.179863	4.72339	0.132667	7.75854	6.96813	19.9332	3.21312	0.655222	41.1735	36.7029	5.18589	0.223694	18.7111	30.2874
TCGA-AQ-A04J-01A	Ductal	139.839	31.8503	8.40146	9.89304	6.65049	12.144	1.91927	0.327077	2.65824	0.729193	5.13002	5.6343	1.50342	1.35101	8.8741	96.2227	5.41876	10.6154	27.4809	3.60753	35.6501	5.55894	4.39459	14.0079	1.18619	0.891349	10.9408	5.85736	11.247	282.343	2.26889	6.3024	0.582259	10.2262	1.24978	3.02154	0.226315	62.933	73.1442	43.5557	6.49628	0.938248	54.8685	66.4118	19.2049	0.385262	25.0905	25.4743
TCGA-AQ-A04L-01B	Ductal	162.26	25.0823	10.6255	5.22697	9.01029	5.31225	0.309747	0.0746913	4.95973	0.617821	8.15145	2.58456	0.617032	0.885358	4.81354	154.616	1.92574	17.7561	46.9868	2.49722	32.8902	1.81098	9.64412	10.0281	0.653937	1.41138	36.1135	2.52193	7.818	281.182	1.91589	3.575	0.739377	2.36573	1.6352	4.58604	0.0872315	26.0028	23.0579	33.3326	6.64724	0.780705	50.5527	54.3514	8.12248	0.303731	11.1227	24.3511
TCGA-AQ-A0Y5-01A	Ductal	121.889	25.6277	9.74559	8.27512	13.0152	6.51121	0.484964	0.74726	9.13992	1.31241	8.55064	2.6136	1.65445	1.85398	8.24985	263.001	6.14634	41.1093	48.5483	7.12728	18.1073	2.81411	4.09115	27.627	1.76857	1.93141	85.5511	4.65888	11.7641	263.212	7.92185	4.63802	2.25317	2.50857	0.155684	6.29261	1.05909	66.652	56.2471	35.9924	5.11896	1.18564	74.4738	68.331	38.942	0.14199	17.3365	20.2354
TCGA-AQ-A1H2-01A	Ductal	35.7355	15.3533	10.14	6.91098	2.02282	6.6615	0.407028	0.787967	0.839169	0.464375	1.66259	0.35396	0.155561	0.438029	2.39765	72.6089	1.00968	7.62614	18.7575	1.46576	26.7726	0.958683	5.83481	3.67061	0.666473	1.03578	11.3969	7.21672	10.262	100.241	0.594455	1.33318	0.19194	1.23728	0.133097	2.26286	0.292171	41.9354	16.1325	6.63638	8.12702	0.305654	21.7244	17.2192	3.46778	0.0636658	3.33334	15.0333
TCGA-AQ-A1H3-01A	Ductal	92.0751	27.0453	12.7326	7.31082	15.0139	8.59018	0.799034	1.04114	4.52766	0.901964	7.48503	4.30619	1.43123	0.779192	7.98669	125.542	6.86	26.6754	47.6737	5.16322	39.587	5.68731	3.8016	8.9738	1.15229	1.56263	99.7635	6.00448	11.7357	281.462	3.52835	3.69426	1.28207	5.93207	0.505335	7.2617	0.641841	44.0805	56.0551	29.899	11.3088	1.22603	47.9323	56.8366	28.6223	0.31424	16.2341	19.1913
TCGA-AQ-A54N-01A	Ductal	148.956	23.4186	5.64746	1.91993	0.543877	13.5271	0.292255	0.203285	1.06524	4.29127	0.0620467	0.289404	0.128112	3.56877	4.57143	11.78	5.54377	1.16015	0.642578	0.744914	11.2486	0.684109	16.8027	53.459	0.514615	0.291811	0.146132	0.360919	1.46567	90.2733	0.282584	9.05868	0.026921	0.260262	0.128162	0.902347	0.00461792	17.25	7.70025	17.1905	4.39652	0.0184457	23.4236	9.79953	0.0552285	0.425049	2.20728	12.8165
TCGA-AQ-A54O-01A	Ductal	66.5785	10.1561	3.69032	3.05421	4.36816	5.87698	0.414232	0.998124	1.29861	1.3145	2.94856	0.630507	0.235108	0.265482	4.60294	79.3847	2.06782	3.57508	7.88528	1.03503	15.7808	1.86979	7.28631	2.96602	0.715482	0.714088	51.2525	1.04005	5.04683	178.687	0.777103	5.54865	0.396761	2.42042	0.403805	4.16225	0.243519	12.1703	10.619	6.3251	5.63722	0.293648	12.0656	30.5441	3.00267	0.277536	9.60705	10.2479
TCGA-AQ-A7U7-01A	Lobular	80.8913	23.2294	10.7066	5.24395	11.2074	7.5271	3.48725	4.40877	3.0671	2.6396	17.7666	2.89447	1.33622	2.31088	16.9595	250.753	7.74596	24.3401	28.3874	4.83536	28.6501	5.46787	5.99662	20.318	1.28797	2.95654	102.701	16.908	19.5705	460.633	4.55343	7.20803	1.64438	7.74327	1.13926	10.3075	1.60916	102.34	112.389	29.7473	12.8517	1.50718	40.7171	92.9659	45.0143	0.404825	23.6017	25.1903
TCGA-AR-A0TP-01A	Ductal	298.787	31.6273	7.83268	3.88501	0.963646	9.96608	0.194981	0.017607	0.83516	1.09172	2.34256	11.498	1.23068	0.644488	3.1277	29.0382	4.87446	5.40142	6.87411	1.1507	16.94	5.14746	10.571	8.51089	0.604232	0.306367	2.97346	3.40499	3.35323	672.858	1.56761	2.97324	0.11061	1.62946	0.627635	1.93776	0.0413969	14.2072	3.39378	68.2161	7.43625	0.238846	156.349	59.6446	2.91357	0.158763	8.75404	39.1407
TCGA-AR-A0TQ-01A	Ductal	33.1933	16.9948	7.77343	7.09154	6.67396	7.26565	0.524565	0.569154	2.50829	0.730442	4.09063	2.50478	0.583318	0.862361	6.52652	79.3991	5.5794	9.47594	12.7173	2.39971	34.1177	2.58679	2.01067	6.37492	0.665034	0.392444	6.41603	7.66075	6.39854	170.721	2.0104	2.6734	0.600841	2.35277	0.23967	7.87785	0.0856069	27.3413	33.5438	14.2067	7.25186	0.57848	35.157	32.6133	7.87113	0.0388793	17.0223	16.4492
TCGA-AR-A0TR-01A	Ductal	8.3785	8.00227	6.26227	5.0822	0.419714	5.79707	0.598431	0.107073	0.279494	0.019759	0.650242	0.168749	0.163822	0.148152	2.31487	21.2003	3.32995	0.876732	1.64083	2.16633	22.1391	1.4922	0.468095	1.21933	0.340612	0.0238858	1.06429	2.81175	2.04019	43.8744	0.30905	0.341414	0.117203	0.777503	0.0754735	0.535637	0.0652671	6.39217	6.14238	4.19382	3.32463	0.12503	57.0461	8.12512	5.62726	0.0268187	1.57712	8.28449
TCGA-AR-A0TS-01A	Ductal	125.162	68.6405	6.93116	9.1726	8.09811	24.1685	2.65153	0.653844	2.30378	0.70439	5.36389	2.46415	1.86416	1.40372	8.96116	60.1719	7.31406	10.1929	10.8952	3.98993	27.8566	4.51811	2.6929	16.4611	0.75635	0.4021	9.03649	9.70774	8.65629	380.23	2.1815	3.79484	0.57021	6.74877	2.06063	3.46393	0.734021	53.4425	49.4976	30.8956	8.5664	0.998394	61.9776	87.9596	24.5336	0.159344	17.9349	31.7546
TCGA-AR-A0TT-01A	Ductal	50.9382	20.1194	9.83205	6.7447	7.8126	8.87595	3.15394	0.117971	3.18827	0.715998	12.6459	3.90226	2.32781	1.12119	5.73996	159.389	5.80876	14.5969	24.5655	3.57394	16.487	4.53092	2.35039	14.978	0.832274	0.756371	26.3058	7.35562	16.1628	282.754	2.98404	3.80088	0.705343	3.89657	0.38014	4.05393	0.223721	55.92	61.3791	20.8756	10.3832	1.29485	40.351	51.6069	21.479	0.183857	12.3167	15.137
TCGA-AR-A0TU-01A	Ductal	20.6619	9.50946	3.26938	4.80556	2.25971	13.4334	0.314145	0.0128015	0.692509	0.274035	1.74029	2.09102	0.541547	0.325273	3.02854	11.7766	4.73783	4.4297	5.19792	2.88974	22.3963	2.32393	4.44878	11.2656	1.52692	0.175154	0.786148	0.792342	3.57432	60.7601	0.53814	1.94932	0.102354	7.72381	0.0721884	1.64152	0.00891803	68.8598	41.3447	10.8122	2.94763	0.124677	63.463	8.00558	1.01514	0.243688	5.50836	15.4255
TCGA-AR-A0TV-01A	Ductal	17.0324	8.20053	3.68191	6.18153	1.38024	5.04852	0.696748	0.189723	0.828399	0.272132	2.22554	1.54088	0.280555	0.374242	3.33816	32.1006	1.36105	2.69085	4.42565	1.15781	12.4712	2.36973	6.3984	3.79872	0.548667	0.284722	3.88027	2.20925	7.08689	86.6856	0.723763	1.0842	0.178944	1.34225	0.187572	1.74324	0.0991263	28.1536	18.308	5.60971	5.85182	0.334242	52.9836	14.6806	4.65159	0.0648005	5.3694	14.3934
TCGA-AR-A0TW-01A	Ductal	32.3701	13.0703	6.24161	6.89865	3.33931	4.45901	0.559572	0.156536	2.40054	0.337274	3.66014	1.31363	0.0926661	0.699267	4.10025	71.6248	3.63736	5.62942	14.0854	1.9217	23.934	1.67281	1.08507	6.335	0.610114	0.27181	1.00926	2.7772	6.46978	74.0859	1.28501	1.64194	0.434909	1.58647	0.0920203	1.75189	0.0353672	19.8343	21.7065	11.0007	3.12097	0.332994	35.807	22.5026	5.34009	0.0381482	6.33933	11.9089
TCGA-AR-A0TX-01A	Ductal	47.1911	16.0858	13.4882	4.96963	14.6472	8.24102	1.22058	0.401645	4.82114	0.468623	11.4688	1.60429	0.628779	1.89375	6.38723	93.435	6.98178	11.3636	17.263	3.30272	31.8168	4.25835	1.97077	10.0268	1.04246	0.886357	7.07927	6.22904	10.6668	184.813	2.87666	4.21221	1.05564	5.42428	0.688862	4.14813	0.26175	49.6228	59.1759	39.1566	7.07716	0.854963	54.1288	60.2642	22.1462	0.0908654	18.1334	14.0345
TCGA-AR-A0TY-01A	Ductal	27.2457	23.9661	18.7748	12.1217	3.72243	8.64428	0.523161	0.326818	1.84988	1.53792	2.22528	2.18005	0.512501	0.989873	5.18025	34.1505	5.63196	5.91549	7.27341	1.48532	28.8601	2.6975	2.64985	4.71369	0.842333	0.376045	2.90488	1.54064	3.03251	89.1617	1.06171	2.88788	0.337274	1.45233	0.187066	9.31082	0.489799	12.0351	12.4894	8.65819	8.56433	0.382058	64.0931	22.7086	3.22064	0.0129251	13.2794	46.7031
TCGA-AR-A0TZ-01A	Ductal	36.7355	38.8452	7.12068	5.46545	12.3342	6.91777	0.672419	0.554415	3.39522	2.04295	3.70076	2.60159	0.394307	0.776605	6.35807	88.1914	8.01847	8.97565	15.9901	2.82523	32.2919	2.06531	2.36375	7.80204	1.17321	0.854871	18.1235	8.59105	8.46457	143.229	2.06801	3.73017	1.26145	1.64188	0.171504	8.77375	2.07636	12.4543	18.716	12.6763	9.19136	0.322653	67.5323	32.5068	12.6874	0.159973	12.25	23.9194
TCGA-AR-A0U0-01A	Ductal	35.6053	42.5219	9.64283	3.97128	1.90194	14.6923	0.494062	0.0553482	1.19138	1.08424	5.28595	3.81688	1.07517	0.469137	3.28554	48.4941	5.22213	6.70622	7.53805	1.9062	10.8532	2.31869	1.04942	10.1941	0.311918	1.08654	4.93754	1.60079	7.49397	154.509	4.22736	2.85921	0.590043	2.45622	0.679099	1.9473	0.0400406	60.9709	51.1147	13.7984	4.3955	0.469658	38.5416	27.8428	2.7174	0.166358	9.29261	8.8517
TCGA-AR-A0U2-01A	Ductal	32.4625	12.308	7.83656	11.3771	3.82175	6.89569	0.669315	0.284895	3.10482	0.749182	3.11307	1.16103	0.223681	0.675287	5.40291	39.3297	7.43183	4.94158	9.62016	2.06412	41.5867	2.24719	3.38062	8.85296	0.744942	0.246274	6.57135	2.58259	4.26283	103.584	1.66043	2.12042	0.581329	0.95234	0.118339	2.3305	0.297704	12.8247	15.1512	11.741	4.25313	0.493706	40.572	16.4178	4.49423	0.0802782	8.92401	28.402
TCGA-AR-A0U3-01A	Ductal	31.328	22.4497	5.75733	8.50605	3.95936	9.18989	0.390886	0.160983	2.21434	0.611816	2.83037	2.14433	0.68391	0.528679	13.6316	45.8177	5.01289	3.14597	16.0486	2.95416	16.7236	2.17477	2.20282	3.5105	0.728108	0.333886	5.03552	9.00411	4.11725	86.8697	1.23651	1.70218	0.389286	1.55311	0.14721	7.28837	0.10457	15.1171	14.4238	15.1788	12.9447	0.363209	44.545	17.5786	3.47802	0.0653867	5.47752	26.1572
TCGA-AR-A0U4-01A	Ductal	31.7761	22.7392	6.13349	6.55552	5.54713	9.17776	2.24018	0.0299937	1.34984	0.683175	6.45136	7.64151	14.4172	1.17388	3.40924	54.6819	4.09237	15.1245	13.8869	7.08569	14.0912	9.12635	1.88392	16.1459	0.465916	1.39173	7.70168	2.87215	8.11427	196.74	1.3395	3.31249	0.433946	17.6847	0.0931972	2.85217	0.0268647	91.837	166.6	24.8376	9.35398	0.536538	77.7035	18.5653	6.92114	0.141666	8.69736	25.1239
TCGA-AR-A1AH-01A	Ductal	33.8376	18.6461	10.0076	4.28859	3.93753	61.8024	0.288897	0.0529208	3.76005	0.44435	4.37258	2.20088	0.71878	2.96891	3.9753	25.5881	3.25834	10.0757	16.5592	2.11795	23.9301	3.87954	7.21246	15.496	1.13252	0.432872	21.0722	1.10769	2.64572	218.686	1.99748	5.33094	0.240107	3.41348	0.181186	2.63299	0.0506917	21.1379	13.2623	27.2627	4.197	0.389186	87.9709	19.8339	4.25164	0.119297	7.00036	20.2224
TCGA-AR-A1AI-01A	Ductal	35.0069	23.2054	5.07597	5.51112	1.47302	20.0575	0.972765	0.0344573	0.688719	0.14784	1.89482	0.928864	0.402336	0.851685	2.1281	19.4888	3.05962	2.66205	12.5809	1.37052	22.5284	7.38254	1.14055	15.7919	0.242477	0.430458	1.83119	2.52209	4.57803	36.7751	0.719144	2.04158	0.14103	2.72815	0.416371	1.0835	0.0135024	37.3287	49.2605	43.2457	4.89138	0.256827	123.375	11.3824	2.62795	0.233026	2.12183	11.3806
TCGA-AR-A1AJ-01A	Ductal	34.4755	18.2749	8.4614	6.98289	7.15094	14.3893	1.83768	1.12355	1.87908	0.802135	14.6756	7.11438	4.24503	2.557	7.94977	56.0302	5.96137	18.0976	15.9022	5.78309	20.5994	9.90316	2.44194	21.1016	0.712574	1.04515	8.93467	5.87246	15.2173	151.085	3.25934	5.30484	0.771316	7.7113	0.304032	3.89382	0.126926	89.3323	143.232	18.1448	11.2046	1.05537	73.4587	41.4198	50.0237	0.286851	38.4766	22.2987
TCGA-AR-A1AK-01A	Lobular	129.293	30.1416	10.0027	4.74581	3.6461	8.24562	1.68319	1.33143	1.85271	0.203672	4.52402	6.18629	1.63927	0.806532	11.2938	92.1596	5.29813	15.7486	20.0258	3.78709	27.4036	6.40686	5.59457	13.7529	0.743062	0.297016	18.7134	10.211	23.2608	212.18	3.28677	2.28459	0.698685	4.63227	0.412799	2.61843	0.530886	72.6443	61.4541	31.9786	16.2367	0.932316	34.4381	62.6832	15.0246	0.184295	11.7667	17.7872
TCGA-AR-A1AL-01A	Lobular	189.922	27.9162	12.7436	7.78733	20.2417	11.7519	1.20681	2.05047	3.86746	1.55314	10.0712	6.32257	3.62036	0.593391	13.9593	104.564	7.5127	23.0464	24.54	6.0452	28.7625	6.13502	4.67971	15.8593	1.49861	1.25168	55.3211	11.0037	10.3409	207.466	6.91522	3.39075	1.59199	5.07388	0.636976	6.21723	0.933621	59.4344	62.6263	41.901	7.33728	1.63021	45.6444	81.5629	50.8041	0.469949	27.9367	18.2603
TCGA-AR-A1AM-01A	Lobular	171.444	30.512	11.37	6.26583	9.39422	7.34808	0.766601	1.79484	2.1889	0.889185	9.14808	1.31551	1.80648	0.871055	10.7505	72.8112	5.6734	14.101	17.3066	3.38709	33.0178	2.66275	4.99171	10.6286	0.876516	1.40187	64.4396	4.89246	8.89652	200.587	3.63623	4.35891	0.932308	4.63616	0.901469	6.26513	0.302653	55.5231	55.9498	22.1346	10.2061	0.970793	27.1987	87.0111	29.4309	0.237419	21.9486	18.2196
TCGA-AR-A1AN-01A	Ductal	113.303	27.3992	9.22503	6.25679	23.1243	5.11094	0.606596	0.963788	10.9663	2.22359	18.065	4.13229	2.07874	1.62141	10.4327	207.001	6.2344	31.4893	40.6031	5.43157	26.505	4.34474	4.15776	9.71533	1.50616	2.19738	49.8003	6.16627	11.8995	412.15	5.56933	7.06855	1.8606	7.10332	0.34887	6.58516	0.288382	59.3217	63.1702	37.6441	7.11693	1.63545	70.4658	79.68	28.9957	0.28075	25.2346	32.8908
TCGA-AR-A1AO-01A	Ductal	105.868	26.7399	12.8042	7.79997	20.2629	9.06923	1.34995	1.03725	3.315	2.08513	15.6971	5.22694	2.89739	1.28654	10.9408	76.238	5.53536	17.6708	17.3224	6.47666	21.4266	7.7673	3.68147	22.6436	1.00316	1.60076	53.1953	6.75361	11.8949	188.262	6.5125	7.17355	1.5133	7.18363	0.513678	8.74592	0.528613	100.225	87.9412	27.6324	12.2167	0.844085	54.3072	97.8928	41.3131	0.306651	36.1632	30.0674
TCGA-AR-A1AP-01A	Ductal	86.1799	26.8842	16.5598	8.62489	7.7574	7.62276	0.666095	0.755895	3.4908	1.55096	7.50922	2.09752	1.23253	0.786439	5.68792	123.573	5.53355	13.3895	21.4476	3.03098	26.0309	3.55772	5.86771	8.62979	0.671855	1.27279	30.5532	9.55522	10.8669	218.717	2.38565	3.32484	0.702416	2.99756	0.35091	3.60657	0.276681	54.1032	42.7466	18.8423	14.8061	0.748661	39.6811	47.5513	18.7846	0.205376	17.1714	21.7587
TCGA-AR-A1AQ-01A	Ductal	50.8531	22.0626	11.2643	3.53505	3.77578	9.61302	0.734312	0.0684794	2.02502	0.402807	6.18939	3.69924	0.772019	1.64739	4.40614	59.891	4.4684	8.08982	13.743	2.07824	15.7634	3.46973	5.06799	14.0557	0.349867	0.649247	11.5445	1.97525	7.61094	207.236	1.7447	8.67625	0.257466	6.58955	0.113779	3.13558	0.0223619	99.2785	79.4442	27.7065	6.94127	0.444057	69.586	28.6482	4.96291	0.0643207	9.976	21.0315
TCGA-AR-A1AR-01A	Ductal	31.6336	29.2416	10.1816	14.4498	19.3348	15.4737	2.07217	0.320714	3.40765	0.841548	7.09648	6.91737	3.4897	0.679729	7.45582	48.0182	4.7732	12.878	25.1704	7.06249	21.6972	7.14241	1.84383	15.8907	0.61324	0.57236	12.4418	3.79113	8.90164	257.519	3.28919	4.18888	0.791186	4.78398	0.0955579	4.84053	0.0688628	51.2886	53.4708	23.6778	8.65903	1.01381	128.385	28.8379	26.0268	0.145254	12.4847	14.4156
TCGA-AR-A1AS-01A	Ductal	86.6205	35.7024	9.99023	5.49968	7.33619	8.35185	0.668043	0.0934799	4.37068	1.20441	9.4742	6.5919	0.391437	1.14806	3.04028	127.943	5.77986	16.7258	49.439	3.5108	38.3832	1.56649	2.59002	6.56021	0.904404	0.978221	10.8791	2.42588	7.18569	283.595	1.29437	3.93521	0.446506	2.6454	0.57506	4.61218	0.0222006	20.1696	17.7345	11.4439	8.8134	0.714488	42.6721	31.0059	5.51124	0.153256	10.0203	31.7625
TCGA-AR-A1AT-01A	Lobular	46.4717	29.9072	8.73028	4.45231	5.79306	9.78284	0.796174	0.26199	1.84048	0.790711	4.67847	3.49723	0.661499	1.34902	6.02955	61.6136	6.03045	7.15674	10.8398	4.42363	27.6124	3.48349	2.54758	6.438	0.560504	0.829539	12.5657	3.99153	7.27518	135.704	1.62123	3.53073	0.538964	2.53431	0.592311	4.24506	0.379743	33.119	34.8689	15.9966	7.38461	0.478736	42.1487	32.6831	8.4551	0.0889061	13.6562	25.1951
TCGA-AR-A1AU-01A	Ductal	114.222	29.904	11.6515	5.7681	12.4093	8.81794	0.483315	1.61464	6.97987	1.53238	8.69718	2.46925	1.5897	1.14634	9.66205	143.39	7.62772	26.8919	53.7183	5.58309	42.0979	3.69869	5.71155	11.0976	1.0438	0.730097	7.24703	5.13708	12.0498	181.862	3.4516	4.60839	1.02237	6.41819	0.220877	7.57479	0.213746	46.7339	48.5646	27.9518	8.27554	0.884924	52.1069	69.107	12.7078	0.156973	15.8615	32.3358
TCGA-AR-A1AV-01A	Ductal	91.5963	22.6641	10.9263	9.20941	11.7552	6.84331	0.35884	0.162451	9.71354	2.03206	19.5001	3.76263	0.86834	1.47789	5.23465	145.815	8.41484	16.5385	34.6681	2.90839	31.1816	3.95247	3.26124	7.37864	1.07334	1.12833	36.659	5.93344	7.46969	272.321	1.704	5.08109	0.882628	1.89972	0.265271	6.903	0.417505	15.8104	19.7481	27.405	8.18382	0.884887	61.448	40.6903	8.02673	0.184752	8.5115	24.4822
TCGA-AR-A1AW-01A	Ductal	18.0905	8.58638	6.42219	5.6752	7.06411	8.40467	4.1409	0.532397	1.4612	0.63861	8.24317	4.17029	1.44622	0.411857	3.98826	65.3327	6.56111	7.96002	10.8878	4.74161	13.9875	4.8352	2.43834	16.5762	0.670607	0.356302	9.99706	10.231	10.8827	147.302	3.27039	2.79933	0.880065	2.10096	0.171555	3.27211	0.171536	65.466	74.5218	12.9483	10.6015	0.828035	38.44	27.2627	20.3843	0.0800104	17.0397	7.86029
TCGA-AR-A1AX-01A	Ductal	74.9931	23.2026	9.48122	9.51968	8.52257	7.73136	1.30183	1.09174	2.1669	1.20394	6.4662	3.28298	1.12871	0.980115	10.5079	109.97	5.5326	14.8586	19.5575	4.99379	26.6782	5.28206	2.87396	14.6363	0.811378	0.879908	29.6646	7.4822	13.9374	192.319	3.7767	2.53695	0.973793	3.41267	0.308528	4.04129	0.846417	69.2907	74.1934	23.5141	9.17226	0.832103	33.0242	51.2103	30.5276	0.158778	11.295	22.0214
TCGA-AR-A1AY-01A	Ductal	136.247	43.6861	5.5228	4.45794	6.02694	8.02156	0.493672	0.187984	2.66575	0.58086	8.00854	1.94974	2.86138	0.831456	4.28749	83.0096	7.35455	13.0048	31.3814	1.83321	22.6126	4.91393	4.99462	14.4905	0.805763	1.08447	10.935	1.63025	4.82479	607.13	2.42272	5.68741	0.487688	3.79889	0.264132	2.82075	0.0365461	57.3943	56.5269	45.4149	3.225	0.461397	137.315	43.8601	9.21568	0.223379	5.47381	21.6941
TCGA-AR-A24H-01A	Lobular	20.0216	9.68997	7.94677	10.0746	4.49159	12.5907	0.575748	0.0665506	2.52273	0.510896	3.55657	0.864128	0.451594	0.673045	3.83069	27.1897	3.84027	6.92851	7.60859	1.57706	24.3488	1.96114	1.57386	8.66232	0.680881	0.26921	10.102	3.28845	5.61468	72.0588	0.965371	1.70457	0.312504	0.645228	0.0536118	1.79008	0.0602703	11.6915	11.5079	10.4818	4.30563	0.433865	49.3143	16.9178	4.25158	0.0533411	6.01054	10.9102
TCGA-AR-A24K-01A	Ductal	52.6155	10.2385	7.87001	6.59822	8.31298	6.6333	0.305279	0.185759	3.41147	0.732413	4.64364	4.13593	0.592504	0.341942	2.47064	44.9159	3.79784	5.92666	19.5827	1.89184	22.6426	1.45624	2.3844	4.05736	1.02724	0.703454	38.7385	1.67208	4.77973	116.461	1.96762	2.01664	0.876298	0.936613	0.109495	2.92703	0.184641	10.9745	13.7437	14.3238	5.41739	0.602449	61.405	16.0678	6.7602	0.204267	8.57648	13.6167
TCGA-AR-A24L-01A	Ductal	120.72	24.3734	15.3733	12.2882	24.6143	10.8075	0.582656	0.543683	15.6647	1.36903	15.8911	2.16091	2.27661	1.27732	7.06776	187.827	6.79756	25.3624	71.3098	4.2762	30.4303	4.59579	4.66607	10.8679	2.40747	1.66669	130.465	9.93179	14.3481	366.829	4.69222	5.45758	1.88636	4.34228	0.37087	9.53275	0.476493	34.5042	44.7422	49.5008	9.61286	2.12029	102.301	51.7602	14.2819	0.368997	13.1397	25.8379
TCGA-AR-A24M-01A	Other	127.55	26.6073	14.9477	11.8943	22.9303	9.70746	1.04501	0.354908	8.57347	0.412134	16.1063	2.52651	3.00295	0.84277	5.83967	159.733	7.19572	12.6869	60.9866	3.35341	26.0032	4.36716	3.03466	8.33082	2.06943	1.22042	173.328	7.75987	16.6425	280.297	5.13926	3.63328	1.58855	3.09518	0.4707	8.1835	0.325637	46.6723	54.9632	37.8179	11.8534	2.1627	67.4643	55.5074	24.4796	0.273189	7.52182	15.2678
TCGA-AR-A24N-01A	Ductal	89.035	20.1727	13.5226	4.89364	14.2916	6.23083	0.478311	0.356893	6.49331	1.44405	10.1483	7.12649	0.962238	0.678375	4.53598	132.629	3.32712	9.87488	43.4898	4.40145	29.5077	3.00222	3.42686	8.71142	1.11791	1.05368	106.005	2.80407	10.7479	217.702	3.89353	3.49226	1.59367	2.76433	0.244912	6.8842	0.326896	38.0818	45.0177	28.3036	7.35259	1.55796	46.6624	33.461	13.884	0.211892	9.06411	12.5974
TCGA-AR-A24O-01A	Other	144.213	23.0362	17.1801	8.89237	24.2572	9.77714	2.24184	1.43465	9.27175	1.40044	17.6326	5.238	5.15375	1.329	12.3298	152.566	6.58084	24.5386	45.2129	7.29827	34.9437	6.79357	4.30968	12.1696	1.84396	1.10868	126.496	6.31532	19.0622	473.211	7.04937	5.46188	2.66984	7.50956	0.75608	8.93224	0.527737	59.3743	74.316	46.8129	10.4195	2.4944	68.3084	79.4956	42.1919	0.376131	27.9903	23.651
TCGA-AR-A24P-01A	Ductal	121.749	30.803	13.4559	13.4756	27.3433	9.91841	0.716314	0.666805	6.26279	0.89477	14.3073	3.48021	1.95438	0.779875	6.65498	145.19	7.59835	20.3172	53.8951	3.46321	33.477	3.82704	4.09641	12.6469	1.33155	1.77319	136.218	4.49449	14.2209	306.252	5.14545	4.3587	2.1033	2.74928	0.330836	10.2213	0.622952	39.0299	55.3763	38.6713	11.0825	1.77736	57.2885	52.0769	32.0026	0.305275	16.2955	19.129
TCGA-AR-A24Q-01A	Ductal	309.985	74.7725	13.1295	4.23641	9.90347	8.74544	0.727114	0.266635	4.16447	0.823776	6.48657	3.97683	1.64012	0.785466	5.06337	118.439	5.54488	15.9349	49.5475	3.48973	21.333	6.41942	5.6009	11.8226	1.1243	1.06682	38.65	4.45991	10.2763	464.61	4.56797	3.60676	1.57024	4.53823	1.01854	4.00069	1.08752	61.9319	62.9255	123.018	5.42475	1.15139	153.224	137.579	10.3767	0.12926	8.6999	20.4627
TCGA-AR-A24R-01A	Ductal	43.2171	21.622	7.161	4.91087	10.7559	7.0529	0.514272	0.267459	4.9757	0.665098	11.2185	0.893577	0.581868	0.502988	4.77104	102.891	4.29725	16.8053	20.8106	2.26389	26.5214	2.2543	3.3152	6.5909	1.48439	0.563392	20.7226	13.4316	9.76233	164.385	2.28966	2.37273	0.719493	1.65472	0.0529817	3.62046	0.059562	26.6845	35.448	19.6206	8.18909	0.878448	46.8461	30.638	11.2663	0.118607	7.98987	13.0806
TCGA-AR-A24S-01A	Ductal	95.4858	33.5548	10.8775	7.44971	18.0558	12.8671	1.36999	0.310528	7.81597	1.0806	17.2644	5.38693	2.86067	1.25216	5.45755	180.802	8.23394	19.6581	51.925	5.87187	20.8164	5.94607	3.33939	14.6524	1.2179	0.775855	84.9021	6.65806	17.8913	335.315	4.63316	4.20542	1.44915	4.07879	0.203697	5.17389	0.352302	48.3385	62.0054	33.6026	11.8743	1.804	75.2451	46.9672	26.803	0.186669	15.1053	24.9697
TCGA-AR-A24T-01A	Lobular	188.755	39.9319	16.3266	8.18843	36.331	12.0272	1.63529	1.42051	10.5273	1.36344	22.6874	4.80419	5.19885	2.19064	10.6829	220.071	9.03469	32.9867	55.6933	6.7238	38.4647	4.92964	5.52986	22.2238	2.43174	3.02956	197.819	11.6731	21.1818	520.84	6.87418	6.422	2.86493	4.24975	0.510166	13.8828	0.215992	60.2887	70.7535	50.5817	11.9783	2.16344	70.1173	65.8317	29.9696	0.343681	28.7464	34.5829
TCGA-AR-A24U-01A	Ductal	49.6084	33.389	8.92106	10.4535	11.2585	7.80519	1.89226	0.295794	4.80196	0.733237	14.7258	4.83022	2.82988	0.736367	4.53405	98.7832	7.57339	17.2922	33.9409	5.40504	19.5878	4.79223	1.03672	15.3587	0.714977	0.787892	43.577	4.23827	9.93967	183.055	3.75619	3.71984	0.946338	4.15474	0.149373	5.99644	0.1384	44.4558	61.728	27.5198	5.45289	1.42944	67.7654	41.7495	23.634	0.172504	11.3476	16.7912
TCGA-AR-A24V-01A	Ductal	154.011	34.1151	12.5828	8.73495	20.4964	8.94395	0.481658	1.12532	9.51697	2.265	13.9566	3.77237	1.4218	2.49854	8.56256	486.139	4.72109	38.0352	85.4135	6.33576	24.5881	4.50678	5.93479	18.0654	2.01148	2.28853	124.748	5.40044	26.0239	365.137	6.1088	7.78271	1.74867	4.52412	0.18974	9.91416	1.12122	116.46	104.608	53.0485	12.4284	2.33032	84.1291	94.8451	31.6272	0.524394	20.8206	27.3196
TCGA-AR-A24W-01A	Ductal	270.532	35.0745	12.3012	8.32602	15.8061	8.6576	0.598427	1.84217	3.87234	0.918119	6.21511	6.4702	7.15229	0.426232	10.3544	49.7438	6.0865	17.9392	22.1236	5.18527	33.8557	4.92663	4.68786	17.8606	1.45868	1.07988	50.9959	6.42329	11.933	140.872	6.11431	2.73355	1.38911	3.03833	0.552444	4.37464	0.543307	46.1388	59.1489	43.1487	4.26562	1.3577	41.5088	76.8349	27.9235	0.323326	20.7413	11.9327
TCGA-AR-A24X-01A	Other	93.4744	51.997	10.5911	9.12069	14.3716	9.12662	0.515935	0.406988	4.84363	1.61555	8.51623	9.58892	1.80463	0.594719	4.7256	129.691	7.99103	11.6651	38.0601	2.90133	23.893	3.30006	4.13175	6.66571	1.22206	1.62265	127.37	4.27659	9.62536	212.948	2.88007	3.40464	1.02204	3.8456	0.313909	3.78376	0.456955	25.9584	35.2855	33.7893	8.12716	1.34506	53.0906	47.3049	16.911	0.208216	8.41316	14.79
TCGA-AR-A24Z-01A	Ductal	24.0704	13.4851	11.1103	9.16387	8.72802	8.3828	0.465527	0.0883039	2.71597	1.22705	4.46031	4.99013	0.910185	0.786409	3.72457	44.2543	4.76871	5.66959	11.2883	1.57986	11.7251	2.2673	1.89712	5.05793	0.572027	0.417616	6.50734	3.86782	7.90139	80.3304	1.21557	2.30655	0.484133	1.10377	2.2301	2.81996	0.110729	17.9063	13.206	14.2124	4.64112	0.658172	55.9108	16.755	3.17273	0.106165	9.00229	23.7783
TCGA-AR-A250-01A	Ductal	187.104	31.2377	17.5814	9.10676	19.708	10.3183	1.02945	0.175538	11.306	1.84157	20.2564	4.90539	2.60093	2.14621	7.28434	372.913	9.19392	24.8188	85.4677	4.82247	31.108	4.20155	4.16592	15.3307	1.8106	1.66034	95.3396	3.98977	15.9008	513.296	3.90132	6.82976	1.57392	3.25433	0.14848	8.15771	0.334759	55.1539	70.3089	55.3478	7.01835	2.04367	78.6743	75.295	14.7079	0.474847	14.4025	26.0641
TCGA-AR-A251-01A	Ductal	130.276	29.8901	12.3307	4.24391	16.4876	15.6741	0.536371	0.425428	4.95497	0.628063	5.58197	4.73091	2.05836	0.705707	5.12972	38.4178	13.1922	12.6044	18.0423	2.87525	22.8336	9.51328	1.94843	17.53	1.14487	1.17049	12.0685	4.95426	7.75007	119.414	2.86913	2.68537	1.09165	3.44076	0.792531	2.75801	0.115769	22.7587	28.3942	29.3076	3.80152	0.708174	107.175	104.725	9.37543	0.279715	8.16643	19.9664
TCGA-AR-A252-01A	Ductal	63.181	15.6883	11.9913	9.82023	9.07991	9.70313	1.59059	0.610626	4.6352	0.148052	5.36387	0.988884	1.964	0.343117	6.83123	53.2757	6.63286	15.6124	15.2745	6.47963	35.0433	6.31783	1.74441	16.3093	0.85244	0.174996	8.15879	7.74729	10.2821	162.823	4.58385	1.77158	1.04704	3.21956	0.204662	3.15617	0.232875	53.8578	75.7512	29.3209	7.96484	1.24114	44.8015	45.0159	23.4286	0.0937764	15.7156	16.694
TCGA-AR-A254-01A	Ductal	75.3353	41.8482	9.21931	11.4798	20.998	9.43909	1.82398	0.375263	12.5982	0.835837	24.389	2.56933	1.02884	1.32059	4.61474	136.85	5.83152	37.0168	58.6175	5.80933	29.8157	3.93354	2.84872	14.1525	1.10374	1.41729	45.4821	3.41576	13.6866	247.106	5.80519	5.17586	1.38888	4.5732	0.0949093	5.07853	0.045597	48.0322	54.8846	30.6009	8.82961	1.34777	60.469	40.2002	16.5349	0.131153	15.3557	18.6769
TCGA-AR-A255-01A	Ductal	136.196	29.8317	12.1229	6.24364	18.8803	10.0574	0.952366	0.614158	6.50555	1.53743	13.2646	2.86672	2.63766	1.16887	7.87628	156.611	6.66686	17.8321	38.1193	4.30624	36.5472	5.35655	2.92769	12.1764	2.13476	1.3661	94.1108	5.86345	15.6014	262.443	3.80623	4.34757	1.68935	3.59449	0.537775	5.73944	0.232525	49.8768	71.1492	43.1463	10.5676	1.64529	56.7632	57.5707	17.1582	0.347789	17.864	26.2214
TCGA-AR-A256-01A	Ductal	28.7139	33.1987	10.9287	6.11758	7.36648	16.602	0.35158	0.0393159	4.09206	0.512708	5.27466	2.75472	0.959644	0.600046	9.86068	26.437	7.03161	6.46147	17.6888	1.39519	16.3343	4.88308	1.34593	46.392	0.508698	0.810794	6.23207	1.06021	5.99803	101.776	1.53634	3.3362	0.357591	4.20032	0.0527868	2.01229	0.0136945	17.0427	28.5577	37.2275	5.28077	0.390721	151.57	30.4121	3.37895	0.315121	5.91804	18.7117
TCGA-AR-A2LE-01A	Lobular	24.675	12.7259	7.08758	6.81118	5.32156	8.98193	0.470619	0.343689	1.65114	0.721549	3.22889	1.67317	0.661352	0.656896	4.79791	44.9328	4.0347	5.21604	9.75109	2.27032	16.9994	2.37535	1.12991	5.04189	0.664339	0.310664	9.92051	2.48639	3.92571	105.349	1.58959	2.03552	0.540411	1.47528	0.161806	4.72825	0.387125	17.0692	21.297	13.3996	5.54649	0.51899	24.3928	27.9039	8.8095	0.107326	9.04987	14.2652
TCGA-AR-A2LH-01A	Lobular	173.871	33.0892	9.66461	10.2584	3.25281	7.95999	1.46766	1.26571	1.21033	0.759701	3.40485	3.41878	0.952661	0.75263	10.0246	57.5225	5.15038	17.779	17.3931	3.40272	26.7096	3.82317	3.44938	18.382	0.60472	0.63126	3.77467	4.98761	10.8876	152.966	3.33065	4.19645	0.563029	8.32336	3.73865	2.40167	0.155864	103.684	68.8394	20.9878	9.34345	0.660697	39.1926	72.4183	21.6651	0.115282	24.1044	15.4774
TCGA-AR-A2LJ-01A	Lobular	113.825	16.2662	6.58344	2.60343	8.1163	3.88407	0.659119	2.92624	1.90351	1.24866	7.74439	2.03068	1.39899	1.24347	8.93666	147.8	2.67342	17.5338	11.8241	3.58043	33.3678	1.95216	5.92774	13.0549	0.494657	2.16224	23.7946	2.80692	8.46113	318.154	1.9696	6.25937	0.764563	6.33873	0.749749	8.30676	0.227802	62.5896	47.9926	12.28	12.9766	0.37247	19.6764	92.8869	22.7553	0.214213	45.407	34.401
TCGA-AR-A2LK-01A	Lobular	63.3958	27.3165	7.01102	7.14828	9.25986	9.27451	0.664487	0.395598	6.20426	0.750888	10.3673	1.56087	0.582513	1.32878	5.39489	192.898	7.74296	9.68428	41.0157	2.72798	22.4859	3.09184	4.68428	7.50803	1.50863	0.729276	26.2961	10.0616	8.67534	178.949	2.0694	3.16046	0.797778	2.10564	0.147085	3.91628	0.208963	31.3042	37.4029	22.8418	7.09932	1.27016	48.0235	36.479	9.63167	0.195995	5.2746	21.5131
TCGA-AR-A2LL-01A	Lobular	23.2214	13.9552	6.75024	6.61094	6.50316	11.1627	0.502949	0.753287	1.51129	0.63896	3.74041	1.06192	0.383114	0.568522	3.60693	76.8298	4.40196	9.99182	13.6176	2.44649	25.1262	2.2512	6.54418	5.13613	0.757576	0.644658	25.4085	2.25366	5.95375	109.84	1.25193	2.27381	0.540061	2.52022	0.127754	5.10903	0.497149	20.4801	28.2611	10.5745	9.52581	0.433409	27.9713	26.4585	7.66021	0.145646	10.4487	22.1662
TCGA-AR-A2LM-01A	Lobular	124.015	31.4911	12.906	12.0094	30.2858	9.13112	1.15156	1.89047	7.73293	2.18721	16.8015	5.92667	4.39929	1.21765	10.5423	220.184	9.8905	32.3888	62.8403	5.66455	31.4383	4.4039	5.99917	15.145	2.09551	2.6161	212.587	7.76483	14.5088	327.707	5.84655	6.87168	2.41454	5.81734	0.410433	13.0859	1.03677	55.7138	75.8635	43.5853	9.35384	1.58028	55.1464	76.953	51.5621	0.402988	22.5364	28.3974
TCGA-AR-A2LN-01A	Lobular	155.454	26.5249	12.1668	5.98227	23.2259	7.05831	1.18219	2.69984	3.57247	0.786143	21.3068	6.35458	5.47711	1.0922	17.0683	243.041	8.83301	28.2219	29.0104	5.68911	26.0438	6.36248	5.5207	12.7545	1.82748	1.55766	114.762	9.74916	15.6898	333.723	5.85181	4.89457	2.20564	6.95729	0.775981	9.65137	3.73327	88.8438	94.7588	37.4428	13.8283	1.60447	36.1296	113.294	61.5975	0.380595	20.8035	20.285
TCGA-AR-A2LO-01A	Lobular	117.483	39.2891	9.23406	6.33485	11.1602	9.89022	1.16374	1.27906	4.3987	1.27361	8.58418	3.85615	2.10861	1.02232	11.5991	138.24	5.84754	21.0997	25.4129	1.84395	29.6964	4.10572	7.76632	21.2677	1.35286	1.07	26.896	6.46721	13.6738	279.717	3.25402	3.67962	0.97735	5.31116	0.676191	9.32945	0.301656	55.8717	56.3306	28.995	13.8636	0.916275	36.749	76.8972	21.0197	0.0934412	14.3933	22.282
TCGA-AR-A2LQ-01A	Lobular	249.679	34.5459	14.5118	7.29236	45.3664	6.83347	1.01669	2.32304	6.06648	4.10296	28.2983	4.08608	5.45566	1.87755	20.8695	253.736	9.88615	43.9249	38.4724	6.97228	38.5615	6.97055	7.60059	18.3729	3.12174	2.56792	149.313	10.552	14.2662	651.559	10.8891	9.41875	3.33654	13.7415	2.69187	20.506	3.10682	122.158	114.051	51.7229	9.42077	1.36192	58.2714	123.901	115.957	0.377773	46.9715	26.0421
TCGA-AR-A2LR-01A	Other	67.8578	44.2761	7.27635	3.02774	9.33332	14.1088	0.304711	0.682007	4.05341	0.842833	7.38384	6.33674	1.82546	5.24024	6.0312	87.6299	11.3514	14.858	29.3863	3.19312	15.9715	14.9495	7.44522	12.0641	2.62976	9.0618	3.12819	6.80733	8.59647	264.024	3.25123	4.50795	0.824224	5.69031	1.05274	3.61527	0.19311	55.3495	42.5726	32.3566	6.5744	0.642796	118.776	82.1128	28.1287	0.251276	22.3884	34.3454
TCGA-AR-A5QM-01A	Lobular	94.8092	29.9391	9.30045	3.74831	13.6048	6.45217	1.43453	2.58299	2.77198	3.3406	9.22369	5.16804	1.02996	1.65102	11.7218	130.524	4.2547	19.1227	14.8572	3.11639	32.2794	2.86165	5.79775	10.1594	1.01752	1.21954	44.5334	8.61612	9.0827	240.81	2.48101	5.82285	0.863983	7.73797	1.10099	8.0033	0.799406	43.1802	41.8668	19.4439	12.3593	0.773937	51.7441	74.9126	21.5535	0.245439	24.456	32.4752
TCGA-AR-A5QN-01A	Lobular	74.4068	22.6715	11.9521	4.33736	8.17993	9.25691	1.24676	1.39971	2.56964	1.44013	8.65844	2.77907	0.80738	0.96213	18.1443	92.0353	5.0422	13.1024	12.4601	4.30992	27.2709	4.41792	4.66941	9.71727	0.910046	1.83698	39.6623	4.56593	7.81955	185.602	2.23375	4.01221	0.680496	11.1084	2.1025	6.21904	0.364535	51.3548	55.2521	25.7972	9.67687	0.880845	41.7344	78.8893	17.6406	0.686075	15.6374	19.1232
TCGA-AR-A5QP-01A	Lobular	119.421	28.486	10.1753	5.93364	13.8778	6.32127	0.603018	2.629	1.87102	2.9014	8.25712	4.08879	2.38272	1.0861	11.631	141.209	4.72461	25.635	17.2353	3.43756	31.6759	2.1659	7.03981	15.2067	1.19593	2.61424	69.7459	5.7689	7.72168	209.84	3.21613	5.20953	1.31171	3.91875	0.633284	10.3431	0.897777	56.048	71.3875	24.2569	14.3611	0.717212	38.07	79.335	21.7291	0.296967	21.505	23.958
TCGA-AR-A5QQ-01A	Other	65.9775	58.3568	7.32095	6.13668	4.73259	6.97375	0.669384	0.126226	2.59325	1.22524	9.12836	4.83856	0.455372	1.32736	4.89822	64.5348	2.90813	9.59398	10.3405	10.3821	21.6353	2.10834	1.88497	96.4864	0.551611	1.35912	1.83852	2.45726	8.1108	167.584	1.01266	14.0755	0.354031	9.81059	0.732131	9.00699	0.0307768	60.0122	39.1258	26.7612	3.91736	0.689937	74.3651	144.375	10.2893	0.126464	13.9239	52.5216
TCGA-B6-A0I1-01A	Ductal	42.6048	15.0574	4.65643	1.77335	2.14794	9.52411	0.0844894	0.0830015	1.63685	0.735214	1.46326	0.91743	0.199812	0.36267	2.24864	18.069	1.46272	2.1757	1.79039	0.211865	11.0571	1.03747	4.53987	18.1506	0.222348	0.436588	1.54772	1.01311	1.00381	92.977	0.13967	2.10477	0.0432442	1.47538	0.0739026	3.03275	0	6.40291	6.71655	10.5226	1.85322	0.0885648	24.5758	109.766	0.545944	0.984769	4.66277	19.1075
TCGA-B6-A0I2-01A	Ductal	15.1737	12.7325	3.50365	3.4197	0.423302	9.57004	1.07284	0.017239	0.228854	0.405611	1.1151	2.73961	0.324839	0.159381	2.8914	14.6089	3.81055	2.13998	4.39889	0.915083	27.8303	2.84816	3.40936	5.1815	0.249271	1.30753	1.22153	1.35478	2.37089	60.5464	1.56929	1.75339	0.0541488	5.38707	0.0416621	2.2211	0.0135105	220.525	393.667	27.1356	4.44939	0.151619	26.8112	24.6374	2.20442	0.336796	4.90477	10.961
TCGA-B6-A0I5-01A	Ductal	137.756	30.6987	5.25269	4.16037	4.73917	5.2171	0.424385	0.263587	1.68936	0.908505	5.05092	3.21854	0.558717	0.291985	5.66938	106.994	3.24985	8.11874	12.3089	1.17677	20.7578	1.3929	3.26407	4.35113	0.426219	2.26858	31.882	2.22739	6.93936	472.484	1.23088	4.91339	0.404664	4.98199	0.226039	5.35082	0.0533104	27.1771	24.319	12.1632	7.54135	0.562775	12.1854	51.2899	6.07401	0.242788	14.7866	13.6186
TCGA-B6-A0I6-01A	Ductal	114.251	33.3356	6.03642	6.59922	7.97941	7.73731	1.50362	0.221865	5.0043	1.07414	14.2343	6.35351	1.72075	1.5694	7.73144	197.9	7.32359	34.0854	49.2059	2.37741	26.2066	3.0805	4.62239	24.7219	0.761558	2.43781	28.791	5.5673	10.7447	672.597	4.90285	5.53726	0.891096	22.551	2.32349	4.28146	0.0590965	58.5451	40.1315	29.7347	6.90836	1.08688	108.914	96.9771	5.49883	0.209209	12.3029	38.5183
TCGA-B6-A0I8-01A	Ductal	37.2601	8.42025	9.18699	5.18871	12.3836	6.7778	0.477054	0.528696	4.20245	1.52395	6.47354	0.752348	0.695261	0.692512	8.13359	116.873	5.86731	16.3473	13.2018	1.78055	27.4845	2.40405	3.76944	5.37389	1.09849	0.95913	37.0188	7.20428	6.69177	175.195	1.74235	2.98891	1.01977	1.5072	0.179514	4.36806	0.333306	19.0239	21.0058	18.0895	5.6428	0.562762	56.5219	34.2344	11.5413	0.262659	10.5831	18.8308
TCGA-B6-A0I9-01A	Ductal	37.8185	12.2374	6.6733	7.764	3.5002	10.1971	0.402475	0.188704	1.97686	0.56365	4.92331	1.7169	0.658718	0.576302	3.94859	73.216	3.68372	9.82883	12.4493	1.53915	34.1824	1.58787	1.92219	4.33192	0.896844	1.07297	3.41019	10.972	4.29687	117.773	0.989953	2.00816	0.270677	3.67632	0.572712	1.96417	0.0137573	23.1152	19.5366	10.2534	4.25059	0.402981	21.0767	24.88	3.2025	0.145093	5.25459	20.1095
TCGA-B6-A0IA-01A	Ductal	20.9148	18.7665	6.34024	5.37769	1.62267	5.18354	1.29316	0.0381486	0.209909	0.427087	0.864346	0.598239	0.278527	0.0799767	2.7527	23.0968	1.04967	0.858418	2.63149	0.358497	10.0921	0.500689	1.20714	1.4173	0.385723	0.332844	12.7949	2.11299	1.36263	84.6706	0.376447	0.771223	0.0952162	1.14117	0.245854	1.274	0.044293	9.37357	3.57423	2.90424	2.78477	0.0985714	13.3755	11.1951	0.749185	0.0509609	2.17513	7.05899
TCGA-B6-A0IB-01A	Ductal	28.0079	22.5918	7.01972	3.86805	2.50361	4.97798	2.34865	0.261247	0.850906	0.768199	2.01579	1.00822	0.217961	0.484841	4.26037	62.9805	3.69205	7.11851	3.46469	1.00053	47.0482	0.891957	6.05557	1.48182	0.412846	0.588522	10.0043	9.76716	2.89897	157.908	0.361336	3.85935	0.228282	3.62891	0.238055	3.33349	0.156635	21.6508	9.34538	4.70619	5.78814	0.357519	40.3886	30.4551	2.93418	0.128725	10.3439	22.1857
TCGA-B6-A0IC-01A	Ductal	7.31842	15.7951	9.00564	9.50713	0.529509	6.54855	0.224428	0.0175474	0.335027	0.0631445	0.211173	0.170884	0.073478	0.26818	1.75428	7.90257	3.65942	1.80315	11.6349	0.843239	28.445	0.657279	5.97632	1.2755	0.544675	0.0782899	0.963621	3.23799	6.02333	22.5673	0.0623363	0.9352	0.308993	0.395441	0.095417	1.20029	0.0137523	10.951	0.922804	1.79928	4.77603	0.109863	11.6768	5.93692	0.311321	0.0263709	2.91147	13.4799
TCGA-B6-A0IE-01A	Lobular	71.6901	15.9394	4.97203	2.42174	3.37856	6.47423	0.38549	0.975826	1.47717	0.0707728	2.93729	3.7384	0.560012	0.176883	10.1222	74.8262	3.20536	9.32015	7.29555	1.80705	15.4515	1.09677	2.70389	2.99833	0.653955	0.182515	10.3466	1.80902	4.64982	293.295	1.05965	1.87674	0.259585	2.31495	0.370739	5.33537	0.106868	25.969	22.7211	10.2264	4.60728	0.28204	30.3122	47.4213	4.93741	0.115271	15.8316	13.4753
TCGA-B6-A0IG-01A	Ductal	100.749	20.913	6.87641	4.71351	4.98948	5.68904	0.131059	0.321531	2.14349	1.06328	6.43758	2.3912	0.455696	0.737706	5.6355	160.993	3.30454	17.1584	10.3893	1.86111	37.4022	1.42592	1.94917	7.90898	0.58849	1.76736	8.25256	1.9356	6.51233	295.919	1.04704	4.63994	0.375415	3.51924	0.217576	4.70594	0.0268789	35.2498	29.0245	13.8814	4.36161	0.383445	36.648	43.8343	6.34695	0.141741	19.907	27.2357
TCGA-B6-A0IH-01A	Lobular	121.25	22.0047	14.1783	8.0941	16.0001	8.07832	0.933728	4.25825	3.6914	1.96781	12.0371	2.04689	2.00863	1.43209	17.113	154.437	7.96721	26.9215	22.4429	6.63349	31.3331	6.15312	4.0726	15.0554	1.1473	1.16853	29.321	12.7493	10.1645	289.787	5.47885	4.08346	1.79594	5.27322	1.08723	7.1959	0.958824	86.0671	73.7195	25.1359	11.5047	1.0013	47.1436	76.5052	56.5068	0.254371	38.146	28.1757
TCGA-B6-A0IJ-01A	Ductal	72.8798	25.014	3.95334	3.62943	1.65763	7.75982	1.29167	0.0552659	0.464174	0.254183	1.89011	4.956	1.32553	0.436355	4.43626	17.8642	2.66897	5.76515	13.3538	1.47341	12.813	2.62183	3.65334	20.2653	0.308176	1.65395	1.0744	1.8408	6.27981	228.715	1.19308	1.37436	0.110064	6.99494	0.215756	1.10067	0.0177694	115.849	110.552	29.8335	7.26174	0.190119	68.7853	28.2485	1.73048	0.0638888	3.65528	14.3028
TCGA-B6-A0IK-01A	Ductal	74.7568	40.9613	11.2565	10.6474	5.46971	10.308	0.484885	0.233159	2.08412	0.69321	5.74175	7.25907	0.937385	0.609378	5.22989	59.7387	4.23428	9.97488	14.2368	2.05318	15.3527	2.13673	1.56043	8.47402	0.669286	1.14044	10.6368	4.56756	5.26376	166.624	1.39581	4.08647	0.378102	1.89935	0.313046	3.00811	0.153404	23.9152	22.656	14.8866	4.72511	0.744057	72.0105	37.6663	7.45615	0.207644	9.15814	29.0487
TCGA-B6-A0IM-01A	Ductal	59.368	18.1352	9.75468	7.89781	17.3582	8.1918	0.338945	0.152117	8.59629	2.95954	9.36532	2.94926	1.08916	1.26615	7.84267	100.19	5.98272	14.4611	23.3825	1.82251	20.8531	2.8074	6.73163	5.09264	1.09601	1.59783	26.5363	6.94505	6.50376	292.744	2.20401	7.03894	1.26092	6.64976	0.157555	15.6828	0.295205	24.9311	31.0846	28.6557	13.6569	1.08327	55.5402	47.413	13.5421	0.182886	17.9612	39.7037
TCGA-B6-A0IN-01A	Ductal	99.2996	9.13842	5.28354	3.20838	3.78626	3.92171	0.559576	0.379463	2.3541	0.420153	3.92371	3.66371	0.825037	0.70621	8.7074	54.9182	2.5292	9.52189	6.74636	2.22901	21.0828	2.91136	2.42016	5.93655	0.585271	0.253953	5.7341	2.47514	5.84744	299.932	1.42078	3.05746	0.341486	4.82507	0.687797	3.19785	0.135178	26.5804	25.8847	17.359	6.91242	0.858783	40.7431	70.3244	10.4988	0.142568	33.1915	15.025
TCGA-B6-A0IO-01A	Ductal	31.1185	11.4117	7.18747	8.54597	3.64019	7.14224	0.856308	0.144708	1.22706	0.602056	2.26039	1.02736	0.18362	0.350808	3.31874	43.0127	5.42189	4.51263	9.20784	1.3201	23.6403	1.40126	2.169	4.53894	0.439621	0.555632	9.35264	8.00721	3.30578	119.152	0.607532	2.80788	0.248763	4.08983	0.360317	6.93733	0.0504044	19.4665	23.2507	8.18184	4.91402	0.235326	26.8456	20.8242	3.20589	0.105441	8.44084	29.5662
TCGA-B6-A0IP-01A	Lobular	75.1486	30.4659	9.80774	4.62666	5.57356	8.85471	0.759642	0.505497	2.07712	0.99773	4.2172	4.15159	0.631475	0.613733	4.73949	109.372	5.42727	8.96785	21.4176	2.13441	32.4207	2.07962	3.3382	7.06123	0.718645	1.27083	33.0362	4.47722	7.5977	214.007	1.51077	2.61212	0.545583	3.71929	0.605515	5.13385	0.101051	35.6947	28.93	16.3301	6.92259	0.592351	30.8385	44.6896	5.65814	0.184965	9.50375	20.0266
TCGA-B6-A0IQ-01A	Ductal	91.3627	18.6391	5.56895	2.07338	1.34902	9.90891	0.271334	0.0878599	1.26335	0.49127	1.4979	8.85375	0.362244	2.37721	3.31384	23.0685	4.25699	4.87664	18.4615	0.982123	16.0294	3.83994	10.25	18.6675	0.985851	0.666394	1.45264	1.42833	1.89953	466.834	9.77318	4.57619	0.0953363	1.07182	0.0955504	1.59305	0.146896	32.2212	26.7591	35.911	6.267	0.19122	41.372	15.5928	1.37643	0.184854	9.87879	17.3463
TCGA-B6-A0RE-01A	Ductal	91.6657	19.5871	11.3752	5.70083	5.93606	17.7441	0.216018	0.11114	3.31555	0.553758	7.2162	2.74864	1.21716	0.790403	4.27348	92.5702	5.46669	8.68246	17.711	2.93775	29.976	4.22543	2.51302	38.4107	0.606556	1.99108	25.877	1.22187	6.27564	206.367	1.57547	5.34076	0.436167	15.4797	0.0723141	2.82443	0.0223339	23.3904	25.1734	34.9938	4.52543	0.514869	86.0271	46.0455	5.34972	0.269809	9.27133	25.2215
TCGA-B6-A0RG-01A	Ductal	67.6136	22.9314	9.16459	6.8678	10.3241	7.27106	0.121527	0.402563	5.86781	0.75247	6.12086	1.52243	0.457325	0.725255	7.61425	117.138	6.84676	13.5065	24.6177	1.54121	27.7835	1.68732	2.58084	4.46793	1.06154	1.29781	13.0049	1.88099	5.96298	263.157	1.1456	3.4613	0.550453	2.20589	0.146456	5.94652	0.0542789	18.4413	21.6228	18.6289	5.40329	0.725283	35.9234	36.732	5.95058	0.234188	15.1441	33.9338
TCGA-B6-A0RH-01A	Ductal	196.677	29.2243	9.46276	4.16238	6.54091	7.46735	0.152564	0.29513	2.8149	0.872962	6.35643	6.48843	0.415563	1.28235	7.35019	224.054	2.18618	15.2427	25.0297	2.42379	20.3412	1.47834	2.64016	4.71958	0.806352	1.23399	32.1852	1.02	9.07712	355.458	1.61384	6.03155	0.5827	5.03696	0.652116	4.98965	0.215879	70.5429	54.5572	23.2176	11.0956	1.08354	32.3496	61.062	8.50385	0.329481	30.2799	29.9318
TCGA-B6-A0RI-01A	Ductal	177.674	50.012	11.748	5.28148	17.1139	8.61452	0.495354	0.181234	9.59545	1.61012	24.7357	4.67479	0.644922	1.89539	7.20893	348.156	8.62886	39.8748	70.9614	3.43261	33.664	3.06093	3.90225	10.3256	1.51411	2.28716	40.8393	2.47686	14.0036	432.395	2.86271	7.93876	1.15332	5.14479	0.364995	12.1307	0.0946907	46.6247	42.7634	28.1359	9.37148	1.25562	63.9149	65.3951	16.5767	0.428	14.0535	31.729
TCGA-B6-A0RL-01A	Ductal	1.27864	10.5553	3.06114	6.79732	0.175421	6.15455	0.697191	0.0273671	0.108856	0.0757542	0.0884355	0.187974	0.0176303	0.0516364	7.65022	3.07719	4.06732	0.335276	7.06456	0.116	23.1461	0.172976	7.42921	1.59806	0.341198	0.0244203	0.183145	9.51309	13.6354	8.34205	0.0324067	0.42385	0.0225758	6.7868	0.0220463	0.722712	0.0142987	6.0426	0.5518	0.454178	6.83228	0.0163184	21.3255	1.87688	0.173043	0	0.676171	17.2614
TCGA-B6-A0RM-01A	Ductal	17.831	13.8931	6.86508	5.81228	3.71188	7.10903	0.680206	0.19783	0.737061	0.306662	3.29192	0.910845	0.169927	0.378244	5.0053	45.4566	4.35468	9.04822	9.18426	1.20386	21.2268	0.951126	2.08666	2.17299	0.79672	0.235371	20.6531	1.94085	3.27438	81.2087	0.796486	1.10198	0.311327	3.95757	0.308111	2.31952	0.169973	11.5532	11.3235	5.35986	11.5365	0.311945	22.9342	25.6409	3.56528	0.105709	2.96782	10.297
TCGA-B6-A0RN-01A	Ductal	147.428	24.4489	10.099	8.75202	25.3917	6.73185	0.551899	0.88025	4.67998	1.19659	16.0851	5.61887	1.5047	0.868252	8.15859	197.553	5.46653	26.2464	44.4252	2.82474	31.7059	2.21067	4.76086	7.22199	1.47529	2.37195	247.053	4.48221	9.75177	423.117	2.42268	5.31185	1.36048	5.61981	0.410723	7.44565	0.350626	33.3471	39.1176	27.5922	8.54784	1.82147	45.8751	91.2772	21.0271	0.707277	18.0583	20.2482
TCGA-B6-A0RO-01A	Ductal	52.0457	15.9616	11.6957	5.50175	1.91979	6.50025	0.275803	0.154307	1.14959	0.129295	1.92112	0.390833	0.593755	0.220328	2.82552	26.5303	5.03774	3.99774	5.91245	1.3073	29.1189	1.24712	1.3544	4.40168	0.784751	0.297712	9.20028	5.36608	4.47523	78.1988	0.822252	1.00956	0.246116	1.2882	0.201578	1.5941	0.0610115	10.5953	10.9943	9.82811	4.36039	0.358094	41.4482	22.9767	3.63347	0.10028	5.61181	23.1188
TCGA-B6-A0RP-01A	Other	92.4188	23.5296	14.8028	7.24599	16.4957	8.24325	0.758385	0.522214	5.37535	1.95329	9.87274	2.64836	1.14778	1.53014	7.88245	266.67	5.80348	23.8176	48.26	4.4045	32.2461	3.26841	4.26816	10.4754	1.33	1.25306	111.528	8.36483	16.4866	328.876	3.26987	4.90033	1.54048	6.42942	0.318165	9.3439	1.13265	44.505	44.5038	26.6264	12.5784	1.70346	59.5942	77.4202	11.3015	0.316558	12.1102	20.0535
TCGA-B6-A0RQ-01A	Lobular	273.369	45.3759	12.1445	6.31466	1.69598	9.82434	2.41351	0.735187	0.592695	0.237423	2.85848	0.827621	3.92144	0.326972	5.03301	47.1756	5.06993	14.6394	28.9177	2.5727	23.3383	2.86753	5.52439	17.2344	0.799824	0.585735	5.95361	3.91788	7.93548	97.9267	1.94324	1.97859	0.198271	4.2603	0.475916	2.14092	0.146331	35.8288	21.3226	27.9762	7.69686	0.378361	26.093	119.335	6.27367	0.0263063	8.50343	13.2396
TCGA-B6-A0RS-01A	Ductal	78.7043	31.6247	11.551	14.4884	4.40754	9.95352	0.479478	0.128804	2.40797	0.451615	9.3521	9.95231	1.52401	1.36419	4.87409	60.6713	6.04986	16.2757	22.9303	2.44538	32.0833	1.87647	2.68142	15.2423	0.648964	1.17999	21.1336	5.10752	7.80989	218.346	1.693	5.98457	0.349819	4.20563	0.975358	3.88888	0.0807566	37.285	36.3084	16.2661	5.12566	0.642585	82.1997	46.7458	9.45122	0.103238	11.2217	42.2273
TCGA-B6-A0RT-01A	Ductal	52.0835	21.5457	5.52285	6.07668	7.55947	7.13448	2.85819	0.393182	1.58678	0.347296	6.40936	1.77325	0.970483	0.696846	9.03033	59.7753	8.52091	11.4651	9.18518	4.5699	24.0181	6.57516	2.31025	35.7602	0.821066	0.780531	4.76858	9.98324	12.4216	201.511	2.59342	2.69083	0.472642	4.1044	0.128119	4.21437	0.0461639	86.3396	83.135	23.8069	9.28768	1.02208	47.6099	46.1469	24.9274	0.331959	17.3602	9.79869
TCGA-B6-A0RU-01A	Ductal	245.093	43.1845	6.71642	5.76516	4.32245	8.80651	0.294818	0.800351	1.8212	0.292249	10.349	3.48248	2.42989	0.97675	6.85192	35.7284	4.68962	16.9749	25.2673	2.44739	14.6356	3.22895	4.21858	19.0683	1.61855	0.812939	7.46099	4.52973	5.81637	828.978	4.93402	4.99987	0.554334	4.91203	5.17511	2.03754	0.106766	39.5754	32.1736	36.0397	7.18403	0.629542	94.8459	96.7181	15.2959	0.115161	19.5157	23.3307
TCGA-B6-A0RV-01A	Other	65.1451	18.2995	10.937	6.56025	4.92072	7.63585	1.02211	0.689806	1.34532	0.429623	1.68622	1.65749	1.18595	0.494581	11.0354	48.1569	8.21527	7.27592	8.86852	3.3123	22.7426	2.82505	3.25261	10.3479	0.641685	0.330847	8.26861	3.96613	6.19773	108.052	2.23991	1.25575	0.479305	3.07794	0.510543	4.55645	0.189215	35.8612	39.355	14.5832	14.0165	0.45759	54.9331	42.564	8.44559	0.0777498	10.5603	21.2308
TCGA-B6-A0WS-01A	Ductal	75.2565	15.4256	11.8171	8.54384	14.0406	8.14457	0.668154	0.641701	4.96952	1.18579	8.34572	2.80269	0.701092	1.0406	10.7865	129.585	7.04716	15.2981	21.1014	4.34921	33.4178	4.03526	3.70437	11.3207	1.33414	2.43744	81.7023	4.57331	10.4538	226.801	2.89187	5.37323	1.41308	4.74219	0.366748	7.76951	0.262783	44.9979	64.5062	22.6225	15.2438	1.10395	52.7814	61.3414	20.0836	0.312769	25.9379	20.7674
TCGA-B6-A0WT-01A	Ductal	83.3062	34.6829	11.5276	5.29792	19.43	8.36202	0.871995	0.714668	8.47949	3.65602	13.3454	3.5954	0.973248	1.27675	16.4886	183.159	9.44998	22.9007	39.4327	2.75013	33.6412	3.27887	3.19403	8.62736	1.629	2.26832	146.333	5.00446	10.1222	245.08	3.73993	7.55872	1.80997	6.95319	0.874513	12.6826	0.576641	35.5676	48.3788	34.147	6.21503	1.53735	57.8777	64.8957	12.7531	0.421453	14.7004	21.7983
TCGA-B6-A0WV-01A	Ductal	62.8075	37.7348	10.8116	5.21769	6.34488	8.51704	0.131181	0.227785	3.40552	1.15435	4.8997	1.11779	0.35839	0.449623	4.15494	57.3161	6.13685	10.9215	14.3062	0.963782	35.4692	1.23639	3.08595	5.39391	0.814137	1.18828	13.6884	4.62043	3.60974	138.718	1.06596	2.94177	0.406944	1.29516	0.127038	5.21634	0.0549291	18.5315	12.1214	14.311	7.70456	0.44404	44.0256	21.7438	3.16343	0.223827	8.14228	15.4663
TCGA-B6-A0WW-01A	Ductal	81.2077	24.4351	8.17385	7.88602	8.08485	9.32755	0.245652	0.155766	5.47555	0.493453	6.18775	2.3059	0.532395	1.01885	8.18307	196.557	8.53666	9.7492	28.4501	3.04019	15.2657	2.04976	3.48052	7.30298	1.44816	1.05017	32.3761	2.7103	8.3212	279.43	2.12886	4.63567	0.535398	4.78437	0.376445	5.30794	0.113034	39.8668	32.2273	19.4264	9.50258	1.19196	46.7022	46.4432	6.58733	0.260101	9.14779	22.8378
TCGA-B6-A0WX-01A	Lobular	239.305	34.3252	14.4944	3.74303	21.5142	11.3471	0.626122	1.24023	6.13683	0.548317	14.8697	1.90999	1.99884	1.37923	13.0859	253.798	5.97907	15.2324	36.3531	2.66713	21.9557	3.6972	7.70735	24.8535	1.27751	3.34742	160.866	6.20606	12.8927	658.824	3.07085	7.49799	1.16965	9.05435	0.434238	16.1642	0.215234	65.563	78.1256	57.5526	11.1794	1.88147	72.8975	89.4781	37.8939	0.671778	35.0423	25.1796
TCGA-B6-A0WY-01A	Ductal	329.673	50.3166	13.4821	8.81019	8.73578	11.7752	0.346936	0.512978	4.05602	0.486844	12.4534	1.76436	2.34937	1.68527	18.1039	172.789	5.56051	31.8871	44.7579	3.04162	29.8115	4.17003	5.16905	19.3395	1.38294	3.1388	16.4333	4.17487	15.9169	333.281	2.8024	5.51383	0.38077	4.52824	0.437552	6.4254	0.0720726	82.6915	64.8998	39.002	10.4382	0.796826	36.7338	75.5648	6.50896	0.142523	13.5969	36.7295
TCGA-B6-A0WZ-01A	Ductal	53.591	26.6776	10.074	3.83518	6.86046	7.99539	0.293266	0.870481	2.25146	1.33972	3.86146	3.57758	0.855184	0.932899	4.75762	141.436	3.7167	16.114	14.4813	1.47502	26.844	1.09859	2.54427	4.53043	0.805561	1.15736	60.2519	1.45538	6.80863	223.869	1.07845	3.52449	0.515362	2.66265	2.53499	10.8386	0.304722	20.4004	16.146	11.0256	4.63231	0.703313	43.6314	35.5806	4.67976	0.170065	11.9217	19.7702
TCGA-B6-A0X0-01A	Other	59.6704	23.7292	8.40642	6.44208	2.24937	7.21334	0.598269	0.11081	1.44434	0.316169	2.76964	2.29296	0.428312	0.53395	3.39808	45.1267	5.88899	3.86803	10.1765	2.66185	29.2673	1.49174	1.78158	2.96163	0.496295	0.912722	5.15401	1.73379	3.41555	91.4386	0.567759	1.72394	0.139549	1.40866	0.0926995	2.49581	0.00890707	12.8266	8.90366	8.91449	14.088	0.236341	20.3209	22.5842	3.72077	0.0128099	4.19909	23.3118
TCGA-B6-A0X1-01A	Ductal	8.88062	25.3043	7.02442	5.29324	3.59498	15.008	0.606399	0.107044	0.684661	0.30816	2.31592	2.07642	0.336522	0.830509	3.03537	15.2803	7.41233	3.17949	3.21061	1.97276	26.4776	6.62564	2.18209	4.97357	0.363224	0.985747	0.697819	1.11836	9.60131	213.393	0.585615	3.37033	0.210299	2.83044	0.496701	1.14006	0.0134228	148.038	345.362	12.8084	5.02331	0.181273	113.987	8.90088	1.1371	0.411827	4.90223	39.3539
TCGA-B6-A0X4-01A	Ductal	46.8885	14.0583	12.8812	4.88797	0.840226	3.98711	0.349941	0.0267096	0.448869	0.177442	0.949419	0.414666	0.412961	0.201583	2.26567	10.7394	2.71196	4.90163	5.99688	0.479182	21.5322	0.575649	1.54949	1.11312	0.387929	0.198613	4.03754	1.81438	2.73614	51.9307	0.177908	1.825	0.0864388	3.67035	0.398059	3.2286	0.0139552	5.46244	2.57215	7.07115	4.71282	0.148646	20.5556	18.1347	0.691438	0	4.00017	9.59723
TCGA-B6-A0X5-01A	Ductal	38.8934	16.7839	7.21429	0.669007	1.9659	5.9418	4.1242	1.00933	1.34658	0.244616	4.37905	0.77279	0.390692	0.225586	5.11457	72.7054	5.67592	3.45714	9.60868	4.51436	20.5908	0.702903	0.923449	2.17267	1.08238	0.286042	12.0938	0.987925	3.61382	115.811	0.969492	2.34421	0.255641	0.86948	0.0942211	2.15466	0.244438	16.7575	10.4734	7.78732	8.50538	0.42878	37.4877	17.2178	3.13606	0.0520808	2.41064	13.922
TCGA-B6-A0X7-01A	Ductal	74.5446	17.323	9.00981	6.66553	15.5181	8.13318	0.321779	1.70111	2.85053	2.28427	12.8372	1.61932	2.94372	0.857049	9.89462	189.155	5.32569	17.551	23.6566	3.04777	30.5182	3.13897	5.48533	5.57748	1.21418	1.27571	119.427	4.74764	8.12725	426.216	2.7202	6.30624	1.50722	7.69972	0.765371	12.0129	2.47728	40.9271	35.94	17.5212	8.52637	0.860569	26.9354	74.8116	30.7197	0.190377	22.1535	15.4023
TCGA-B6-A1KC-01B	Ductal	24.7507	5.75987	4.85738	8.09739	1.20252	6.73314	0.55214	0.0355777	1.57082	0.260977	1.60558	0.913876	2.05131	0.359136	7.52887	17.5358	2.12245	2.27494	7.95627	1.09419	16.2569	2.11508	3.39959	10.6418	0.517872	0.190481	4.97893	1.83657	3.47343	109.396	0.813621	1.00363	0.240436	1.02091	0.161216	1.71441	0.0604129	6.35361	8.32714	9.80814	6.41948	0.548919	22.7427	13.9078	3.19574	0.0133668	6.50147	8.35653
TCGA-B6-A1KF-01A	Ductal	110.058	20.1537	6.0392	7.49738	4.07995	16.2369	0.138338	0.0782591	4.16086	0.515091	6.51121	10.5567	1.01111	1.63082	4.77046	30.4069	9.01006	11.0224	10.3721	2.61001	18.7487	1.64611	3.32354	59.1041	1.67645	0.54314	11.9121	0.897745	2.92328	174.916	0.664137	4.75651	0.163878	2.57095	0.756526	5.73838	0.0272591	7.95104	6.20181	27.5086	5.24757	0.432941	84.245	21.1173	2.97095	0.196017	17.2833	33.6029
TCGA-B6-A1KI-01A	Ductal	100.025	14.3132	8.70584	6.94868	6.39083	7.19668	0.27738	0.261528	4.18705	1.19207	7.53026	1.31403	0.718847	1.16455	10.3647	92.5869	5.53382	15.6472	19.8307	3.16318	24.2568	4.27072	3.19408	2.83251	1.02524	0.816784	37.9997	10.0515	5.88612	330.663	1.49424	4.42484	0.755093	4.7778	0.768986	6.10187	0.569344	22.1833	20.6952	31.8853	5.94003	1.26314	37.5861	66.1239	10.0016	0.314426	20.4388	13.7011
TCGA-B6-A1KN-01A	Ductal	118.57	18.0509	8.80666	11.2327	7.35912	11.8581	0.349686	0.387007	4.33413	0.778206	7.33107	1.83827	0.756542	0.671454	10.313	89.7808	6.33018	12.2652	20.067	2.04951	39.3672	3.28544	1.56318	9.24121	0.740987	1.54805	37.1519	2.95778	8.08661	242.568	2.32297	3.5466	0.643584	2.76412	0.22576	3.62226	0.0883185	28.9806	33.4336	28.6805	8.16626	1.05303	55.3182	30.1482	11.1741	0.213924	10.054	20.9552
TCGA-B6-A2IU-01A	Lobular	43.8914	24.7451	5.59822	9.8318	2.47705	7.08952	0.405008	0.512266	1.03549	0.469404	2.59229	2.8446	0.378372	0.489939	5.53507	75.8033	3.8866	5.85623	7.07905	2.19136	30.7919	1.71592	1.47829	4.92414	0.759451	0.331008	17.0852	1.97003	5.47361	152.27	0.792239	1.81389	0.361492	2.47338	0.288158	6.78081	0.332253	20.4536	13.5117	9.43063	9.74004	0.373918	26.8821	32.7225	4.54127	0.092913	6.02289	14.7691
TCGA-B6-A3ZX-01A	Other	25.707	16.3174	5.08241	4.36784	5.29155	7.479	5.03198	0.572051	1.80296	0.290103	2.59547	0.544821	0.47261	1.70059	10.4956	96.721	7.59251	8.60115	11.1584	3.88957	31.8262	4.2297	3.95629	24.3586	0.8419	0.716973	1.08298	9.78057	3.66272	227.455	1.27593	2.7007	0.367433	31.3332	0.137194	2.17917	0.177962	46.6804	44.2773	18.3686	11.1969	0.507748	30.0017	61.2407	7.22704	0.196877	13.8036	14.071
TCGA-B6-A400-01A	Ductal	160.328	90.5172	7.86739	5.63376	5.65927	8.93219	0.278619	0.39889	2.52224	2.28993	11.8242	7.48515	1.03067	3.8973	9.2245	185.451	3.75037	12.41	31.0089	2.11047	16.9992	3.49071	7.31477	43.2086	0.792448	4.4028	13.7329	5.11442	13.0204	699.902	3.50023	14.298	0.531549	22.658	0.314352	7.89688	0.0634296	51.1114	38.9052	42.893	11.4022	0.721306	81.3649	99.752	9.94492	0.221541	14.813	50.4481
TCGA-B6-A401-01A	Ductal	119.125	29.8377	6.0613	3.94648	9.28843	5.57544	0.587419	1.47701	2.50266	3.95262	8.0223	4.95518	0.623802	1.76808	9.33145	168.35	3.50962	9.29796	16.4785	1.86063	24.2346	2.30257	7.08233	12.3905	0.901604	1.9033	29.7007	4.86141	6.71785	295.585	1.67635	7.8855	0.840978	5.80298	0.496071	10.6566	0.167864	39.7149	43.0861	16.8554	11.3831	0.606655	36.5735	70.4889	7.88696	0.295067	22.2064	17.0797
TCGA-B6-A402-01A	Ductal	65.0213	41.432	4.70295	4.13377	1.86881	15.1009	0.278323	0.0669164	1.03274	1.01259	2.89907	2.39004	0.755835	0.996598	8.62497	69.401	3.94954	4.96562	14.7412	1.20579	7.95876	0.759924	4.30919	42.5833	0.598616	0.605071	25.6783	1.51234	2.92881	154.246	0.966715	2.87398	0.242885	1.88198	0.172501	6.74061	0.013985	19.6342	13.5608	20.3676	3.76825	0.388369	55.1612	53.5546	3.15793	0.254763	7.98688	12.2428
TCGA-B6-A408-01A	Other	67.7679	18.0809	7.93506	5.99573	4.05166	5.13311	0.971706	1.36777	1.62688	1.47047	4.42186	1.32514	0.159173	1.29202	9.8318	184.267	2.90338	9.43843	19.8849	2.20246	24.0547	1.93658	3.00539	9.80104	0.915296	1.23624	27.9916	7.34959	11.6067	260.375	2.24921	4.82356	0.62491	7.04763	0.84238	4.68109	0.954379	49.7929	45.7929	14.3282	9.95501	0.665614	31.3006	48.9259	5.64989	0.305014	15.0237	15.0997
TCGA-B6-A409-01A	Ductal	99.9677	26.8616	7.04951	3.92466	2.75233	12.1147	0.253971	0.237461	1.84437	0.55402	3.49558	1.78105	0.863221	1.28972	5.33587	56.7261	3.70731	8.65748	7.55602	1.80321	18.3422	1.52901	1.40535	23.3822	0.474166	1.52108	5.86911	1.04547	4.12787	178.433	0.756952	3.46357	0.192121	2.60431	0.19471	2.50051	0.0354482	30.6657	29.2175	25.613	8.47696	0.356512	69.3351	50.2717	5.7176	0.73922	11.6922	22.2163
TCGA-B6-A40B-01A	Lobular	90.4038	36.9743	8.65732	3.3498	15.0182	4.79233	0.405081	1.11367	2.67582	3.60404	7.4601	5.23363	0.337945	1.82705	5.52087	154.168	4.54668	13.1459	18.4747	1.40127	21.068	1.87927	4.2752	9.69539	1.36619	4.43543	71.2651	7.44415	8.29855	379.565	1.26783	9.0121	0.702321	7.20419	1.35092	13.6648	0.139289	28.2212	36.1841	18.9664	8.16005	0.671749	39.1349	84.0311	8.67657	0.439416	28.9493	30.6123
TCGA-B6-A40C-01A	Lobular	165.34	46.1219	6.76784	2.90078	9.84644	6.62977	0.743741	1.44537	4.56198	2.72206	10.3057	6.77925	0.587932	2.6365	9.23976	234.958	5.04884	23.3331	25.8642	2.37087	33.4606	2.54643	4.85068	10.684	0.889022	2.05734	64.2759	3.80849	11.3338	362.531	1.56675	6.48217	0.74482	7.3476	0.61208	5.48521	0.246402	43.8225	36.5531	24.9731	16.6064	1.1092	32.9712	88.5176	18.338	0.328119	24.0212	21.8024
TCGA-BH-A0AU-01A	Ductal	88.426	21.0803	10.5406	5.10967	19.3686	9.16056	0.775449	0.715227	6.32299	1.53556	12.7564	2.67626	0.823186	1.08289	8.16868	186.449	5.10582	11.8415	33.1737	4.17858	39.3747	3.55995	6.52959	10.0871	1.53364	1.50992	44.7156	12.3552	11.048	296.104	3.5517	5.25477	1.88294	3.59576	0.231874	6.08022	0.442049	47.2793	56.1106	29.8811	11.1661	1.1312	53.5832	54.6344	25.3028	0.288379	23.7719	27.137
TCGA-BH-A0AV-01A	Ductal	211.434	74.8763	14.0597	9.21208	23.733	9.68702	0.7758	0.268287	16.2943	1.44755	24.7331	4.56302	1.78046	2.16623	9.30645	340.744	16.8013	68.2976	129.423	6.95154	41.9939	8.24433	3.82982	27.531	1.74386	3.97477	112.382	8.03204	15.6758	945.953	8.66842	7.9544	2.16128	27.4392	0.524877	10.6848	0.129049	123.906	119.084	61.1248	12.2862	2.3412	113.275	91.9196	23.6353	0.383991	19.7064	42.1078
TCGA-BH-A0AW-01A	Ductal	100.149	13.5923	6.63272	5.4466	6.90321	6.99824	1.03389	0.213422	3.04361	0.370678	6.71197	2.05299	0.932771	0.859062	6.32041	140.196	4.38845	10.2577	16.772	4.45507	19.9272	4.29271	1.59599	10.7255	0.884254	0.86632	13.2052	3.08558	9.49267	263.376	2.24849	3.21552	0.556054	3.4805	0.546125	4.0365	0.275491	51.4101	51.986	22.4692	6.31554	1.11788	35.1436	50.8174	13.6722	0.201247	12.4646	12.1761
TCGA-BH-A0AY-01A	Ductal	139.902	23.4118	8.68044	3.91	16.491	5.32874	0.341111	0.736173	5.55593	2.35001	13.2718	3.40259	1.62244	1.90401	10.3651	250.962	7.17492	44.8329	33.8828	5.72646	35.3907	3.58112	3.19058	12.5862	1.16865	1.58271	46.7239	2.61708	12.1779	507.132	3.35695	5.99745	1.30309	7.06807	1.01962	6.51546	0.841248	55.7405	59.0393	28.1754	10.069	1.63778	48.2944	102.183	28.4037	0.0517589	29.7896	26.1946
TCGA-BH-A0AZ-01A	Ductal	187.992	32.5419	17.2489	6.29613	46.7592	7.48563	0.449463	1.20928	17.3776	3.71297	35.5221	3.26335	3.66863	2.67974	13.1978	406.625	7.94196	68.1434	98.8838	6.42682	42.7391	6.329	5.87049	15.5167	2.63568	4.96675	322.917	6.69708	23.9884	982.778	8.09286	14.5798	2.90779	10.0709	1.10889	26.6986	0.461543	82.9209	111.494	53.0289	17.5476	2.96353	81.1067	103.403	32.1393	0.696002	38.377	31.7254
TCGA-BH-A0B0-01A	Ductal	130.419	29.0466	10.8351	5.45589	26.513	5.43938	0.565728	1.20614	4.15733	3.1081	19.3506	2.79716	2.89283	1.57829	9.52097	188.072	4.79699	31.8461	31.6851	3.96969	32.8539	5.77225	4.2487	11.0695	1.65956	3.15911	136.109	5.57577	13.6134	571.156	3.15576	9.36098	1.66674	11.5555	1.55183	8.50452	0.675519	61.4047	63.0518	27.3842	13.1689	1.6169	61.9484	142.989	29.384	0.521619	58.3611	22.5073
TCGA-BH-A0B1-01A	Ductal	70.3534	12.5422	8.77604	7.78722	12.6852	7.3448	0.235885	1.12996	3.75289	2.49275	6.76474	2.73842	1.09606	0.664737	9.45678	98.4103	4.70789	14.3084	17.8964	3.24753	24.2569	3.42433	2.38991	11.9987	1.17955	1.10414	59.1727	3.71413	6.90102	166.435	3.19375	2.81823	1.09926	4.02782	0.425718	4.85307	0.969754	35.3223	39.2079	27.6807	5.45988	0.865916	69.4009	47.073	12.9479	0.116223	17.6673	23.5548
TCGA-BH-A0B3-01A	Ductal	215.387	75.929	10.8548	4.70662	10.91	18.2094	0.745085	0.237157	12.8082	0.693982	14.123	11.3109	0.491078	1.44788	5.75591	147.841	5.5883	23.1121	44.7105	3.7045	24.7067	3.23578	3.44892	16.4321	0.535611	1.94993	13.2036	1.85333	9.59218	224.788	2.51242	6.41891	0.569174	4.68277	0.583381	4.583	0.0486788	103.461	77.8479	31.6947	5.00811	0.800493	81.9236	86.4928	7.21864	0.280035	12.759	30.9614
TCGA-BH-A0B4-01A	Ductal	227.986	31.1337	9.07058	5.65883	13.1323	5.77118	0.422609	0.621643	7.10594	0.716784	14.6526	1.87332	1.10199	1.86696	13.5418	235.633	5.31581	34.4913	42.9122	3.35971	30.2762	4.04065	6.36176	9.8787	1.52747	1.79801	39.7754	4.23464	12.9522	507.072	2.83278	6.65879	0.927137	4.45198	0.476607	6.6004	0.0985586	51.7736	53.131	37.4016	11.5561	1.50826	51.0925	97.1645	22.6751	0.37369	18.9395	26.8709
TCGA-BH-A0B5-01A	Lobular	124.854	27.2013	13.7387	8.49785	22.4643	9.23262	0.681843	1.54604	6.46501	1.397	12.8433	1.6779	1.47966	1.14001	9.44821	149.202	8.44748	26.898	40.2882	3.25293	38.8564	3.56294	5.09044	8.51243	1.39442	1.19721	52.5922	8.69422	12.9743	358.24	3.47998	5.47786	1.59505	3.1023	0.708621	8.65759	0.43174	39.1654	41.8656	29.7839	11.725	0.83975	45.5242	54.3283	22.254	0.267062	20.7002	25.8482
TCGA-BH-A0B6-01A	Ductal	35.9574	21.0229	7.34361	4.59661	7.09279	5.08922	1.54342	0.983737	1.70139	0.330903	6.9267	2.91038	0.582931	0.98993	9.2768	85.9792	5.17081	7.64018	8.05908	3.43448	20.1679	3.12502	2.21902	12.7083	0.707425	0.666691	9.22549	5.79808	8.73908	211.248	2.46986	3.08895	0.49939	4.1906	0.351097	3.87492	0.147472	91.1589	69.6679	14.124	13.7051	0.702909	33.2999	63.6453	23.4487	0.162187	23.3353	16.4904
TCGA-BH-A0B7-01A	Ductal	54.3967	24.909	13.4531	9.85005	11.924	8.79529	0.8407	0.935534	3.69476	0.978833	7.41103	3.3603	1.18602	1.2923	9.10184	142.977	9.5495	24.4697	19.2918	6.29206	26.4394	5.70413	2.20845	10.6995	0.986227	1.81511	21.3062	4.74803	9.70556	240.105	3.9218	4.46035	1.02119	4.89481	1.72163	5.49936	0.309422	63.01	74.8143	34.2236	8.72403	1.00053	52.8372	65.5796	35.9637	0.141885	27.8746	34.4463
TCGA-BH-A0B8-01A	Ductal	69.0901	30.3245	6.79638	3.20256	5.10399	6.56343	0.340384	0.425297	3.09884	0.323448	4.88841	0.86096	0.240772	0.671142	5.08987	79.3602	9.49955	9.78911	16.1857	1.63373	24.1396	2.48381	4.90088	4.76517	1.1264	0.582669	13.7894	6.11997	5.9082	159.274	0.984337	2.58977	0.439979	2.95338	0.290699	3.90866	0.408505	23.7457	21.9442	17.5536	10.1766	0.74798	41.9162	38.6805	10.1431	0.103297	9.75848	14.5527
TCGA-BH-A0B9-01A	Ductal	17.3992	10.4934	9.66577	3.164	0.889186	12.8417	1.69086	0.025689	0.46748	0.246512	1.01047	0.360147	1.20533	0.390992	3.0281	14.5585	5.13453	1.9718	13.1071	1.13445	7.23954	2.37432	4.46371	39.3378	0.624044	0.450816	2.06298	2.98538	4.25512	61.9212	1.32325	3.57071	0.118998	2.63985	0.310417	0.783303	0.013422	54.0873	193.696	11.9473	8.43056	0.171049	113.06	10.5968	1.77338	0.154425	2.92943	11.2767
TCGA-BH-A0BA-01A	Other	101.213	18.5113	9.27866	6.01358	6.56689	6.75169	0.687465	0.955865	3.14464	0.254791	5.90547	1.68134	2.198	0.78821	11.1554	102.925	5.69028	18.8268	15.9855	3.68256	20.3913	4.00849	4.35569	7.58497	1.17397	0.292211	20.1311	13.0382	7.17812	173.511	2.42098	1.85223	0.657098	4.09012	1.17643	2.46859	0.522541	31.4203	35.5256	29.6729	7.3182	0.86286	52.9318	59.6871	17.5887	0.0931069	12.0204	8.64611
TCGA-BH-A0BC-01A	Ductal	95.0634	36.4988	11.0973	4.63495	6.58633	7.7385	0.896623	0.565505	2.56733	1.20992	7.99376	2.91168	0.761482	1.91899	7.92545	155.562	4.24138	21.2656	21.1265	2.76122	36.6872	4.57573	3.12284	13.4197	0.98698	1.46451	23.5905	4.22273	15.8007	386.02	2.05801	5.03352	0.709057	5.2279	0.513788	6.78918	0.11552	48.3781	45.7151	26.0103	6.79203	0.965961	49.1466	72.3888	8.68227	0.306716	24.9123	33.6367
TCGA-BH-A0BD-01A	Ductal	62.0209	37.6007	8.78599	6.76516	9.49114	7.94065	5.64602	0.226349	5.27206	1.22473	8.77154	6.21079	0.71533	0.850931	6.03392	143.022	5.26811	12.5122	20.0724	3.33167	31.4306	3.10913	4.87214	9.38134	0.80362	2.21031	19.6903	3.23783	14.0385	253.116	2.53744	9.25119	0.82927	6.55482	1.37273	5.80071	0.0847922	67.2965	50.2012	23.1588	10.7582	1.24272	44.0703	59.2622	12.0279	0.256729	17.0162	25.1583
TCGA-BH-A0BF-01A	Ductal	121.025	24.7025	12.3914	9.47587	21.3351	7.35689	1.73512	0.862807	7.60687	1.60999	26.5294	4.82147	1.29224	1.59985	6.68366	305.972	4.86789	49.4864	44.8311	5.10302	35.4339	4.68332	5.68942	17.4905	1.46249	2.36051	98.6675	4.25181	18.8289	475.747	4.99825	8.17739	1.45407	5.36399	0.328124	10.6992	0.183065	109.134	114.131	39.268	13.0059	1.56693	55.6532	75.4659	44.6108	0.342264	30.2561	22.9372
TCGA-BH-A0BG-01A	Ductal	57.9023	42.1522	20.2648	4.24853	3.54075	9.9407	0.441769	0.103623	1.46064	0.334641	5.80794	2.0353	0.442252	1.1177	3.81348	73.8383	8.92254	8.2387	13.1746	5.03063	30.5033	3.95389	2.01339	18.7238	0.582691	0.993995	11.9112	1.63003	7.00832	155.333	3.49708	2.67365	0.271237	3.13953	0.187821	2.30978	0.0451172	175.639	327.663	30.3199	12.3108	0.574114	48.4402	112.843	6.47115	0.246568	6.61726	15.3306
TCGA-BH-A0BJ-01A	Ductal	101.038	30.0858	10.4484	6.23984	15.8289	7.61041	0.73239	0.601895	6.18141	1.00202	7.89414	1.94238	1.6115	1.12438	10.5809	168.467	6.37487	19.147	26.054	3.76942	40.6707	5.9659	2.68732	9.27769	1.1522	1.32557	27.9791	3.6014	13.2009	379.569	3.55608	3.82342	1.00766	3.96082	0.629304	7.57263	0.240876	39.178	45.3566	28.5726	8.34137	1.54504	64.7436	76.1821	18.4603	0.295101	21.2725	27.5058
TCGA-BH-A0BL-01A	Ductal	350.358	56.2054	20.0782	6.93919	22.5876	10.4808	1.64521	0.630592	11.374	2.22158	29.1375	4.82214	2.10504	5.63784	9.94297	187.727	8.26957	39.1155	74.6238	6.98713	26.3216	7.39661	5.5448	24.1878	2.25807	3.07709	57.473	6.30589	16.9213	467.428	8.22039	13.3987	1.67726	11.2149	0.596801	10.3006	0.262655	111.369	135.281	110.085	8.66652	2.04307	127.35	99.9351	24.6616	0.265084	29.6588	28.9805
TCGA-BH-A0BM-01A	Ductal	191.025	24.1917	7.98429	5.98562	6.1113	7.05629	0.334111	0.737448	1.16546	0.374241	4.73378	1.76193	3.44429	0.433991	9.1649	114.601	4.78442	11.8199	18.5472	5.06516	17.3729	3.10012	3.39208	9.3233	1.0257	0.846053	59.8437	2.66843	7.58226	374.088	2.18702	2.71821	0.63508	4.88012	0.700157	3.78951	1.09169	32.6747	36.7883	24.8725	4.69659	0.811398	22.3802	81.9842	14.5255	0.224291	13.0547	8.14656
TCGA-BH-A0BO-01A	Ductal	144.998	53.7394	12.5709	7.3903	9.61594	12.7043	0.968107	3.02087	2.42739	0.731524	9.13361	43.3862	1.59607	0.777467	12.5694	168.073	6.86755	30.02	29.3018	5.27004	27.2707	8.46614	3.39505	18.2049	1.20002	3.00199	49.5352	8.30863	23.7589	301.266	4.18836	4.22914	1.31729	12.2558	0.850866	5.3783	0.785763	70.995	69.0769	38.9269	7.22064	0.606475	43.5505	110.699	56.9723	0.483381	17.6554	26.3233
TCGA-BH-A0BP-01A	Ductal	126.842	33.7171	11.7067	4.94877	15.8566	6.77644	0.428781	1.24321	3.64349	1.70127	14.373	9.65536	2.58035	1.72789	14.2214	267.63	8.41525	30.4438	23.5977	3.58066	20.9491	4.40064	4.47633	7.48396	1.15117	1.76558	30.2842	5.47059	11.3471	435.964	3.75553	4.89848	1.26334	10.4174	0.687654	5.53457	0.956032	54.6878	59.2062	24.5265	12.5556	1.42779	60.0887	114.696	35.7706	0.381563	32.6468	38.3859
TCGA-BH-A0BQ-01A	Ductal	176.999	37.9075	13.7336	4.50222	17.0969	8.03375	0.479121	0.616053	6.32413	1.49037	12.8895	6.91767	1.66359	1.85979	10.6925	283.672	6.98817	33.6685	47.9674	6.6109	38.4332	3.83523	4.44831	14.0659	1.36019	3.36608	84.7934	4.17432	15.5419	492.486	5.03278	6.67563	1.18883	6.72981	0.397703	9.52552	0.392422	89.8912	86.3531	30.2364	11.2154	1.19008	47.6493	87.5285	20.5225	0.279016	24.203	25.7672
TCGA-BH-A0BR-01A	Ductal	142.914	34.8554	18.4767	5.50488	24.8725	9.63392	1.96897	0.57923	10.3526	1.95704	37.2339	11.3248	2.54893	2.8801	9.44133	351.568	6.68965	31.2811	88.6215	5.47124	34.0729	5.09179	4.35519	25.1321	1.80319	3.05555	130.011	5.49318	14.5979	549.578	5.4695	9.86109	1.49509	7.50435	1.06018	12.3245	0.25368	74.0468	76.3721	40.3973	11.1765	1.98849	117.566	104.627	28.9286	0.320032	20.4373	36.6432
TCGA-BH-A0BS-01A	Ductal	64.636	13.6655	11.7354	8.81566	1.8387	7.55187	0.283789	0.11478	1.76027	0.178865	1.62005	1.49997	1.02425	0.378593	3.82149	23.3645	5.33781	5.6566	11.4688	1.90332	26.5627	1.82096	1.67087	1.82315	0.458975	0.113801	3.61473	2.17484	4.32117	89.0937	0.672033	1.59675	4.15644	1.59413	0.452049	2.62836	0.0799604	12.9121	6.95826	12.9536	6.1045	0.514576	33.4707	21.4774	4.85168	0.0766647	9.35614	20.4647
TCGA-BH-A0BT-01A	Ductal	90.1831	22.6997	8.59471	3.06804	6.75453	7.00535	0.325325	0.491279	1.88214	0.949543	6.02173	2.8781	0.474733	0.630975	6.25954	112.829	3.49966	8.97954	13.933	1.84024	41.6361	1.63966	2.61965	5.32525	0.780996	1.5997	51.4331	9.53927	8.84389	216.393	1.53857	3.77576	0.552938	3.2631	0.312445	6.53262	0.243173	51.063	50.6525	21.3458	3.47838	0.806869	32.2566	55.2218	9.51531	0.233151	16.3744	11.5092
TCGA-BH-A0BV-01A	Ductal	87.765	26.4698	10.6745	5.30891	13.4927	4.73886	1.05089	0.193363	6.19405	1.53199	14.9733	1.79026	0.952248	1.25505	5.91831	195.489	7.17884	15.9281	30.8846	2.9455	21.2212	4.0178	3.80715	7.47744	1.24928	1.68708	69.5828	3.35041	14.3874	421.33	2.74002	5.51634	1.11248	3.0987	0.155769	5.66436	0.246958	39.8877	44.6787	29.1613	9.5983	1.46045	57.9443	56.9018	15.5117	0.193729	15.1313	29.3657
TCGA-BH-A0BW-01A	Ductal	42.1908	28.9941	14.7628	11.7341	2.55991	32.6369	2.47891	0.0529774	0.977237	0.684346	4.48647	6.51498	0.483491	1.44273	4.08898	62.1155	8.57416	4.58294	11.5421	10.0606	21.3709	12.4772	0.874949	26.0062	0.34727	0.86667	4.38996	1.47283	10.4593	95.3691	4.5207	3.55431	0.304236	14.5175	0.84288	2.32931	0.0369061	75.4921	180.773	30.9761	8.31181	0.929253	71.3352	26.1461	4.2621	0.437889	7.48108	33.6425
TCGA-BH-A0BZ-01A	Ductal	167.552	28.4265	10.2834	6.16297	10.5834	6.89759	1.13388	0.18597	7.31064	1.5069	22.1939	4.47156	1.56018	1.74488	12.5647	403.829	5.20628	21.3736	48.6532	4.51963	36.6214	3.59464	3.68849	12.4119	1.12126	2.07432	37.7557	4.49067	19.0174	496.004	3.56225	6.10261	0.893113	3.89631	0.132789	6.7453	0.0839157	94.4541	83.8532	34.5432	10.6708	2.1926	57.4683	76.3186	18.4685	0.355705	19.3273	23.2653
TCGA-BH-A0C0-01A	Ductal	29.022	18.533	5.55695	4.79438	2.39794	11.1372	1.33892	0.0983262	1.3034	0.302942	5.54491	3.92187	0.429631	0.735636	3.65226	59.7116	2.44287	6.12454	7.95297	2.46524	24.1442	3.23718	1.63755	8.76931	0.478043	0.213624	5.58388	3.47166	11.2702	99.4067	1.08586	1.84943	0.253915	1.6288	0.103317	2.06355	0.0268035	27.148	28.3795	9.48672	6.87713	0.514923	30.5643	22.9209	3.05485	0.0513975	9.54531	15.5575
TCGA-BH-A0C1-01B	Lobular	66.8421	23.9448	12.9776	6.77681	18.1784	10.2941	9.29117	1.28031	5.94857	3.25666	9.83809	6.32445	1.27899	1.27967	9.05948	195.442	10.49	15.1315	29.4796	4.34898	39.8289	3.65177	2.42762	17.3804	1.42099	1.5207	41.2944	12.9104	10.5755	316.226	5.05147	6.01895	1.57107	4.21612	0.324053	6.57442	0.777414	48.3509	54.3112	26.6161	13.3804	0.985232	64.7126	40.1257	23.296	0.286015	21.4561	30.3158
TCGA-BH-A0C3-01A	Other	70.1877	19.6143	15.5766	6.73297	14.6905	8.52482	0.564958	2.6252	8.63939	1.26294	13.4823	3.63505	3.53102	1.24201	18.7478	127.25	5.26397	38.9699	25.0108	9.40091	23.2056	6.72047	4.81437	8.96201	1.48733	0.730338	58.9208	8.54673	16.7846	290.485	5.07664	5.82018	2.17637	11.365	0.841713	6.69902	0.928055	70.1061	75.4885	36.1511	11.6125	1.70294	49.0843	117.094	75.7491	0.340219	32.7661	25.8478
TCGA-BH-A0C7-01B	Ductal	71.0597	21.9538	16.0632	8.86232	16.3129	11.5137	0.536499	0.552809	9.30856	2.55036	8.69429	2.47439	1.22949	1.05629	7.95681	140.176	5.47063	13.5779	21.6995	2.7376	33.3981	3.51589	3.36116	7.7432	1.33647	1.95747	17.8653	2.74484	9.53019	260.561	2.41581	6.37928	1.38478	3.36428	0.657393	7.33155	0.137539	31.4669	36.1876	39.3183	10.4508	0.821456	60.7205	44.5054	10.3727	0.237366	20.3226	26.2795
TCGA-BH-A0DD-01A	Ductal	24.5583	22.925	8.58456	7.74195	3.70616	8.59999	0.487111	0.344066	3.43195	1.48965	4.63018	1.26505	0.161976	0.552639	3.84867	111.522	7.64389	5.30701	25.486	2.18105	12.9594	1.51927	2.70347	6.44481	0.928682	0.307017	6.28251	2.88883	6.24135	116.083	1.79424	3.31367	0.577734	1.564	0.202549	3.88375	0.202814	26.3423	19.251	11.8671	5.34062	0.447142	49.8975	22.9176	9.7909	0.0795498	3.95371	24.1695
TCGA-BH-A0DE-01A	Ductal	99.2403	30.997	10.9985	9.0343	7.48116	8.11812	1.02582	0.422048	2.52075	1.19747	8.66207	6.00129	2.464	1.23098	8.14742	158.677	4.26789	17.3978	27.309	3.03701	19.0836	6.39292	5.2424	12.0795	0.908621	2.01639	44.5365	4.6473	11.4257	373.859	2.52226	3.71454	0.808463	7.57716	0.509989	6.37704	0.477774	41.0272	44.1878	29.8643	12.1639	1.20849	39.4531	100.228	14.2575	0.30392	11.5908	22.2698
TCGA-BH-A0DG-01A	Ductal	177.802	30.8946	13.7973	6.10202	17.4596	8.2589	0.83215	0.788159	12.6451	1.94194	21.7206	5.69879	2.84838	2.71601	10.4979	333.852	8.30986	29.4481	56.1867	5.17121	44.3629	4.91342	3.7792	10.1989	1.98709	1.58434	90.3484	8.85188	21.8772	630.745	4.34214	8.73822	1.7065	7.69279	0.313974	11.1626	0.235312	60.337	69.0998	31.766	13.315	2.35498	53.6193	74.4666	24.8624	0.364453	23.3681	28.3917
TCGA-BH-A0DH-01A	Ductal	71.7648	20.8226	6.63732	7.74608	3.17851	6.85884	0.587301	0.104595	1.44782	0.291842	2.33565	1.04161	0.609127	0.612574	4.07207	99.687	5.32136	9.70931	10.9412	1.21992	31.6734	1.7479	1.54685	3.42433	0.632387	0.574926	8.80475	6.3148	7.13209	171.962	0.761712	3.34874	0.28991	1.93596	0.141556	4.40804	0.205478	20.5869	19.9134	10.6605	9.65962	0.601224	38.4872	34.7823	4.26878	0.138326	5.46752	22.074
TCGA-BH-A0DI-01A	Ductal	251.66	39.9149	16.1573	6.06503	38.5347	7.87849	0.684889	2.94732	10.8059	4.68222	22.8294	4.8687	1.92072	2.61449	23.5717	340.237	6.78119	53.9278	51.1123	6.90701	40.173	5.3908	7.18499	22.6781	2.21692	3.78867	95.7244	6.63804	16.5939	740.656	7.48846	10.1934	2.84277	9.90837	1.72395	17.4505	0.361545	111.133	111.719	48.9687	13.2457	1.69885	75.8964	126.617	65.1297	0.385159	40.3413	38.5488
TCGA-BH-A0DK-01A	Ductal	129.516	24.7391	9.82591	4.36078	10.0073	6.77773	0.858733	0.298295	6.15798	0.986125	7.53286	4.00553	0.886707	1.53088	12.1857	147.724	7.67918	21.722	26.6558	4.9172	20.7213	5.39126	3.5272	11.6467	1.29151	0.904994	12.4304	4.80995	11.9625	349.054	3.02764	5.59042	0.700896	6.01288	0.329554	6.17777	0.231553	66.9162	66.9762	34.3347	12.7903	1.13073	46.1433	76.3357	18.1087	0.166507	23.7139	23.1247
TCGA-BH-A0DL-01A	Other	18.4036	30.7844	17.8968	9.67228	3.29519	25.0237	1.5539	0.19159	1.03919	0.371235	3.95922	1.60767	0.676032	0.535667	2.74142	31.2732	4.68018	5.58489	22.4733	2.56246	13.8811	2.837	0.754188	10.2169	0.76226	0.86257	9.41045	1.56337	7.78752	117.757	1.40763	2.63177	0.223808	3.14006	0.178895	2.02357	0.0500509	46.3454	38.7611	13.9958	3.16313	0.508893	32.8443	16.9487	3.33888	0	3.64462	15.5022
TCGA-BH-A0DO-01B	Ductal	158.173	21.9419	11.2535	6.73349	5.41525	8.24272	2.83992	0.527762	1.21756	0.326265	3.91369	3.57286	2.37994	0.468019	6.6825	60.8233	5.25637	10.9454	17.6832	2.82228	33.1448	2.84634	4.38011	9.02795	0.807219	0.431689	13.3692	9.63024	5.82458	206.258	3.2263	1.78243	0.500669	2.52669	0.212577	2.31687	0.174638	29.381	27.0358	19.9154	7.66109	0.595296	43.4665	42.7902	8.46238	0.0925329	13.7719	13.792
TCGA-BH-A0DP-01A	Lobular	109.256	26.2903	10.7852	6.46191	12.5912	7.94737	1.27742	0.619015	3.42988	0.968177	11.2234	1.70821	1.21864	1.06832	8.23681	218.821	7.28734	20.8903	55.1609	3.77889	32.8245	3.32361	4.92393	11.1765	1.21513	2.4412	113.531	12.8738	15.1897	422.401	3.52919	4.03605	1.34651	4.82814	0.502152	7.08868	0.80064	63.2777	50.8989	27.009	8.48303	1.42222	61.1675	75.5247	19.1912	0.468391	14.493	18.2502
TCGA-BH-A0DQ-01A	Ductal	246.546	34.0461	12.7356	5.14582	20.8266	7.52078	1.00982	0.945253	10.6822	1.94508	23.9342	3.43331	1.94084	2.73308	14.7034	336.819	6.35543	50.4459	58.3298	4.82225	36.1016	4.83814	4.55743	10.0899	1.9439	2.12601	76.9596	5.65339	16.5576	601.015	3.15096	8.08915	1.70743	8.64781	0.824063	11.524	0.360822	47.6847	61.6428	47.6704	14.1865	2.24939	52.1378	141.08	28.8238	0.376221	29.1677	33.9001
TCGA-BH-A0DS-01A	Ductal	86.2644	22.9496	8.68085	6.17677	11.0939	5.41134	0.668825	0.572607	3.43441	1.36812	9.19659	3.12324	0.909722	1.10802	8.07478	202.651	3.53132	22.3788	26.5165	3.9774	27.4988	2.44106	4.4742	11.1284	0.939612	1.62889	39.7096	13.9883	10.0196	317.728	2.80269	3.8797	0.835983	5.90414	0.405787	6.43841	0.247438	44.4422	40.762	18.3346	10.4978	0.944719	44.261	60.503	7.84588	0.194105	17.694	17.0318
TCGA-BH-A0DT-01A	Ductal	127.963	33.8203	13.1884	8.22349	11.3841	8.70827	0.55165	0.723839	5.95057	0.902239	10.7684	3.92979	1.51061	0.853793	9.35045	110.44	7.05235	23.7717	35.9265	3.40181	34.7496	4.21175	4.69208	9.73534	1.09971	1.47744	37.756	4.73207	11.4266	304.11	4.01492	4.07173	0.877929	4.65204	0.303775	8.52801	0.11776	52.1382	50.0451	33.1221	10.5687	0.979523	40.7474	56.7959	20.7617	0.273581	15.7671	19.7156
TCGA-BH-A0DV-01A	Ductal	224.789	34.0843	16.6841	7.79908	28.6819	8.09572	0.366089	2.68485	6.38999	1.04701	22.6778	9.28973	3.29335	1.88294	19.8287	308.146	8.68705	31.784	54.6661	7.68253	46.8205	8.00463	8.02186	11.7586	2.14864	1.82318	156.802	9.00946	23.8157	821.61	8.33056	8.94665	2.39321	16.1751	2.27508	12.1433	2.51441	122.623	120.808	43.0934	16.5058	2.34097	58.343	174.391	88.7163	0.507533	55.3986	28.4675
TCGA-BH-A0DX-01A	Ductal	104.385	37.8964	14.9439	5.22547	28.5634	8.26072	0.39023	1.34217	4.10508	3.61665	14.6247	4.0436	1.53901	1.87514	9.02226	198.587	5.57765	25.4709	33.5108	3.03655	44.377	5.22258	3.37826	10.4886	1.58106	3.0697	116.331	4.35729	12.0311	536.77	4.10448	8.01835	1.77283	8.25891	1.37515	10.2242	0.980398	55.4124	61.4377	28.5896	9.03389	1.62652	44.2748	80.1392	30.3385	0.45694	42.9244	29.2134
TCGA-BH-A0DZ-01A	Ductal	151.089	47.8935	15.5176	10.0586	15.9637	7.51871	0.945893	0.370416	9.22832	1.53562	17.3989	5.5124	1.2514	1.56684	7.97504	382.873	5.62099	33.9735	54.5632	3.68615	21.5745	2.47424	4.02421	20.6259	1.32864	3.15925	48.0077	2.14378	15.8257	467.341	4.16568	7.90736	1.09216	5.82385	0.405961	8.80165	0.157528	71.6847	66.1291	32.0386	8.78024	1.45621	56.9187	72.7582	12.7053	0.233026	19.5385	28.7734
TCGA-BH-A0E0-01A	Ductal	26.3593	10.7616	3.43039	2.56446	2.58345	16.0041	0.11774	0.00857813	2.15984	0.166215	1.44526	0.699775	0.190652	1.28835	3.47287	23.4872	3.27366	3.82189	3.34142	2.07252	18.9482	3.40512	2.33581	7.73806	0.631762	0.0382723	2.80616	0.931897	3.31593	113.34	0.377108	1.77177	0.0816499	4.86633	0.0621932	0.900289	0.0448189	11.4613	6.58668	8.16031	2.9064	0.278766	28.6183	18.5511	3.22759	0.051566	6.19202	7.49047
TCGA-BH-A0E1-01A	Ductal	104.269	21.3559	8.1812	5.72249	7.60352	6.18207	2.87049	0.223307	4.91209	0.863049	5.86767	2.6688	0.502143	0.934889	6.35314	76.2221	3.7204	7.16749	12.4089	2.23528	22.5822	3.51263	3.91549	4.39792	0.844805	0.563947	14.7881	2.32756	4.6643	173.858	1.97947	3.97119	0.551832	3.88914	0.672045	4.92093	0.132083	27.4581	21.7733	17.8405	7.89299	0.615519	44.7565	42.0207	7.64441	0.113975	16.0283	18.1272
TCGA-BH-A0E2-01A	Ductal	173.794	27.3683	8.88063	9.3008	8.70009	7.30106	0.189065	0.200606	5.38862	1.1862	8.57799	2.70597	1.04211	1.07592	10.5266	249.303	6.91989	15.0339	49.3511	3.61999	28.0812	3.27976	10.4209	7.66319	1.17509	1.71387	23.7212	2.48612	11.2087	390.402	2.65724	4.7695	0.750775	3.73972	0.309454	7.0348	0.298826	42.0572	39.0658	36.3176	6.64179	1.51685	64.4773	67.5142	9.15178	0.205261	15.2831	29.232
TCGA-BH-A0E6-01A	Ductal	225.991	33.9661	5.68605	4.57284	2.6025	12.3269	0.272546	0.269818	1.71463	0.47895	4.94223	4.39806	1.08155	1.3188	6.43317	57.2687	3.01744	10.9479	8.89546	1.37545	16.5678	3.52797	12.1043	5.08064	0.389736	1.81911	5.56369	1.38261	3.29172	283.871	0.783548	9.87937	0.192414	6.33144	0.155257	2.77739	0.0402784	39.4878	29.3012	26.2248	8.21613	0.510753	54.7248	46.1863	4.70053	0.154473	14.7982	12.3352
TCGA-BH-A0E7-01A	Ductal	51.0729	24.3587	9.43847	12.3025	6.01825	12.5155	0.306219	0.0964113	4.04755	0.936485	5.0131	1.40772	1.38899	0.787171	3.91772	88.1387	5.85411	7.27091	21.4434	3.5535	30.5274	2.45476	2.17494	2.85418	1.00036	0.742986	37.4079	4.65276	5.71452	259.365	1.7008	3.04909	0.590651	3.2498	0.211819	4.89283	0.288499	12.8283	13.5073	20.5691	7.09085	0.804834	50.2427	34.1956	4.14275	0.171234	8.22567	15.1914
TCGA-BH-A0E9-01B	Lobular	194.268	36.0853	13.585	8.28928	3.18075	11.4373	0.728384	1.7135	1.26867	0.294908	4.12833	2.16776	2.40218	0.428838	10.5044	70.073	7.85501	18.586	24.9233	3.83059	23.919	4.79098	4.5615	12.7133	1.10233	0.67339	11.2189	7.17559	10.3209	126.132	4.18291	2.1284	0.728444	5.91157	0.986992	5.68135	0.449953	69.1917	57.0978	33.5727	10.5074	0.439394	39.5745	66.7403	17.9963	0.080055	9.34467	18.5098
TCGA-BH-A0EA-01A	Ductal	240.012	44.7544	12.6035	9.91383	8.25798	6.57027	0.503829	1.61512	2.60815	1.02536	8.11341	3.62741	1.75582	1.13616	10.527	125.363	6.59513	22.8133	32.0179	4.82039	27.7783	5.27979	8.06961	6.91008	1.09663	2.02866	41.4136	14.943	10.5023	313.021	3.20403	4.90096	0.980884	14.3955	0.753086	6.41647	1.55473	62.9334	50.1519	35.542	11.3031	1.53619	34.4879	130.306	25.3033	0.316599	25.3947	21.0032
TCGA-BH-A0EB-01A	Ductal	128.645	22.1508	12.2095	7.8038	12.1064	7.33605	1.4877	0.462937	6.99122	0.725346	11.8986	1.97984	1.01567	0.791068	6.66112	227.866	4.56469	15.0424	43.4372	3.04539	29.6964	4.48815	3.86221	10.1078	1.15523	1.48868	57.4566	6.25197	16.897	343.504	3.04088	3.7446	1.25042	2.97097	0.253312	5.47532	0.296639	46.3985	59.0567	31.7872	8.30444	1.29947	39.5466	62.5593	13.22	0.223154	8.61584	19.3138
TCGA-BH-A0EE-01A	Ductal	13.09	20.5219	4.09185	7.00912	0.772721	4.43462	0.330244	0.056404	0.326177	0.571678	0.736803	1.41332	0.139755	0.101511	1.78524	8.79675	2.67097	2.04374	10.0971	0.872487	14.8996	0.844285	0.296262	3.99271	0.361366	0.154863	0.666115	0.330946	1.32112	32.8658	0.342944	1.32135	0.0644249	0.907366	1.02759	1.52732	0.0136015	9.03248	7.90082	3.75713	1.83246	0.160401	42.2784	11.2411	0.631309	0.0260818	3.99773	15.3555
TCGA-BH-A0EI-01A	Ductal	125.604	20.1402	13.5384	7.72857	32.1217	9.0673	4.84211	1.44566	7.32514	2.71294	10.0012	1.66187	1.17047	1.77011	16.448	277.327	6.93118	16.917	69.8724	4.68069	34.1398	3.87744	6.2337	9.13685	1.94681	0.989906	140.596	8.92417	18.826	385.986	4.20082	6.35729	2.41949	7.17586	0.485541	11.7253	8.21504	39.2223	49.344	33.3654	10.8054	1.78394	60.1486	64.7858	18.8719	0.35444	14.9017	26.993
TCGA-BH-A0GY-01A	Ductal	72.2354	33.294	8.9126	7.99446	12.9513	13.1901	0.584655	0.35679	2.71867	0.742502	7.12751	3.06019	0.67847	0.691037	8.62705	159.627	6.03723	12.7101	26.6074	3.16023	23.3461	3.46887	1.46047	18.6417	0.901698	1.87954	19.809	2.46744	7.73667	228.651	2.28299	3.44741	0.685759	2.62461	0.0727213	5.6596	0.220105	41.2256	44.355	21.909	2.98553	0.55878	51.9534	41.5813	8.42281	0.297169	14.3726	24.7029
TCGA-BH-A0GZ-01A	Ductal	151.823	22.9527	7.88648	3.20697	10.033	6.64153	0.341348	0.512664	4.00727	1.27361	7.59245	2.67532	1.09348	1.2713	7.72406	183.086	6.52628	11.956	28.7231	2.58367	31.1732	2.56048	5.91924	8.24838	1.00002	1.52231	62.274	5.0486	7.17332	334.245	2.40277	5.50036	1.08912	5.05361	0.551811	6.21739	0.576228	30.4331	36.4556	26.2416	6.34805	1.01726	31.5151	76.0635	11.1717	0.323718	15.4652	16.3762
TCGA-BH-A0H0-01A	Ductal	12.9578	19.3216	6.25902	5.51927	0.823229	7.46206	0.232956	0.111129	0.628567	0.0738272	1.12339	0.961133	0.220499	0.295227	3.05202	16.3344	0.914736	5.69473	3.92243	1.29875	46.42	1.53376	1.21411	1.97745	0.493636	0.0317321	4.78764	2.10971	4.94106	57.5961	0.457943	0.603982	0.179397	1.53333	0.11817	4.11341	0.116125	6.73015	7.39625	7.40341	3.17905	0.299513	28.7681	19.0772	3.49186	0.040082	5.48466	5.00224
TCGA-BH-A0H3-01A	Ductal	111.017	27.2675	14.9162	10.7569	21.3971	9.89383	0.851336	2.0403	5.70952	2.04186	11.283	3.38907	4.32232	1.18451	11.1447	130.604	8.4949	33.851	35.1446	5.29617	31.0031	4.96538	6.73061	15.1476	1.79198	1.90619	95.8563	13.2376	13.5016	291.439	7.19772	5.49805	2.5761	4.96733	0.684843	12.5479	1.37124	73.0914	81.5644	41.3952	9.84463	1.26338	55.3359	83.8897	65.1679	0.419314	26.4979	27.2055
TCGA-BH-A0H5-01A	Ductal	51.991	21.0402	8.7248	6.74753	5.32896	5.82442	2.71577	1.15478	1.88769	0.346983	3.48718	2.68283	1.07855	0.602625	8.62958	73.5112	4.16994	13.3047	9.1825	5.60862	23.8776	4.96141	2.35932	17.2435	0.691912	0.3754	3.71106	8.97662	10.7098	125.07	2.9204	1.95771	0.647239	4.75713	0.280117	2.73131	0.121118	76.71	81.4394	18.536	8.09839	0.639937	22.0748	54.4726	13.1977	0.116126	12.3852	9.7973
TCGA-BH-A0H6-01A	Ductal	78.1329	39.5364	9.29877	5.74729	14.6505	9.8992	0.219666	0.444514	5.28597	2.73866	11.358	2.41258	1.20499	1.54124	8.62903	204.549	6.2681	18.4665	41.5117	3.06376	33.0385	4.5393	3.14447	10.5635	1.45945	1.95576	178.434	4.37092	11.6524	285.128	3.15431	6.25151	1.15118	5.86628	0.308455	12.1569	1.47628	30.5878	45.5711	32.0229	9.31877	1.11271	49.2528	73.1584	10.9317	0.55559	14.7151	21.0107
TCGA-BH-A0H7-01A	Ductal	100.882	25.4704	9.56244	5.30086	24.6909	5.09285	0.180283	0.845648	7.65448	4.58283	22.851	2.53817	0.405162	1.70622	8.85486	240.61	4.68855	26.8824	31.0704	2.91798	31.0399	3.8281	3.55276	18.5396	2.16946	3.6554	106.001	3.62443	12.7902	528.919	3.82685	13.5057	1.54997	4.89803	0.554574	14.8131	0.279754	56.8692	50.8452	27.8013	8.09632	1.48232	66.2983	74.938	10.8433	0.6514	36.567	25.6862
TCGA-BH-A0H9-01A	Ductal	47.2106	25.5156	9.65771	5.61947	8.33938	10.8878	0.323518	0.259274	2.92399	1.02124	5.17477	1.35094	0.794068	0.580624	4.88492	81.9371	7.60015	5.68115	10.661	2.265	36.864	1.5432	1.41575	3.2873	0.626067	0.659934	10.5311	4.18848	5.40296	139.582	1.33629	2.58556	0.475773	2.49807	0.112993	3.32916	0.168777	19.0523	20.2266	13.5157	7.59543	0.6184	39.2202	35.2584	6.81624	0.191629	10.4984	23.9064
TCGA-BH-A0HA-01A	Ductal	184.6	27.2774	11.1251	4.43945	16.6635	7.09466	0.411495	0.487128	5.70998	2.15745	14.7076	1.60623	1.13029	1.40877	11.3976	246.634	4.18492	27.1932	35.9899	2.77656	27.8826	3.73063	4.67382	10.9736	1.46609	3.22352	194.11	3.34133	13.5019	427.82	3.03985	9.11594	1.28185	7.06718	0.906387	13.5624	0.220729	62.0006	80.703	39.8285	10.3334	1.51145	45.2937	111.892	18.6097	0.777423	33.1723	28.8572
TCGA-BH-A0HB-01A	Ductal	53.9634	18.4427	6.95195	4.5796	3.98915	7.0191	0.304037	0.254256	1.77743	0.53958	4.29507	1.54304	0.193824	0.450948	6.25669	75.6932	4.82324	9.76427	11.7162	1.39601	13.9561	1.52801	1.79964	6.93675	0.630718	1.45202	12.8115	2.43891	5.17084	196.114	1.31345	3.84847	0.424325	3.45825	0.194582	3.29837	0.0708499	31.5914	30.3958	10.8202	7.36574	0.356278	31.7514	39.6213	7.89082	0.178315	16.7488	14.5112
TCGA-BH-A0HF-01A	Ductal	135.172	26.2822	11.6237	5.92178	15.8724	9.662	0.630701	0.765715	3.99625	2.372	8.22842	2.27554	1.05585	1.28242	9.96966	138.19	5.09633	21.9603	22.0488	3.48054	32.8733	4.49566	3.81857	12.5014	1.26395	2.83286	53.0278	3.27461	10.4204	465.662	3.12895	7.06102	1.61163	7.37282	0.654963	10.846	0.588867	50.4497	45.2996	25.7416	8.17171	1.31331	50.8458	86.3037	18.2747	0.258594	36.6931	24.6301
TCGA-BH-A0HI-01A	Ductal	118.366	20.5427	11.0014	5.42687	7.38036	6.11314	0.544295	0.234064	4.72028	0.989532	5.21538	3.8849	0.877309	1.17876	7.27149	120.972	4.73995	10.0614	29.0563	3.86613	25.4912	3.07702	2.89174	6.72511	1.13555	0.820253	34.7288	3.83303	8.45418	276.79	1.9956	3.72866	0.837694	3.33493	0.658236	7.00379	0.426916	29.0125	27.9476	24.3461	7.76469	1.0937	35.4332	59.138	7.63773	0.191869	14.2969	21.1946
TCGA-BH-A0HK-01A	Ductal	32.4758	9.54102	6.4475	4.98483	4.56846	6.54337	0.5226	0.6163	1.76347	0.139361	4.79944	2.95004	1.24141	0.547025	6.86351	64.3102	4.42274	17.9372	9.73528	3.41918	18.5427	3.88548	2.39976	3.29361	0.76982	0.232368	18.5239	1.70876	5.18788	267.531	1.96581	1.82676	0.637843	5.0912	0.524449	2.70821	0.503415	29.2934	32.5811	15.4834	6.43601	0.649573	31.331	51.3353	29.4697	0.10436	23.2318	11.6596
TCGA-BH-A0HL-01A	Ductal	57.8097	12.4648	7.88553	6.93792	2.297	7.30281	0.168916	0.0305681	1.83165	0.589887	2.45829	0.840665	0.365716	0.87338	4.69766	42.3766	4.71145	6.24953	7.87167	0.756748	33.2421	1.08866	5.28727	3.34563	1.3538	0.16366	8.06579	8.71081	2.43197	133.374	0.383948	4.49101	0.10807	1.02346	0.137197	2.40747	0.0593216	9.58507	4.21452	11.4919	8.81999	0.445263	35.7298	21.1305	2.14398	0.0787522	8.59503	21.7666
TCGA-BH-A0HN-01A	Ductal	6.62971	7.67106	3.23593	3.89666	2.11408	3.69231	0.784641	0.511063	0.639013	0.236187	1.08745	0.669862	0.128831	0.258258	3.02922	13.6617	2.73318	4.01996	6.99396	1.85301	28.4354	0.776356	7.68985	1.46656	0.5175	0.174482	7.27409	7.23146	5.43781	44.9828	0.224967	1.10702	0.145511	0.721069	0.247021	2.156	0.051082	9.43901	3.84363	2.78677	4.92168	0.0980456	20.8234	8.65569	2.37227	0.0133573	4.04404	12.4673
TCGA-BH-A0HO-01A	Ductal	40.7702	19.1055	6.98587	9.29454	3.57021	5.42008	0.850144	0.178848	2.3984	0.565788	3.33667	1.13228	0.565108	0.462789	4.06365	44.2508	1.73523	4.96984	9.85517	1.26682	18.6625	3.08947	3.1346	2.8229	0.535278	0.243184	15.5393	2.06039	10.85	109.316	1.18371	2.12815	0.437744	1.81177	0.164658	3.60661	0.222486	22.5959	15.1586	13.1899	4.62006	0.634781	35.3231	25.057	8.37216	0.102392	9.51757	14.0889
TCGA-BH-A0HP-01A	Lobular	97.0634	28.4576	11.5389	4.65233	3.03868	7.39631	1.22279	1.07299	2.42138	0.129344	6.65887	1.84656	1.27934	0.737972	10.9137	184.87	5.61867	9.83948	28.9172	4.97199	28.198	3.96748	3.32899	7.66106	1.05102	0.471005	24.7201	7.06701	12.5325	358.275	3.24305	1.8751	0.968599	3.83247	0.815583	4.13797	1.72253	44.5282	37.4634	24.1873	10.7771	0.877149	35.0329	66.7033	18.9131	0.130042	8.45651	16.164
TCGA-BH-A0HQ-01A	Ductal	157.675	33.9107	9.09185	6.12835	14.6268	7.10906	0.57122	0.668242	5.42651	1.15789	10.1655	3.18214	1.70239	1.47371	8.34275	221.904	7.11829	13.7479	33.9225	3.16952	43.1198	3.50699	3.85182	7.7844	1.47574	2.68716	74.3669	5.9677	13.1782	532.483	3.17932	5.17754	1.38776	3.19698	0.304116	8.09813	0.43076	39.8293	41.091	31.7705	7.3632	1.17209	41.7082	70.5026	18.0504	0.247803	16.6854	25.4887
TCGA-BH-A0HU-01A	Ductal	96.4975	30.6599	5.54373	2.44271	3.30265	9.77129	0.0859193	0.228091	1.74605	0.381207	4.93455	1.94609	0.252292	0.688582	4.29536	90.7509	4.72324	7.46309	14.7147	1.02832	32.331	1.28426	1.88501	4.03543	0.464642	0.552989	16.0808	2.44043	3.85816	186.713	0.653576	2.36588	0.322791	1.96037	1.4873	2.46046	0.0809476	15.1963	15.2501	14.672	7.39161	0.497834	33.8397	36.7951	3.70529	0.129352	8.78459	14.7146
TCGA-BH-A0HW-01A	Ductal	25.7476	14.33	4.17651	6.69873	1.41842	5.69912	0.126702	0.0176594	0.950911	0.136871	1.29873	0.672943	0.210464	0.596425	8.73984	13.7748	3.83675	4.82806	13.2951	1.48051	26.1087	1.25707	2.78665	1.47619	0.575388	0.0472736	3.67053	2.19057	7.37606	74.6018	0.156835	1.50656	0.0571502	35.5462	0.0746867	3.46157	0.0184533	2.70186	1.46279	7.53873	3.11594	0.289574	27.079	16.6864	0.811841	0.0530783	7.84367	13.2267
TCGA-BH-A0HX-01A	Ductal	119.496	25.0289	8.79662	7.64683	5.47038	8.15768	0.318816	0.476658	4.65026	0.603846	7.88381	1.60245	1.13975	1.52	10.2147	226.999	5.87121	24.3181	39.2086	2.99187	22.6933	3.37183	3.56871	5.59982	0.976931	0.71272	42.8022	5.44259	10.6646	411.308	2.04798	3.34659	0.632729	4.8825	0.487766	4.64013	0.614757	33.3076	28.2121	28.2442	9.98714	1.38782	56.3943	66.8917	8.77249	0.219419	10.9886	21.1332
TCGA-BH-A0HY-01A	Ductal	84.0943	33.117	12.3811	6.1823	11.1807	9.68203	0.126103	0.25373	3.65895	3.16651	7.3807	3.58833	0.950265	2.28172	7.52214	160.171	5.42483	13.3155	17.6314	4.02638	26.5117	2.86611	2.25609	5.78933	0.984996	1.67312	34.6576	2.44199	7.70103	347.649	1.57357	4.7015	0.785931	4.07299	1.97471	5.97111	0.346027	25.8367	27.3256	19.8639	4.35105	1.03085	50.9581	52.8394	8.33427	0.413629	15.4576	34.2294
TCGA-BH-A0RX-01A	Ductal	143.398	24.4107	5.12237	5.0228	5.12189	13.1401	0.571557	0.453817	2.15349	0.817118	10.4805	5.97162	1.7514	1.36682	6.51794	93.6314	2.90928	22.5741	21.8929	3.60469	14.8591	4.21096	2.57114	13.9164	0.588745	1.97556	11.4201	2.50966	6.30834	394.365	2.42577	5.38194	0.505434	12.4534	0.215251	5.85077	0.0398877	69.8118	84.1751	30.7266	9.13159	1.06723	50.0709	64.1732	7.82385	0.24221	22.1126	21.5692
TCGA-BH-A0W3-01A	Ductal	17.129	15.4729	11.3941	9.97494	3.10405	7.84243	0.979994	0.109386	1.36794	0.208318	2.72639	0.424861	0.248047	0.36985	3.0873	41.2129	5.66939	4.43707	9.95165	0.97302	30.6581	1.7654	3.16255	2.73518	0.603992	0.281109	7.62687	1.46307	7.22105	107.069	0.544021	1.03526	0.298192	0.757268	0.454693	1.408	0.06401	14.8513	8.68651	6.04248	5.31386	0.305251	26.027	16.1906	3.32773	0.0526043	4.1812	15.5037
TCGA-BH-A0W4-01A	Ductal	145.303	39.5744	14.4356	11.0628	18.7661	9.14089	0.415221	1.27818	7.3343	2.9232	10.4168	4.04836	2.26015	1.51021	7.18855	170.705	9.89747	20.1529	43.4348	3.80071	33.12	3.37585	4.42626	15.7818	1.50576	2.5328	35.9884	5.70844	10.5967	328.143	4.13357	7.49273	1.58077	4.76234	0.29825	12.9197	0.133564	39.436	35.7012	34.2167	8.31467	1.09592	49.7493	65.3516	10.8511	0.172218	30.5988	31.8101
TCGA-BH-A0W5-01A	Ductal	112.203	24.1897	10.3951	5.78446	16.3678	7.36906	2.84405	0.854733	4.87396	0.759081	8.85457	1.34959	1.08692	1.02811	9.24687	148.48	7.00525	21.0496	39.1301	4.31277	29.8176	5.12011	3.08425	18.6906	1.27711	1.3665	55.4758	8.49594	11.1061	258.243	3.27361	3.82045	1.17628	4.66565	0.279725	6.72647	0.353543	53.4173	71.0255	24.7445	11.7323	1.18655	38.1014	56.1154	17.1315	0.334511	11.9095	17.0722
TCGA-BH-A0W7-01A	Ductal	264.319	32.2383	9.86391	4.30914	14.9653	6.04063	1.05556	0.669891	5.94407	1.05078	10.9011	1.9491	0.746918	1.23803	9.23891	180.153	4.36591	15.9113	40.0621	3.22042	35.2355	3.78826	3.01799	15.3197	1.6293	1.82393	70.2476	4.59555	13.7996	363.058	4.10735	4.95947	1.21476	4.62955	0.332092	5.85007	0.179489	55.3516	73.7609	34.6272	7.41571	1.64898	45.4495	79.1683	23.9176	0.464647	34.7283	28.7137
TCGA-BH-A0WA-01A	Other	217.724	107.611	19.1124	7.94534	4.41404	21.7501	0.316547	0.227889	2.90666	0.818869	13.7441	5.22382	2.35449	3.79682	6.69668	113.331	9.27815	15.3387	34.8279	2.84826	20.8837	6.5653	5.17025	18.484	1.28326	1.41962	17.2548	5.45629	6.88694	536.071	3.15806	4.71078	0.505858	9.48827	0.789752	4.12991	0.0359448	57.5779	54.2538	53.0345	7.69177	0.902486	156.819	95.4121	8.5958	0.258475	13.3172	40.2845
TCGA-BH-A18F-01A	Ductal	98.974	34.9909	12.1313	4.79752	15.1151	10.1122	1.68625	0.873805	6.64213	1.35166	10.1348	3.69493	2.81459	1.37068	11.8381	159.819	7.69394	32.1794	22.7726	4.45112	40.0689	4.13556	3.78083	11.4515	1.32791	1.19251	75.3215	4.64338	9.67274	269.349	4.34428	4.48874	1.48731	7.2383	0.931657	6.32162	0.617678	61.5476	68.5867	31.6204	9.25434	1.25916	41.7275	97.3061	36.3624	0.154492	21.8533	24.4976
TCGA-BH-A18G-01A	Ductal	55.889	32.236	6.16839	5.97275	7.29525	8.84884	0.30289	0.313891	3.36858	2.14554	7.2136	1.93508	0.212998	0.650687	4.2429	121.605	2.93407	6.96899	21.6512	2.44067	18.2707	1.14745	2.80201	11.8706	0.932768	1.18759	4.14192	0.851291	4.23997	132.514	2.00343	5.96116	0.476444	7.48996	0.697905	4.80264	0.293016	29.014	25.108	16.4464	3.19741	0.621395	38.2474	32.6957	3.35305	0.213849	8.44748	17.1295
TCGA-BH-A18H-01A	Ductal	33.595	34.2115	8.16569	5.28582	5.76701	4.58586	0.829842	0.246643	1.18252	0.624207	4.37278	6.53685	0.507882	0.448746	4.29036	44.6277	3.59462	7.71705	7.59388	1.78958	21.4375	3.92652	1.1076	10.4047	0.523068	2.11438	11.339	3.28142	7.46817	143.799	1.14217	1.99478	0.348792	2.85852	0.0851529	2.70151	0.0966492	27.7244	37.922	16.3859	4.42302	0.380801	27.0541	40.2875	7.79633	0.172093	12.4959	15.0358
TCGA-BH-A18I-01A	Ductal	159.198	41.6381	14.5141	8.20064	36.6336	7.87139	1.14869	0.768984	9.30468	2.04833	22.2748	3.32168	1.50315	1.436	10.2819	200.222	7.57628	21.384	60.1132	4.46494	35.6135	5.60576	4.72025	17.8996	2.07729	4.61114	212.029	5.50498	20.0798	335.511	5.61184	9.1789	2.12976	5.98378	0.392925	11.5779	0.445399	65.0339	99.7976	59.8948	9.65051	2.37387	72.5281	96.442	27.9284	0.713204	22.4287	34.4477
TCGA-BH-A18J-01A	Ductal	158.136	31.4344	16.3268	5.29905	6.92393	9.82348	0.390446	0.505804	5.9641	0.830571	11.3602	7.29601	0.538474	2.45867	7.8305	271.552	7.14637	18.5256	51.8966	3.45042	20.489	2.16655	5.15423	8.32538	0.955335	1.34637	33.7447	4.63685	10.2232	326.451	2.13565	5.95141	0.629956	4.12667	1.04629	4.63876	0.246355	52.8451	36.8801	26.7146	17.098	1.20896	73.1644	62.0675	7.7599	0.399395	17.5579	27.6199
TCGA-BH-A18K-01A	Ductal	166.177	30.8703	10.6974	4.5182	21.9687	6.39981	0.727711	0.739886	6.15692	2.07697	16.4085	3.00251	1.09348	1.94457	7.71695	188.438	4.99423	27.7677	44.1219	2.95509	28.8163	3.46612	3.88514	13.2682	1.38955	3.44866	154.516	9.33221	13.1192	524.778	3.28937	8.61892	1.43999	6.74795	0.441768	8.51703	0.250137	36.7213	43.8981	34.5513	7.43434	1.32613	50.1051	65.1626	14.0699	0.366281	25.6393	21.3273
TCGA-BH-A18L-01A	Ductal	17.3045	9.94275	6.50992	6.65081	0.919606	7.12068	0.324114	0.0686947	0.77618	0.123599	1.4295	1.04709	0.533815	0.453647	3.55089	19.4873	2.33357	6.12509	3.72428	0.807503	18.8491	1.73498	1.86625	5.95455	0.403944	0.0459734	6.52055	1.51173	3.80529	77.5022	0.385116	0.875048	0.117695	2.44079	0.176393	0.690805	0.0538373	6.9906	5.82976	7.73599	7.04369	0.33025	22.2929	17.0388	2.62532	0.0129046	4.88619	12.0539
TCGA-BH-A18M-01A	Ductal	212.258	47.5998	12.6099	5.92423	17.4868	7.82354	0.713245	1.11279	6.85211	1.99257	11.1918	3.5043	1.53177	1.11215	10.7817	168.412	5.44538	25.5095	40.157	3.80753	50.4836	4.2401	4.95173	11.0905	1.54873	2.05576	89.3436	5.1208	12.4928	368.597	4.76384	5.81121	1.75595	5.49613	0.640817	6.83071	0.236198	59.053	64.5526	44.7753	10.9092	1.30375	48.2876	83.2797	39.15	0.35276	19.8475	24.7098
TCGA-BH-A18N-01A	Ductal	79.3579	15.0492	7.83344	10.5511	3.353	5.95512	0.410914	0.221017	3.01452	0.787989	2.42042	1.62955	1.06787	1.12761	5.42354	69.4801	3.68478	7.51302	22.5021	1.63399	17.4485	2.43208	7.02313	3.31591	0.83177	0.347105	12.8106	3.16053	7.55536	146.393	0.753745	3.0859	0.329864	19.4979	0.288436	3.53808	0.0970006	15.6448	8.0334	17.7843	10.6373	0.587775	28.4314	38.2513	2.92587	0.0664304	10.777	17.2124
TCGA-BH-A18P-01A	Ductal	76.4299	26.8018	12.3491	6.79091	14.6149	7.12404	12.4411	0.143963	8.10016	1.84035	9.59588	6.25068	0.980829	1.11615	4.97053	140.096	8.74148	12.8138	34.5679	3.77739	34.2249	3.2112	4.94779	7.14758	1.40628	0.942052	30.7163	4.08049	8.1133	194.612	1.9837	3.67916	0.77401	2.56922	0.41118	5.44436	0.255285	26.8016	34.679	25.0812	8.25437	1.05612	55.2101	43.2959	9.64999	0.144235	7.8701	21.9562
TCGA-BH-A18Q-01A	Ductal	206.704	50.5027	5.5238	4.60314	2.16183	8.75317	1.99733	0.673982	0.759281	0.289664	2.12853	8.23566	1.63392	0.418313	4.53917	23.0702	7.55485	8.3878	8.75767	1.87772	17.7387	4.9289	3.14587	13.4725	0.68048	0.514363	2.40881	2.89022	6.69047	66.0474	2.35096	2.24371	0.22622	9.65671	0.696542	1.30012	0.16217	73.9477	65.3798	31.9604	4.49452	0.386018	42.3976	86.6067	8.25076	0.266548	8.09022	16.155
TCGA-BH-A18R-01A	Ductal	54.4373	15.8891	5.91952	6.51127	6.35319	7.76858	0.541832	0.333353	5.13983	0.383669	3.81522	0.673532	1.19808	0.387315	4.40319	48.0334	2.5166	8.61967	10.714	1.83929	29.3205	2.06154	2.25723	9.30982	0.821968	0.391393	3.95753	3.18345	9.72133	82.0149	1.84255	2.41473	0.552766	1.32849	1.26144	1.99899	0.032084	14.8654	19.2177	18.6219	6.93248	0.496929	36.4916	26.4649	8.30853	0.0922848	10.2937	17.2965
TCGA-BH-A18S-01A	Ductal	29.4154	8.46071	10.6864	6.16702	1.19075	7.62328	0.602239	0.0775684	0.658217	0.0668004	0.553178	5.61496	0.258182	0.269946	3.57476	32.1173	3.42191	3.01896	8.32702	3.72626	24.7353	1.9236	1.87318	2.12378	0.448646	0.107669	10.1174	7.52696	4.06331	56.0108	0.505189	0.713405	0.257593	0.973727	2.10374	1.68943	0.526862	10.988	8.82379	7.12872	7.66034	0.285224	36.0627	16.8919	2.93511	0.0388575	2.75192	9.75328
TCGA-BH-A18T-01A	Ductal	26.9918	22.6951	6.67307	4.16891	3.11443	28.195	0.342861	0.0686941	1.9827	0.394562	5.36201	2.27837	1.49356	3.50601	2.44055	30.3301	7.28765	7.61925	9.23562	2.69165	11.8137	5.11148	5.02667	5.46765	0.321165	0.475053	8.32553	1.16108	2.79926	109.523	0.686339	3.20512	0.186349	3.55537	0.0415038	2.27578	0.022432	28.2006	27.257	18.6833	2.81261	0.345607	74.5299	17.1957	4.77918	0.154854	6.82492	33.9512
TCGA-BH-A18U-01A	Ductal	105.663	21.851	8.0818	5.82971	8.25576	6.98062	0.490698	0.230305	3.36785	0.437832	9.48844	1.80062	0.851003	0.829726	4.45194	123.209	2.74324	19.2625	50.5222	5.11439	18.8335	2.13149	1.79476	9.06518	0.760695	0.822025	47.9923	2.02218	7.15177	200.844	2.47373	3.13536	0.58567	3.0605	0.220534	3.57745	0.0817332	41.7584	44.472	26.6825	7.91197	0.886142	49.4279	38.0926	11.0996	0.104486	7.33373	13.3525
TCGA-BH-A18V-01A	Ductal	211.966	40.0554	8.576	11.7638	8.32124	8.30275	0.941355	0.113382	3.84816	1.07674	11.152	6.91788	2.98629	0.76027	4.95418	70.2081	6.80896	12.4229	17.4653	2.65914	32.5122	5.47102	4.35759	57.729	0.50445	1.22186	20.6619	4.05874	6.36274	346.384	2.73427	4.34177	0.599375	6.64067	0.0843117	4.50909	0.0273413	47.1503	89.9217	100.255	5.79546	0.829487	293.158	51.3474	16.55	0.0786432	8.27481	37.9275
TCGA-BH-A1EN-01A	Ductal	56.5306	7.4592	11.2056	4.85013	6.31557	5.71783	1.55394	0.127729	4.31851	0.504418	6.66664	1.13692	0.789935	0.642667	11.3554	99.0204	9.37282	9.86793	15.7259	1.9138	28.8211	2.64696	1.55998	5.13741	0.745336	0.600271	15.2755	7.58753	6.19772	156.953	1.6146	2.71298	0.531699	1.7808	0.277819	4.45803	0.14237	17.6834	17.1859	19.2293	5.61037	0.807321	99.9968	28.2132	9.02462	0.191956	7.26334	14.7502
TCGA-BH-A1EO-01A	Other	97.3564	31.9253	15.2728	9.18286	41.2202	13.9316	0.837336	0.763251	11.6508	1.59998	27.7478	4.67926	3.301	2.04527	11.709	242.045	10.4814	32.0143	98.8008	6.82963	45.0267	6.31525	3.08502	17.1115	2.75785	2.5406	308.038	5.95	19.1914	533.214	7.53253	7.71467	3.94754	7.04502	0.590679	15.6335	1.98047	58.226	93.0833	40.4807	12.1779	3.63577	95.5308	58.0303	44.7111	0.309314	21.192	27.9723
TCGA-BH-A1ES-01A	Ductal	147.308	29.4946	14.3179	7.88105	8.11469	9.09299	4.41292	0.546468	7.18882	2.6496	13.4828	1.87342	0.914173	0.552125	12.6713	130.944	7.41903	12.0784	44.6076	3.0913	25.1324	2.43022	4.05143	11.2887	1.75028	2.19431	104.382	9.26621	10.1016	248.436	3.84736	5.6163	1.20976	4.30096	0.319516	5.8922	1.48285	27.9904	34.6904	39.0972	17.5622	1.43215	52.7695	41.7761	11.8924	0.145706	7.22666	19.8233
TCGA-BH-A1ET-01A	Ductal	62.4083	14.1803	14.4645	9.41717	11.5126	8.70309	1.13322	0.522761	4.58603	0.554291	12.1142	1.62817	0.950376	0.518251	6.15303	77.9126	5.83562	13.8765	27.0519	10.397	33.5177	4.92456	3.36444	6.76895	1.22993	0.885505	63.3585	4.53289	10.1447	186.978	3.03349	2.11027	1.33251	1.83699	0.34261	4.74362	0.384236	22.861	29.8493	32.9301	5.93752	1.17024	51.2641	32.8067	17.4974	0.332891	7.588	14.1494
TCGA-BH-A1EU-01A	Ductal	64.1911	17.1543	12.6783	8.51012	18.5303	8.65381	3.92034	1.66925	4.88698	0.805126	9.83933	1.01982	4.79932	0.590217	10.4402	67.8348	5.79284	23.5522	21.1456	7.78453	28.7062	6.39435	2.9552	16.2357	1.49891	0.620288	39.6644	10.4932	12.6414	152.557	7.0103	3.36051	2.28447	4.30385	0.36473	7.16785	0.453995	63.7426	87.2465	34.7609	10.5589	1.55709	43.1699	60.9861	63.9039	0.247424	22.6962	16.7391
TCGA-BH-A1EV-01A	Ductal	124.442	28.7852	8.49361	3.31434	7.48919	8.13475	0.329717	0.310103	6.8067	1.00589	7.96021	3.66654	0.990421	1.37128	5.87492	226.119	5.51966	20.9403	63.1806	2.78212	37.5944	2.72893	3.21511	10.9022	1.56287	1.20818	52.9114	4.67418	10.6195	281.39	2.75018	3.04569	2.35801	2.19952	0.517217	4.26999	0.419888	32.9652	29.1007	29.9179	7.45241	1.11726	62.4075	57.9376	8.55014	0.223171	6.89317	28.7269
TCGA-BH-A1EW-01A	Ductal	38.0537	22.5747	10.6277	8.77436	5.12584	11.3415	0.772509	1.02967	1.37904	0.432943	3.61345	8.41038	0.626943	0.652514	7.03927	53.9513	7.81658	11.6663	16.109	3.75674	22.3774	4.16228	3.95065	12.5753	0.653344	0.465214	13.2684	9.84466	10.4208	91.5075	2.01413	2.18825	0.889928	4.0312	0.272994	2.3668	0.286015	46.0141	42.7932	23.9688	10.1125	0.349731	53.6593	43.5219	23.7893	0.143643	11.9697	25.6391
TCGA-BH-A1EX-01A	Ductal	73.3724	28.3804	12.1319	7.24881	16.0735	7.62646	1.64673	0.374546	7.09062	0.531804	18.725	3.69163	3.27584	0.824756	5.10064	196.655	9.75415	24.4181	55.9997	6.12707	39.8548	4.94747	3.98486	11.6076	1.50199	1.08522	71.1473	5.1129	14.2252	302.459	4.39866	4.51104	1.40086	5.20603	0.319475	7.61892	0.709098	44.4345	57.8668	25.9474	8.55249	1.81032	79.4387	46.0283	20.334	0.211908	8.46184	19.4775
TCGA-BH-A1EY-01A	Ductal	43.4798	14.5878	18.0656	7.86148	23.6979	5.04967	2.66842	0.833591	12.5095	0.835996	18.7184	0.867282	1.51825	1.67987	8.06291	220.429	5.58147	34.5228	31.7858	4.1197	29.083	3.05247	3.40167	13.0956	1.44053	1.16053	37.3884	4.89931	13.5756	192.69	4.48069	5.62671	1.34096	5.10387	0.33752	10.5368	0.912113	54.4022	69.0128	26.0462	9.84713	1.32721	67.8547	48.4223	25.6116	0.196767	19.6387	21.4186
TCGA-BH-A1F0-01A	Ductal	70.9586	21.9896	11.5703	8.65998	7.8916	16.0825	1.96667	1.37451	2.88715	0.508901	5.4993	1.47117	2.24023	0.611952	7.47673	62.6202	4.77644	18.3558	14.9367	4.72637	26.0257	7.10041	1.87754	19.1187	0.648706	0.742868	9.81124	5.98998	14.5524	88.2738	4.9984	3.04394	0.813876	8.1715	0.261974	2.15671	0.280918	75.6121	85.5655	47.3722	7.63444	1.28498	90.9872	134.351	26.1535	0.417042	19.4023	15.3731
TCGA-BH-A1F2-01A	Other	124.023	16.1364	16.6568	9.89601	19.9093	13.9325	0.318117	0.300705	4.51917	0.820312	18.7991	3.87253	4.85139	0.51968	5.07345	74.6736	6.16621	29.2624	46.8985	4.81742	28.254	3.82565	1.1758	8.75583	2.09717	1.08108	221.083	4.34157	14.4735	555.191	6.51006	2.86885	1.51491	3.98082	0.495016	7.00848	1.62122	28.1592	42.9925	43.0283	7.117	1.91518	75.1258	43.371	27.6112	0.261977	18.6164	24.7184
TCGA-BH-A1F5-01A	Ductal	46.5895	12.4094	9.22195	11.0851	6.49382	11.1893	0.692074	0.135831	2.10172	0.275727	3.2481	0.63391	0.810873	0.1196	2.66353	20.364	3.76637	5.4405	27.4473	2.26817	18.8276	1.93662	0.731435	7.201	0.789121	0.218169	73.9182	3.54079	6.00146	124.923	2.44081	0.682375	0.68437	1.23529	0.120365	2.46655	0.984102	9.16502	12.9784	16.6705	6.62065	0.60205	50.6634	12.5587	6.94771	0.136088	4.69846	10.2999
TCGA-BH-A1F6-01A	Ductal	32.3409	25.1811	6.66214	5.83503	8.23278	16.7334	0.565855	0.270804	2.77753	0.528294	5.22467	2.70089	0.733821	0.668295	5.19587	73.9413	5.7096	7.98939	10.5701	2.50163	30.1638	3.04113	1.53914	9.77345	0.596684	0.652055	8.09174	1.74865	9.20571	157.027	1.9393	3.84333	0.348591	3.46143	0.0831062	2.1872	0.0134752	43.9914	40.5847	20.2876	3.94556	0.651025	88.8069	39.7516	9.04977	0.348834	12.6269	21.3035
TCGA-BH-A1F8-01A	Ductal	50.6805	15.4763	14.0114	12.9821	9.35501	15.8644	0.264683	0.349894	3.30106	0.479424	5.90676	0.733332	0.693125	0.339994	4.58934	47.7415	2.74585	9.46107	31.6324	2.39795	28.8417	1.84083	1.35483	9.67739	0.843226	0.507354	63.5318	1.73207	7.26766	153.013	2.86274	1.6701	0.779318	1.44034	0.0739901	3.55788	0.2925	18.8536	27.3245	21.9231	5.10649	0.899737	83.0775	17.0773	9.35646	0.15775	5.87527	22.0307
TCGA-BH-A1FB-01A	Ductal	129.706	31.5511	13.4467	8.12742	22.1528	9.28856	2.10786	1.41553	4.88416	0.857589	12.1811	2.49037	4.5968	0.886916	9.53294	119.17	8.5779	25.7488	47.103	5.83411	28.9054	5.16672	4.30719	26.2733	1.67178	1.45377	101.953	7.49375	14.2443	200.163	6.26202	4.24767	1.97273	5.52126	0.33349	6.71861	0.776796	69.9913	93.0623	40.889	7.98795	1.47045	41.4866	67.3041	47.7741	0.321103	17.5632	16.4849
TCGA-BH-A1FC-01A	Ductal	31.9951	28.5159	3.25021	2.81814	2.46862	12.7897	1.23215	0.0555722	1.45635	0.269791	4.79004	4.70353	0.820654	0.300043	3.9134	35.3123	8.78683	5.143	11.6453	1.76981	8.82091	1.54408	1.13198	24.069	0.698888	0.732381	15.5087	2.10461	5.55008	55.9681	1.16932	2.01622	0.227858	0.965914	0.0826482	1.63747	0.00893394	50.1156	35.5291	10.8442	4.84659	0.29568	60.2891	14.7042	3.49159	0.17988	4.03627	10.566
TCGA-BH-A1FD-01A	Ductal	61.9527	22.8768	8.8933	3.80115	7.41371	10.4024	2.06417	0.417372	2.76779	0.75577	7.0924	2.47161	1.52363	1.2239	8.25831	155.133	6.23486	20.1595	36.241	3.72335	23.3929	2.75696	2.83834	6.39631	1.01926	1.28799	54.6713	10.029	11.181	309.187	2.25879	2.9163	0.638943	2.77991	0.241662	4.69783	0.48611	45.4782	42.9878	19.025	7.65491	1.01104	76.2263	28.5577	10.4437	0.235215	8.63646	26.8652
TCGA-BH-A1FE-01A	Ductal	118.096	24.7012	17.8105	10.2462	32.008	12.5898	0.862776	1.26361	8.18246	1.84427	14.0813	3.81873	1.43452	0.870308	7.8083	65.3784	8.39331	18.6575	37.6166	7.12858	38.2018	5.99073	2.21482	16.4944	2.11249	1.23005	71.8278	6.69925	13.7531	272.091	8.40097	5.00266	2.53838	3.85522	0.298974	6.57476	0.498618	73.1556	94.4314	39.2071	12.5976	1.47004	58.46	44.9797	32.0506	0.345271	21.7049	28.0966
TCGA-BH-A1FG-01A	Ductal	34.7748	11.4471	6.12117	6.07843	2.67467	9.16776	0.270659	0.182206	0.898172	0.124889	2.27685	0.401657	0.204017	0.261933	2.32626	31.9648	1.93174	5.58379	7.43354	0.84159	24.1176	1.31617	1.66176	3.37415	0.52191	0.263235	19.8171	1.00275	5.48515	98.4101	0.82836	0.877407	0.251061	1.47559	0.0629063	2.91608	0.081599	11.5837	12.6116	7.58276	4.35665	0.351805	36.6781	16.582	4.62	0.0521572	4.56121	12.1523
TCGA-BH-A1FH-01A	Ductal	275.158	28.1232	16.762	7.48959	51.0053	8.97863	0.818872	3.90269	7.54494	6.24278	26.4977	5.67181	5.18003	1.28678	26.2465	176.767	10.991	36.2916	38.3596	6.57392	35.9418	7.34393	8.2208	24.1145	3.30898	2.39686	124.18	14.2383	14.8273	348.436	13.1012	8.58424	3.61428	6.48826	1.06437	14.8762	0.514895	98.1428	108.608	64.2254	12.1877	2.07229	65.99	129.37	99.7707	0.602893	64.9511	34.0967
TCGA-BH-A1FJ-01A	Ductal	48.9056	19.3742	11.4231	5.41319	2.86701	8.50105	1.18294	0.127283	2.33851	0.636621	3.55358	2.29198	0.712528	0.725441	3.52483	67.3139	5.81972	4.85252	15.0663	4.0288	32.5266	1.74361	2.49991	3.17759	0.87327	0.610966	15.6745	2.47536	4.43157	126.484	1.18108	2.15923	0.354266	1.31352	2.8109	3.60983	0.119246	15.7463	13.8331	14.1257	11.6659	0.518187	59.045	19.8866	3.7103	0.105536	5.1752	15.7922
TCGA-BH-A1FL-01A	Ductal	46.5936	21.4137	9.79833	5.24049	7.16971	9.15145	0.540989	0.747058	2.46212	0.630222	5.42575	7.70693	0.567206	0.577246	6.17976	96.2883	6.8501	11.9006	13.0552	1.4281	34.0152	2.6982	3.02156	3.54261	0.99792	0.372988	10.44	3.27193	5.53682	185.532	1.48491	1.94456	0.726315	3.34035	0.472854	4.00596	0.785291	20.5363	23.4173	14.0426	5.25027	0.670835	28.0296	38.1547	11.1006	0.147021	10.517	22.0291
TCGA-BH-A1FM-01A	Ductal	137.982	15.7179	10.9781	10.4964	30.0042	9.22903	0.400719	0.146177	10.7883	1.05939	10.6496	1.91053	1.5067	0.514839	4.91518	50.5423	3.45559	22.8586	77.0594	3.69137	20.7395	2.37658	1.07707	16.3953	1.53038	0.719377	144.131	2.80538	11.0659	378.278	6.18813	2.48703	1.72529	1.68235	0.224808	4.58742	0.319383	12.0782	20.1035	52.5299	3.29264	1.19386	86.5775	27.4557	7.75405	0.146453	14.0526	13.4713
TCGA-BH-A1FN-01A	Ductal	80.6092	50.1032	12.3647	6.94661	11.6628	15.4849	0.339225	0.243129	6.67285	0.54819	9.9481	12.5603	1.25871	1.54136	4.34997	135.141	4.89526	24.8942	28.7606	4.55445	22.6466	2.20683	2.77551	10.051	0.896578	1.34114	20.7255	7.81992	12.7446	312.479	3.73355	4.86377	0.713614	3.60754	0.352548	3.54184	0.0323349	46.5	35.3995	26.3186	18.4293	1.13079	68.4439	41.1498	13.1443	0.1993	13.5299	22.8019
TCGA-BH-A1FR-01A	Ductal	73.5305	18.732	7.23859	7.6125	2.32068	7.55181	0.967923	0.296341	1.86171	0.144758	2.66014	1.52536	0.432348	0.841995	5.93749	37.4104	2.17105	4.22975	8.45198	1.6135	21.4354	2.46007	4.48536	3.93433	0.638548	0.225544	5.37307	4.06614	7.62137	148.162	0.832124	2.50806	0.306956	2.28892	0.231704	2.72645	0.173047	11.8605	12.0866	15.4488	12.7449	0.543099	24.5389	29.4093	6.82727	0.117887	10.8237	18.9329
TCGA-BH-A1FU-01A	Ductal	238.903	54.9029	15.7141	10.3423	19.6482	10.2739	0.717636	0.845527	10.1613	1.48745	12.5915	4.9866	3.08571	2.31608	12.6989	221.819	9.61815	32.8754	67.4096	6.75237	28.8743	5.55013	4.16016	16.9156	1.54243	3.01793	56.7902	6.74271	12.651	448.539	7.45966	6.17025	1.87924	5.25656	1.22397	5.33533	0.251159	70.8102	76.2852	64.236	8.4835	1.70701	71.4929	88.5217	29.0932	0.33541	17.7078	36.5248
TCGA-BH-A201-01A	Ductal	240.117	62.3514	14.0055	10.0698	21.1306	9.41713	0.659747	0.890734	5.08676	1.75873	11.667	7.50077	1.85433	0.748423	10.7275	150.079	5.61917	13.2634	39.0158	3.50088	28.2554	4.4956	3.41998	15.5583	1.65808	4.39305	87.471	6.33545	13.8921	316.765	3.42537	5.16018	1.12432	4.53014	1.39976	7.95593	0.362225	49.8932	60.2969	59.1712	7.9646	1.31604	70.4318	94.7782	27.5023	0.540725	22.0762	25.9267
TCGA-BH-A202-01A	Ductal	104.951	23.4017	5.73239	7.2638	5.60978	8.69861	0.550747	0.1428	3.46484	0.306642	4.68105	1.7125	1.32973	0.698899	3.88994	88.4375	4.65614	7.56255	29.3629	4.21011	23.6124	2.49924	2.16203	12.5	0.857639	0.362964	17.4366	2.5572	8.08202	108.154	2.40962	2.60529	0.642541	1.71631	0.34511	2.03221	0.108524	28.1784	28.5308	41.6446	3.61459	0.877289	60.0779	39.6947	7.85885	0.169082	6.81958	18.8907
TCGA-BH-A203-01A	Ductal	77.5753	21.3395	20.6733	6.24263	9.49647	6.91924	0.793928	0.162921	3.42586	0.721564	12.0112	3.83068	1.06658	1.25286	9.50273	65.1937	3.15605	13.7988	20.2622	2.90899	15.866	2.4966	2.60333	8.66104	0.719894	1.00586	13.614	2.38838	7.4863	249.169	2.21339	3.23558	0.662209	2.69376	0.489511	3.61792	0.059816	28.311	31.4251	23.5147	5.5791	0.785048	42.0237	37.2244	8.08925	0.119113	11.8401	21.7858
TCGA-BH-A204-01A	Ductal	79.6892	9.07075	9.91263	8.14846	3.17896	8.43216	0.442923	0.0306763	5.87523	0.329953	6.15577	1.15289	0.914703	0.499424	6.70574	42.3873	6.79413	13.1744	22.04	1.36334	24.9334	2.70268	2.8683	6.49834	0.973319	0.250269	39.2296	2.43105	5.96255	266.869	1.14814	1.33804	0.553944	1.06395	0.148273	2.13323	0.192333	6.63503	9.35303	22.5431	6.44921	1.07921	75.2232	22.1536	5.27526	0.171234	4.08784	17.1751
TCGA-BH-A208-01A	Ductal	543.196	42.1787	19.8867	5.11915	53.222	7.26162	0.440285	1.60388	21.3515	1.42543	37.1337	2.89024	4.20737	2.37578	18.3722	507.791	8.35137	81.7281	136.001	9.85034	61.234	6.40024	8.10607	19.381	3.6513	3.97678	156.744	9.18076	23.1609	1250.68	10.7117	11.1318	3.09561	8.09121	0.961289	17.7526	0.920678	126.191	151.08	97.7705	10.9106	3.67754	104.346	154.458	107.582	0.977004	37.5843	25.9112
TCGA-BH-A209-01A	Ductal	24.9831	14.6476	6.93833	5.70808	5.14831	9.74511	1.63809	0.283495	1.88663	0.371844	5.56659	7.63541	0.421457	0.319294	5.89904	40.3522	2.87255	8.28967	7.19666	3.53916	15.4086	3.63342	1.09682	10.6712	0.477615	0.583774	7.24198	5.01704	9.09871	98.8229	1.8399	2.03667	0.459976	2.21213	0.284594	2.24775	0.0911509	37.7006	43.5696	12.4781	9.30028	0.603351	40.8507	25.1656	9.87735	0.0524364	9.7283	12.1026
TCGA-BH-A28O-01A	Lobular	433.798	44.1944	12.8431	5.60069	16.2934	7.60834	0.723524	4.09642	2.52567	1.10829	15.1325	1.19489	5.90857	1.40772	24.2458	134.938	8.528	35.5083	27.419	5.52107	32.5649	4.08738	11.3827	17.9363	1.3228	1.82569	69.7387	8.40852	14.2551	369.263	5.52564	5.38534	0.926724	10.7638	1.11894	11.1536	0.543713	65.6051	69.0856	41.9315	9.67584	0.872925	27.0801	143.416	28.3622	0.30483	25.544	18.8737
TCGA-BH-A28Q-01A	Lobular	65.9212	27.2143	13.3078	7.56299	13.7374	7.83362	1.89732	0.730742	6.65478	1.48254	9.36743	4.89115	1.38971	0.931288	6.93782	117.274	8.99427	22.9088	39.1229	4.63507	37.5931	3.15018	5.16678	7.22642	1.35316	1.42906	50.7766	11.5368	9.07393	195.408	4.14648	3.45451	1.07789	2.88201	0.232648	6.19702	0.146318	39.876	43.6683	25.4889	11.1048	0.960164	45.5979	39.3788	33.4981	0.170975	9.1513	20.2721
TCGA-BH-A2L8-01A	Lobular	169.231	39.8334	11.4478	5.33634	12.3383	5.92436	1.23374	1.17122	4.93215	0.972612	10.5173	3.58394	0.522149	0.948003	7.88534	115.086	3.68789	19.6833	22.7788	3.72208	26.2937	3.06824	4.79874	16.6383	1.18467	1.79486	60.5092	5.3882	12.1911	257.178	3.58786	5.03689	0.80299	3.57533	0.317923	5.93363	0.0931213	63.9046	61.6127	33.9978	8.36384	1.09058	29.1769	72.2143	21.3458	0.204076	43.3295	18.704
TCGA-BH-A42T-01A	Lobular	88.8762	17.4834	6.88496	4.28172	5.12137	5.98075	0.723757	0.517965	1.55287	1.05222	4.91402	1.77624	0.372288	1.13399	7.39907	79.6031	4.13822	14.8596	7.28003	1.51401	15.1844	1.74315	8.34118	8.40129	0.722964	1.47443	18.8263	5.44195	7.92721	182.146	0.76415	4.68318	0.407453	7.01772	0.744864	5.82823	0.568091	22.4992	16.4133	11.7066	22.5871	0.441582	18.2362	54.0834	7.19728	0.167263	15.65	30.1062
TCGA-BH-A42U-01A	Lobular	766.441	45.8267	8.13706	4.01162	2.68366	5.26723	0.702828	3.57788	0.59158	0.298984	5.12267	4.58758	2.33753	0.929821	10.0676	108.295	2.95299	29.8871	12.5645	2.81982	19.1047	2.22173	13.0347	18.0885	0.907802	1.61137	14.2008	4.50556	11.0131	248.606	1.92601	4.46104	0.285938	8.62582	1.2134	4.16966	0.374755	97.8949	61.0036	28.941	11.452	0.588702	16.0156	185.254	17.003	0.215585	26.1736	15.2166
TCGA-BH-A42V-01A	Ductal	151.99	31.373	8.18332	4.92314	4.86168	6.39487	0.885158	3.22488	2.19156	0.693898	5.31309	1.63386	1.72145	1.24815	12.4091	91.1065	4.02252	23.4901	16.1459	3.38223	24.604	3.53089	8.66142	12.6728	1.16126	1.49901	33.5414	5.32477	8.16773	192.686	2.13354	4.67629	0.70256	9.37868	0.704691	4.38983	0.650324	58.506	54.9015	28.8155	14.8353	0.690282	24.2427	99.7688	20.0928	0.117728	17.1913	16.4288
TCGA-BH-A5IZ-01A	Ductal	44.295	26.1716	4.39011	9.41672	3.16191	15.3657	0.332604	0.110887	1.66928	0.731946	4.19443	2.35235	3.0882	1.1298	4.2074	53.5742	5.37494	7.05688	11.6336	1.94228	28.9635	2.93783	4.33987	11.9044	0.322324	2.93036	7.79685	3.99246	1.89725	106.585	0.837083	17.9808	0.198103	70.6512	0.731807	4.3263	0.0178266	85.2426	64.3752	19.9269	14.6342	0.414521	102.723	45.2455	4.19735	0.205102	6.19604	56.7397
TCGA-BH-A5J0-01A	Ductal	197.595	31.0591	8.13625	3.54316	7.5999	3.69004	0.727549	0.785883	3.22931	1.67481	7.82767	1.78897	0.726752	2.16203	8.44463	240.87	3.25682	18.8121	28.8086	2.50895	23.5172	2.07778	5.10867	12.1006	0.915606	2.7598	56.9537	4.71703	11.6648	480.02	1.92875	7.61497	0.590382	8.0439	0.939424	8.46157	0.410607	72.428	55.8795	19.5459	14.5535	1.14884	30.6423	107.691	17.6438	0.368285	23.7631	31.4192
TCGA-BH-A6R8-01A	Ductal	22.0704	22.9637	5.41302	2.61527	2.55054	4.64277	0.764624	0.43529	1.32631	0.977972	3.36233	2.06613	0.0980109	0.743164	4.68592	69.0046	1.55753	6.11783	4.94911	1.18227	23.3176	1.01679	4.59601	4.59558	0.557308	0.78438	16.7296	4.08315	7.61565	74.5083	0.626795	4.23075	0.262272	2.23492	0.142988	3.26872	0.141316	36.7002	21.5227	6.981	13.0971	0.380512	25.7475	23.5409	3.34998	0.139725	11.5951	16.6607
TCGA-BH-A6R9-01A	Other	262.211	81.7251	18.3319	6.33054	33.3861	8.04238	1.57241	3.42167	22.5383	11.2522	42.817	6.77899	0.776042	4.02676	22.5531	453.006	9.20522	61.9222	82.8693	11.3314	23.2608	5.35396	9.48336	46.2098	2.00623	24.7003	99.7966	9.43603	33.7556	872.909	10.0991	41.7269	2.6055	18.3394	0.794924	33.9926	0.374959	248.805	232.033	124.068	15.211	2.92923	115.082	231.805	24.296	0.731849	107.694	78.2627
TCGA-BH-A8FY-01A	Lobular	45.6961	15.2665	4.52893	5.75869	0.529969	4.91763	2.25729	0.17208	0.558107	0.11725	0.651942	0.567934	0.190445	0.596081	3.44871	8.17178	1.63897	3.48822	3.14494	0.717648	16.7415	1.28926	4.16653	1.04556	0.901714	0.0866183	2.54287	2.05333	4.55993	63.2673	0.133233	1.04399	0.0890356	2.12655	0.202604	3.0055	0.0507174	16.3788	3.19078	6.17971	8.72954	0.16312	16.5047	22.6548	1.11465	0.0132619	7.3863	9.76333
TCGA-BH-A8FZ-01A	Lobular	144.332	37.0053	10.2276	7.10922	7.47721	8.25034	1.22073	1.43574	1.60618	0.542824	5.50189	18.7289	1.46071	1.07368	9.99996	93.7421	4.64632	18.7932	20.3485	3.6167	21.7509	4.02213	4.95722	16.4562	0.881051	1.2499	31.6989	4.42479	13.6207	226.043	2.47634	3.53778	0.646632	5.99756	0.550092	5.0123	0.375073	48.6112	53.5241	25.2931	7.46061	0.456763	37.2388	82.4281	15.6668	0.184193	17.8499	23.0671
TCGA-BH-A8G0-01A	Lobular	165.662	32.4578	11.0378	6.67233	12.6254	6.66741	2.43323	3.18177	2.07982	1.68341	12.3304	1.68927	2.46139	1.63638	14.0437	171.599	5.85874	23.7463	24.7423	4.93918	29.6094	3.97811	7.20725	14.4854	1.40699	1.7381	80.8453	7.39173	9.66736	362.285	4.37955	6.26312	1.32551	9.00955	0.873323	10.0348	1.52886	83.8152	81.1796	29.9621	10.8117	1.2692	32.7195	110.919	33.4713	0.251667	21.2573	20.4212
TCGA-BH-AB28-01A	Lobular	83.9761	19.4079	9.78145	3.57869	9.55242	6.55008	1.01522	1.25681	1.86283	1.05467	7.26467	3.96089	0.934652	0.802099	7.74618	139.497	6.44459	14.0179	13.6006	4.15744	34.571	3.05962	8.90129	9.36638	1.01344	1.1018	19.113	11.2055	11.5108	208.9	2.39686	2.31065	0.713569	4.39385	0.341038	14.641	0.327176	63.2835	55.4633	16.3542	14.0059	0.709967	28.6928	46.9109	22.9814	0.198818	13.296	16.944
TCGA-C8-A12K-01A	Ductal	50.8258	16.3795	6.15571	4.14097	2.30386	7.67904	1.63995	0.0427413	0.905301	0.440118	4.88647	2.30918	0.704885	0.525802	3.95871	71.2379	6.87236	8.82898	10.6809	7.98819	15.3845	6.74932	1.94329	12.0482	0.603194	1.29673	6.50135	1.69924	11.2678	444.047	1.49179	2.91373	0.32709	27.247	1.19822	2.12594	0.0491292	93.4414	171.568	20.8161	13.2378	0.489327	70.8103	23.6065	4.30182	0.244086	6.11197	13.7905
TCGA-C8-A12L-01A	Ductal	48.2489	20.8925	12.7494	11.1693	7.18398	14.3543	0.418883	0.0866329	3.55621	0.877692	11.7318	41.8898	0.767389	1.42537	3.79724	55.2949	10.3767	11.8394	17.0891	12.1615	17.193	1.48113	2.4672	10.9383	0.360773	0.919923	3.5195	1.6687	4.51089	158.435	1.48109	5.6116	0.438689	3.96191	0.502485	2.97533	0.00452639	40.5973	21.8724	21.2092	7.37472	0.519157	53.2375	38.2495	4.61491	0.0650974	8.06137	40.9522
TCGA-C8-A12M-01A	Ductal	38.3675	19.766	10.3967	7.74693	1.62503	7.17697	0.316079	0.0622172	2.52692	0.265714	1.70251	1.30211	1.03639	1.02634	9.27872	33.9115	3.74074	7.93338	18.5938	1.62174	17.1747	2.95628	3.72286	3.75367	0.589479	0.0555178	4.734	6.52964	3.02832	81.9871	0.520983	1.37772	0.170894	2.63862	0.354426	2.67507	0.0789461	6.04746	6.04237	12.912	4.93844	0.65453	56.6938	28.9882	2.3009	0.10686	10.4295	26.6987
TCGA-C8-A12N-01A	Ductal	171.751	30.9464	11.655	5.84391	22.5617	7.73625	0.585553	0.737745	6.73802	1.77871	14.374	3.41817	1.40892	1.27502	7.20996	256.284	5.22495	19.9536	68.5989	4.45629	20.14	3.8592	5.84523	10.4523	1.15807	1.9087	208.854	3.24566	16.3508	383.3	4.72596	9.01299	1.88143	6.93089	0.379797	10.796	0.369491	48.5148	63.8815	35.9541	11.9307	1.94182	54.4096	72.4373	18.0831	0.564195	19.3445	20.5183
TCGA-C8-A12O-01A	Ductal	184.436	37.8524	12.4627	7.94479	26.7271	8.33457	1.00174	0.499626	12.0437	1.43265	16.9789	2.60605	1.53505	1.31494	9.47335	217.635	8.79252	25.8931	71.5035	4.88965	35.5227	4.90348	4.86454	16.3334	1.08675	3.23892	108.871	5.63931	22.1433	384.968	4.8582	7.38286	2.15588	4.77832	0.268325	7.53353	0.0624721	50.3486	59.8112	54.2097	10.2201	2.13889	92.6124	75.8909	26.9409	0.449229	14.8523	26.2346
TCGA-C8-A12P-01A	Ductal	102.234	42.4012	16.7046	5.37328	12.8904	10.4165	0.352937	0.323259	8.50156	1.31866	17.543	3.16723	1.58652	1.772	6.15352	201.986	6.26047	17.6617	51.4357	3.67285	26.2253	3.17584	2.45806	12.5401	1.32846	2.20134	54.1496	3.8113	13.2931	395.361	3.85305	6.52661	1.10121	4.1204	7.23667	6.80893	0.0622249	50.285	51.2723	56.1784	5.78044	1.36702	77.0849	58.179	11.719	0.255687	13.028	81.6475
TCGA-C8-A12Q-01A	Ductal	103.086	31.9282	14.0129	7.41902	15.2278	8.83514	1.50153	0.40112	8.71097	1.47089	12.0335	6.2359	1.85886	1.43229	7.66179	176.403	9.31192	16.3567	41.444	3.71166	19.7801	4.71667	2.6075	14.4154	1.25731	1.56257	16.6257	3.39624	11.7075	272.872	3.2253	5.1666	1.04605	3.29179	2.96032	4.67464	0.0856335	30.8146	36.0502	31.7097	8.15279	1.01844	90.4017	57.1683	12.9115	0.207421	11.637	24.7178
TCGA-C8-A12T-01A	Ductal	197.494	61.0769	7.58112	5.78499	15.3516	5.81407	0.292635	0.321151	8.4461	1.21181	15.1091	3.55689	0.432835	2.34725	6.77674	407.929	4.77772	29.4005	65.9068	4.39867	24.0179	2.61132	4.13104	17.7968	1.5251	2.81291	95.4462	2.89762	15.4927	380.29	3.42636	9.86629	1.19056	7.01891	0.520828	11.2374	0.141301	60.3144	50.3504	38.8961	8.82827	1.54708	49.9734	109.365	13.7795	0.292122	19.7182	26.3918
TCGA-C8-A12U-01A	Ductal	24.9287	16.0589	5.13032	8.36019	1.01878	6.25773	0.189412	0.0260228	0.667634	0.187286	1.19468	1.37606	0.343667	0.422259	2.88827	21.9836	5.36008	3.53289	2.47309	0.697725	19.7583	1.02193	1.16293	3.92184	0.491674	0.100623	0.942453	1.00249	2.54304	60.1883	0.234963	0.982173	0.0660518	0.583831	0.283006	5.33119	0.0135963	7.49448	7.6903	7.53197	4.1113	0.217236	22.9828	12.0102	1.84288	0.0651798	5.43051	45.798
TCGA-C8-A12V-01A	Ductal	60.9037	18.9537	8.80752	4.81995	9.00939	14.6897	2.45804	0.322235	0.986936	0.290188	3.82907	3.42487	0.611694	1.67969	5.22541	44.6021	5.0376	6.56127	15.1404	2.92737	14.8768	9.09777	2.01069	28.1949	0.460558	0.613414	1.71502	5.41235	17.187	112.862	1.31643	3.81134	0.245372	9.10397	0.353037	1.923	0.0583652	59.6722	104.277	24.0648	11.1134	0.737827	74.9151	34.2524	5.95047	0.271189	7.09441	18.0055
TCGA-C8-A12W-01A	Ductal	140.379	28.594	8.7741	6.45439	10.9215	6.78771	0.845555	0.208835	8.0151	1.32602	18.5298	4.29239	0.982923	1.31236	11.0429	457.419	9.02302	20.1138	62.0342	4.88762	21.0158	3.577	3.26506	12.1563	1.47903	2.25138	40.8597	5.02405	17.7435	461.471	4.38689	4.63269	1.3176	3.18613	0.216299	5.99064	0.236038	48.2553	49.1126	29.2064	7.36003	1.59848	47.2456	75.1639	13.4203	0.333059	10.3908	22.751
TCGA-C8-A12X-01A	Other	96.4966	10.8777	3.69489	2.51706	1.8015	4.41885	0.213496	0.0175487	1.05227	0.126298	1.7423	1.44643	0.729181	1.11915	19.081	46.7164	4.75886	5.14661	6.72314	1.05348	16.6129	1.5874	2.60113	2.44914	0.304499	0.407137	6.25882	4.75931	8.18399	109.391	0.475349	3.15182	0.14031	1.9088	0.169643	2.76623	0.0916885	13.8443	7.20077	9.92278	12.8798	0.517966	34.6154	38.9806	4.74261	0.0791185	10.346	16.6999
TCGA-C8-A12Y-01A	Ductal	199.323	49.4448	9.56471	2.89474	4.58238	8.05858	0.375312	0.323921	2.49991	0.768547	6.75573	2.44615	0.555561	0.708011	7.5528	198.141	3.19372	13.7825	17.1451	2.04519	23.9745	1.57966	5.81504	4.50726	0.729941	1.53154	21.164	1.74376	10.0093	309.374	1.21049	5.27571	0.352365	5.34934	0.528665	3.08883	0.101105	57.4225	41.5722	20.0093	10.218	0.973262	28.7507	72.0881	9.87436	0.568986	15.2358	17.9351
TCGA-C8-A12Z-01A	Ductal	47.4832	31.525	13.8239	8.20801	11.7546	8.38755	0.20533	0.0983062	6.42898	0.998559	8.72145	3.00655	1.34646	0.867745	3.18537	122.363	4.50212	16.5746	23.0803	2.43188	36.7493	1.75378	1.62298	9.05957	0.93941	1.38828	43.5615	2.17017	5.68961	240.807	2.14091	3.82828	0.885268	3.03604	0.23758	4.63942	0.0446634	14.7319	16.369	19.1925	8.21558	0.644798	65.8921	27.5412	4.82076	0.282629	8.38335	24.5801
TCGA-C8-A130-01A	Ductal	174.487	24.5399	6.69613	3.92888	7.09294	8.84588	0.287655	0.354667	4.28775	0.775578	8.19849	5.341	1.63364	2.14809	8.06581	133.919	5.61299	13.913	25.0709	2.7925	25.2362	3.06488	5.53017	9.91252	1.02567	0.878223	19.3719	3.07076	8.35539	375.003	1.55523	4.64244	0.580646	4.37995	0.621423	4.55871	0.148245	25.2029	28.4857	26.7312	9.27045	1.14992	39.255	64.748	7.81205	0.293153	14.6408	40.6955
TCGA-C8-A131-01A	Ductal	86.7274	38.4351	11.4612	7.60659	13.8882	8.27295	0.297371	0.129993	5.90486	2.65794	18.2685	5.52845	3.16828	1.93927	5.57425	134.763	8.92934	15.6719	26.3787	4.50023	21.2678	2.7235	4.77007	9.61278	0.798643	2.47456	66.1968	1.81615	4.15435	415.824	2.94777	8.9802	0.742391	14.1707	3.09969	10.7976	0.0815021	31.0419	50.977	44.9109	8.68668	1.29187	40.7075	60.4311	6.4518	0.221405	19.4684	27.6922
TCGA-C8-A132-01A	Ductal	121.521	31.8072	14.9278	8.37973	23.3837	10.8008	0.83803	0.518976	9.13322	2.70895	16.1154	3.30162	1.85428	1.87613	9.08753	234.809	9.06829	23.3494	36.2293	4.81311	24.589	5.24638	3.94391	23.4141	1.82624	3.11324	18.0058	5.18132	15.2934	413.943	5.72843	8.73185	1.71689	4.45015	0.284573	6.93153	0.0729154	60.7723	70.3598	42.0662	8.65288	1.09739	54.6095	62.3644	17.7425	0.235947	29.6304	37.4803
TCGA-C8-A133-01A	Ductal	7.27195	6.02909	3.83731	2.70134	0.442954	2.62302	0.440825	0.0042058	0.348803	0.0186272	0.298061	0.225564	0.140891	0.206324	2.13362	3.83277	7.37615	2.42275	2.81789	3.49742	22.7937	0.627536	0.203129	0.550286	0.285423	0.00750585	0.764907	2.14841	3.47055	19.1252	0.0373522	0.784936	0.0256207	0.414504	0.172793	1.00304	0.0483437	2.03751	0.812572	1.83969	3.1184	0.130407	20.9889	7.04435	0.32663	0.0126412	2.57069	9.07174
TCGA-C8-A134-01A	Ductal	46.1419	55.0525	10.2378	7.68597	5.74875	13.8006	0.892615	0.36852	0.998495	0.566451	3.55952	7.15922	0.790421	0.755859	7.56547	45.5895	13.2012	5.06	13.325	1.44109	30.9266	4.83282	4.87385	9.63081	0.608514	0.526141	3.26665	2.90614	9.49119	379.65	2.17934	3.01314	1.85207	5.11706	0.429591	3.00278	0.0996698	47.1176	47.8548	87.48	4.35393	0.431726	159.187	107.319	4.00562	0.247592	18.3224	24.9284
TCGA-C8-A135-01A	Ductal	96.3281	18.308	11.3796	4.49636	10.2902	8.34615	0.621622	0.243746	3.69953	0.591848	8.90862	2.18478	0.845727	1.11667	6.69532	186.873	5.39172	17.1021	22.0337	3.39665	22.5374	3.16098	1.97985	14.3108	1.20698	1.08368	7.30247	2.87958	10.828	321.908	2.63945	3.25243	0.729394	2.87303	0.682079	5.08172	0.259172	26.7201	28.4608	20.0635	7.56133	0.884792	32.4973	51.3419	8.95715	0.141382	16.5797	20.9727
TCGA-C8-A137-01A	Ductal	83.8553	20.8446	16.3217	10.3652	13.1241	10.7893	0.217553	0.0935545	5.57174	0.484973	14.5425	2.64559	1.75602	0.811988	5.33001	173.097	5.86852	22.9973	28.5856	3.06088	28.5921	2.37938	2.59917	7.87606	1.26586	1.57096	84.0994	1.53991	9.07833	299.953	2.4284	4.1708	0.777152	3.55217	0.657736	3.25785	0.0355493	18.4799	23.0852	24.4889	5.89891	1.0523	50.6897	37.5116	7.48008	0.293975	8.74812	18.9178
TCGA-C8-A138-01A	Ductal	183.647	29.4039	7.00755	3.62393	13.389	6.18082	0.726432	0.436089	3.87684	1.41958	11.6449	2.12217	0.957987	1.09599	7.4512	222.036	3.28792	20.45	25.6217	2.20265	18.4863	3.32929	3.47886	13.1233	1.26114	2.77062	75.0574	3.08778	10.2575	469.126	3.76064	8.65983	1.09085	7.98779	0.453182	8.11006	0.205063	52.4438	60.1626	31.7042	9.3318	1.08693	21.2414	76.5503	12.3052	0.235933	28.5545	11.0681
TCGA-C8-A1HE-01A	Ductal	53.2518	20.8428	11.9712	7.46625	3.90756	9.76758	1.30157	0.21868	2.90436	0.595639	4.48848	1.29627	0.546602	0.475323	4.35438	78.1946	6.63568	4.80263	18.0433	2.33583	30.716	2.66467	3.74394	4.24094	1.12653	0.460514	18.8526	6.68892	8.57451	160.968	1.35949	1.7657	0.549511	1.7452	0.391084	2.90413	0.123396	17.8366	19.0676	16.2249	8.5052	0.71717	35.0762	21.363	6.3462	0.157747	4.40887	17.8591
TCGA-C8-A1HF-01A	Ductal	212.842	32.5568	7.46481	3.83023	12.2491	7.6256	0.647653	0.225486	5.86879	0.909159	22.2122	3.36016	1.22787	1.85271	5.4274	182.735	3.62316	19.3765	36.2952	5.57606	24.2463	2.30113	3.28767	12.5061	1.25661	1.83743	63.7093	2.60596	10.5225	346.819	2.72803	7.26907	0.790472	8.21725	0.97678	4.50682	0.0177829	54.8134	61.2446	39.5872	8.2735	1.10606	48.2679	75.0126	11.8415	0.319687	15.4764	15.393
TCGA-C8-A1HG-01A	Ductal	83.7718	12.5424	5.30652	4.59116	4.81141	6.2184	0.791957	0.204465	2.62539	0.103762	7.6068	1.70499	0.323809	0.524024	7.8449	93.7115	2.73371	7.00351	19.2978	2.13138	10.3161	2.26159	3.10726	8.31049	0.666854	0.364896	27.5876	2.96361	6.78893	186.965	1.74778	4.19117	0.436266	2.6776	0.164712	2.09788	0.0400607	32.1722	36.3304	16.8703	8.23568	0.561331	33.1109	29.1421	7.58781	0.102425	9.04467	20.3713
TCGA-C8-A1HI-01A	Ductal	192.634	26.4003	12.1391	5.63892	2.72875	7.66039	0.713333	0.33277	1.10727	0.165331	3.50552	0.380543	1.91838	0.231829	3.86684	71.2627	3.66795	3.39198	16.2899	1.72339	19.4923	2.20409	4.49758	7.47986	0.970574	0.90604	39.934	4.95357	7.88118	146.891	2.36808	1.64575	0.409329	2.37921	0.598007	1.79449	0.258569	35.4429	35.7666	24.3053	5.74187	0.669044	33.1512	51.3199	7.16921	0.12823	4.47582	15.072
TCGA-C8-A1HJ-01A	Ductal	33.8304	34.2227	6.84704	4.25678	3.91948	10.1799	0.451415	0.134823	1.42917	0.268704	3.02267	22.9355	1.59523	0.457891	2.84427	13.1437	2.07167	9.9238	9.85637	1.0951	11.6142	4.31667	1.19005	4.50151	0.890702	0.745892	1.36931	2.25413	3.04204	134.203	1.38896	3.54447	0.278902	1.9067	0.10861	1.58933	0.0375691	12.9336	19.6497	20.9285	4.04919	0.30281	43.5145	21.2597	3.65467	0.0675387	13.0683	32.1605
TCGA-C8-A1HK-01A	Ductal	39.3751	8.88882	7.36927	6.61888	4.02866	12.6725	0.58583	0.209636	1.40453	0.551275	2.38268	1.11938	0.517693	1.6448	3.26568	33.7533	6.73801	4.50101	8.07189	4.29825	27.2936	1.47164	0.494607	6.67306	0.831916	0.202651	14.3593	1.51087	4.81511	119.171	1.00848	1.91668	0.360834	1.48027	0.464415	2.04749	0.20537	8.63842	11.8605	18.5084	4.06623	0.432298	41.8781	15.5886	4.60819	0.0918891	5.36883	26.1554
TCGA-C8-A1HL-01A	Other	130.703	21.9964	11.337	6.97016	8.96699	8.09475	0.735245	0.134808	7.10142	1.18448	6.93997	3.93292	1.97503	1.4047	7.09613	84.7169	5.83187	11.6902	23.346	3.01693	34.2483	4.37703	1.96268	7.35876	0.757914	0.535494	8.14511	2.79097	8.69295	290.033	2.62622	3.69123	0.847709	1.9234	3.05827	6.22263	0.345356	14.8275	16.6542	35.4737	7.03634	1.44431	43.823	43.072	9.58047	0.104565	12.447	23.8685
TCGA-C8-A1HM-01A	Ductal	17.6184	12.0485	8.28218	13.6004	1.81968	10.2411	2.24936	0.234567	0.741235	0.240481	3.52568	2.03295	0.346996	0.622894	4.13453	29.7301	3.23466	4.24212	10.3566	2.34305	17.0515	1.80126	7.37904	8.20945	0.29814	0.310088	1.56976	5.43854	6.9919	55.901	0.736841	1.86901	0.176962	1.46183	0.104979	1.33752	0.0272347	32.0885	33.7422	8.82835	6.63717	0.318587	29.0955	14.8027	2.68135	0	5.04263	24.5829
TCGA-C8-A1HN-01A	Ductal	76.037	11.891	11.0516	7.12187	7.09791	9.56835	0.645383	0.113007	2.58031	0.514937	3.73992	1.64647	0.739207	0.619985	12.551	48.4317	4.36345	6.76144	17.008	1.05911	17.0947	1.95636	4.46626	7.61406	0.703897	0.581761	31.7014	3.45595	6.47456	172.796	0.810622	2.53536	0.34917	1.24852	0.105042	2.29325	0.14988	13.1435	11.568	17.9274	6.20872	0.609046	53.8998	26.5759	3.25911	0.23515	6.5623	15.5244
TCGA-C8-A1HO-01A	Ductal	47.0926	16.4171	6.80716	2.35406	2.23153	7.07022	0.247255	0.226463	1.19008	0.250747	2.40797	0.867896	0.575147	0.3254	15.156	61.2497	6.1544	5.19386	13.1368	1.38577	31.0494	1.46748	2.79968	2.70346	0.621332	0.155445	15.7279	4.98955	5.22544	159.851	1.13713	1.50316	0.421164	1.07304	0.10525	1.71802	0.728138	17.7969	19.5412	14.0499	5.90225	0.641419	26.8355	17.5755	5.94804	0.117809	9.15781	21.153
TCGA-C8-A26V-01A	Ductal	47.1662	17.145	13.4826	8.40139	4.24351	8.98062	4.4372	0.273216	3.61176	0.609753	4.61802	3.35959	0.827795	0.589609	3.72116	87.0104	4.41725	11.2967	33.7508	3.19649	33.8726	1.30843	4.50756	4.15192	0.849382	0.540924	20.3276	3.05232	6.37372	96.1896	1.47862	4.29035	0.386835	1.20576	1.22773	4.90924	0.209663	40.8005	25.0749	15.1891	4.64771	0.600742	54.4876	22.4916	4.29094	0.115481	6.80564	24.2492
TCGA-C8-A26W-01A	Ductal	80.6956	35.5809	8.92532	7.27278	8.36847	10.1301	1.4103	0.59371	2.60559	1.41214	6.91853	3.18541	1.12193	0.597448	7.80504	116.733	6.10749	8.2071	18.3314	2.20572	22.7269	3.32197	2.69535	7.87678	1.04121	0.988924	37.2391	4.13048	10.3992	309.694	2.33175	4.16915	0.890789	3.39346	0.467652	11.1781	0.202205	39.7929	44.0443	19.3204	7.9745	0.967647	35.6553	45.168	9.53381	0.224714	14.5236	19.7636
TCGA-C8-A26X-01A	Ductal	90.1694	28.6786	8.2361	7.67624	5.28313	5.9394	1.24237	0.153507	2.50344	0.57128	7.60895	11.7643	1.21142	1.2551	5.36569	84.7763	3.20005	16.2731	18.0109	2.91791	11.7412	3.12018	1.97422	10.4019	0.54916	1.25563	22.5602	3.35434	7.84816	274.312	1.94272	4.18551	0.459446	3.71561	2.68964	3.83441	0.0980272	48.6217	45.5918	17.6232	5.15462	1.045	36.5884	42.2604	11.0537	0.230695	20.2961	31.0487
TCGA-C8-A26Y-01A	Ductal	54.5173	17.7003	14.024	6.24373	2.00821	29.2498	0.85089	0.15993	0.996623	0.516481	1.75239	1.4772	0.34343	0.4124	4.43765	32.6649	9.12639	3.69203	7.83699	1.08252	17.8484	2.17912	1.32436	9.45507	0.582416	0.285417	8.7406	1.87912	2.13716	179.235	0.627322	2.99035	0.187747	2.23187	1.82518	2.45641	0.12534	8.71837	9.83437	9.07099	2.58508	0.315227	39.6217	19.4923	2.05222	0.0801159	8.07515	8.91352
TCGA-C8-A26Z-01A	Ductal	58.2127	13.5959	7.66781	8.5749	9.15238	6.32964	0.362617	0.598832	5.67199	2.21828	7.00639	2.011	0.221254	0.751038	6.65396	115.781	7.49195	8.89739	21.4418	2.14849	43.8557	1.92716	3.58593	8.44323	1.1715	0.982263	28.4338	3.47394	5.33799	162.266	2.28765	4.37018	1.04275	3.985	0.212826	6.1712	0.230057	19.4654	25.1117	22.4651	5.37236	0.806036	47.5432	33.6201	6.17687	0.238221	10.1226	24.8353
TCGA-C8-A273-01A	Ductal	125.507	28.7177	8.95314	8.7732	13.903	7.37287	0.295915	0.196559	5.07602	1.16388	10.4646	2.53534	0.68268	0.764312	8.1272	164.747	6.64206	14.3137	26.1562	1.61492	30.4889	2.78138	4.0279	8.56017	1.07756	2.50127	39.5026	5.59022	10.1573	284.888	2.33388	5.78926	0.82158	2.52678	0.299477	8.55391	0.107163	30.0095	29.8938	25.9216	10.395	0.815334	74.8909	51.4271	11.6453	0.321082	13.7216	33.7587
TCGA-C8-A274-01A	Ductal	38.3869	27.0017	13.9975	5.6504	3.65304	9.94223	0.644723	0.175897	1.99401	0.331089	1.94041	1.53917	0.354109	0.617301	2.58325	76.0833	10.8436	7.09144	18.7966	2.33034	29.6293	1.94377	3.36152	5.22296	0.681633	0.306065	11.2901	7.76547	4.85315	83.6569	0.835753	1.84399	0.329827	1.54329	0.701407	3.71726	0.20678	16.1336	12.1563	9.64357	8.38642	0.395935	45.7733	18.9728	3.37978	0.118954	3.50017	21.4652
TCGA-C8-A275-01A	Ductal	39.4157	18.7384	11.5663	8.84952	7.27964	6.44019	0.794888	0.102956	3.14308	0.375238	10.5316	2.02463	0.439408	0.984242	3.86693	57.6453	4.31413	6.44175	15.9885	2.82137	19.233	3.20571	1.15025	9.40459	0.641801	0.581844	3.84017	2.28719	7.75476	123.747	1.8173	3.44702	0.556953	2.46454	2.71626	2.83099	0.0179308	25.8212	36.5915	18.7187	5.1455	0.601117	41.0735	27.106	8.50506	0.103151	8.95217	14.812
TCGA-C8-A278-01A	Ductal	55.3758	14.8633	9.65398	7.4781	11.6073	12.5324	1.7049	0.181603	4.92746	0.689405	14.7896	2.03825	1.71866	0.871309	3.77258	86.785	3.27761	20.5034	35.2233	3.98432	18.1075	2.92739	1.64186	10.5793	0.967006	0.748509	11.8264	2.28536	11.2668	202.802	3.13351	3.83566	0.673317	4.65118	0.376188	4.42497	0.049701	47.9516	53.4803	37.5346	4.91849	1.12927	51.3406	33.3309	12.635	0.16895	10.2855	15.6032
TCGA-C8-A27A-01A	Ductal	80.7623	18.1787	6.37688	8.29774	4.89975	11.2205	0.446935	0.0405491	3.63977	0.209521	3.07249	1.10898	0.621131	0.435247	18.2628	24.3752	5.95573	6.68442	15.0387	1.27107	23.1887	1.51816	7.72113	7.59791	0.618467	0.152772	15.324	1.90228	6.52786	180.919	1.32845	2.77238	0.259023	2.78877	0.141551	5.76994	0.103576	8.6195	8.0864	40.2458	4.27932	0.924161	47.5178	18.9927	3.27781	0.0406257	20.5203	22.2866
TCGA-C8-A27B-01A	Ductal	18.4328	30.6562	5.903	6.47191	3.65864	20.932	2.08142	0.0389439	0.893285	0.277884	2.8091	1.63915	0.77216	0.489864	2.68853	13.8729	7.68699	3.97911	7.65195	1.40758	20.5475	9.75716	0.324292	16.8715	0.323688	0.36295	1.21622	1.18354	5.70618	46.8867	0.691731	1.66246	0.154863	7.36943	0.104575	1.74233	0.00904329	46.9771	38.2572	23.3131	10.8028	0.304459	110.064	10.8416	4.38024	0.0390175	3.20735	17.3002
TCGA-C8-A3M7-01A	Lobular	266.086	19.0003	9.80555	6.67077	1.59408	7.2966	0.57893	2.08897	0.834484	0.138977	2.39167	1.53362	1.4526	0.53117	13.3114	106.019	6.18373	8.27143	13.1418	3.33535	19.314	7.31011	9.10075	7.68348	1.51073	0.256005	15.628	8.21324	8.36231	193.846	3.00581	2.48188	0.844841	11.4168	8.21193	1.53041	1.58798	46.5922	51.9691	55.7299	13.3792	1.27769	44.921	114.523	18.7135	0.242527	9.80464	8.44695
TCGA-C8-A3M8-01A	Lobular	85.51	25.242	11.0676	7.67913	5.95855	7.84105	0.249997	0.171731	4.96025	1.55042	9.57385	3.88794	0.802789	1.81121	11.9405	103.898	6.44791	9.34034	17.1868	1.59125	27.2169	3.74498	2.83806	4.47465	1.01195	0.935155	22.5691	4.01013	5.8217	403.247	1.11454	6.12402	0.432541	4.85841	0.510805	12.2854	0.151844	11.2141	10.0539	22.6409	9.51362	1.02925	45.0312	61.0019	5.88823	0.211761	20.0854	30.8855
TCGA-C8-A8HP-01A	Other	93.1072	16.3405	6.88117	4.6332	3.50764	6.92472	0.675908	0.723695	1.23331	1.15157	7.28376	3.02382	0.438297	1.13817	4.99117	94.0447	4.814	9.31567	9.23545	2.04786	36.2667	1.57067	3.52918	9.48771	0.531366	0.920318	4.7288	2.5108	6.06289	167.057	1.15844	4.84923	0.381131	8.59389	0.900672	5.24533	0.149435	39.2864	35.3286	14.6866	7.80087	0.379845	46.3061	47.1356	8.98813	0.0911755	24.7183	14.8442
TCGA-C8-A8HQ-01A	Other	105.87	33.1623	9.85855	5.78869	12.9546	6.59503	0.946957	0.535187	6.83914	3.01631	31.7985	7.39739	1.77757	2.44668	7.48093	342.175	8.99153	35.0885	43.0272	4.06563	37.7591	3.05997	5.58899	15.446	1.70165	3.84396	51.6719	6.41163	14.1022	517.88	3.4596	10.6227	1.09064	13.3129	0.773923	14.482	0.174192	57.5605	64.8406	31.1462	13.3315	1.31049	41.1499	76.871	15.6754	0.316445	24.612	36.0197
TCGA-C8-A8HR-01A	Lobular	164.393	28.4933	10.8712	5.15665	9.20561	6.65465	1.20383	6.91675	3.41218	1.35035	14.1323	5.76623	3.26894	2.68572	17.0401	276.052	5.86149	55.1601	27.4225	5.73185	35.8019	4.31907	9.14004	18.0845	1.54514	1.32923	54.1754	7.22187	17.1081	580.77	5.08293	8.65959	1.40296	8.05669	1.73686	10.4091	0.75099	98.2293	94.0183	39.9117	25.1982	1.22846	34.0192	149.112	49.9448	0.471297	59.9607	28.9413
TCGA-D8-A13Y-01A	Ductal	53.1836	16.5164	6.04771	5.10812	5.40774	6.46421	0.138737	0.137872	4.43412	0.590927	7.51102	2.55349	1.32369	0.815657	6.26526	76.6879	3.53418	9.45394	14.2207	1.31785	24.4291	1.24148	7.78473	12.789	0.651667	0.428607	18.3412	6.40784	2.68327	128.686	1.46145	4.96636	0.436875	1.68915	1.16083	2.40105	0.0929487	11.6833	9.69284	18.9769	12.3138	0.440223	27.4278	26.0822	3.71006	0.0935736	10.336	29.9589
TCGA-D8-A13Z-01A	Ductal	98.546	36.6415	10.4191	5.27355	11.0158	15.4914	0.919533	0.273413	5.48527	1.83058	12.1618	8.23382	2.19896	2.03449	8.70428	176.244	6.29043	22.1932	37.7002	3.86332	30.0477	3.90954	2.49731	16.8371	1.01802	1.83742	33.147	3.63712	12.1038	309.098	2.9518	6.7721	0.858808	2.82916	2.5295	5.53038	0.0491056	45.0659	40.5207	43.1594	5.20439	1.16159	72.1607	70.857	12.2739	0.243969	16.8267	37.2861
TCGA-D8-A140-01A	Ductal	30.1437	17.5971	8.99195	11.3882	4.32743	7.61425	1.5247	0.330011	4.51538	0.651791	5.80515	0.979363	0.445305	0.972705	6.75397	83.833	4.2982	10.9047	19.9207	2.56639	32.617	3.0165	1.84936	7.3585	0.749739	0.573034	20.5295	3.50471	8.6472	161.725	1.27532	2.86953	0.553524	2.99087	0.269442	4.15593	0.260966	21.3249	23.4607	22.2322	10.3801	0.848276	39.069	33.3848	6.04901	0.107233	11.9407	24.393
TCGA-D8-A141-01A	Ductal	167.638	46.5844	12.6538	6.58321	31.1302	7.23372	1.64585	0.853229	12.3113	3.15229	31.008	9.39287	2.22669	3.75857	12.1606	434.121	7.28546	34.0428	92.8769	6.05307	36.1668	6.15971	4.82848	20.9919	1.89677	2.58705	209.795	7.97586	25.8992	551.986	6.65362	10.725	2.87065	10.0299	0.55759	16.38	0.623202	73.875	109.545	44.3609	13.7197	3.04998	73.5142	108.745	32.0435	0.457951	25.4363	32.1559
TCGA-D8-A142-01A	Ductal	367.609	58.0656	11.9738	4.60902	13.0613	10.1577	0.742558	0.271677	11.0842	1.48972	16.4684	5.21228	2.83085	1.67287	8.33737	192.263	11.1277	29.4278	55.5417	5.42238	31.6629	6.30295	3.4114	18.4502	1.05754	2.47811	54.8795	4.47877	13.1551	553.891	4.57282	7.07501	1.21333	6.89337	0.218858	4.35681	0.126174	48.3692	45.773	92.1343	5.62579	1.57624	78.5909	87.8762	14.32	0.272191	15.2739	28.7989
TCGA-D8-A143-01A	Ductal	30.402	42.258	5.20154	5.9371	2.44945	21.8351	0.592382	0.143479	1.37977	0.439215	3.33488	13.9154	0.728577	3.04159	3.38207	34.2933	6.47866	6.0773	13.7099	2.32367	17.0386	1.81025	2.27007	12.1226	0.351473	1.05436	4.63483	4.23654	2.95681	110.903	0.80578	3.96757	0.202444	1.39987	4.83413	2.25411	0.0220485	46.8862	21.1562	20.3473	2.1942	0.352281	61.0465	22.7543	5.44335	0.177574	8.96038	28.382
TCGA-D8-A145-01A	Ductal	128.699	35.2615	12.1249	6.66163	9.35326	4.90724	1.09919	2.7156	2.11291	0.420462	9.12516	0.957237	1.86321	0.693172	14.2867	119.69	7.04337	14.7781	27.092	4.23599	23.5489	5.27621	4.89769	8.12042	1.47106	1.0008	46.6716	12.0264	9.82144	290.277	6.11762	3.08604	1.33822	5.14789	2.39038	3.84805	1.3058	69.3294	69.2851	31.8691	11.9437	1.15323	37.5934	76.4273	41.0759	0.225621	20.4534	18.1282
TCGA-D8-A146-01A	Ductal	153.684	43.8051	11.0834	8.46833	16.0894	7.54273	1.17818	0.900094	8.79003	1.9004	13.2304	1.82583	1.74524	1.85814	9.40905	271.867	8.19985	22.9477	53.8845	4.77554	29.5614	4.03505	4.4016	10.0962	2.03818	1.91344	80.9536	8.13837	13.1052	412.023	4.14582	5.88138	1.61437	5.45152	0.693107	8.00733	0.746916	53.1973	61.8029	44.332	8.68798	2.05212	83.4864	88.1297	20.6109	0.358065	14.1283	24.3289
TCGA-D8-A147-01A	Ductal	44.5536	35.0153	17.2654	5.92514	4.40869	17.3996	0.771575	0.149638	1.81188	1.09157	7.66812	0.931736	6.92371	2.67723	3.92724	66.929	6.17599	11.3229	26.3506	2.53534	30.0475	2.27649	5.40203	18.798	0.994463	1.42951	12.7341	12.0819	27.5294	110.764	2.94324	2.1308	0.39378	5.61236	1.053	3.35735	0.0229949	57.6265	41.9711	56.7207	9.73182	0.54323	116.134	98.9753	13.0217	0.132283	3.88455	22.5442
TCGA-D8-A1J8-01A	Ductal	72.6643	15.5048	18.7701	9.10475	8.16555	13.3415	1.97222	0.0744318	4.56372	0.53811	14.2352	3.83371	2.23108	0.396531	2.74569	69.7323	7.23589	19.9144	47.5226	5.08845	21.7771	2.83632	0.96252	15.3399	1.11087	0.679799	27.1875	2.7122	12.5635	277.508	5.07054	2.97794	0.745143	2.82586	2.22207	2.73563	0.0320263	42.0617	46.5209	29.4358	4.97222	1.43328	99.7802	20.9657	8.49096	0.157918	6.37083	14.6014
TCGA-D8-A1J9-01A	Ductal	80.019	20.4752	17.0876	7.40809	10.8182	13.3897	1.39893	0.401793	7.14545	1.06197	7.4292	2.61464	1.00196	1.35644	5.36154	160.681	9.54604	20.1303	48.125	4.51768	55.7729	3.04318	1.92833	9.79809	1.27941	0.701637	78.9722	2.82274	12.1281	224.183	3.22688	3.72457	1.22052	3.82177	2.90264	4.60133	0.483061	34.5857	35.8338	24.9489	4.56577	1.37824	83.6258	42.6272	9.80354	0.35061	9.20307	28.6296
TCGA-D8-A1JA-01A	Ductal	25.7153	16.1137	15.2138	19.309	18.0807	10.1553	0.643934	0.044108	10.6425	0.620239	27.5934	2.41041	4.64585	0.579233	3.55322	82.739	5.71009	23.1984	38.0723	4.64355	33.7358	1.80161	0.786009	12.504	0.928619	0.574634	16.8877	1.84193	10.1003	200.039	6.54185	5.07006	0.910205	2.8309	0.501008	5.30647	0.0138273	44.3561	37.8423	41.7583	6.6153	1.62801	96.9411	19.3263	15.2002	0.172346	9.66733	29.0432
TCGA-D8-A1JB-01A	Ductal	178.176	26.1609	12.3826	8.73867	4.19528	7.58964	1.93758	0.547795	1.80816	0.337507	4.37128	0.9951	2.95978	0.520125	7.27086	43.8425	4.91009	9.29784	17.6427	3.69714	32.4995	4.01808	2.92823	14.7328	0.943698	0.551881	28.5693	5.59909	11.6513	181.019	3.18973	1.55582	0.694654	2.29375	0.362998	4.40552	0.38777	46.861	52.0243	23.8274	7.60415	0.695424	39.3324	43.0961	12.3905	0.119503	9.31974	20.3225
TCGA-D8-A1JC-01A	Ductal	76.5433	43.0323	12.2656	11.4688	13.719	12.389	0.99895	0.652648	5.14526	1.41154	9.98939	1.74399	0.776421	1.08693	14.6816	183.367	5.17234	18.3606	28.8756	3.90379	18.8661	3.26763	5.97092	22.7144	1.47302	2.27513	57.9302	4.27754	11.5344	315.811	3.42364	4.30139	1.30538	3.25271	0.273395	7.33827	0.41374	46.9902	45.6411	27.8207	9.45762	0.817237	57.7608	37.1869	14.5921	0.32694	10.598	26.3684
TCGA-D8-A1JD-01A	Ductal	114.369	49.2854	10.1836	7.28474	16.737	7.48622	0.910158	1.292	10.935	2.30686	14.2641	1.75826	1.27604	1.55951	5.90651	235.477	5.37918	25.3244	70.4696	4.01554	24.3568	4.02679	6.53356	13.0546	1.7024	1.80948	116.083	3.83345	16.3098	239.096	3.79186	6.05007	1.81452	4.74594	0.248139	6.4362	0.268228	51.1097	57.3562	33.7777	13.194	1.83414	65.5459	58.9735	18.2411	0.308607	11.2597	29.3135
TCGA-D8-A1JE-01A	Ductal	78.8119	18.4599	19.0816	6.96747	24.9307	9.03014	1.53229	0.444548	16.8124	0.628673	23.7124	1.1952	2.94323	1.69748	5.17127	158.339	4.10656	52.175	87.8641	4.26407	27.682	3.4451	2.48498	15.037	1.75487	1.09185	329.605	7.27751	18.8476	292.886	5.15986	5.82235	1.61379	7.34795	0.265929	12.9092	0.183974	45.5026	49.9774	40.029	11.3271	2.40405	92.859	49.7531	17.0814	0.39688	14.0939	18.1535
TCGA-D8-A1JF-01A	Ductal	64.0269	16.9521	12.5371	6.56953	13.9297	7.71342	1.13235	0.174099	6.69477	0.399993	10.182	0.685549	1.64871	0.561719	4.05285	92.2887	3.61555	15.1675	39.1138	2.28078	26.501	2.36227	1.21779	5.96685	1.01368	0.885508	105.034	3.50436	6.02046	194.122	2.73676	3.58232	1.07383	2.40636	0.147263	7.02439	0.359304	23.1271	71.1787	27.064	3.30885	1.29765	97.1647	26.6328	17.9559	0.353216	9.55935	10.112
TCGA-D8-A1JG-01B	Ductal	48.7721	18.9975	11.8487	6.17701	10.0055	10.1131	1.23753	0.0954892	6.26964	0.533449	10.4527	2.59493	0.794109	1.1236	4.35362	71.1316	4.6274	6.2312	23.902	3.73258	26.3987	3.87494	1.56862	10.9415	1.00083	0.449274	10.2416	3.34416	7.12396	136.53	2.6251	3.30464	0.68085	2.00322	5.15042	4.55888	0.04082	32.3757	54.3471	27.1048	3.60928	1.10253	72.6563	32.1023	11.7243	0.169596	68.6208	13.4834
TCGA-D8-A1JH-01A	Ductal	117.646	30.9713	14.2911	7.32904	17.8191	8.53413	1.26994	1.12304	7.23191	3.37096	12.5531	2.20912	1.48087	1.59253	10.2358	184.916	7.83654	17.0313	43.4566	5.35265	36.6926	5.57189	4.89505	12.4936	1.80657	2.12166	130.038	6.7126	16.8684	454.071	5.52458	7.03287	2.71581	6.14782	0.667922	8.64568	1.7007	59.5562	65.5471	42.7877	11.6108	1.83891	52.2128	82.0944	32.5401	0.276896	17.8291	23.3718
TCGA-D8-A1JI-01A	Ductal	18.6826	9.19145	6.61881	2.48732	1.03934	4.46272	0.648439	0.0816017	0.855871	0.0903519	1.20313	0.630401	0.243477	0.424623	4.27595	11.1501	1.33819	3.0861	4.77855	0.52073	21.3495	1.50058	4.27018	1.91682	0.771719	0.0536531	6.25893	7.30635	5.14344	54.2897	0.408128	0.918933	0.179871	1.07368	0.155692	2.29058	5.03095	10.8582	5.11047	5.72753	3.3537	0.281701	33.9916	13.3855	2.36548	0.0387265	5.34816	23.1119
TCGA-D8-A1JJ-01A	Ductal	160.832	41.8089	15.0107	9.55371	14.3552	9.14699	0.496634	0.320142	10.0332	0.761633	17.8723	5.16069	1.49663	2.08967	5.95148	263.955	4.51168	32.6313	89.7605	4.12467	23.504	3.60407	5.31012	15.5033	1.3779	1.1504	68.003	7.67644	12.2132	318.49	4.97178	4.61813	1.21395	2.80783	0.303206	5.60048	0.180829	62.8178	57.9816	44.6168	8.89221	2.07404	69.9212	75.8497	20.2999	0.299074	13.8135	30.5677
TCGA-D8-A1JK-01A	Ductal	108.864	50.8739	15.3	5.15622	9.0542	10.5299	1.01152	0.165961	4.09535	0.777433	13.8668	11.8605	2.64818	1.72787	6.13179	181.037	6.43161	27.3348	34.0133	5.48669	20.3203	3.99481	2.1403	14.0802	0.689156	2.14921	38.1939	2.11474	8.75702	351.36	3.68479	5.61252	0.567063	6.10677	4.90556	6.39158	0.0400204	88.0159	80.0449	30.6321	6.11065	1.46409	81.7776	71.4364	8.13859	0.127903	14.2764	26.9538
TCGA-D8-A1JL-01A	Ductal	40.3118	47.6886	14.9208	9.22717	12.0226	15.5531	1.1199	0.274181	6.39785	1.43252	16.7873	5.25793	2.0147	1.982	6.53061	127.04	8.96531	13.933	31.1462	5.86572	26.6831	6.25631	2.54	20.1167	1.18607	1.63615	26.673	5.49245	17.9376	383.02	6.39195	8.14599	1.37338	5.64846	0.113888	5.33946	0.0940102	68.216	95.2274	50.2481	7.3661	1.01414	141.823	38.4432	15.0216	0.0643825	24.3387	27.5278
TCGA-D8-A1JM-01A	Ductal	20.4743	14.595	6.51256	7.13742	4.28348	12.8968	0.451131	0.00427865	0.704584	1.16541	0.852461	1.31886	0.70563	0.187293	1.50597	2.97223	18.4825	3.51094	1.39371	0.635176	22.2044	1.45503	2.90733	32.824	0.230974	0.313071	0.929746	0.60657	0.968633	69.0033	0.170996	1.93452	0.0309516	11.4112	3.25722	0.943532	0.0178841	211.193	243.595	15.8296	9.34858	0.117359	55.2876	25.8289	0.422043	0.270064	3.11289	28.7992
TCGA-D8-A1JN-01A	Lobular	10.4931	13.2723	14.9663	5.10853	0.489481	5.70126	0.906706	0.0894344	0.458902	0.138634	0.624845	0.469554	0.141157	0.239618	2.83381	12.657	5.55501	1.90512	9.21129	1.0632	29.0845	1.55961	0.67026	1.80724	0.527623	0	3.15802	5.66757	2.93579	43.5616	0.317711	0.485375	0.153229	1.03729	0.389051	0.631839	0.107474	4.37407	4.03311	11.092	2.16561	0.205313	83.0999	11.5038	1.3053	0.053762	1.65217	10.6386
TCGA-D8-A1JP-01A	Ductal	213.686	29.0495	9.983	7.86208	10.6314	7.0579	1.08069	1.15625	5.14125	1.2705	10.561	9.98243	1.59454	1.89793	7.49732	272.941	4.5874	13.6849	60.4221	3.45049	32.4096	3.36186	5.33765	10.4754	1.68165	1.22397	95.6369	5.51789	16.3078	448.123	3.97867	4.40808	1.07629	5.60633	0.509996	7.71288	0.992313	58.0258	69.5511	37.622	10.3981	1.82193	51.7889	75.4783	18.4275	0.436065	12.4332	30.2164
TCGA-D8-A1JS-01A	Ductal	59.8372	7.77711	11.7513	2.80487	0.463151	5.09228	1.12297	0.00837185	0.509493	0.0741566	0.439382	0.238677	0.145618	0.268533	2.75299	6.73232	2.71801	1.39403	1.92143	1.36413	22.8412	0.674015	1.88924	0.565942	0.345408	0.0597631	2.01693	7.08561	1.66311	51.9176	0.059481	0.859676	0.801645	0.830122	0.323721	0.878639	0.0568635	15.771	1.60235	3.99941	6.5609	0.252094	26.5307	13.6712	0.721168	0.025163	6.33907	10.4169
TCGA-D8-A1JT-01A	Ductal	34.1177	16.025	7.67042	9.55257	1.2946	10.7683	0.22525	0.0260993	0.765626	0.115592	0.761957	0.834939	0.739796	0.128035	2.38642	8.52737	2.01531	3.86956	3.96549	0.836132	16.9554	0.778841	0.847599	3.31365	0.322038	0.093156	4.64393	2.49684	5.2143	49.5337	0.525393	0.764273	0.112618	0.454846	0.0315376	1.83322	0.0681818	6.89016	5.58048	7.90477	5.09505	0.26975	50.4748	7.33872	1.13189	0.0261486	7.49016	7.79817
TCGA-D8-A1JU-01A	Ductal	132.248	28.2185	15.1124	7.75271	32.1145	8.28544	0.791522	4.32133	6.78419	1.87936	22.9452	1.9018	4.75041	1.61763	18.5103	174.875	5.59289	53.088	51.3618	7.31662	33.6322	4.81588	6.35315	13.8612	1.99685	1.94733	359.854	12.4438	19.4777	353.687	7.32954	7.57733	2.52232	9.46643	1.83128	11.0904	2.10396	92.7564	113.144	49.2981	14.2561	2.25398	58.4175	135.115	95.699	0.481537	36.9042	24.8008
TCGA-D8-A1X5-01A	Ductal	120.675	36.05	7.15142	9.52674	15.3523	6.91167	1.18183	0.0306235	7.24591	1.05597	17.8652	1.74612	0.64539	1.1391	4.70256	236.445	6.08054	18.9335	46.876	2.11653	25.3229	3.48133	4.18211	16.7967	1.34613	2.1002	85.4229	5.5683	12.4196	222.836	2.1408	3.65193	1.13929	2.07693	0.105727	3.66598	0.109715	25.347	27.0036	35.2435	5.85507	1.57559	53.3346	60.1326	10.5812	0.302431	5.2382	24.9607
TCGA-D8-A1X6-01A	Ductal	18.5207	17.7433	5.06217	7.2221	3.01413	4.97773	1.14985	0.0947349	0.809309	0.286073	2.72352	0.84842	0.363403	0.230745	3.13447	35.4598	0.718415	2.78415	6.92121	0.893939	14.5706	1.89272	4.99858	3.31162	0.511406	0.192123	10.9845	1.13467	11.1426	64.7457	0.696027	1.15337	0.304946	1.08686	0.104068	4.20282	0.391476	12.7382	11.8962	5.25257	13.4663	0.382581	28.101	15.8423	2.8791	0.103542	4.35068	9.09323
TCGA-D8-A1X7-01A	Ductal	105.025	19.8192	11.8775	7.31851	7.28927	10.283	1.79955	0.104256	5.24066	0.505029	7.87934	9.31657	1.23972	0.911424	5.61698	82.8616	4.10091	6.56216	31.7211	3.62004	27.432	3.00852	3.08918	4.15539	0.907853	0.310099	20.4589	4.2305	7.48385	142.676	2.00227	4.49461	0.608638	5.58649	0.167972	4.03399	0.322289	16.2771	18.4639	31.3419	10.7634	1.36764	59.7235	46.7333	10.6249	0.117509	7.33139	15.4792
TCGA-D8-A1X8-01A	Lobular	77.4252	18.1723	10.3795	8.04976	6.14998	10.3477	1.29802	0.86581	4.57984	0.166929	5.06575	1.35207	1.17658	0.724967	10.5204	78.8845	6.26498	12.943	20.2146	4.3361	22.8045	4.49095	4.54105	6.00541	1.05636	0.553491	19.3308	7.99501	13.7498	183.194	2.91124	1.93748	0.82493	2.3815	0.562147	3.08189	0.310581	38.5103	37.5317	28.7375	10.584	0.898969	48.831	56.5951	20.7985	0.16831	12.457	15.4217
TCGA-D8-A1X9-01A	Ductal	91.5355	29.5686	12.1221	9.57885	11.1173	9.45374	0.343744	0.186548	10.0018	0.864637	15.654	3.70071	1.42256	1.87614	6.28355	200.027	5.12451	18.2551	49.1849	4.2491	28.4973	3.97017	2.08085	9.93977	1.40183	0.983282	56.5014	5.75254	18.0272	298.415	4.61195	4.6717	1.26855	2.75832	0.199207	5.38228	0.204002	41.6416	40.4127	34.4639	8.24931	2.34369	99.0693	43.5252	10.0496	0.221673	11.893	27.2964
TCGA-D8-A1XA-01A	Ductal	53.1525	16.8603	7.42325	8.41128	6.2015	4.23819	0.560097	0.455508	2.9315	2.11534	6.76202	1.51546	0.455836	0.564069	5.47723	138.494	3.18005	7.54306	23.9752	2.50313	34.598	2.5212	3.84464	5.78627	0.675276	1.0418	26.0301	3.9491	9.91165	148.66	1.92452	3.54664	0.789686	1.59458	0.106878	3.51084	0.323486	29.0072	28.3955	14.0312	10.9494	0.725173	57.2134	47.523	7.21249	0.0797537	8.49252	21.643
TCGA-D8-A1XB-01A	Ductal	162.267	35.1084	11.6308	6.25543	30.1628	7.67722	0.419235	1.71919	12.1398	2.24174	20.2752	4.03251	3.18203	2.00555	10.693	287.52	8.47951	35.1047	78.0949	4.37691	37.807	3.21187	6.91091	12.7884	1.99881	2.50747	187.263	8.34423	17.0499	403.264	5.5028	8.67169	2.29261	5.99958	0.506173	15.0321	0.633785	53.924	58.3225	44.7082	10.4102	2.33904	71.0105	87.2682	30.5588	0.524601	18.4603	26.3244
TCGA-D8-A1XC-01A	Other	16.0481	18.2209	10.1464	7.2909	0.564369	6.35013	0.46952	0.0175016	0.665693	0.0920469	0.473896	5.67136	0.606018	0.320314	2.51248	13.1777	2.30436	3.80036	3.44298	3.78854	16.4476	0.987421	2.1715	0.922322	0.445398	0.00780852	3.06933	3.98465	3.22914	31.624	0.205949	1.29492	0.0999519	1.00968	0.158613	1.50448	0.164596	4.89189	2.2674	5.42004	16.4014	0.180018	31.0397	11.176	1.16587	0.013151	3.14336	11.6484
TCGA-D8-A1XD-01A	Ductal	125.928	36.9984	9.13711	5.92751	15.3947	7.43747	0.443668	0.786689	9.93112	1.19092	13.7968	1.55317	1.1453	1.48601	10.3043	219.845	8.87746	23.4027	63.3336	3.12554	31.4299	2.98147	3.25693	7.1334	1.68637	1.57053	56.9822	10.8999	11.2493	223.895	3.45781	5.1887	1.41468	2.32373	0.171862	7.6885	0.492305	29.1068	29.8018	44.0301	7.70047	1.41786	55.6427	86.886	17.7109	0.400767	9.33588	20.1607
TCGA-D8-A1XF-01A	Ductal	34.0395	17.9874	4.02313	5.0707	1.75641	10.5085	0.335746	0.0390592	2.39778	0.345981	2.3996	0.558617	0.441742	0.563374	11.5354	16.4382	4.77318	3.431	5.41646	0.672506	28.8005	1.24113	4.09095	2.91488	0.26775	0.100688	5.79161	1.38767	4.39178	89.716	0.589712	2.41634	0.104099	1.11625	0.0943959	7.43302	0.0362802	5.84321	5.29342	15.1148	8.48857	0.450278	61.9835	14.7959	2.33801	0.0521774	13.9859	19.7682
TCGA-D8-A1XG-01A	Ductal	232.9	42.8879	10.9304	5.79747	4.27764	6.54256	1.04952	0.0219611	3.32554	0.588448	4.87759	16.534	1.08371	0.72928	5.57775	88.5342	3.21707	5.23159	25.3863	1.37941	17.8844	2.43845	4.7474	5.53606	1.04326	1.79503	28.9336	5.93906	12.0465	182.869	1.54861	3.21375	0.366228	3.08821	0.148608	3.24294	0.123922	22.6471	14.8305	56.0698	26.6878	0.659987	49.1814	60.8877	5.47341	0.105613	6.49121	13.3438
TCGA-D8-A1XJ-01A	Ductal	66.2954	32.0562	7.49335	5.99587	5.80375	7.64731	0.306777	0.105973	4.77754	0.704021	10.0155	2.94825	3.52816	1.33407	4.24481	133.137	4.25553	10.4223	34.5584	2.98343	19.2424	2.46139	2.16025	7.04368	1.19972	0.582503	46.5463	2.3515	7.26927	157.775	2.16843	3.31012	0.585848	2.5219	0.532707	4.42112	0.279058	23.3827	24.9174	25.5841	6.31774	1.07675	76.8823	38.8327	8.55547	0.114667	7.7438	27.4073
TCGA-D8-A1XK-01A	Ductal	8.5544	34.5758	12.7358	6.69855	1.97889	35.0293	0.494267	0.0599528	0.702636	0.270268	2.22175	7.63953	0.971078	0.365214	2.87301	18.2319	5.90227	6.90587	14.3276	2.43905	12.7643	2.94452	2.28222	22.2128	0.630772	1.09287	2.58935	2.94968	15.623	210.274	4.01237	5.5377	0.273914	3.433	0.124192	1.02829	0.0178995	86.9259	42.1258	6.48502	9.60583	0.196618	134.69	17.2233	2.09292	0	2.40261	19.9974
TCGA-D8-A1XL-01A	Ductal	38.6325	20.605	4.57081	2.60965	1.93463	7.97573	0.629904	0.160528	1.37367	0.584677	6.55533	6.05759	0.236765	0.656783	3.43101	69.9818	2.25678	7.50323	5.94077	1.48412	18.0965	1.56528	2.00511	8.55493	0.690655	0.572972	4.50999	1.27914	8.09556	109.442	0.87416	2.80398	0.165664	2.27464	0.193977	2.20128	0.0088287	34.2349	27.807	9.76749	11.6566	0.453409	27.9209	30.9032	6.80664	0.101578	7.40901	14.9064
TCGA-D8-A1XM-01A	Ductal	86.4293	32.9474	14.1309	9.94534	24.3161	9.32628	1.28414	0.791313	7.4819	2.10184	13.8132	1.93584	1.59618	1.01495	8.81387	145.644	7.98332	26.1675	42.4897	5.9231	34.6757	5.11312	3.39911	11.3782	1.65734	2.30739	72.198	11.2908	18.8198	233.048	3.74813	5.76055	1.7089	6.59517	0.616565	5.7496	0.393111	50.5161	75.7744	36.5268	9.09077	1.47226	51.4268	71.8584	28.4693	0.363912	25.6411	22.6596
TCGA-D8-A1XO-01A	Lobular	74.6497	18.3906	11.9407	5.96413	26.2645	9.83164	1.90452	0.60879	10.8087	0.919625	16.9234	2.55066	2.51842	0.886115	6.40965	234.563	5.52327	19.0937	58.0158	4.5754	31.3828	6.199	3.83108	9.19813	1.92826	1.18736	162.455	6.84819	17.2524	271.893	4.69227	4.31931	2.10264	4.40066	0.262729	12.8284	1.32685	37.3336	63.8782	33.2405	13.1335	1.99396	66.1991	67.5317	20.9284	0.405174	11.6036	17.5094
TCGA-D8-A1XQ-01A	Ductal	47.9561	115.889	7.66741	8.17034	9.07166	17.0578	1.46732	0.136095	1.81686	0.602754	10.8449	2.69631	1.41375	1.23257	4.48376	106.147	6.45018	13.7042	28.1857	3.16688	13.1618	2.53565	3.53442	16.4155	0.852752	1.39657	7.45359	2.7525	7.23076	360.747	2.20205	4.37719	0.328708	5.62789	0.185009	3.50485	0.0133325	54.4005	48.752	28.9811	4.23908	0.768395	60.7143	63.3907	9.14379	0.268443	6.91588	24.2969
TCGA-D8-A1XR-01A	Ductal	44.6505	19.4743	9.11504	7.47633	7.73834	5.72084	0.703886	0.123883	6.47014	0.994462	12.2641	1.51864	1.05459	1.15202	6.07554	67.6423	3.50554	12.7301	43.1124	2.89678	26.3796	2.26652	1.28212	5.70525	0.876889	0.576406	31.7581	5.64167	9.0497	191.469	1.2181	3.83845	0.475035	1.39854	0.256622	5.68057	0.143323	11.8729	13.9485	22.3635	5.38994	0.965573	77.157	35.2655	6.92149	0.159579	11.1199	16.1662
TCGA-D8-A1XS-01A	Other	108.842	20.7875	10.2612	10.3885	19.0847	10.6411	1.0946	0.264493	9.35016	1.1763	18.5794	2.04815	2.03332	1.15446	4.81134	138.034	3.83098	20.2156	54.9039	3.45195	22.8056	3.37365	3.80294	11.4201	1.4856	1.2902	101.09	4.93837	11.5315	263.309	3.79362	4.0103	1.31248	3.47563	0.159803	6.84793	0.267171	34.4911	47.5946	34.6506	5.60193	2.09231	68.0152	56.8097	12.8499	0.278242	6.72598	16.135
TCGA-D8-A1XT-01A	Ductal	148.578	27.4899	18.3579	16.1951	18.0502	17.5529	0.559707	0.325045	9.36325	2.19779	22.8618	5.7326	2.10515	2.53823	14.377	207.942	10.6417	32.7153	42.2679	5.15218	35.8913	5.46422	6.84974	16.8729	1.21324	2.21981	121.302	5.63984	16.758	420.811	4.0761	9.96339	1.46362	5.49021	0.240901	8.55193	0.244554	55.8105	67.753	52.6772	6.35357	1.80121	121.6	76.6054	14.3782	0.234474	31.5706	45.6866
TCGA-D8-A1XU-01A	Ductal	155.691	28.7673	10.9838	7.63571	27.8875	6.65493	1.1138	0.453952	5.62011	1.36773	13.0126	3.04328	1.60843	0.797221	5.30866	95.0247	3.50917	6.18781	28.125	2.65131	20.0343	3.52233	4.12179	5.857	1.67971	2.19673	118.943	6.61847	13.5576	270.855	4.08587	6.24098	1.7483	2.88015	0.485248	7.97852	0.360332	38.7227	39.687	40.7289	7.97214	1.97546	57.379	61.3008	21.3504	0.446063	18.6756	16.7346
TCGA-D8-A1XV-01A	Other	20.2725	7.65283	6.76768	4.77575	1.33005	4.34882	0.786807	0.0221251	0.992703	0.117588	1.10647	2.00599	0.404793	0.153624	2.10956	13.869	1.59225	3.3987	6.08723	1.32689	11.5325	1.348	1.38548	1.23513	0.484575	0.0789708	4.18066	2.22289	2.4393	45.464	0.463729	0.91569	0.161737	0.595662	0.256658	1.36252	0.0508635	5.10212	5.54503	6.70108	9.0288	0.295517	32.8939	9.50212	1.61952	0.0133001	3.06799	5.69693
TCGA-D8-A1XW-01A	Ductal	221.874	28.6631	12.4938	8.8561	5.81752	10.4278	2.49125	0.0174561	4.08532	0.565342	4.53408	4.53072	6.5308	1.02102	8.2498	65.4554	4.05641	10.9983	24.2466	5.50801	12.9165	5.69208	2.93626	45.9836	0.804345	0.249223	9.06036	3.54728	17.4869	118.508	1.51541	3.80652	0.476861	1.13819	0.1582	3.05103	0.118566	17.8469	16.721	62.5565	4.93958	1.13975	72.12	41.0362	7.2614	0.183635	11.8938	21.123
TCGA-D8-A1XY-01A	Ductal	103.316	24.2004	14.2881	9.24962	19.9165	9.11235	0.620548	1.25639	4.54457	2.874	20.3436	2.3569	1.40237	1.27088	7.9621	265.195	4.96536	33.8469	29.3467	4.82746	32.3088	4.51298	3.89424	12.8173	1.53747	3.09861	214.3	3.99641	14.7499	290.591	4.43226	8.47559	1.8752	4.56685	0.474432	11.6404	0.980097	66.0675	76.6551	38.7306	10.4406	1.72203	86.0901	66.9575	23.7216	0.327803	21.2818	19.7332
TCGA-D8-A1XZ-01A	Ductal	123.324	15.7495	8.41631	7.03178	7.52016	7.66167	0.918548	0.158818	4.09254	0.798448	11.4074	1.52664	0.627704	0.670589	5.24172	172.73	2.4927	13.3483	45.1579	2.52601	16.9883	2.57516	3.06678	7.98118	1.17513	1.00351	69.9751	3.43614	11.418	261.739	2.90102	3.43902	0.63246	2.64657	0.14523	4.01062	0.461993	37.4523	39.9305	25.3649	8.10555	1.40259	63.1537	47.5389	9.67111	0.206424	5.25702	14.491
TCGA-D8-A1Y0-01A	Ductal	98.2349	17.7391	9.8166	8.78325	8.88468	9.95051	1.69878	1.0411	5.68344	0.27587	7.69531	0.851483	0.481524	0.473461	9.89954	128.462	5.76493	12.4076	30.8147	3.66295	40.0003	5.70079	4.05314	10.3748	1.43421	0.357308	21.5007	10.1947	12.4142	178.732	3.09391	2.29303	1.34161	3.16568	0.52687	4.58225	0.581148	41.6529	49.1051	33.2083	10.5312	1.09567	49.8132	55.4252	28.3036	0.213963	19.2593	16.2333
TCGA-D8-A1Y1-01A	Ductal	218.183	29.2729	9.77686	6.62547	14.4535	5.48617	0.912812	1.05668	8.88265	1.1842	16.0801	1.95627	1.27051	1.74029	9.02044	354.386	6.15997	45.4369	75.0759	6.15099	32.9401	2.70487	6.96806	11.6613	1.70567	1.91634	145.687	7.27123	17.0359	480.626	4.47568	7.66017	1.31119	9.19864	0.361863	9.91619	0.715263	76.1155	75.7707	33.7442	22.0432	2.38256	87.1584	82.0465	19.6252	0.668638	10.9473	26.9893
TCGA-D8-A1Y2-01A	Ductal	175.911	28.5783	10.6179	5.49607	11.563	7.9193	1.70794	0.652412	4.34545	0.882897	15.1554	3.42557	1.38175	1.4482	8.96993	279.134	4.15938	35.4252	67.6616	5.83085	27.9085	4.15941	4.16154	20.6802	0.937201	1.42306	70.582	4.96422	19.2779	419.166	4.63153	4.62509	1.0569	3.9514	0.360685	8.91223	0.766404	105.367	108.308	27.2249	14.6236	2.43582	66.7899	78.6275	24.1518	0.435763	16.2702	27.853
TCGA-D8-A1Y3-01A	Ductal	72.0139	14.3344	3.10754	3.58135	2.09503	4.56078	0.610573	0.0840046	0.884635	0.358098	2.99632	1.86852	0.0730579	0.389911	18.1222	67.5137	1.58706	4.76977	3.62248	1.0384	17.7174	1.40486	2.22447	8.01132	0.453481	0.487234	3.5913	0.453061	7.45964	80.525	0.790817	1.96466	0.199897	1.57505	1.48202	1.40308	0.0307234	27.6363	23.723	7.48095	8.19959	0.288019	30.7531	23.1407	8.19429	0.126245	9.12918	21.7451
TCGA-D8-A27E-01A	Ductal	37.5294	18.8876	7.1519	5.50703	1.16544	5.00579	0.829286	0.157927	0.82448	0.165147	1.35209	0.648862	0.127173	0.297977	2.89239	35.4788	4.69475	4.40259	8.00775	5.47196	19.1342	2.06183	2.81281	3.50762	0.422883	0.22704	6.33088	2.48088	6.31629	51.4153	0.670114	1.03112	0.253875	1.23905	0.148426	1.98495	0.187947	11.0006	11.0459	9.2668	5.73123	0.340053	30.2467	18.2119	4.00605	0.105483	3.05154	11.5958
TCGA-D8-A27F-01A	Ductal	97.4966	59.038	6.71206	8.14397	8.84354	17.9927	1.82698	0.291531	4.38226	1.39716	16.166	7.85572	2.95728	1.08042	6.28062	71.7182	5.982	20.3132	26.7558	3.00069	31.6712	5.42649	2.94213	21.463	1.41605	1.35117	16.5978	3.13121	4.63962	216.967	7.79827	5.37531	0.667632	7.38956	0.315471	5.55818	0.0682024	43.6986	44.8067	43.7525	7.90625	0.848413	166.773	58.1639	14.8239	0.287722	14.6375	34.2527
TCGA-D8-A27G-01A	Lobular	91.7244	26.1896	13.3176	4.91895	27.8177	8.07503	0.741318	0.54874	7.08171	3.43499	18.1704	6.3592	0.61794	1.53919	10.6099	165.215	7.81392	46.9667	39.4019	3.66204	32.1192	3.07841	5.02998	13.034	1.71271	1.42655	241.676	6.74131	11.7919	305.203	3.53419	6.02267	1.76846	6.10713	1.81694	10.6787	0.695317	32.2338	52.5527	29.1616	11.5575	1.4299	57.7878	71.4607	27.1051	0.363632	13.9932	23.7793
TCGA-D8-A27H-01A	Ductal	93.6562	109.985	19.5866	10.4261	18.9483	11.7579	0.730632	0.596429	6.87556	0.703767	12.5565	2.14069	1.31815	1.89584	6.47097	289.73	7.81486	23.8309	48.2986	3.53526	31.0423	7.96268	4.9303	16.6453	1.3933	2.41629	10.5295	6.26236	12.5858	266.842	4.90258	4.98719	1.29453	5.33709	0.50502	6.69181	0.200166	56.6581	46.5675	101.418	8.55599	1.24863	118.953	155.707	43.951	0.209362	13.553	28.6155
TCGA-D8-A27I-01A	Lobular	163.116	25.6752	11.8711	6.61765	22.5603	7.99328	1.31414	2.98656	5.94408	4.31534	14.7823	4.76394	4.82124	1.28896	17.4684	183.691	6.34367	26.3361	28.2196	6.88422	33.5476	6.14737	6.9941	18.2966	1.47917	1.58648	70.4891	9.23796	14.5237	342.953	5.22312	5.63207	1.75898	7.83697	0.804321	11.4488	1.40025	92.1828	95.0668	37.9051	14.7796	1.64765	44.3496	96.8853	41.8701	0.263243	29.6925	29.881
TCGA-D8-A27K-01A	Ductal	70.1605	27.0091	14.55	9.92307	14.3956	9.14614	1.031	0.498452	5.69881	1.29274	9.27406	5.39981	1.6258	0.721884	6.46322	74.6443	9.45224	12.779	28.7777	5.25871	33.9148	3.50087	3.56735	9.71406	1.07701	1.45054	52.0034	8.12371	10.7506	250.968	3.81264	3.09985	1.20535	2.32079	0.30387	7.92576	0.215853	37.5002	43.1362	24.7474	10.9411	1.09515	49.2777	32.0151	16.1886	0.337428	11.9519	19.0741
TCGA-D8-A27L-01A	Ductal	136.835	39.2884	13.814	8.63373	25.0962	9.61429	1.41486	0.930151	8.50426	2.72676	18.067	2.8531	2.54809	1.52435	10.031	193.916	9.2898	22.2059	56.2934	5.38605	31.5744	5.41372	4.80221	15.7503	2.30566	2.36351	169.878	7.54192	14.7552	316.859	6.19951	6.68234	2.9849	5.9251	0.599448	9.13442	1.09694	60.5739	75.2901	42.0698	13.7517	1.90687	52.6264	75.6313	34.104	0.266259	17.8398	26.9455
TCGA-D8-A27M-01A	Ductal	84.0039	50.3948	14.9894	5.85063	12.4571	9.41351	2.92045	0.224584	7.44603	1.99421	24.828	3.49039	1.37588	1.28619	5.97423	207.915	11.7574	18.8667	54.5953	5.49286	19.81	7.80246	4.51768	61.7075	1.23274	1.48533	9.64179	5.2182	26.9916	307.303	9.06935	5.51226	1.25745	5.90133	0.329913	4.97052	0.119641	103.243	138.917	55.7139	7.72042	1.6805	125.237	84.1388	16.0972	0.158829	9.31009	15.9187
TCGA-D8-A27N-01A	Ductal	123.193	30.5803	12.283	6.4708	15.9363	6.57126	0.679047	0.13821	9.89294	1.27207	26.3468	4.2134	1.24095	2.49693	7.91146	302.243	5.8374	39.7951	68.438	4.59297	27.5251	3.51487	3.79077	18.2655	1.41226	2.19678	90.0581	3.60392	20.9881	401.188	2.95358	6.9815	0.841944	4.23073	0.292266	11.9761	0.135398	61.6388	64.4677	29.3343	8.83696	2.03197	69.4055	74.3418	15.447	0.376469	13.4656	32.0766
TCGA-D8-A27P-01A	Ductal	169.791	30.1452	12.6319	20.3487	6.9522	8.57413	0.58634	0.560358	3.45392	0.913569	7.25684	1.04868	1.91865	0.829178	5.73079	99.593	6.86106	6.19535	25.3606	2.51305	29.8133	2.77875	2.97607	6.88269	1.24878	2.01583	47.0219	3.60689	11.1775	270.319	2.4256	3.94507	0.86011	2.90078	0.298572	4.08298	0.225921	30.588	25.1994	32.6374	6.13713	0.652474	35.4941	44.6772	8.75171	0.172403	10.2743	18.2445
TCGA-D8-A27R-01A	Ductal	70.7492	12.8837	8.41892	5.75161	3.37406	8.73936	0.670064	0.622243	2.29112	0.457738	4.41662	1.25355	0.414586	0.833094	16.4411	105.704	5.08135	8.66953	14.0315	2.70471	29.7981	2.40057	4.00325	6.90843	0.752663	0.448757	18.17	8.17312	8.9345	225.815	2.16885	2.40288	0.488423	2.96587	0.2678	6.48842	0.209317	40.1982	41.1748	16.4574	10.3841	0.678529	35.7261	38.2381	20.5803	0.1281	12.9278	28.2066
TCGA-D8-A27T-01A	Lobular	75.6097	25.026	11.5575	8.36983	17.2277	6.95151	0.553675	1.05277	7.62578	1.94115	25.0275	2.16121	2.04583	1.49388	10.614	277.115	4.7694	33.6805	58.2255	4.10641	29.2414	3.98109	5.97718	9.15761	1.68078	1.5605	258.922	7.30682	17.678	326.157	3.83261	7.25953	2.16147	8.76831	0.452078	9.40494	0.96372	73.3776	95.9055	39.5763	12.3713	2.153	56.0508	79.1418	32.3578	0.601471	23.921	34.63
TCGA-D8-A27V-01A	Lobular	26.7914	14.0281	13.3708	7.49802	3.50545	7.22303	0.695094	1.1185	3.63391	0.0870774	15.0904	2.5011	1.84078	0.30007	10.6275	126.866	5.19136	24.9783	27.3331	3.17068	26.4446	3.66697	2.32847	6.12307	0.926584	0.397664	57.6455	4.45359	11.3254	304.928	3.40688	1.97543	0.552275	2.87243	0.422361	4.72464	1.38336	42.499	48.4545	20.4708	6.71683	1.22445	40.0236	45.9383	53.3093	0.210114	9.91479	14.9524
TCGA-D8-A27W-01A	Other	76.4864	22.5976	7.00802	6.67341	2.90605	6.99071	0.78719	0.211702	3.93333	0.450054	5.33602	0.855729	0.921938	0.827641	10.3339	106.697	5.32621	12.0363	24.5596	2.7471	19.2042	2.54806	4.67514	5.07816	0.734675	0.279581	19.2511	6.98764	7.88394	141.381	1.87263	1.98709	0.60613	2.81924	0.194419	2.47948	0.340678	25.3067	23.008	19.5317	5.70644	0.845765	43.8005	36.8004	11.5485	0.0890828	9.16405	16.897
TCGA-D8-A3Z5-01A	Lobular	146.144	26.7926	7.23448	3.88266	0.553505	5.44531	0.694275	4.18525	0.494661	0.0441805	2.99379	3.52412	1.94503	0.458413	11.0296	73.2265	6.19054	9.677	8.22883	2.43601	29.3291	3.21386	7.98919	6.85141	0.69407	0.427262	5.81182	5.77629	5.74615	161.107	1.91755	2.40961	0.322408	7.32688	0.878603	1.94451	0.583739	43.3032	30.8765	16.0978	13.2072	0.481139	21.0764	99.4337	11.0319	0.0133257	8.21053	20.3953
TCGA-D8-A3Z6-01A	Lobular	104.622	32.5547	7.94426	4.86353	7.72989	6.3564	0.516897	1.20351	3.91297	2.94034	9.3904	3.90922	1.39333	2.17536	8.86654	199.455	5.16344	10.4401	18.838	2.29017	30.4172	2.551	5.95501	8.73552	1.0122	2.14784	58.1916	3.85691	8.19355	426.27	1.49097	6.98386	0.68733	3.5848	0.442609	6.12927	0.154924	29.8618	24.975	25.2818	11.4429	0.868438	36.1715	50.6597	8.22682	0.183489	14.0126	29.1347
TCGA-D8-A4Z1-01A	Lobular	227.031	41.3724	11.189	6.1388	3.34043	6.93641	0.99046	4.85185	1.31438	0.177754	7.79952	1.12282	2.12876	0.629372	16.8271	159.164	6.40038	18.5506	25.4028	3.82437	29.6784	4.01167	9.44696	10.3274	1.05234	0.557094	29.3341	7.83031	10.9436	266.611	3.7466	4.39815	0.871001	7.56262	1.1855	4.43985	1.09974	79.457	65.4433	37.0936	12.7989	0.723265	24.4738	107.64	46.155	0.0938248	18.1951	16.6698
TCGA-D8-A73U-01A	Lobular	69.2898	19.307	10.2386	4.32473	7.66817	6.39963	2.3309	1.36975	2.84991	2.01245	9.29871	2.9593	0.752312	1.4844	8.22314	269.198	4.54778	13.5011	23.1718	4.9906	29.5934	4.82555	4.4747	16.4666	1.27978	1.57483	67.9925	8.17558	18.7547	522.4	2.81118	6.58226	1.42914	6.10501	0.57294	10.5706	1.21112	80.581	82.9573	22.9246	11.5866	1.26178	34.6845	63.4492	17.3552	0.23752	14.208	17.095
TCGA-D8-A73W-01A	Other	83.1326	32.5236	16.2711	5.77098	5.12911	9.7861	1.35277	0.277756	4.3248	1.80556	11.19	6.78563	4.83411	3.18838	10.3604	143.861	8.51579	31.808	15.094	3.19015	23.9132	4.48689	5.43908	8.5904	0.932809	1.85486	36.1776	19.1291	14.6298	253.624	1.55566	6.38793	0.661799	3.28987	1.00689	4.03217	0.28088	47.7147	27.8225	25.581	19.6356	1.41044	57.0301	66.7668	12.1072	0.309699	28.7822	20.3636
TCGA-D8-A73X-01A	Ductal	74.3468	24.4073	9.49554	5.39855	15.6817	7.19389	1.07766	1.15155	3.62441	2.37215	15.3114	3.34625	3.23191	1.08132	7.4751	205.025	6.16734	10.3782	45.4551	2.8827	31.7876	2.0756	6.45965	6.87806	1.37339	1.66479	157.153	8.30149	8.54336	399.135	3.04829	5.95652	1.35949	4.07166	0.550126	15.1832	2.48593	43.0576	47.098	24.325	10.5984	1.15506	37.3974	52.4323	25.2903	0.214647	17.2849	15.524
TCGA-E2-A105-01A	Ductal	64.7734	15.3234	8.21978	6.93896	4.03381	7.58562	0.269794	0.43685	2.32737	0.537438	3.59332	1.07118	0.426401	0.772631	12.4469	74.1178	6.86675	6.4474	16.8015	1.28403	17.4683	1.28661	4.69596	3.99011	0.87796	0.314999	5.39879	6.53781	3.5663	146.305	0.787699	2.93923	0.346088	1.40543	0.117306	3.28684	0.0737762	11.3103	11.3697	12.0203	8.07583	0.344682	27.4058	25.2927	2.81047	0.0928402	10.4865	24.7167
TCGA-E2-A106-01A	Ductal	75.1568	16.9786	6.52669	9.40879	1.62882	3.83597	0.173888	0.0943347	1.80366	0.460531	2.72634	1.28541	0.461312	0.453068	5.23983	48.9412	6.00221	5.44829	5.74891	0.836905	36.6883	1.63147	2.8565	1.89504	0.486098	0.642805	5.65135	3.08899	3.41699	160.732	0.594074	1.69429	0.202438	1.95323	0.25907	3.4286	0.0582493	7.14927	7.81213	11.4824	6.09298	0.378408	24.5196	28.9172	2.55115	0.141769	9.11445	29.0151
TCGA-E2-A107-01A	Lobular	56.0421	18.3084	8.59377	4.01449	1.98037	5.70239	0.249413	0.352988	0.746012	0.367295	1.94202	1.0204	0.282195	0.439734	5.12319	34.4704	4.51181	3.09423	4.7349	1.30294	41.6957	1.6287	2.50733	5.51499	0.429646	0.258055	4.65085	5.6425	3.29276	107.6	0.676087	1.47785	0.260694	2.91356	1.37726	2.12926	0.186651	13.2674	8.51999	8.03851	5.99526	0.258662	25.7464	34.1317	3.77171	0.0511309	6.45985	15.338
TCGA-E2-A108-01A	Ductal	196.337	40.4637	11.3635	6.71174	13.2297	8.86564	2.27527	1.38212	3.18551	0.495807	11.4859	7.55475	2.41596	1.6053	13.0595	260.232	5.90189	32.586	31.5273	8.25851	33.5333	7.80562	3.25554	20.0992	1.37135	0.883671	17.9293	8.2205	22.507	484.22	6.1718	4.98957	1.29998	13.1548	0.926106	4.27623	0.404932	134.361	129.729	43.7463	15.1459	1.81258	44.4419	129.015	48.0728	0.168239	39.5644	20.274
TCGA-E2-A109-01A	Ductal	74.2716	21.2949	8.76912	6.38614	6.87965	8.59098	0.380377	0.255116	3.76665	2.28372	6.85728	3.37847	0.490263	0.965973	9.74253	160.231	6.57803	5.4552	21.7374	1.90015	22.7069	2.65327	3.29101	6.71359	1.43054	0.771681	15.5034	3.23823	7.53263	275.031	1.83561	3.61291	0.632179	2.48936	0.17765	5.45633	0.478951	25.6265	28.3337	17.5325	8.1409	0.608483	40.005	37.154	7.04235	0.194948	14.9405	25.9318
TCGA-E2-A10A-01A	Ductal	99.8654	20.6155	13.3537	10.1054	9.7847	9.4715	0.593762	0.0916784	7.46518	1.23261	12.2997	3.59338	1.48214	1.20262	4.90915	111.91	7.83412	8.3369	42.5523	2.39096	31.8675	3.47677	4.88589	8.21258	0.935945	0.958307	17.7253	5.35821	9.44345	272.54	1.95797	5.26701	0.804481	3.14823	0.105506	4.68878	0.0912382	26.8028	21.378	24.3979	18.9953	0.999607	64.3437	43.3667	7.52325	0.170582	9.05061	32.7762
TCGA-E2-A10B-01A	Ductal	68.1726	21.2685	7.91997	3.79261	11.2771	6.82006	0.606626	0.288256	5.31362	0.952735	12.081	1.56661	1.32484	0.886449	5.95059	150.021	4.04658	10.9396	28.3442	2.42245	27.1199	2.61323	3.5038	7.67443	1.06836	0.737101	57.2113	11.1676	9.2432	284.826	2.90392	4.31377	0.807558	3.81099	0.675844	7.27378	0.701338	46.2877	40.1783	20.4103	9.32763	1.33657	49.9949	50.6389	17.7836	0.245696	10.6561	19.1849
TCGA-E2-A10C-01A	Ductal	49.7672	11.4824	6.15794	3.09908	5.07143	6.2469	1.29068	0.117592	0.649639	0.573853	4.624	2.06289	0.84733	0.818469	5.71794	81.3437	4.95464	4.6061	8.52751	3.27912	17.6056	1.51087	1.47969	7.00274	0.57434	0.497447	26.962	4.96966	4.69326	303.703	1.24935	3.20712	0.359831	1.9368	1.16834	4.46777	0.213901	22.1564	20.5566	7.00333	4.94603	0.553153	24.619	31.7409	6.15049	0.183267	13.9956	8.62391
TCGA-E2-A10E-01A	Ductal	74.6115	23.251	12.8952	9.24122	9.58449	9.74797	3.60975	0.197545	5.11007	1.28806	10.337	2.93181	0.627821	0.924366	4.52293	116.532	7.43105	8.81125	27.391	3.78551	35.5702	2.43442	4.71562	8.23266	1.2052	1.13598	26.0772	4.35299	9.69962	220.483	1.76221	4.23015	0.730394	2.46398	0.275839	5.12355	0.0871576	28.9519	26.5657	23.0295	6.43561	0.913542	46.7448	38.5363	5.74675	0.158334	10.042	20.689
TCGA-E2-A10F-01A	Lobular	168.682	33.0427	13.0209	7.87405	15.1844	8.94389	0.819683	0.752622	8.11402	1.04045	13.8361	3.684	1.43213	1.72704	9.90267	340.793	7.52609	27.5535	65.8152	4.59028	37.872	4.70336	6.04259	8.9239	1.67413	1.49844	80.9807	7.22662	21.5541	414.487	4.0491	5.6529	1.43772	7.97906	0.841104	7.71394	1.46381	69.5005	74.3539	39.0877	11.9552	2.1427	53.2276	91.1185	24.9026	0.457656	13.7121	31.1323
TCGA-E2-A14N-01A	Ductal	29.0381	25.8846	5.7451	4.79134	3.5027	15.0222	0.235919	0.0521575	0.827262	0.308002	1.99348	2.15686	1.06962	0.524859	2.08288	9.23198	3.04206	2.5755	15.9827	2.38046	13.3355	1.20247	2.17162	8.22073	0.425693	0.488684	2.50493	0.719996	2.58296	56.7411	0.745007	1.64613	0.213476	7.31359	0.252102	1.12888	0.0227093	32.0676	64.1819	13.6048	2.55367	0.163277	52.3912	10.7642	2.26394	0.222088	4.16343	15.9867
TCGA-E2-A14O-01A	Ductal	37.1497	15.2743	5.16506	3.76023	4.90923	4.35275	0.0860055	0.33171	1.20804	0.896735	3.64342	0.904709	0.0804815	0.321877	3.30662	92.2165	1.29218	3.33462	10.6671	0.805134	29.9231	0.926664	3.30746	3.18774	0.627895	0.630425	17.7555	1.3708	3.11595	157.044	0.615972	5.00563	0.288671	1.80701	0.124933	3.76476	0.0495176	16.7712	18.4896	6.57993	4.81947	0.287697	27.7526	21.0553	2.73609	0.0647409	12.635	12.285
TCGA-E2-A14P-01A	Ductal	62.3036	29.4716	17.8262	7.31308	3.69749	13.5684	0.28683	0.221358	1.10992	0.235668	2.26831	1.14633	0.542984	0.693957	3.90053	41.3945	3.6574	8.15476	5.92877	1.49552	36.5844	1.56937	1.20522	8.13795	0.541668	0.56218	2.06118	3.77505	2.74656	111.518	1.05478	1.41276	0.252836	3.12096	0.524676	1.39767	0.173482	22.5097	21.0491	11.094	2.93254	0.284289	65.7733	34.6699	5.74935	0.0895635	10.7475	21.2273
TCGA-E2-A14Q-01A	Ductal	157.025	41.7877	11.0966	8.29315	6.63608	8.75961	0.349731	0.556252	2.01447	0.305563	5.59864	2.21281	1.32504	0.585789	6.28108	127.686	6.52472	10.7508	18.6929	2.65234	32.0664	2.90328	3.38243	7.99263	1.02089	0.569463	20.2066	3.26914	7.47761	229.412	2.65389	2.20552	0.571326	3.24432	0.666947	4.59246	0.207271	38.187	37.8008	19.457	6.53192	0.565659	31.5273	50.9174	10.8278	0.103684	7.50365	17.3308
TCGA-E2-A14R-01A	Ductal	31.3527	18.7338	2.62651	4.34782	4.52871	6.83202	0.860838	0.0130169	0.652383	0.350709	2.72397	3.4416	1.37525	0.471558	2.82138	22.0184	5.88194	5.02495	3.52255	0.91102	12.698	2.57074	1.56087	9.45551	0.364729	0.603993	4.92947	0.899278	2.74058	103.875	0.62041	2.31417	0.173459	1.5332	0.115347	2.22198	0.0136021	22.9883	19.0067	20.9133	3.33115	0.256136	68.587	103.747	3.6544	0.273871	9.11405	11.8026
TCGA-E2-A14S-01A	Ductal	43.536	11.862	5.54162	3.15104	1.05961	7.69563	1.1007	0.261535	0.753769	0.171784	1.47887	0.823324	1.65057	0.428227	3.68813	47.4212	4.21824	3.60417	11.5229	1.39739	14.0132	2.57947	3.45501	4.34344	0.663187	0.0791095	11.5589	3.01915	7.97804	145.445	0.559027	1.26345	0.29535	1.46513	0.321386	5.41258	0.0787453	13.6554	8.54826	10.5067	11.1082	0.444054	23.7633	22.4222	2.83122	0.0666174	4.09447	13.9524
TCGA-E2-A14T-01A	Ductal	49.0114	11.9381	8.14405	5.72618	5.24876	6.48693	0.317885	0.248228	1.94354	0.689526	3.99759	1.00062	0.294575	0.427274	4.92224	60.5959	4.24283	8.08771	7.66382	1.17966	27.2028	1.86541	2.78505	4.31775	0.399651	0.590665	6.88132	1.67765	3.35202	219.947	0.823802	2.96198	0.303424	1.84764	0.199967	3.55326	0.131969	14.3336	15.8367	9.64064	3.58861	0.516749	35.906	29.1961	6.71555	0.104715	17.997	20.2123
TCGA-E2-A14U-01A	Lobular	310.763	41.0729	9.6634	5.15592	0.804938	8.59313	0.848753	0.943517	0.175429	0.0777445	3.39172	0.750675	3.65827	0.463688	3.24515	23.7318	4.56636	12.2777	8.56744	1.76236	32.1675	1.60423	6.02233	8.28101	0.659938	0.571723	1.91758	3.90187	5.18105	60.0656	1.00943	2.3714	0.18045	2.76909	0.180297	2.10753	0.0825434	29.4254	15.5468	19.097	3.63275	0.109903	18.7855	71.4762	3.90174	0.0395707	5.11444	12.1821
TCGA-E2-A14V-01A	Ductal	84.2606	23.5128	8.64336	7.87549	12.4359	12.3075	0.195107	0.321413	3.46221	1.36099	6.48442	1.96164	0.693925	0.534325	3.7645	98.6168	6.74137	13.507	15.9807	1.68005	39.3179	1.60397	3.01643	9.68621	0.612971	1.67431	62.2818	2.85454	6.40616	219.574	1.7397	4.32443	0.752428	2.71979	0.0839751	7.20133	0.0590029	24.6783	20.7241	18.1184	6.47347	0.70704	58.3305	37.0295	6.50401	0.104439	12.0556	29.9849
TCGA-E2-A14W-01A	Ductal	54.7885	9.22618	10.5421	7.11462	3.5644	5.07624	0.162001	0.3592	1.40467	0.699599	3.06701	0.356705	0.337344	0.176376	3.07151	51.0358	2.92328	10.1731	12.243	2.89746	19.3781	1.17845	9.57876	3.51066	0.403832	0.687384	53.0103	2.96092	4.27656	198.36	0.941654	1.9567	0.339428	4.05713	0.209179	2.04655	0.302992	12.3435	9.3771	9.43941	3.79368	0.361273	30.9018	19.6746	3.49618	0.0910535	5.03378	28.2227
TCGA-E2-A14X-01A	Ductal	138.007	30.1782	5.51585	4.62848	3.65935	8.53993	1.08204	0.299328	1.13196	0.204704	3.23435	1.63765	0.706103	0.611284	4.14977	50.1432	6.35362	6.6232	9.19293	2.85079	14.8778	10.536	1.29026	10.7381	0.716273	0.29852	5.552	3.41865	4.40965	133.051	1.83349	1.37838	0.395524	1.99456	0.382975	1.95939	0.0643969	27.4237	33.6009	15.4063	6.25489	0.611567	39.2482	50.1804	11.5878	0.119075	6.73638	10.8524
TCGA-E2-A14Y-01A	Ductal	36.0019	38.7157	8.67055	6.55145	3.4507	8.30549	0.0956808	0.0511205	1.92664	0.665076	3.30102	2.77535	1.16636	0.421184	2.22801	25.139	8.54851	7.47063	9.43112	1.21696	16.4635	2.46041	0.439878	9.05438	0.459938	2.02231	6.95283	0.544851	2.35318	131.115	0.919364	2.93074	0.158951	3.3588	0.205908	1.75708	0.00890313	13.2284	11.3458	20.899	2.07909	0.304821	37.6056	25.788	3.19054	0.0512171	7.81153	14.9962
TCGA-E2-A14Z-01A	Ductal	126.58	28.9061	10.1392	5.5801	7.67346	6.90565	0.827288	0.50432	2.95194	0.649861	11.0978	2.69003	0.733803	1.05983	6.60947	127.628	3.64182	12.8482	24.7131	2.56364	24.7605	3.59753	2.3532	13.1275	0.724202	0.884514	13.4829	4.2943	12.1258	285.62	1.68346	3.68354	0.526378	4.42064	0.357237	4.98896	0.095404	40.0267	40.9817	20.4498	8.42197	0.83993	23.6084	53.7755	12.9701	0.0914718	14.8732	18.8558
TCGA-E2-A150-01A	Ductal	144.797	51.8142	10.5541	5.87622	6.04131	14.4292	0.528388	0.128973	3.88604	1.37567	5.26281	3.58958	1.18813	1.06424	5.24637	70.4748	5.78542	8.31303	21.6888	4.05303	22.7682	5.54861	2.19808	34.5871	0.610033	0.959046	6.90488	1.69923	7.03669	169.882	1.9014	8.28199	0.420662	1.36927	0.103898	6.11312	0.0314467	59.4435	44.3478	54.7919	4.80154	0.674192	103.597	51.931	5.99058	0.219669	12.766	28.0362
TCGA-E2-A152-01A	Ductal	133.23	38.5948	9.6908	5.82063	20.2892	7.26096	1.54995	0.249293	10.8041	4.602	21.3311	4.96704	2.0407	2.1572	7.18419	332.053	8.86234	34.1603	75.8267	4.49446	38.1197	2.77101	3.55766	25.8252	1.74351	2.76144	105.215	3.5136	12.382	496.131	3.87831	8.47818	1.52681	4.2154	1.30882	8.62176	0.372785	48.3338	48.3697	38.4245	7.08372	1.46598	87.5401	71.8265	11.2457	0.284214	14.2042	30.9846
TCGA-E2-A153-01A	Ductal	214.833	44.4309	13.8905	7.54119	21.2665	8.21232	0.550974	0.947431	7.37423	1.46199	15.5979	7.58252	1.99675	3.23874	11.0618	562.047	5.14115	48.3167	78.6737	5.32968	33.2576	3.53942	4.60512	15.182	1.48443	2.56302	174.415	4.36659	20.284	748.285	4.0396	8.10806	1.22253	8.99635	0.466227	13.5154	1.10202	86.5313	76.0571	46.0418	12.5294	2.26996	69.4527	109.058	18.4704	0.644268	30.8084	36.1302
TCGA-E2-A154-01A	Ductal	132.768	22.6056	9.67065	5.77018	11.5779	6.39299	1.30191	0.64106	4.41309	1.69863	7.99852	1.2804	0.58102	0.684024	6.13312	135.954	4.23282	11.0427	39.8345	1.93498	28.5787	2.2401	2.95258	4.98758	1.24105	1.74371	71.52	4.94599	10.1339	255.635	2.42653	3.44547	0.93253	2.60903	0.170954	6.05188	1.28894	24.7696	28.1756	23.8536	7.86728	1.13884	56.7929	52.3266	8.56403	0.332209	8.11694	24.0847
TCGA-E2-A155-01A	Ductal	21.2389	19.6569	9.58043	15.7261	2.20942	6.44002	0.229688	0.0482106	1.49838	0.174699	3.13241	0.781871	0.39246	0.254699	3.92174	57.7435	3.53117	4.46425	12.2082	1.03168	31.5303	1.23704	1.75911	1.6375	0.348133	0.0312868	8.76805	3.73137	3.35366	123.301	0.712309	1.10203	0.183555	0.96398	0.148288	1.50702	0.151134	9.44869	7.77521	10.7363	10.2096	0.525286	36.4517	14.7818	4.60288	0.105386	4.98789	18.0903
TCGA-E2-A156-01A	Ductal	35.5696	18.5199	10.9738	14.0912	2.03026	9.04683	0.327252	0.0437112	1.31704	0.179074	0.742296	1.22151	0.363255	0.719177	2.74477	21.7235	6.23552	5.05563	20.3791	1.15303	28.4966	1.26908	4.1422	1.96993	0.556204	0.0234027	2.12681	2.68078	4.00774	46.4904	0.256214	1.46091	0.134803	0.777537	0.158458	2.22773	0.0776498	9.42803	3.54379	7.47442	5.02145	0.351865	30.4979	20.6847	1.45737	0	5.52291	20.0208
TCGA-E2-A158-01A	Ductal	17.4065	41.4545	7.7535	2.91647	2.6871	20.2834	0.0911317	0.0132791	0.562527	0.102921	1.22222	11.24	0.450541	0.193759	4.67754	12.0752	4.48487	9.79417	30.0984	1.96346	9.81946	6.83561	5.90481	1.26125	0.382316	0.110593	1.59959	4.47442	1.2576	35.2874	0.271246	1.17866	0.0657256	14.513	0.0534868	0.788115	0.0185015	51.9928	17.827	37.6345	6.23152	0.221705	122.327	30.8019	3.09581	0.678513	2.33198	7.67899
TCGA-E2-A159-01A	Ductal	49.6694	20.6722	6.25004	5.89443	6.16232	14.5082	1.3146	0.124961	3.57877	0.973299	12.2381	3.19891	1.18532	1.30735	4.53573	95.4411	5.84134	9.95467	21.9077	5.61443	17.1647	3.796	2.0022	14.2514	0.651315	1.27655	10.7985	2.84189	7.89672	139.908	2.59845	9.51916	0.69397	3.72887	3.9364	3.48768	0.0450274	50.1845	46.1267	24.0048	7.99135	0.912129	66.9832	39.258	9.47008	0.155418	10.0241	29.8517
TCGA-E2-A15A-01A	Ductal	83.742	18.0881	9.61168	10.1691	8.43279	9.86202	0.611564	0.120381	7.78014	0.966346	10.9774	3.09219	0.742272	1.22977	9.93553	179.944	5.99063	15.008	38.5196	3.00304	28.9315	3.02568	3.85934	10.0316	0.835519	0.767273	23.8331	3.2628	12.5362	287.499	2.56969	3.97836	0.687496	2.30462	0.072732	3.90822	0.0988371	35.6996	36.3307	23.1684	11.3063	1.1126	51.9831	36.221	10.3007	0.180912	9.6681	26.0914
TCGA-E2-A15C-01A	Ductal	92.017	25.2212	9.39089	9.99762	12.5882	8.59245	0.622019	0.280406	4.45345	1.54252	13.9444	2.60067	1.33617	0.967445	7.79988	214.345	7.9276	15.7909	38.2597	2.4824	32.1683	2.7339	2.2831	7.27942	1.08809	1.59659	63.8439	4.31403	10.6959	360.313	3.14254	3.06899	1.11166	3.43438	0.344212	5.78366	0.818575	40.0027	42.2126	24.1911	7.9537	1.52338	43.4969	47.3678	15.539	0.267558	9.59278	16.338
TCGA-E2-A15D-01A	Ductal	46.6629	28.4161	9.79742	11.1994	9.33855	7.44498	0.415831	0.524323	2.69091	1.14141	9.33117	6.79805	1.09348	0.848447	8.74131	143.112	5.51985	12.3382	19.7438	3.35599	29.1664	3.38677	5.69075	5.32282	1.13766	0.674043	74.893	5.84395	8.17321	335.782	2.53349	3.63982	0.999832	7.64229	0.322157	6.38001	2.4516	37.1796	40.4128	14.8853	9.65019	1.21613	35.8418	68.8568	15.6517	0.347241	11.0866	17.7372
TCGA-E2-A15E-01A	Ductal	204.734	41.1198	10.6699	9.03482	10.4606	9.38255	0.420637	0.810823	3.98588	0.941681	8.00772	2.11956	4.51089	0.8381	6.44075	93.3232	4.66214	14.8274	31.7389	2.86952	29.0884	3.21903	5.12259	9.83363	1.27777	1.17964	10.2417	4.20664	8.93358	186.53	3.9449	3.58561	0.783516	2.34098	0.223644	3.28238	0.0322333	35.9972	32.774	31.7731	5.17807	0.536029	37.1261	59.6504	9.82429	0.145694	10.9346	25.8383
TCGA-E2-A15F-01A	Ductal	59.8774	17.5578	9.33613	7.10402	4.55848	9.03589	0.940121	0.272757	1.78746	0.5545	2.57096	2.10023	0.763346	0.283473	14.8257	144.388	5.3311	2.54222	14.89	2.3722	30.7102	3.06063	2.91171	7.96304	0.48276	1.17304	12.589	4.58887	8.76628	156.592	2.0213	2.19626	0.503918	3.55233	0.0756437	2.44684	0.0560693	39.3593	20.4467	15.3157	15.2254	0.543908	33.3941	29.7525	7.85322	0.134396	6.13914	21.1674
TCGA-E2-A15G-01A	Other	40.9707	16.7654	9.83901	5.58853	3.09084	6.7639	0.743495	0.291207	1.45146	0.38692	3.52845	1.76033	0.421377	0.71344	4.05324	60.9615	6.39359	6.25028	15.5768	1.4759	29.2837	2.04438	4.32009	1.83017	0.635716	0.183894	17.0154	6.55839	6.39477	133.125	0.596824	1.77371	0.383789	1.78231	0.38978	2.67846	0.636686	12.7781	9.21385	9.51423	5.32325	0.483522	29.3111	26.6763	5.07701	0.107726	4.7308	14.5635
TCGA-E2-A15H-01A	Ductal	109.162	36.9337	10.4077	6.31031	11.9079	7.72591	0.224509	0.531003	4.84657	2.21086	10.1458	2.36847	0.746356	1.00687	5.17774	206.265	5.51535	13.364	25.546	1.78053	45.8488	2.43636	2.52149	6.57761	0.994985	2.11459	27.7893	2.6948	9.21463	408.311	2.16697	5.10949	0.810357	2.75327	0.254538	7.78856	0.137573	29.0734	30.626	21.8021	13.0235	0.866144	36.2788	47.2853	6.38343	0.382517	15.4234	41.8173
TCGA-E2-A15I-01A	Ductal	67.9844	16.2518	11.3688	8.5635	12.1953	8.18746	2.23824	0.67411	2.30304	0.495893	5.59355	1.07914	1.89771	0.435587	5.87107	77.2874	5.72767	6.4831	26.8939	4.73522	28.6263	2.79299	3.79867	7.03456	1.42428	0.898165	33.9926	8.72277	9.15137	183.165	3.20665	2.41208	1.09519	2.08657	0.15622	3.59382	0.603097	30.9592	38.0207	20.73	3.68343	0.892017	44.0534	29.857	14.644	0.0832665	7.98203	14.8244
TCGA-E2-A15J-01A	Ductal	41.2678	21.1686	10.3382	6.6747	4.99151	6.95951	0.586904	0.086702	1.72004	1.31039	3.24905	6.6666	0.499899	0.566021	2.89408	58.4985	2.89047	3.79787	16.9544	2.09733	22.6045	1.51735	4.70009	4.97879	0.641886	0.711768	26.0589	1.34939	4.25933	107.35	0.927862	2.7251	0.358164	1.44847	0.209536	4.89674	0.16761	11.8607	9.25614	10.8687	6.6401	0.439439	25.6143	22.047	3.5215	0.143329	5.60594	16.3146
TCGA-E2-A15K-01A	Ductal	35.0356	22.0428	13.561	6.0442	10.4879	7.33324	0.939279	0.323536	2.46572	1.24664	8.43026	4.30324	0.87539	1.25671	5.73122	111.597	5.85536	11.1759	26.7441	1.78341	30.9521	2.32251	4.04479	7.30608	1.04127	1.18559	39.5842	3.58955	6.76778	263.169	1.32941	7.00668	0.661894	3.17307	2.29357	7.61028	0.261449	34.1074	31.8966	12.9886	11.5712	0.607048	37.6808	36.3695	12.001	0.0777953	15.4169	20.4077
TCGA-E2-A15L-01A	Lobular	238.444	37.5892	15.258	11.0435	15.8042	9.15452	10.849	0.165363	15.3447	1.66231	19.0334	5.39984	0.681227	1.53377	7.25925	264.518	6.04081	15.5564	70.9302	4.61218	31.931	3.13828	5.30509	13.532	2.13773	1.64643	46.6639	4.72413	10.7875	436.692	3.74109	6.256	7.34141	2.11302	0.410156	4.52093	0.104588	31.8598	35.4099	52.5936	5.4402	1.64511	83.8289	80.6129	8.9248	0.36623	8.88268	23.6468
TCGA-E2-A15M-01A	Lobular	50.6246	17.1339	12.2152	9.25322	13.0661	11.2051	2.14198	0.655841	5.13161	0.804145	8.543	1.89847	1.86014	0.750771	10.3538	79.9238	6.11783	18.1714	28.3395	7.57042	22.1857	7.82631	2.34579	12.2988	1.41888	0.290647	55.4854	10.703	16.1329	237.309	5.66823	3.28593	1.64568	6.24254	0.553153	4.00123	1.57303	54.8939	84.6947	40.2887	10.4352	1.93695	49.4224	64.7343	38.8339	0.132298	17.6782	15.6938
TCGA-E2-A15O-01A	Ductal	29.9024	16.1309	6.16195	5.20758	4.10883	8.40595	0.396869	0.251797	2.11645	0.547813	3.18971	1.82801	0.29881	0.676798	15.6835	62.0497	6.37359	4.81107	12.6576	5.06603	21.2161	1.35944	3.57552	4.78443	0.790354	0.433601	3.93357	6.28295	6.74044	126.242	0.878803	3.07356	0.351516	2.95732	0.0960833	3.82083	0.0969381	19.3197	13.157	10.2715	18.8478	0.429352	29.0322	24.7753	3.53126	0.0531101	6.31698	17.5082
TCGA-E2-A15P-01A	Ductal	77.8336	22.3414	9.43682	5.68778	8.14371	8.75518	0.353989	0.873247	1.95184	0.613507	6.7037	1.98446	1.63342	0.582113	7.65451	67.4618	3.91155	10.8855	35.3169	3.81196	38.2389	3.37036	3.6469	7.17238	0.902469	1.18663	52.2027	5.71035	7.98295	218.238	3.2242	2.09072	0.894478	3.06341	0.417796	3.46834	0.291817	35.7406	34.6208	24.5653	6.68147	0.774441	45.947	47.7082	14.6327	0.133233	8.09784	22.5755
TCGA-E2-A15R-01A	Ductal	47.0372	14.0329	7.24423	7.25414	5.33234	6.23082	0.403181	0.268166	4.94952	0.486758	4.31177	0.555931	0.266215	0.670213	15.862	50.6579	3.92529	6.5025	14.5173	1.12324	60.5581	1.62345	5.54239	3.78989	0.895027	0.360898	7.78763	4.60987	4.53331	99.9752	0.999498	1.96019	0.413423	0.988059	0.16999	2.10406	0.128627	7.84068	8.40224	19.8054	4.43133	0.495435	51.3567	28.9972	6.6458	0.105707	5.89546	20.3762
TCGA-E2-A15S-01A	Ductal	18.8719	12.2373	4.94362	5.91857	1.41338	12.852	0.0980468	0.323288	1.61812	0.243608	1.76517	1.45501	0.274796	0.593037	7.29729	18.1966	6.90641	4.41191	6.38801	0.937443	22.8451	1.23384	9.0259	3.53144	0.689077	0.096159	4.04065	5.54903	2.20581	91.7636	0.869322	1.52523	0.15044	1.62439	0.184474	2.36539	0.0328438	5.30187	5.70362	7.46232	10.4849	0.246317	28.8858	19.2154	2.38084	0.0269916	11.0393	18.1505
TCGA-E2-A15T-01A	Ductal	26.3149	10.1577	7.82147	6.32654	2.73736	7.0426	2.3315	0.157718	1.12922	0.160078	1.61099	1.68432	1.00757	0.605086	8.46661	25.3682	10.8135	4.80424	6.97605	1.8138	18.9465	1.50075	1.89705	2.45846	0.412189	0.234559	3.63208	10.6159	5.65831	55.8174	0.785955	1.23502	0.183482	1.80609	0.127054	1.60661	0.0549362	12.4551	11.059	6.91235	10.5098	0.438872	32.8319	19.0291	5.67067	0.039504	7.75366	19.6928
TCGA-E2-A1AZ-01A	Ductal	89.9313	26.2352	13.5595	6.30114	15.9202	20.9297	1.14652	0.380986	9.10323	1.32507	9.3976	3.13262	1.01062	1.80642	9.46936	67.2646	7.15738	11.0809	21.5614	4.25744	20.5725	8.62719	2.94112	12.4848	1.56583	0.727918	13.2545	4.93144	9.80717	387.045	17.8215	13.1813	1.06828	2.07404	0.281639	3.97929	0.0749391	110.755	85.1888	58.4004	5.72957	1.27752	90.7581	54.9691	18.8351	0.48499	25.6686	21.1712
TCGA-E2-A1B0-01A	Ductal	139.602	33.5717	16.242	11.2849	16.4109	9.55935	0.555937	0.216282	5.72437	0.886054	21.2216	8.80102	2.42995	1.19813	6.27946	109.097	8.63991	23.4059	42.6742	5.23443	31.9538	4.27857	1.49124	18.3247	1.20091	2.00713	21.9255	2.39626	12.1723	342.036	4.13361	4.35402	1.02274	3.30134	0.376341	4.59988	0.0361609	34.4723	48.0307	36.5987	3.11793	1.05751	92.7499	36.8318	15.0959	0.260028	14.2753	34.6571
TCGA-E2-A1B1-01A	Ductal	94.6488	23.3717	17.148	9.85954	19.4095	12.2133	0.887565	1.2909	4.77322	1.50225	13.6711	2.62755	3.1115	0.596494	9.51217	128.365	6.9043	29.2059	29.7817	7.27919	26.576	6.40676	3.00549	20.4265	1.61519	1.07354	102.827	5.04744	16.5854	217.314	7.05038	4.31678	2.01278	4.46989	0.445682	8.0474	0.75247	85.3343	135.16	38.3656	8.15957	1.40334	72.834	74.5865	59.132	0.448711	23.9037	18.2715
TCGA-E2-A1B4-01A	Ductal	106.797	16.3458	7.3752	8.1212	6.05918	5.94689	0.415788	0.326688	1.47617	0.511229	4.49063	1.42134	0.524739	0.391206	4.70019	116.213	4.10703	3.40438	21.3075	1.23659	26.4511	1.21048	3.48208	3.90076	1.04805	0.769588	53.1902	2.62107	5.85747	353.126	1.16054	3.43883	0.402996	3.79033	0.44213	8.90824	0.477925	25.4209	22.0143	11.721	8.29077	0.529849	17.5649	40.6472	5.82661	0.183291	10.1628	10.8627
TCGA-E2-A1B5-01A	Lobular	64.7255	10.7337	11.1359	3.77968	2.83777	6.69667	2.11659	0.57691	1.08914	0.0858052	3.29867	1.80831	0.682289	0.334678	7.81152	61.8677	3.18343	14.6995	8.5033	4.26257	18.2261	4.69474	2.00765	16.9054	0.431622	0.230503	17.3684	8.00085	5.23395	210.377	2.12591	1.45572	0.447495	5.9093	0.541048	2.64076	0.27443	60.9373	69.3655	15.895	8.67946	0.793253	25.2001	57.4124	16.4315	0.0776417	12.1658	7.89045
TCGA-E2-A1B6-01A	Ductal	61.9074	17.3022	6.70523	4.35575	2.90515	8.84648	2.4949	0.534359	0.499141	0.363725	2.39833	2.12405	0.448643	0.238009	5.2148	26.5018	2.35771	5.0199	5.86608	2.61124	16.9603	5.1792	3.42845	16.1226	0.5472	0.547171	2.03802	4.17445	4.94796	407.096	1.15142	2.78753	0.118401	5.9118	0.486923	1.58834	0.050346	67.4412	68.5127	24.948	5.24541	0.326463	41.6044	62.8676	4.84041	0.0394944	8.02149	12.1355
TCGA-E2-A1BC-01A	Lobular	150.079	25.0752	15.6891	10.3211	20.3472	8.21431	0.369767	1.09248	7.76907	2.00788	19.7002	4.2773	2.08857	0.811163	10.2835	160.05	4.62543	17.8217	40.2896	5.75246	48.076	4.59483	3.28531	7.22734	1.72252	1.35767	172.613	5.61942	12.3962	309.023	3.7474	4.59361	1.58631	8.10683	0.491702	8.82158	0.952096	34.5747	48.6843	42.335	4.79875	2.1336	51.0329	92.0856	33.2875	0.39882	15.7969	17.7767
TCGA-E2-A1BD-01A	Ductal	146.931	23.5698	6.49101	4.81041	4.64117	6.89645	0.535174	0.636718	1.4932	0.778431	4.07662	4.4208	0.96279	0.804246	8.72407	162.907	5.88351	7.47545	20.0316	1.95614	32.8732	2.67746	5.71443	5.95884	0.695621	0.647068	35.2057	3.51577	6.4615	366.412	1.182	3.05228	0.533663	3.78914	0.641158	4.69838	1.0165	26.9375	24.4906	19.2729	10.1258	0.703957	26.2622	54.8197	9.0644	0.0797401	9.5096	16.2121
TCGA-E2-A1IE-01A	Ductal	57.0999	14.264	10.23	6.88803	2.94249	9.0425	0.216337	0.346755	2.10818	0.520017	3.7416	1.16216	0.689947	0.679104	12.8489	59.4004	6.73095	6.34748	8.67548	1.39666	31.8526	1.94292	4.02785	2.495	0.653297	0.360334	11.4662	3.59827	3.63191	186.161	0.810823	2.42328	0.334232	1.84114	0.212156	3.76777	0.174292	12.2032	10.5528	13.7753	7.25043	0.549623	43.482	31.7414	5.17003	0.105542	8.7593	23.9992
TCGA-E2-A1IF-01A	Ductal	238.575	25.1814	9.5533	2.92603	17.86	7.03331	0.330295	1.60545	4.50437	4.40827	12.7193	6.41247	1.38363	1.74117	11.8031	252.007	4.94903	22.3922	19.4993	3.19736	37.2607	2.46984	7.46934	15.6119	0.859697	4.00969	59.2688	4.82511	10.9816	836.886	3.32946	10.305	1.36671	10.7964	3.17261	16.2974	0.373306	76.5975	67.1944	29.233	13.2985	1.3628	29.6544	128.347	20.0676	0.401043	51.4382	23.9143
TCGA-E2-A1IG-01A	Ductal	260.4	43.6312	14.3823	9.04872	13.3305	8.58555	0.241606	0.36144	7.40148	2.63464	18.8775	4.10284	1.63823	2.7506	12.0413	439.739	11.1582	28.6014	56.0759	3.82753	24.4976	4.3684	6.31335	13.643	1.62265	3.17914	28.6295	4.45566	16.2433	624.707	3.22528	8.82012	0.920696	4.99058	0.332764	9.18647	0.29226	68.555	51.7169	50.0604	8.85224	1.69593	63.4129	95.0867	14.5958	0.34919	14.9754	30.8555
TCGA-E2-A1IH-01A	Lobular	129.74	21.8001	11.4581	8.18241	32.0708	10.7001	1.31988	0.599411	5.02794	1.17121	13.3309	3.92139	1.62694	0.711847	7.83297	116.297	4.65785	20.2583	39.2684	3.78239	21.1845	4.38962	2.6792	15.6533	1.65188	2.1316	340.004	4.74053	17.0023	536.157	5.1238	5.30711	2.20665	10.1072	0.628444	8.18582	0.884272	47.3459	78.7385	40.6632	10.8709	2.08405	75.2006	78.1935	24.1314	0.622622	29.7237	20.1268
TCGA-E2-A1II-01A	Ductal	22.8427	14.265	5.00479	4.30044	1.09248	15.489	2.59254	0.0214198	0.909938	0.222937	1.43208	1.42449	1.08184	0.510845	3.35548	24.4025	5.90699	3.20039	5.32219	2.48811	17.6023	6.48519	3.92405	15.9684	0.363409	0.145262	1.6999	2.95409	10.6342	49.4147	0.369049	1.7362	0.658945	1.94627	0.0310596	0.885221	0.0134297	78.0094	183.353	39.6662	8.59624	0.475126	68.654	10.5246	3.31361	0.141638	4.05471	13.4163
TCGA-E2-A1IJ-01A	Lobular	183.74	30.8321	13.3234	6.91628	35.0512	7.39901	1.02967	1.32294	4.69428	2.32048	27.4103	3.24625	3.43715	1.43342	11.385	397.575	7.23604	24.8302	47.7232	4.87285	34.5935	5.33925	6.62434	14.7704	1.80813	2.73499	249.203	11.6427	19.2844	687.808	5.25805	8.00882	2.50847	11.083	0.865248	19.2601	2.08959	88.4831	110.998	42.1688	14.0883	2.70758	57.4286	116.554	37.1392	0.551173	23.4506	25.0354
TCGA-E2-A1IK-01A	Ductal	45.3127	19.2048	10.3165	4.83606	0.866786	5.27744	0.889986	0.12813	0.583553	0.146598	1.225	2.49073	0.387951	0.322341	3.75113	12.5716	2.7931	2.83191	4.17971	2.11935	18.3203	1.87196	2.32596	4.98587	0.415008	0.198177	2.71363	3.71516	6.7151	67.7318	0.705518	1.22067	0.154481	2.07384	0.227081	1.75113	0.035704	17.9892	14.1242	7.07537	9.11537	0.26231	25.911	20.1197	3.01382	0.0256743	8.6206	12.6833
TCGA-E2-A1IL-01A	Lobular	74.6354	24.179	12.9827	8.54805	15.0601	8.00026	0.408386	0.525445	6.53046	1.47419	15.1446	1.7949	1.41137	1.06871	8.64228	140.005	8.21854	19.8328	31.7898	3.17882	47.7497	3.83142	2.69202	5.92977	1.3221	1.33508	52.146	8.08993	10.842	302.834	2.46773	4.15529	1.10369	4.83281	0.376654	7.53565	0.395515	34.6119	41.1987	27.3824	4.6975	1.13111	49.1339	66.8257	14.9439	0.20076	18.2295	34.1956
TCGA-E2-A1IN-01A	Ductal	220.916	33.6818	10.2387	6.20387	19.8207	7.1996	0.341904	0.808982	7.96155	1.54586	9.14239	3.84763	1.08154	1.55593	8.65691	346.682	4.83667	30.7374	86.2382	3.90748	31.3105	4.09113	3.73768	10.5278	2.11983	2.19666	198.648	5.78392	14.1296	486.93	4.34556	6.09986	1.59634	7.01005	0.536075	9.95004	1.10441	48.4669	64.8648	43.6592	7.88657	1.8984	66.408	95.8824	20.7501	0.888947	14.4726	25.1773
TCGA-E2-A1IO-01A	Ductal	134.059	37.5362	17.2559	5.96905	38.1247	9.54354	1.09051	1.85201	12.3826	2.21868	23.2824	1.93437	2.33868	1.97387	16.3124	350.593	10.307	53.1315	55.0556	4.28651	45.2602	5.29314	7.21616	17.8569	2.34137	3.63801	112.995	10.7069	19.7803	577.494	6.97205	9.71701	2.96416	5.0044	0.36687	13.6383	0.117838	85.1005	96.2215	52.6276	14.6138	1.7069	58.5043	105.504	54.0974	0.443235	32.7719	43.1329
TCGA-E2-A1IU-01A	Ductal	57.6305	17.959	11.4278	13.0595	2.04987	6.17946	1.14175	0.239079	1.22935	0.163643	2.21164	1.06504	0.918509	0.357596	4.53251	48.6059	3.70947	4.83851	11.5908	1.66597	32.5116	2.34303	5.835	6.14879	0.730791	0.946435	10.031	2.5688	7.28221	116.44	1.16588	1.53428	0.317763	2.16295	0.283643	1.98107	0.363386	21.4387	17.9465	15.5127	8.64094	0.443226	29.6749	32.879	5.49453	0.0130653	4.5604	12.474
TCGA-E2-A1L6-01A	Ductal	144.895	28.6265	11.79	7.11231	11.6518	8.92589	2.81731	1.05802	3.24495	1.61015	6.62516	1.78681	2.24199	0.526676	6.74408	62.614	6.82818	14.0683	15.2878	3.49359	24.5199	3.57993	3.39664	7.30443	1.13535	1.14898	33.4863	4.08973	9.1324	233.651	3.16278	3.33641	1.00792	2.68394	0.435225	6.28792	0.296391	35.0968	32.5051	25.0277	8.38344	0.684566	42.1342	42.2943	10.2885	0.0947248	12.5271	18.3368
TCGA-E2-A1L7-01A	Ductal	82.1662	21.5469	7.30868	4.92949	6.36778	7.67065	1.90096	0.234715	3.39991	0.529394	9.79039	5.67327	0.487222	0.872602	5.24684	99.1186	4.37877	11.2738	20.7046	2.65816	19.2106	2.79413	3.29371	9.09297	1.07599	0.853281	14.722	4.99992	8.9791	209.097	2.42423	4.43959	0.486539	3.41658	1.72274	3.03884	0.0545039	39.9683	36.5261	24.1806	8.74637	0.67127	25.3524	37.4076	12.321	0.104515	14.5327	21.67
TCGA-E2-A1L8-01A	Lobular	92.3376	16.964	14.575	4.63446	14.9224	8.64001	0.59705	0.375465	4.33287	0.94806	8.61759	1.91546	1.174	0.559833	5.40616	95.5522	4.25609	18.3742	34.4968	4.34926	20.0891	3.27934	1.90644	8.33408	1.30652	0.572013	70.5137	4.69912	9.99275	378.501	2.61071	3.34672	1.06169	6.10315	0.331976	6.10326	0.277513	28.3237	38.3498	23.7711	8.54335	1.13852	39.1009	47.4944	8.3648	0.302775	12.4897	12.2961
TCGA-E2-A1L9-01A	Ductal	221.087	60.8624	14.5698	6.52343	24.5978	10.0406	0.685576	0.210984	11.1301	2.73515	27.2919	8.95803	3.65847	1.76152	7.55753	276.766	6.21408	30.2326	110.609	4.99659	36.681	5.09915	3.26489	16.7803	1.70842	1.92972	216.566	4.94104	20.5335	854.665	5.86333	9.14729	2.14377	6.80968	0.276191	13.8968	0.105641	50.6717	71.0568	55.6191	12.6649	2.90662	65.541	81.8602	16.6129	0.647358	19.9693	25.8515
TCGA-E2-A1LA-01A	Ductal	119.133	17.7205	6.1384	7.38749	5.80458	7.22451	1.13997	0.661269	2.77478	0.684008	12.3122	3.43843	0.336315	0.85368	4.73392	185.588	3.7909	10.1548	24.6425	1.70078	19.0995	2.3206	3.31838	8.62041	0.805199	1.79349	22.4829	2.11505	9.21855	356.693	1.58025	6.13196	0.458814	3.83793	0.220792	8.37135	0.0363683	45.8255	50.5372	17.1189	7.74156	0.607016	24.5638	51.6031	4.38446	0.19614	12.3033	25.55
TCGA-E2-A1LB-01A	Ductal	131.896	17.3641	23.3552	6.85311	7.94683	7.80453	0.701382	0.161818	3.07937	0.627094	7.19162	1.51454	1.65146	1.60694	5.55552	145.029	3.44825	11.7349	24.8736	2.84851	26.6808	1.78171	2.64532	6.07927	0.80129	0.965156	72.991	1.97841	5.17689	249.648	1.78127	3.95045	0.453966	3.39842	0.360197	5.51609	0.120145	24.3571	27.5767	20.0579	3.21332	1.2899	31.3648	46.7921	12.5442	0.153591	6.49732	12.8923
TCGA-E2-A1LE-01A	Ductal	117.408	18.342	9.49709	5.13823	16.2895	5.75159	0.294618	0.515156	3.64997	3.0231	10.9928	5.53301	1.79487	2.74428	12.1271	246.995	6.34615	33.8229	20.5502	3.35155	24.7228	3.51497	3.66062	16.5761	1.01969	2.48996	74.1115	4.22381	10.6663	689.238	2.39433	11.0962	0.874449	11.8157	3.60012	16.6863	1.5342	46.6153	54.9661	23.4167	13.0947	1.1084	40.9103	98.1067	22.7746	0.296775	51.3926	25.5965
TCGA-E2-A1LG-01A	Lobular	12.6292	26.8423	15.7478	7.90001	0.42297	10.6423	0.263297	0.0775147	0.190134	0.615092	0.391563	3.30392	0.371746	0.0877531	3.16311	10.6527	2.15036	0.878576	7.5938	0.338748	8.75921	0.813886	1.7141	15.9956	1.76345	0.161392	2.47165	3.84217	0.984657	43.0877	0.745785	0.669195	0.0491876	2.40675	6.05709	0.541649	0.00449998	23.0062	23.1989	12.1265	1.47119	0.21056	52.6666	64.5871	17.7138	0.0129435	0.844649	8.61775
TCGA-E2-A1LH-01A	Ductal	112.963	38.1503	4.52451	3.51981	4.42621	7.7625	0.825054	0.157121	0.825481	0.541237	7.07319	4.39812	0.728217	0.569855	4.60853	58.2062	3.58999	6.80261	10.5831	2.19414	15.8299	2.69981	1.51916	8.28651	0.353409	1.9161	4.28839	2.08487	3.90284	226.285	1.03493	3.70466	0.191096	6.50983	0.780535	5.0119	0.0273641	61.9185	78.4122	18.1881	5.23501	0.426801	24.1491	103.878	6.44398	0.104945	14.5229	8.99129
TCGA-E2-A1LI-01A	Ductal	439.986	43.2864	3.94065	3.08508	1.72429	12.1289	0.626099	0.0876454	0.609216	0.46581	2.4904	3.99549	0.542039	0.737549	2.53815	20.3239	3.43396	4.41771	4.40419	1.30112	15.3947	5.31266	2.37197	10.926	0.270363	0.39104	2.53592	1.46536	2.0189	122.536	0.599359	2.11141	0.193544	3.13388	0.360087	1.48179	0.0503722	40.337	62.5109	20.6961	6.80284	0.279597	56.835	18.1327	2.34127	0.566381	6.61642	12.8753
TCGA-E2-A1LK-01A	Ductal	44.3212	43.6448	10.7525	5.70665	2.30206	12.7828	0.288084	0.0812345	0.818857	0.32191	4.53644	2.58508	0.567393	0.290413	16.7725	16.6423	5.42558	10.602	3.40703	1.34781	11.2606	7.21132	4.67107	5.99185	0.224209	1.57183	3.05984	1.28801	3.61034	720.741	0.239218	2.87794	0.029301	3.06267	0.041331	2.69581	0.0134031	42.758	28.7608	6.11228	3.146	0.181007	60.4312	327.462	3.35477	0.115657	27.8686	18.4126
TCGA-E2-A1LL-01A	Ductal	41.7168	116.688	12.5729	10.6403	1.6129	10.9027	0.273279	0.14459	1.30672	0.565041	3.16451	3.44517	0.591758	0.487855	3.48556	32.6711	9.65603	9.0079	14.6829	5.66173	24.7938	1.0972	2.98173	97.478	0.682152	0.819664	2.83256	1.23198	3.74027	142.498	1.37099	6.09374	0.204011	3.2252	0.0822204	14.6158	0.0266631	26.1091	11.1073	26.093	2.53848	0.398116	36.4686	151.569	4.17581	0.268424	11.1441	72.0394
TCGA-E2-A1LS-01A	Ductal	32.3694	8.1316	9.86488	3.71216	1.13868	5.32282	0.532078	0.00446513	0.418263	0.0444953	0.591085	3.54671	0.189849	0.0977279	1.63801	10.6354	1.51584	1.9157	9.76739	2.98418	12.5537	1.17145	1.51702	12.8917	0.278918	0.0557806	3.18501	0.371547	1.37981	51.5044	0.463967	1.36332	0.0901015	1.75488	0.151074	1.03571	0.0606563	4.14717	4.30934	35.8575	1.43323	0.16241	58.8225	32.2965	2.52902	0.18789	2.56626	12.0471
TCGA-E2-A2P5-01A	Lobular	115.405	32.0499	6.50627	2.96796	4.88706	3.72834	0.142024	0.648568	2.37048	1.17942	4.73821	5.00237	0.279467	1.11837	7.40275	189.358	4.48426	9.3041	16.2471	1.95098	21.298	1.99203	2.96861	5.8071	0.77509	1.1498	29.7956	2.2801	5.10007	294.117	1.20541	3.96111	0.399017	3.98015	0.280267	4.17457	0.641821	29.2284	30.3084	16.3132	5.40987	0.73504	23.8926	53.6114	6.59278	0.206557	8.33632	19.6096
TCGA-E2-A2P6-01A	Lobular	40.8239	21.1408	4.57064	7.79067	1.15532	5.6575	0.877336	0.241836	1.03675	0.480992	3.32355	3.56488	0.372175	0.943016	5.47263	94.016	4.90212	11.8644	8.89956	1.3747	20.8278	2.16335	7.44363	3.82176	0.573315	0.479546	13.7089	2.3429	5.34813	287.368	0.57274	1.90245	0.283047	2.85279	0.389636	5.57441	0.243349	15.3069	11.1027	10.1504	12.0212	0.403232	16.5736	40.1533	3.554	0.0673037	5.20911	15.9206
TCGA-E2-A3DX-01A	Lobular	87.7747	28.2589	10.8436	4.9024	27.8183	8.9405	1.20007	3.43455	2.54402	3.74995	18.1233	3.57395	2.07832	1.6549	18.3609	114.423	8.70547	23.0256	27.6588	5.48282	26.9368	6.30316	5.18488	10.914	1.50348	1.68153	192.775	10.2938	15.5606	362.953	8.16744	6.68294	2.22516	11.6846	1.38515	9.30202	2.11889	86.2349	101.494	30.2598	8.35415	2.22919	37.9273	97.3618	71.5175	0.443724	23.638	22.5478
TCGA-E2-A56Z-01A	Ductal	67.5582	7.60545	7.12518	5.35016	1.99141	4.03152	0.254031	0.147275	1.2793	0.796153	1.99246	1.73134	0.708784	0.830368	46.2144	73.1497	4.26801	5.1659	8.07055	1.1503	21.4171	0.891367	7.24286	2.95968	0.604625	0.79623	12.8911	4.43538	4.15784	186.115	0.665523	3.86958	0.186359	3.42565	0.471077	2.56138	0.126738	15.7942	14.3482	9.63022	7.86252	0.405508	36.455	29.9973	3.36401	0.182272	9.04922	19.5298
TCGA-E2-A570-01A	Ductal	195.489	29.0966	10.2492	4.46103	13.4354	5.69708	0.332629	1.77427	4.41173	1.75162	9.72652	4.22865	1.04729	1.59304	6.79536	294.33	3.96045	14.1407	33.5628	2.5459	24.0248	1.91812	7.03066	7.19813	1.56712	2.77648	237.632	4.75426	11.8721	479.317	4.73111	8.1526	1.71543	9.81677	0.538632	10.5008	1.6668	46.4776	61.0118	32.209	7.65349	1.36023	44.3933	101.781	15.8363	0.341513	17.2028	20.6004
TCGA-E2-A572-01A	Ductal	35.0899	8.3901	2.84202	2.58477	0.322217	2.83956	0.14897	0.180129	0.147463	0.0788503	0.448113	0.196287	0.0512743	0.0916855	2.68236	28.5376	2.24762	1.74699	3.29933	1.22145	15.4366	0.335957	4.8557	1.17536	0.361819	0.553222	2.23611	0.994083	4.55207	76.9333	0.178577	1.91691	0.0382781	3.07627	0.374582	3.58903	0.0393965	24.2364	5.69183	2.40342	6.54221	0.114901	9.77665	24.6369	1.69208	0	5.01581	19.5441
TCGA-E2-A573-01A	Ductal	37.9274	27.6211	6.64323	3.26492	2.31187	14.3037	1.57151	0.103162	1.30284	0.832888	6.08103	2.54799	0.587052	2.79319	3.2141	38.8631	2.05894	6.55783	12.1969	1.58893	13.9726	2.04433	3.12121	17.4658	0.384526	0.91287	6.93427	2.27522	3.60538	133.175	1.45828	5.3739	0.247121	3.39941	0.363586	3.40891	0.0628836	65.3985	99.6408	17.3346	9.16588	0.374208	55.4769	38.3624	3.64137	0.0516787	14.96	15.5386
TCGA-E2-A574-01A	Ductal	22.2258	6.88011	4.45814	4.55404	0.732731	14.1074	0.0139461	0.089414	0.338763	0.128703	1.92791	0.482066	17.7989	0.593848	1.11553	47.4215	2.58326	2.70948	5.80593	0.256484	8.57504	0.408575	2.46451	15.917	0.389593	0.781903	27.2647	1.17114	1.2702	101.362	0.508221	2.02135	0.0527667	4.95957	0.0972405	1.8038	0.0560603	4.95706	4.41966	10.3978	2.5931	0.133289	49.0713	47.5786	7.61251	0.0537497	2.96712	17.4084
TCGA-E2-A576-01A	Lobular	69.846	6.87204	3.15261	1.69763	1.20199	4.86125	0.16995	0.992655	1.11841	0.332285	2.99421	0.401401	0.0922044	0.567982	6.43921	85.4654	3.14016	5.77636	3.98192	3.0338	14.7053	0.588426	4.60588	4.68503	0.559006	0.626217	11.8975	2.13436	3.86212	187.418	0.50435	2.57061	0.246099	4.41712	0.390532	5.44519	0.164035	23.7063	15.4977	7.28462	10.2698	0.363399	13.1561	38.6583	3.87002	0.124894	9.06627	16.1166
TCGA-E2-A9RU-01A	Ductal	101.314	18.8709	3.67578	2.58416	3.22992	4.89306	0.171341	0.426738	2.0268	1.08066	5.67789	3.24874	0.212307	0.707912	9.3801	194.106	1.60137	16.2639	13.0911	1.40689	13.7182	0.732862	4.34161	9.00473	0.664702	1.62871	17.2446	1.30213	7.82429	216.328	1.63979	4.34853	0.316904	5.65707	0.285908	4.05474	0.0971317	59.4723	29.0589	11.9403	6.17821	0.589529	28.9306	67.7987	4.3053	0.266686	11.3707	18.3425
TCGA-E9-A1N3-01A	Other	28.6029	25.3566	6.97353	4.31884	1.34083	4.14198	0.284469	0.150467	1.42008	0.146408	1.72542	0.398985	0.337796	0.254651	3.17581	31.1425	5.17914	3.90564	7.62435	3.60286	21.8466	1.57892	1.99714	1.49807	0.390308	0.0732354	8.09869	2.70153	3.18445	85.5605	0.631712	1.1002	0.298592	1.13439	0.297523	2.85633	0.185819	8.56833	8.94101	10.2857	5.18663	0.435008	35.6533	20.84	4.0824	0.041114	2.74535	13.3004
TCGA-E9-A1N4-01A	Lobular	116.346	32.7144	6.82142	11.1403	15.3445	6.24604	3.97004	0.167231	7.08677	2.2457	5.59321	2.2392	1.52207	1.22653	6.2921	73.3468	4.88805	13.6562	15.0188	9.51797	19.6729	9.7569	2.80654	11.6821	1.20037	1.41571	43.8946	3.75637	7.14467	245.622	3.17223	4.45675	1.02853	2.22124	0.24871	4.00649	0.165788	33.7972	34.9574	37.5558	9.54602	1.45995	65.8291	49.5224	24.6275	0.2191	9.97513	33.7956
TCGA-E9-A1N5-01A	Other	90.5935	40.4274	9.63544	5.09907	16.4488	7.97969	0.887682	0.612296	9.14623	1.99972	20.1385	3.2652	1.88711	2.2474	11.41	287.116	7.61541	47.2543	54.283	4.33785	36.0277	4.23658	7.13081	11.1492	1.64758	1.28926	112.835	7.97572	17.8954	377.604	3.85345	5.67568	1.58825	5.46907	0.87295	11.7683	0.727281	52.3264	61.4831	28.6465	13.2794	1.69679	57.0789	84.038	25.687	0.410439	21.64	28.3976
TCGA-E9-A1N6-01A	Ductal	140.818	44.1633	13.2015	6.27221	20.8707	7.65424	0.429204	0.452935	10.9218	4.52299	21.6889	5.71952	1.02401	3.2378	8.50838	272.126	5.99119	31.8705	62.5695	5.01906	33.1933	4.16006	3.93533	11.579	1.63444	2.70713	76.7838	2.62717	14.3844	434.404	4.1402	10.7742	1.76678	7.43644	1.02234	10.1173	0.406322	42.4734	51.1956	44.8374	8.7346	1.61281	67.1866	82.561	13.8975	0.256862	26.2539	38.9941
TCGA-E9-A1N8-01A	Ductal	19.7746	26.4424	9.31857	5.55416	2.08244	15.178	0.442395	0.0648559	1.03447	0.382989	2.18251	4.02022	1.34814	1.65771	2.75431	56.6752	7.52517	7.86121	20.2105	1.51644	18.7233	1.37359	5.90471	17.2103	0.630199	0.401248	8.91543	1.93549	8.20755	85.1344	1.63582	2.6538	0.166266	6.84921	0.0522466	1.54321	0.0180725	44.9169	30.7794	16.432	11.1027	0.260393	117.456	48.2154	2.96034	0.142953	3.85568	38.5379
TCGA-E9-A1N9-01A	Other	79.2343	15.4337	8.12179	5.43073	8.58255	8.9398	0.469625	0.432607	6.16115	0.349667	5.75569	2.30061	0.691154	1.70758	9.43978	113.931	8.70615	11.8955	21.3377	2.99871	18.6142	3.13327	5.0001	10.9179	1.25774	0.640801	14.3255	3.08646	6.66949	161.862	2.51653	5.05036	0.7346	2.67773	2.40464	3.89722	0.253151	31.1563	37.2677	34.9869	9.07051	0.760966	50.8214	42.9736	13.2476	0.169035	9.71841	21.3173
TCGA-E9-A1NA-01A	Other	89.2188	36.3597	10.1388	9.89089	14.4775	9.11927	0.588251	0.29597	9.30119	2.03646	16.7914	1.4465	1.0405	2.12525	6.28813	306.109	3.28368	21.2799	47.5287	3.08087	21.6529	2.87045	3.74617	9.20785	1.63033	1.89398	63.6447	4.12745	15.0854	263.795	2.28683	7.93727	1.0512	3.79609	0.255457	18.1437	0.0795281	56.9227	51.8915	27.0001	15.5478	1.50009	72.1469	65.0633	13.6196	0.54646	9.81664	37.9885
TCGA-E9-A1NC-01A	Other	400.691	107.465	11.1017	2.58267	4.44745	4.2916	0.925255	0.245061	1.70163	0.926295	7.6808	2.73595	0.340241	2.01216	5.39355	206.59	2.7435	23.249	28.5558	2.3965	17.7383	3.88501	7.03675	20.178	0.697296	3.12929	12.7241	2.06717	7.79571	401.48	1.59478	4.93589	0.378039	10.0498	0.377813	7.46774	0.141285	94.327	92.0951	76.1981	8.71624	0.740702	80.2244	106.706	7.93559	0.228591	14.5123	27.483
TCGA-E9-A1ND-01A	Ductal	28.3065	33.9102	10.7058	5.85083	4.6874	17.7476	1.23763	0.234131	2.4205	1.18778	12.3918	2.04514	0.894013	1.40078	3.60513	97.2998	4.46415	9.4001	25.3598	3.21766	13.9509	4.03065	2.82876	17.3034	0.666423	1.51182	2.53376	2.24997	10.8321	159.508	4.28723	4.7303	0.513781	4.64056	0.411515	4.77715	0.0177932	99.0901	99.5434	32.8685	5.45761	0.741189	63.9895	33.6517	8.44741	0.0895644	12.0679	14.4699
TCGA-E9-A1NE-01A	Other	63.8336	18.3052	10.9498	6.37677	11.4865	10.22	1.77664	0.647398	3.98795	0.363253	6.07431	3.28195	1.10465	0.544729	10.0763	100.086	5.89425	17.6125	24.8525	4.58703	21.9982	5.54777	2.60807	20.3115	1.21442	0.61672	27.9167	7.89993	15.0573	189.863	4.09854	2.07341	0.969293	2.30803	0.179716	4.39798	0.1417	59.0436	82.8976	34.0133	10.4936	1.13201	46.8827	47.2928	26.6014	0.223511	10.9042	16.9456
TCGA-E9-A1NF-01A	Other	368.698	47.7744	15.2026	6.75563	25.6492	5.1276	0.609142	1.21617	16.002	3.29533	16.1733	4.90035	2.96009	4.70893	13.0239	925.656	4.89152	65.0941	134.746	7.20815	23.7048	4.67763	7.28161	21.6398	2.40747	2.52962	180.574	2.92984	21.139	809.839	7.29443	11.6404	2.07878	6.78356	0.620949	14.0321	0.272963	108.186	113.254	73.7048	9.08321	2.68111	79.8217	143.018	24.5776	0.682169	44.721	39.9446
TCGA-E9-A1NG-01A	Ductal	324.4	55.5964	19.1882	11.2203	17.941	10.4482	1.61469	0.348479	11.2352	3.57143	16.0362	4.77434	3.97794	4.77257	10.9165	557.6	8.60442	60.7744	233.402	10.6798	30.7105	5.55887	6.00184	26.6403	2.36295	2.44214	132.758	4.66915	29.3677	628.507	10.7302	8.89375	2.32834	7.26832	0.41082	7.03214	1.33668	106.856	95.3199	88.1167	11.2318	4.10767	105.232	166.66	25.878	0.485386	16.1862	35.3329
TCGA-E9-A1NH-01A	Ductal	249.113	34.2871	17.2668	8.19831	20.1365	7.99402	0.690799	0.51003	11.1891	2.72224	18.743	5.20989	2.35614	2.41157	10.4486	356.645	7.81248	30.9248	106.151	5.16937	29.8361	5.4907	5.09651	13.2134	2.22213	1.97604	94.8491	5.64926	14.0926	519.054	4.5606	7.84976	1.63647	5.71088	0.49515	11.2437	0.487407	51.4284	64.9174	54.4032	9.48371	2.23801	67.1976	98.445	13.5729	0.497891	16.1956	25.9182
TCGA-E9-A1NI-01A	Other	103.846	22.0702	10.1306	6.04955	15.191	7.01145	0.248152	0.7399	5.69558	2.43878	10.6599	1.85674	0.380221	1.61716	7.07796	175.676	3.40607	26.2281	43.1352	2.7749	23.2521	2.42494	6.40344	11.5213	1.55018	2.23638	62.1561	3.48633	11.2121	245.495	3.06526	6.77971	1.26686	3.53657	0.434116	8.85854	0.759757	40.7527	45.2112	29.0706	8.91922	1.11955	45.5525	61.003	10.2661	0.334227	23.0688	24.3795
TCGA-E9-A1QZ-01A	Ductal	116.72	15.2498	10.2059	7.16618	4.78209	8.19206	1.34791	1.2858	2.58071	0.276019	6.31584	2.45173	2.26523	0.260759	8.43026	62.3221	3.20079	29.471	10.2683	5.76825	25.8972	4.79083	5.80511	12.0294	0.738631	0.835144	11.4558	7.64568	13.4554	159.923	2.92475	3.06683	0.611103	6.67044	0.369933	1.76814	0.315336	73.0042	81.33	22.202	8.60345	1.25957	40.2546	101.293	22.8249	0.276049	23.3803	14.355
TCGA-E9-A1R0-01A	Ductal	76.0483	32.412	11.3658	9.53009	6.5508	6.36249	0.51106	1.20286	4.69193	0.510778	9.02206	2.07127	1.40259	0.940361	9.99535	131.122	4.75677	27.1378	18.6406	4.57962	31.9668	3.38258	3.41059	5.70986	0.901025	0.723252	39.2864	3.37157	9.32106	228.636	2.46583	4.42714	0.709115	8.39962	0.531385	10.8102	0.441504	50.7745	60.2221	20.9231	12.0177	1.05658	29.0052	99.1568	23.3242	0.181417	21.7993	20.9768
TCGA-E9-A1R2-01A	Ductal	59.969	17.2563	9.17464	4.8202	12.0176	10.165	0.518329	0.791447	3.97599	1.33626	7.89914	1.71564	0.405636	0.927335	22.0597	131.097	6.45121	16.1299	19.5104	3.02323	27.7584	3.15341	7.19493	7.20865	0.772212	1.15493	32.0579	10.7403	9.59222	233.323	1.76306	4.3228	0.600998	7.4207	0.359295	5.94625	0.0959537	36.8078	35.1384	22.9157	11.4581	0.659651	39.0324	45.6754	10.4023	0.381138	16.0459	28.6861
TCGA-E9-A1R3-01A	Ductal	98.8314	37.4228	16.4523	11.9711	25.3973	8.84978	1.45604	0.442691	11.0165	2.40322	21.4336	2.93109	1.20443	1.64459	6.86784	207.533	4.68708	33.2885	79.803	5.89492	26.4715	4.07485	3.88678	20.788	1.95888	3.02212	171.927	6.26528	12.8826	367.059	6.67988	11.7032	1.70348	8.20832	0.17658	6.93995	0.0718592	52.284	73.0967	47.9911	9.36658	1.96566	73.3054	62.3126	11.3584	0.284202	11.8706	25.3413
TCGA-E9-A1R4-01A	Ductal	87.8772	29.5483	9.92577	3.97181	7.62537	8.22762	1.81005	0.218138	4.08414	0.695603	10.8915	2.54178	0.6661	0.912069	5.46463	151.856	6.06636	9.60107	25.3186	2.75321	29.6031	4.96895	3.13885	9.04436	0.844485	0.48273	10.2118	5.43198	15.141	178.343	1.7552	2.81403	0.546487	1.44198	0.253047	2.98244	0.0592657	29.9397	28.5324	20.8133	7.90267	0.970331	30.8827	40.233	6.25647	0.157356	6.64666	16.832
TCGA-E9-A1R5-01A	Ductal	96.8458	22.4539	15.0812	10.0929	19.6385	10.2026	0.276136	0.724654	7.63235	2.39747	11.9903	1.80053	1.13214	1.02833	5.08383	210.961	2.72423	18.7472	58.0934	2.43297	21.9208	2.83528	6.25833	9.84093	1.81707	1.3552	153.562	69.0985	9.8628	260.871	3.21401	4.44566	1.7661	6.21666	0.272657	9.56894	0.739096	35.7501	46.3406	30.9065	5.62016	1.61195	56.4444	59.2936	17.3493	0.443439	10.2626	15.7272
TCGA-E9-A1R6-01A	Ductal	97.9979	19.7685	5.87059	4.78062	4.05179	5.63144	0.316469	0.223534	2.92133	0.928141	3.31951	1.73761	0.620325	1.46645	5.92786	225.684	3.96824	9.72458	29.5921	1.97295	37.1566	1.371	8.14722	4.1746	0.762476	0.360571	11.1078	5.2761	7.15774	215.322	1.06897	3.19905	0.487731	3.38931	0.166223	3.05454	0.669308	27.157	21.0038	14.528	9.43281	0.704894	44.1879	46.4299	6.11286	0.116285	6.64717	19.7572
TCGA-E9-A1R7-01A	Ductal	26.4551	8.82561	12.5821	15.1438	3.91004	9.82218	0.252421	0.160967	2.85005	0.269749	3.67066	0.336475	0.224209	0.285654	4.30617	51.6779	8.80326	4.9273	11.7584	1.50523	16.664	2.52345	2.13738	3.59868	0.969592	0.15528	13.2246	2.99994	2.83155	98.8526	1.29047	0.828918	0.561508	0.983011	0.126167	1.82279	0.236394	8.46613	12.8316	16.0075	6.14097	0.677056	37.6652	21.1504	6.22911	0.156912	4.31607	17.1371
TCGA-E9-A1RA-01A	Ductal	91.5792	35.3507	7.6649	7.00928	13.8086	5.29946	0.71813	0.55768	8.12145	2.4798	10.6397	2.73025	0.776013	1.35696	7.26175	118.988	4.73567	19.1479	24.6607	3.43821	30.9682	2.89293	4.06433	8.60683	1.11475	1.79147	51.2447	3.95645	9.89813	222.825	2.15547	4.9924	1.01238	3.90903	0.237207	5.72449	0.139861	26.8403	29.2503	26.6045	14.22	1.12795	50.0425	59.9638	13.1464	0.295011	17.9184	22.933
TCGA-E9-A1RB-01A	Ductal	97.8868	23.5577	6.05566	5.13273	5.21664	7.59801	0.351735	0.182144	4.53072	0.734673	7.52407	7.18572	0.896808	0.556417	4.95908	75.9733	2.91174	9.07543	30.608	2.85478	30.0285	1.5368	3.26459	8.80131	0.608686	0.766216	36.9163	2.27211	4.88438	138.756	1.63689	2.66518	0.561392	2.14748	0.440193	2.84778	0.13142	36.8491	37.8883	20.9566	8.99523	0.703369	90.4732	33.7936	6.62953	0.130348	5.7861	24.9765
TCGA-E9-A1RC-01A	Other	57.1863	22.9026	11.2538	9.93842	15.7676	6.68685	0.242996	0.115075	5.4267	3.16086	8.68198	1.71407	0.604468	0.91192	4.85996	94.5139	3.50678	9.94598	18.4612	1.69365	30.8649	2.04719	2.77891	8.98235	1.65883	1.21641	37.6862	14.0188	8.15612	223	2.50388	5.26375	1.03803	1.3884	0.256713	4.67042	0.453244	19.5797	18.9842	18.7644	4.66906	0.741589	65.4148	30.4618	6.92591	0.212847	14.7578	20.1508
TCGA-E9-A1RD-01A	Ductal	78.4516	13.4542	10.5664	7.86842	7.36053	7.57727	0.720923	0.320478	3.95082	0.909599	4.77417	1.52894	0.76767	0.606384	4.38579	73.8664	4.35829	8.73492	22.5177	3.87633	34.1073	3.13172	2.80398	3.25476	1.03732	0.354442	54.5219	3.67944	8.12381	218.235	1.59548	2.81627	0.842091	2.24599	1.52721	4.13268	0.264136	21.4957	22.0138	20.5761	8.15081	1.09812	39.9209	27.5097	8.16333	0.312039	8.37974	13.0432
TCGA-E9-A1RE-01A	Ductal	41.1666	13.3573	6.3017	4.55757	5.67783	5.1398	0.181088	0.175913	4.361	0.842409	5.38072	1.50456	0.235151	0.796593	7.16548	88.3469	7.68992	10.0543	24.099	1.88057	18.7892	1.99864	1.69923	7.0392	0.946237	0.188365	9.49411	3.78145	4.8337	165.667	1.20688	1.8476	0.428648	3.16615	0.170054	4.22767	0.556061	8.59906	11.5222	17.3679	9.12192	0.655584	41.9774	27.4934	3.65883	0.132184	16.9609	17.6386
TCGA-E9-A1RF-01A	Ductal	97.8216	31.1038	9.1588	6.11408	11.6835	8.54331	0.631206	0.290321	8.04418	1.34913	25.8273	2.60004	1.05983	1.69646	5.0264	248.568	3.93787	33.8055	45.0829	3.68653	27.1427	3.14767	3.54574	14.2478	1.16695	1.67211	21.912	4.24661	12.7268	361.861	2.02754	5.62991	0.773748	4.29297	0.0956768	8.41051	0.064352	47.4433	54.4507	23.8324	5.68905	1.71277	52.6206	52.6594	10.1229	0.29087	13.975	19.6522
TCGA-E9-A1RG-01A	Ductal	115.972	19.97	3.28867	2.13194	5.82726	3.59345	0.2618	0.323112	2.52871	1.287	11.7271	1.37874	0.18923	1.96038	6.22685	167.291	1.75387	14.6042	18.4183	1.19625	19.1165	1.33831	6.56926	9.07742	0.860798	2.23916	25.9776	3.34625	6.33636	238.233	0.804976	6.01948	0.242844	2.92016	0.273814	5.73382	0.0438491	33.4067	29.853	11.4782	11.248	0.683085	28.5224	58.3629	5.291	0.315314	18.3942	28.0855
TCGA-E9-A1RH-01A	Ductal	37.8649	62.0574	19.6355	8.31115	9.33076	25.5918	0.351668	0.154902	6.44126	0.352552	9.79252	1.24615	0.756739	0.896292	3.28137	109.221	10.2827	18.3574	31.2886	2.09443	10.2406	1.55955	3.19606	16.7143	0.846158	0.391629	14.9498	2.78808	7.30579	366.788	6.44285	3.34322	0.801097	4.62853	0.197577	14.1662	0.112407	51.4313	42.638	19.1783	1.77689	0.810757	101.567	65.4847	19.1914	0.0775971	9.06758	13.5931
TCGA-E9-A1RI-01A	Other	237.054	38.8199	12.5351	9.12499	26.2067	8.79398	0.974006	1.11705	10.198	1.23683	17.1142	1.36509	4.0634	0.97511	7.90615	232.36	6.79601	37.9023	82.3857	5.17129	35.813	4.16123	5.93974	13.4676	2.13114	2.34581	385.399	5.2538	18.2708	455.597	6.04005	6.69807	2.77556	4.68555	0.422832	11.9521	0.815684	48.6899	78.221	69.641	7.99145	2.59475	69.7426	70.0524	46.0051	0.471936	12.1755	17.6717
TCGA-E9-A226-01A	Ductal	173.687	25.2951	17.8345	11.0669	18.3057	16.7109	0.605108	0.679373	16.5631	1.7123	23.1171	4.31478	2.03282	1.10981	5.71658	254.445	7.11124	28.2545	110.861	6.49506	32.3755	3.45949	4.01218	12.7551	1.74755	0.957189	157.983	7.335	20.7531	346.623	6.42259	5.2074	1.70172	3.09424	0.410466	8.85243	0.270889	52.5692	60.2132	51.1998	8.24715	2.48655	108.767	57.8387	12.7335	0.322416	9.25586	32.6907
TCGA-E9-A227-01A	Ductal	120.244	18.3497	10.1073	4.46998	11.6337	7.1408	0.744604	0.540117	4.96382	0.887406	8.39871	1.30083	0.79692	0.618032	8.36738	100.072	4.52224	12.4412	17.8859	2.97293	28.3511	4.12966	2.67682	7.37716	0.876727	0.81622	26.1421	3.46339	7.37105	262.155	2.64213	3.86736	0.912119	4.82685	0.831615	6.23996	0.204822	38.5924	44.7083	28.4451	6.76172	0.958391	36.2047	54.1624	20.318	0.222565	14.1959	15.9981
TCGA-E9-A228-01A	Ductal	36.1138	17.1243	4.65119	8.62928	3.39205	8.44474	0.692438	0.192261	2.22124	0.440269	3.58455	0.996594	0.537653	0.870622	13.7587	35.2567	3.69325	6.39104	14.0058	1.72635	13.4105	2.50737	4.22806	6.50483	0.741343	0.171559	13.2518	4.28571	3.54139	133.893	0.787775	2.69559	0.362675	1.4915	0.242882	4.52169	0.337885	9.08762	11.172	11.6544	7.52131	0.487226	39.4939	22.8616	4.14044	0.0656674	11.0021	28.3807
TCGA-E9-A229-01A	Ductal	106.063	28.9458	14.6956	7.29007	30.5994	10.9892	1.00361	1.09015	10.3329	2.99309	28.9792	2.08649	2.84057	1.51843	9.72113	320.911	8.31813	36.6096	66.3503	4.23028	28.6502	4.27585	6.4283	10.7137	2.37175	3.10811	374.006	8.30711	21.5596	335.905	6.03732	9.02154	3.15512	7.51529	0.449811	13.5076	0.652935	68.9638	107.831	52.4056	12.5524	3.00443	77.4919	78.4788	50.3124	0.998974	22.1442	31.3395
TCGA-E9-A22A-01A	Ductal	398.475	34.4757	12.4083	5.46982	14.3355	7.30634	0.446303	0.557807	7.27616	1.14566	19.3101	3.75003	1.28926	2.12101	17.939	568.589	4.22277	45.9911	103.937	7.11198	28.2412	4.05026	6.16252	16.5776	2.02936	2.24934	52.64	4.17963	25.6176	681.305	5.4153	7.25862	1.2467	8.54153	0.771797	8.84044	0.685223	124.51	121.271	59.1574	11.078	2.23178	75.7183	129.328	24.2961	0.563127	25.9389	15.1326
TCGA-E9-A22B-01A	Other	174.905	20.3957	8.85888	6.51699	8.54953	6.91913	0.301654	0.1412	4.49315	0.767494	7.47788	2.8697	1.06124	1.01077	12.4866	155.856	3.26831	14.455	30.6504	2.83941	20.3832	3.92899	2.37297	7.52048	1.03612	1.74867	29.3082	3.11537	10.3502	409.312	2.23823	4.05294	0.772188	5.05524	0.299881	5.52509	0.447116	33.2628	40.1478	33.9858	8.62604	1.36753	50.7723	66.6971	12.2683	0.321516	16.3554	17.6837
TCGA-E9-A22D-01A	Ductal	34.6474	24.9899	6.22428	5.33091	3.34911	4.99726	1.01618	0.216886	2.25823	0.409656	5.58696	2.0599	0.309578	0.632288	3.73855	78.9767	2.84292	8.42739	18.6993	2.53785	19.6363	2.32132	1.92645	11.7837	0.678875	0.242864	3.72653	3.84668	10.9994	117.061	1.3861	2.36112	0.333543	1.27782	0.133609	3.52891	0.0399948	44.5637	41.7801	11.8316	10.7526	0.623802	41.9972	27.0526	8.45794	0.0511284	9.96089	16.0043
TCGA-E9-A22E-01A	Ductal	372.844	39.8503	16.199	5.57243	31.093	6.57306	0.342677	2.05227	16.9242	1.69246	28.6888	3.53828	4.83307	2.09518	13.1465	798.037	5.4972	89.4857	139.004	8.98767	30.6839	4.14002	8.5235	20.9405	2.90595	4.17168	281.739	5.98367	26.5029	825.83	8.15651	12.2156	2.59214	12.6145	0.792331	17.0469	2.91425	154.712	171.009	82.7145	13.9386	4.54454	100.401	191.375	41.5484	1.0494	30.6083	32.3701
TCGA-E9-A22G-01A	Ductal	18.1481	9.88198	2.58796	2.77851	3.05963	16.2656	1.52919	0.0520577	0.996508	0.566792	1.5604	1.51843	0.475098	0.536951	3.38716	24.1544	7.07615	4.54242	14.2638	2.16551	14.9428	3.53308	2.73823	4.51559	0.521898	0.549685	5.55357	1.17653	1.80215	85.0571	1.07106	4.21417	0.0710223	20.8143	0.471786	1.16924	0.0226659	46.4901	36.4004	11.7043	5.56987	0.237981	64.1839	20.7931	1.67679	1.10832	5.79785	17.4768
TCGA-E9-A22H-01A	Ductal	34.8106	13.2298	9.35911	7.59007	3.46758	8.82649	0.726333	0.215267	2.8335	0.437786	2.2029	3.55407	0.764144	0.321618	4.14159	20.5971	5.1689	4.70553	10.0359	4.07419	23.5296	2.42807	2.10717	4.8156	0.579342	0.164646	7.46071	3.2359	5.65908	80.4946	0.963708	1.53691	0.364637	0.982112	0.891846	2.26052	0.165266	22.8962	9.95134	11.3373	5.27773	0.555351	43.0235	15.4396	3.13144	0.0528181	7.61484	16.6026
TCGA-E9-A243-01A	Ductal	49.7386	10.9423	6.97857	7.59618	12.1961	9.62	4.47198	0.199953	3.10702	0.178078	5.94604	0.615946	0.422842	0.229644	3.72434	62.6536	5.63736	13.6023	26.8712	4.54791	16.1543	4.19952	1.83154	11.8803	0.925204	0.868841	6.04722	5.29826	10.6131	150.367	3.50529	1.93479	0.918515	4.87438	0.336163	3.46147	0.118098	69.3088	113.018	29.9762	4.7977	1.19746	58.7562	27.8104	18.7862	0.405017	12.7788	14.2034
TCGA-E9-A244-01A	Ductal	417.005	102.079	10.8443	3.83101	4.05035	8.06525	0.209461	0.209288	1.91469	0.448978	5.20347	1.33906	0.573012	0.440956	3.54846	77.4258	5.51529	10.9624	20.1633	3.2596	16.0879	3.18237	2.95546	7.52405	0.430399	0.653634	26.6113	6.54072	5.44873	170.843	2.70288	2.17226	0.308773	3.67881	0.252897	2.09395	0.123017	19.6968	23.2486	124.951	7.64427	0.722767	120.554	80.6443	4.08288	0.314526	6.73222	21.7837
TCGA-E9-A245-01A	Ductal	52.8968	18.307	10.3439	3.93279	1.87116	4.76179	2.0659	0.328565	1.22523	0.358113	2.65664	0.634721	0.294348	0.503699	4.27564	43.5932	5.50608	4.91349	6.8281	0.929128	23.0217	1.83841	4.48876	1.836	0.609704	0.467264	20.2137	4.85334	4.062	102.453	0.68391	1.6156	0.332286	2.38791	0.657576	3.03574	0.284325	15.5509	14.345	9.16505	8.20079	0.413261	22.0686	31.273	8.54229	0.216028	5.10497	13.6945
TCGA-E9-A247-01A	Ductal	88.8002	17.9991	9.96373	2.68492	3.95255	7.05943	0.284732	0.366895	2.17038	1.12459	6.22219	0.927027	0.366068	0.651737	5.64135	88.2138	6.4842	9.15527	12.3644	2.02708	40.4307	1.53549	8.8079	4.52725	0.748765	1.84456	15.4295	4.4781	9.78999	158.163	1.13251	4.69237	0.31345	2.25863	0.270332	3.17201	0.0420794	28.1604	20.246	20.147	6.34104	0.496239	90.6451	30.8425	4.31959	0.16138	12.9904	16.3251
TCGA-E9-A248-01A	Ductal	20.1331	16.882	8.74193	7.90133	7.9041	8.85198	2.2815	0.136583	1.61406	0.170742	5.80004	0.758633	0.491032	0.352474	2.44262	38.8283	3.91604	6.3979	14.0657	3.00192	14.0203	2.57204	0.931888	19.3116	1.07709	0.393147	8.37721	5.86928	5.91979	79.7525	2.0895	1.46565	0.526728	1.33445	0.170366	3.67045	0.0920794	29.5152	37.9354	17.6165	5.32605	0.769753	40.1848	13.9868	16.0465	0.105941	4.10982	9.86973
TCGA-E9-A249-01A	Ductal	45.9401	27.1428	7.87534	5.20215	4.48907	6.41057	0.294815	0.100634	2.26336	0.479613	3.12713	4.60922	0.450991	0.389661	3.32949	43.4845	3.05723	4.49611	12.459	2.34196	24.5654	1.39273	1.15862	2.5825	0.593865	0.304532	24.7303	2.18111	3.92747	95.7878	0.749967	1.80059	0.304853	1.01494	0.169187	2.73736	0.0960142	13.0691	12.2021	9.91427	11.4736	0.571362	28.4742	24.8126	4.55606	0.0789059	6.46634	12.1136
TCGA-E9-A24A-01A	Ductal	84.797	25.7569	15.0326	12.6062	15.4349	8.58227	2.39941	0.188479	8.98305	1.34158	13.2284	2.23957	1.39634	1.29379	5.45787	149.492	5.49127	14.2785	61.9924	3.2487	30.2498	4.72056	2.24214	10.8755	1.40853	0.768843	50.4959	3.80332	16.3515	246.16	3.26412	3.88278	1.36174	2.8802	0.30367	6.33351	0.187574	30.9442	37.4114	33.3862	8.56685	1.82227	52.8519	37.6296	12.184	0.283253	9.23182	16.6901
TCGA-E9-A295-01A	Lobular	75.3032	17.9227	7.72	3.71903	6.01202	5.64614	0.23013	1.59554	4.50908	0.712353	15.852	1.51337	0.837218	0.806031	11.7689	133.072	5.52262	25.5244	16.7439	3.31047	23.8322	3.62646	4.34306	7.35151	1.075	2.07437	43.8148	4.90075	10.0401	323.325	1.76366	6.41725	0.6679	4.91276	1.05729	10.2325	0.95465	45.7262	35.741	21.9059	12.624	1.05113	35.0824	72.2896	19.9055	0.438314	19.6424	19.8212
TCGA-E9-A2JS-01A	Lobular	102.348	19.5348	6.92129	4.76311	5.42399	9.19884	0.336585	0.352411	4.17933	1.47409	7.86253	1.51793	0.367169	1.35942	11.0969	196.548	4.19329	10.5341	21.5742	1.98653	21.0072	1.79061	6.64447	26.3753	0.973017	1.02492	22.433	2.24593	7.52014	206.411	1.39875	3.74738	0.569831	4.94155	0.304924	4.33166	0.154576	27.4229	24.2275	20.1888	3.82205	0.799034	34.5182	42.463	6.70143	0.222308	9.15867	20.7107
TCGA-E9-A2JT-01A	Lobular	35.1687	16.2757	7.27953	7.32258	4.96588	7.74264	9.06252	0.766628	0.781844	0.434288	4.1302	1.69847	0.519715	0.803973	14.7489	65.7972	5.5084	13.1787	7.24334	6.41375	21.2497	7.04385	2.50899	25.3615	0.749325	0.326131	8.05355	12.0983	7.76961	193.681	2.41465	2.34587	0.882434	15.4443	0.215435	3.39644	0.535615	68.0423	92.3906	15.9589	13.378	0.797311	20.2143	71.9904	27.5129	0.133967	14.5974	6.64854
TCGA-E9-A3HO-01A	Lobular	87.5432	9.52819	2.73943	1.97333	2.39142	3.07637	0.255606	0.322233	1.71385	0.53518	3.25619	3.25888	0.477451	0.826868	8.41314	39.0616	1.89457	7.72045	5.10868	0.980141	24.8694	1.49104	1.67897	3.55357	0.443752	0.172522	5.28419	3.1495	4.4864	166.259	0.707271	2.81104	0.140212	3.56861	2.92589	3.48528	0.0865852	20.7479	18.4192	12.7717	9.74691	0.414476	14.0228	37.9406	4.55302	0.0415083	15.1497	14.2905
TCGA-E9-A3Q9-01A	Lobular	14.9906	12.6366	8.03832	4.97694	0.785618	4.92096	2.15545	0.333052	0.49546	0.0934206	1.48744	0.401115	0.532101	0.3385	3.41587	26.8063	2.98153	10.3921	4.79842	2.95735	16.9252	2.73316	4.48177	3.18915	0.609577	0.0396253	6.49249	4.4718	7.20812	69.3036	0.918912	1.2449	0.380414	7.7657	0.257568	1.35284	0.645007	26.2039	19.745	10.5281	7.59372	0.463382	20.3967	41.5609	5.88661	0.0667363	4.95251	10.5881
TCGA-E9-A3QA-01A	Ductal	41.2517	34.5446	7.70613	4.07231	2.81948	11.1674	0.956261	0.192663	0.980918	0.725295	5.74205	4.84132	0.421994	0.92414	18.1009	55.1423	3.778	6.97498	6.63731	4.08444	21.6611	7.49276	9.80424	11.2409	0.257535	1.29129	3.07417	3.7506	11.0059	213.506	0.981006	4.73074	0.189089	21.8747	0.217287	2.81492	0.13869	91.5303	122.31	22.808	13.7666	0.385489	63.7076	51.4886	6.05762	0.514737	9.56923	15.2381
TCGA-E9-A3X8-01A	Lobular	266.953	15.3622	3.26553	1.70181	5.75881	3.46944	0.382651	1.67503	1.65557	1.13808	8.68758	1.22263	0.951003	0.74063	8.83844	361.276	1.76054	15.343	9.6869	1.93634	19.6636	1.46211	7.10794	6.61047	1.07646	3.96312	85.2906	2.09879	10.6005	767.01	1.77311	5.51938	0.52823	9.21195	1.73782	15.104	0.959147	81.7753	58.2671	17.5921	10.5282	0.973562	18.1882	127.904	27.8601	0.470402	29.7321	21.1505
TCGA-E9-A54X-01A	Other	10.4983	7.17052	6.20658	5.92251	0.271455	5.32542	6.1553	0.0042877	0.199542	0.0569696	0.292399	0.883517	0.0801036	0.100317	2.02638	2.69075	2.46754	0.636777	6.65931	1.33897	17.1409	0.199923	3.66326	1.09707	0.317433	0.015304	1.12413	3.25069	0.694036	27.8799	0.178974	2.00892	0.0146923	0.371042	0.0828978	2.46537	0.0224023	5.19517	0.421939	1.85772	6.10873	0.0741433	53.4141	5.41718	0.179891	0	1.82865	17.9145
TCGA-E9-A54Y-01A	Lobular	15.4555	4.70393	0.947663	2.63502	0.218009	3.66474	0.110784	0.0310746	0.113892	0.191695	0.370995	0.355872	0.100093	0.257979	3.88055	15.0425	0.936741	1.03221	0.898615	0.223172	11.7172	0.471935	1.81134	0.890602	0.705232	0.110914	1.35259	0.0786667	0.974835	68.0771	0.0433678	1.03996	0.0219722	0.757639	0.128741	0.841165	0.00463881	2.78984	1.07409	1.22875	1.71656	0.0820576	3.19093	9.63412	0.223894	0.0667142	3.64482	14.024
TCGA-E9-A5FK-01A	Lobular	131.713	14.8606	4.57289	2.9911	2.8544	3.81614	0.961127	1.51099	0.99722	1.00475	3.75021	0.80775	0.250148	0.751759	9.75725	110.723	1.93335	13.2455	5.50226	2.5487	23.496	2.41667	3.99258	13.9223	0.683528	1.07713	15.6213	3.37871	6.39231	253.611	1.03831	3.38813	0.339066	10.3789	1.08122	4.19523	0.229341	73.6311	54.0897	13.1859	11.3847	0.694606	19.0224	95.1611	13.5145	0.393262	23.3238	16.1682
TCGA-E9-A5FL-01A	Other	54.329	20.4864	6.01118	2.07499	6.55103	16.3184	0.372155	0.639421	1.63613	1.57753	7.53723	2.64074	1.29659	1.17569	3.64497	70.091	1.35957	14.9354	11.3878	1.45181	19.4685	1.06718	4.08811	10.6308	1.19141	3.09409	21.306	1.63337	2.98743	256.648	1.33775	7.45621	0.442785	11.0378	1.56605	5.6255	0.089687	51.6568	63.0668	12.3972	4.44657	0.422216	15.7214	67.247	17.997	0.0644928	34.432	12.3283
TCGA-E9-A5UO-01A	Other	67.2337	27.8593	4.21147	6.53921	1.38825	4.90661	0.101047	0.0218869	1.63234	0.431363	4.86989	2.1475	0.566814	1.21576	7.25875	9.38013	5.37675	3.57882	2.58965	0.919086	14.6619	0.824585	1.32682	0.483644	0.273437	0.00781207	1.2407	5.70651	2.40809	127.928	0.0116628	4.71717	0.0199995	0.731301	0.0846318	5.65954	0.0548902	4.02065	0.142271	9.72678	11.0597	0.788264	29.2414	18.4528	0.349724	0.13157	22.9819	14.5107
TCGA-E9-A5UP-01A	Ductal	2.29836	14.4078	6.6595	8.03799	0.265619	6.48298	0.274638	0.187413	0.161228	0.159252	0.498286	0.334633	0.0589632	0.11184	2.45593	9.19073	0.76768	1.73917	2.20255	0.946043	20.4975	0.566313	5.24803	3.25047	0.359644	0.124452	0.205888	19.0402	5.37256	13.5688	0.131607	0.398204	0.0531012	1.8963	0.0105332	9.6184	0.00910878	7.79133	2.34519	0.929979	9.572	0.0233897	10.7436	3.73968	0.350156	0.0262001	0.755459	9.12111
TCGA-E9-A6HE-01A	Lobular	179.432	32.4564	5.54009	2.24393	5.34584	4.63043	0.20406	1.00672	2.94751	1.61791	6.71647	7.38836	0.686851	1.89787	6.38749	181.902	2.54579	11.0047	14.1391	2.46708	17.7927	0.858263	5.59579	11.3254	0.835326	3.01712	50.9372	2.28111	7.50076	363.406	1.58066	5.40672	0.62103	8.7863	1.0779	7.35149	0.328465	55.1813	44.5696	14.255	8.61925	0.894094	27.78	84.2941	13.4761	0.114906	19.9181	35.9826
TCGA-EW-A1IW-01A	Lobular	158.548	30.6328	12.8814	10.5677	9.61841	9.77872	2.12023	1.05632	2.84386	0.570413	5.93926	3.76132	0.884083	0.62079	8.21967	126.557	6.52799	10.0142	26.6326	3.94054	21.9851	3.28892	4.40526	17.4396	1.4456	1.11255	17.2704	9.43944	10.8738	214.324	3.95243	3.14732	0.957641	5.02629	0.408035	3.85404	0.407141	51.4522	55.406	31.6634	11.4011	0.980929	44.573	55.7249	24.3115	0.156144	16.8639	21.884
TCGA-EW-A1IX-01A	Lobular	122.678	30.5545	14.5251	7.7154	21.3274	7.08738	0.680474	1.36555	6.09891	1.28011	20.7126	1.19947	2.22035	1.25781	13.1462	298.706	7.77827	26.0808	49.4652	3.85245	35.5165	4.56213	5.30411	9.05709	2.04898	2.11779	212.049	6.85052	21.0622	479.758	4.97115	7.09303	2.69092	6.84815	0.822408	9.29658	2.49373	42.6212	59.2867	36.7035	9.58972	2.01351	53.6482	98.738	41.1823	0.445844	15.9899	28.4009
TCGA-EW-A1IY-01A	Ductal	183.723	24.502	17.8561	9.74038	26.0241	11.3707	2.31106	0.256076	12.0728	0.606178	14.7533	4.05533	1.45058	0.663102	5.03043	42.4547	5.54114	17.8429	56.5159	5.6247	23.6972	4.5592	1.49267	20.3276	1.67859	1.23706	97.4412	4.02421	15.7125	302.256	8.33625	3.09603	1.75663	2.30302	0.448145	7.12546	0.0553631	31.6703	51.1965	81.9677	5.42834	1.97974	87.407	35.6221	19.4005	0.212325	23.2504	24.6422
TCGA-EW-A1IZ-01A	Ductal	42.3999	13.4115	6.415	4.39685	1.98665	5.69937	2.01792	0.145219	0.40959	0.160791	2.30662	1.23222	0.130406	0.41515	5.10476	36.5068	3.8627	9.09014	8.08296	1.8375	18.5415	2.5744	2.99016	21.5849	0.424205	0.431939	3.88731	4.11946	6.04214	94.7688	0.769913	1.8728	0.174247	3.65471	1.7016	2.37932	0.0597792	31.3669	34.5483	8.97495	9.97013	0.388347	19.0467	32.3862	2.72226	0.0396799	11.3009	9.9875
TCGA-EW-A1J1-01A	Ductal	28.975	20.8047	6.2578	8.2895	2.79615	6.86955	1.20552	0.0437165	3.36996	0.256543	2.47852	0.977324	0.889944	0.379429	3.59392	25.8748	3.20709	3.7971	10.9682	1.16093	31.2258	1.85357	1.10666	5.23685	0.637184	0.17164	15.7775	2.78889	6.71502	115.076	0.947332	1.65226	0.411117	0.840683	0.126781	5.64856	0.0456819	8.46693	10.0999	13.2328	7.38539	0.521345	64.6178	14.8175	2.60291	0.0788384	6.43089	23.1204
TCGA-EW-A1J2-01A	Lobular	182.426	35.3279	15.1608	7.8262	27.9233	11.2845	1.00224	1.07538	6.77267	1.63169	11.045	3.93991	2.64851	1.02537	8.26352	204.502	8.72091	17.0018	47.8445	5.78445	33.6459	6.07207	5.04126	14.9517	1.85658	1.95866	129.55	11.7429	12.7888	330.551	5.97403	4.9763	2.08424	5.02637	0.4385	8.03131	1.10061	60.3255	72.7874	38.8228	11.8956	1.70994	55.5284	70.1834	18.7922	0.47885	15.2809	25.245
TCGA-EW-A1J3-01A	Lobular	90.1378	24.0809	8.61445	9.31525	9.08871	11.7768	0.883559	0.212894	3.08443	1.07613	5.10553	2.6154	0.483004	0.268957	2.87557	44.6176	3.66428	10.1087	24.1471	1.4097	24.8583	1.99396	1.00202	7.30017	0.981513	0.784659	50.1641	1.75796	6.9623	213.153	1.29063	2.79727	0.599111	1.80226	0.335549	2.61198	0.145086	10.1966	11.9626	20.0714	4.30896	0.502258	36.4689	27.3602	3.77607	0.194749	11.5686	13.7
TCGA-EW-A1J5-01A	Lobular	70.8978	29.9081	8.17487	4.35711	5.83701	9.72123	1.62041	0.729059	3.16999	0.54993	5.07234	7.73267	0.440316	0.581188	5.89569	95.8287	5.46711	7.61476	18.6164	4.10715	30.3599	3.94897	4.3104	13.6527	0.787133	0.471653	8.65303	4.49024	13.5289	113.312	1.74416	1.73996	0.516989	1.79632	0.231255	4.97204	0.16189	35.0195	33.3999	16.966	8.99796	0.728161	31.6105	30.0486	7.03072	0.109565	5.64298	18.3714
TCGA-EW-A1J6-01A	Ductal	23.3838	8.39082	2.86677	2.62869	1.12222	6.00656	0.832593	0.187381	0.403571	0.323862	0.779171	0.869499	0.123658	0.203507	2.40914	9.99793	2.90912	1.87854	3.567	1.48127	12.719	1.64228	2.27583	3.76723	0.486383	0.138657	4.32868	1.53175	3.38848	58.6411	0.324712	1.7987	0.113104	1.58198	0.596437	0.895856	0.0334301	6.63753	7.14642	6.44158	2.3077	0.188036	21.0682	10.1553	1.0852	0.0549468	5.73284	10.8874
TCGA-EW-A1OV-01A	Ductal	21.237	13.9152	5.62346	4.37266	6.40987	7.79812	2.18233	0.223455	1.96396	0.732733	6.42407	2.97909	0.36265	1.24215	6.95539	42.9048	4.369	8.7993	7.07533	3.26336	14.087	4.5283	1.40987	16.4863	0.573311	0.513823	7.53113	6.06552	6.78066	245.651	2.26694	3.3657	0.585723	3.90975	0.353098	3.15524	0.152674	51.7355	54.2988	14.2478	19.4881	0.586776	39.5361	46.2039	18.4376	0.245404	21.6005	13.3221
TCGA-EW-A1OW-01A	Other	420.959	62.3714	10.7081	9.05875	6.19029	13.229	0.311589	0.185133	6.42202	2.14996	19.096	14.3794	2.69595	2.06661	7.07183	117.103	4.73274	28.1017	39.1144	3.26705	25.8667	6.36243	8.09535	23.3402	1.28494	2.16678	37.4733	4.20289	8.81608	541.031	4.55019	9.00018	0.791744	16.9574	0.676328	6.39285	0.229448	81.5266	106.399	104.238	9.20501	1.20403	179.96	87.7614	6.73728	0.556448	21.7301	43.2242
TCGA-EW-A1OX-01A	Ductal	22.591	19.1189	10.0137	9.99107	0.740254	5.73555	0.0135043	0.0173162	0.754211	0.0958654	0.625171	2.01381	1.12948	0.454146	3.39795	9.14915	2.44605	3.63023	2.66905	1.61817	26.8275	0.960816	1.52126	0.962902	0.33385	0.09271	4.23315	18.7183	4.4935	39.2478	0.153787	1.67335	0.0428538	3.98035	0.115084	8.60244	0.0497605	3.66012	1.27803	12.9319	3.98989	0.198762	26.9146	10.5826	0.884946	0.0260234	7.91833	21.487
TCGA-EW-A1OY-01A	Ductal	60.8793	17.0951	6.4608	5.02343	3.22679	7.03977	0.278624	0.197531	1.49882	0.713193	3.96481	2.57454	0.331962	0.589842	4.30367	86.522	2.89562	7.76879	16.4055	2.23244	28.4928	1.75397	2.53882	6.41753	0.602707	0.574765	11.2481	6.69975	5.63842	144.103	1.01825	2.18296	0.322082	3.03474	0.114156	1.78167	0.215386	20.2687	15.9338	11.0817	12.0585	0.44809	42.8486	27.7942	3.16817	0.167788	9.86218	35.0693
TCGA-EW-A1OZ-01A	Ductal	127.075	25.1789	7.29228	4.20528	9.39141	7.06973	0.421274	0.252145	5.44394	1.30601	8.83752	2.95069	0.740596	1.78366	6.14396	201.78	3.08551	15.5532	26.5195	2.81325	24.6278	2.18398	3.4235	10.4874	1.03817	1.5559	22.3585	2.66052	9.07515	291.475	1.7649	5.13934	0.519054	3.52876	0.134268	4.75403	0.062521	31.0293	27.3362	21.2495	3.88267	0.802712	34.8846	56.274	7.29224	0.141297	12.7099	21.7248
TCGA-EW-A1P0-01A	Ductal	64.0619	19.6	7.85493	4.55517	6.72191	7.99733	0.504519	0.0874233	3.4713	0.387191	7.71821	6.0385	0.605432	0.484955	6.25526	81.7948	3.03902	5.67863	15.9582	1.40899	20.9645	1.85608	1.73989	7.83533	1.67537	0.366646	28.7742	9.9621	6.43224	155.597	1.97986	2.1948	0.607453	1.24512	0.126767	2.44196	0.0639476	20.277	24.4003	17.7756	15.3845	0.800176	39.8905	27.3733	12.3732	0.0262765	9.22157	13.2062
TCGA-EW-A1P1-01A	Ductal	215.651	53.1457	13.9527	8.90348	17.0939	15.0982	1.25733	2.23492	3.91301	0.924985	15.1782	22.8032	5.91719	1.38124	13.9399	146.805	9.49225	39.5667	39.9288	7.71704	24.3857	10.5989	4.70462	25.1725	1.4479	2.23635	27.0346	8.77559	17.611	367.26	7.06747	6.94052	2.03957	16.1272	1.10314	6.96731	0.940459	124.421	117.102	52.0774	12.5046	1.46616	59.8076	195.033	59.3743	0.595379	66.9702	32.8604
TCGA-EW-A1P3-01A	Ductal	128.907	20.5961	8.01499	5.07308	9.14863	5.37312	0.632702	0.889033	2.18572	0.875541	6.05438	6.55494	0.710873	0.650742	6.45218	102.113	4.00975	11.2993	17.0742	1.40041	24.7343	2.49691	7.47007	6.0531	0.840644	0.980667	30.6535	8.61552	6.02786	302.455	1.99175	3.88282	0.685476	3.67272	0.647806	6.41095	0.228749	35.0284	25.8698	18.5857	7.73181	0.474171	30.2053	51.3574	7.78054	0.0939948	13.9589	12.9753
[truncated: 460 more rows]
[truncated: 286 more columns]
