# Supplementary material for: Matrisome-Associated Gene Expression Patterns Correlating with TIMP2 in Cancer
Source: Sci Rep. 2019 Dec 27;9:20142. doi: 10.1038/s41598-019-56632-3 (PMC6934702; doi:10.1038/s41598-019-56632-3)
Supplement: Supplementary file 2 — Supplementary Dataset 2 [file 41598_2019_56632_MOESM2_ESM.xlsx]

## Sheet: Supplementary Table II. Recount
Peened, D. et al. Matrisome-Associated Gene Expression Patterns Correlating with TIMP2 in Cancer.
Supplementary Table II. Recount2 RPKM for Lung Dataset
Sample ID	Tissue	ACTA2	ACTN1	ACVR1	ADAM10	ADAM12	ADAM17	ADAM28	ADAM33	ADAMTS12	ADAMTS14	ADAMTS2	ADAMTS4	ADAMTS5	ADAMTS7	ADGRA2	AEBP1	AFAP1	ANGPTL2	ANTXR1	ANTXR2	ARHGAP1	ARHGAP31	ARHGEF25	ARL4C	ARMH4	ARSI	ASPN	ATP8B2	AXL	BGN	BICC1	BMP1	BNC2	C1QTNF1	C1QTNF2	C1QTNF6	C1QTNF7	C1R	C1S	CALD1	CALHM2	CALHM5	CALU	CAVIN1	CCDC80	CCIN	CD248	CD276
TCGA-05-4244-01A-01R-1107-07	Adenocarcinoma	19.4589	9.12005	13.1961	4.55558	0.884108	10.0529	1.40552	0.179307	1.10823	1.67991	1.07585	0.617743	0.281375	0.551717	3.10352	13.847	3.20715	5.51761	4.66649	5.12303	18.559	2.21234	2.48087	4.45148	0.35456	1.32923	2.88858	7.0634	5.36033	69.5985	0.526732	2.23311	0.117282	1.07754	0.200002	2.63231	0.196977	28.7708	16.2628	9.51581	4.80699	0.301561	37.1743	25.4491	3.65472	0.0829134	4.6242	11.9399
TCGA-05-4249-01A-01R-1107-07	Adenocarcinoma	20.4118	19.5147	15.8548	6.70189	1.20072	9.90603	1.56223	0.21774	2.00067	1.01739	2.85037	0.275349	0.0701355	1.23578	4.47239	41.7774	6.89068	8.68856	8.69108	6.61161	30.2859	7.92716	2.05249	30.9264	0.822795	0.730545	6.13033	9.78053	11.096	149.608	1.50061	3.03674	0.265284	2.27156	0.420976	2.87386	0.596126	36.1066	31.4684	7.14194	5.28063	0.311601	47.6815	21.3972	4.65901	0.0392672	8.35276	20.7483
TCGA-05-4250-01A-01R-1107-07	Adenocarcinoma	136.21	30.5003	17.1335	8.46114	3.60634	10.4254	7.02414	0.0935736	4.73542	0.932469	9.16521	2.98229	0.882301	0.927717	6.69814	69.4793	5.97109	16.666	18.2778	8.17072	22.4814	2.50943	2.20302	69.5139	0.429694	2.04949	15.3003	3.11322	27.3705	229.841	2.26269	7.73549	0.409708	4.78491	0.349493	6.45797	0.133337	51.6536	39.7055	24.4182	8.06376	0.725349	86.5674	81.2614	9.23573	0.102273	12.3585	21.0798
TCGA-05-4382-01A-01R-1206-07	Adenocarcinoma	159.349	33.1416	12.6015	10.0566	3.26453	8.54973	5.60281	0.344563	3.2763	0.912727	5.93412	1.9846	1.09862	5.0726	7.73341	192.034	7.94595	50.3737	56.2128	6.06983	15.1602	3.22676	4.38737	32.959	1.24788	1.58011	19.9133	3.68641	13.404	372.468	11.5083	7.81989	0.554639	4.83848	0.326762	6.02024	0.378284	85.3889	64.0739	26.8878	8.22797	1.25094	73.4363	66.1325	16.3445	0.183531	13.2797	25.8815
TCGA-05-4384-01A-01R-1755-07	Adenocarcinoma	41.6324	9.25976	8.65376	6.43975	0.215999	9.57532	0.94234	0.342241	0.634371	0.439571	1.79086	0.244733	0.235175	1.23983	5.80997	47.108	3.43781	6.58529	10.5056	5.72164	23.3602	5.50933	2.6903	18.2299	0.446923	0.537485	3.07175	6.13863	9.38014	180.764	0.741634	3.43864	0.241495	2.25962	0.661686	2.38899	0.99659	37.6892	39.5002	18.3699	6.17578	0.337398	24.8028	46.6786	4.74757	0.109724	8.33623	13.186
TCGA-05-4389-01A-01R-1206-07	Adenocarcinoma	19.736	17.7817	8.20082	3.49599	0.970127	11.167	2.20263	0.0809155	0.691136	0.452676	1.07058	0.552973	0.277096	0.649257	3.80016	18.1764	3.09948	3.8715	5.91917	3.67239	19.7451	2.79589	1.86535	31.6742	0.390825	0.570021	2.13247	6.8807	7.49602	68.4791	0.484123	1.64616	0.0794505	3.97198	0.216136	1.22783	0.0400516	48.6613	66.481	12.3482	5.89956	0.253938	37.8402	12.6823	4.41555	0.0896019	3.6423	14.7359
TCGA-05-4390-01A-02R-1755-07	Adenocarcinoma	80.5178	32.2732	5.04176	3.72803	4.04488	7.10814	1.64494	0.120235	3.54333	0.765486	5.11602	1.02544	0.486873	0.849105	7.55352	71.8187	5.03234	23.6282	21.1464	4.92707	15.9176	1.42825	6.27905	19.2649	1.8081	1.5097	23.5102	12.3638	4.13642	215.846	1.33859	4.19151	0.348237	3.14825	0.114155	5.38003	0.0448717	35.1441	28.2735	12.2778	4.37682	0.640123	61.7655	21.8713	7.98646	0.129067	7.53122	9.95384
TCGA-05-4395-01A-01R-1206-07	Adenocarcinoma	33.4641	14.8871	10.2356	4.34052	0.835421	16.015	4.60817	0.0127202	0.870255	0.192484	1.08573	1.01972	0.549032	0.422409	2.1545	13.1046	9.82214	4.54785	4.31264	9.37399	16.8416	0.809261	0.522552	5.33194	0.398923	0.408618	5.25776	0.588031	3.32124	63.369	0.692878	5.34065	0.261523	1.73268	0.102471	5.04219	0.0265841	76.9701	172.011	3.80987	5.24497	0.194676	83.8926	22.5071	2.05333	0.0382326	1.89537	12.4218
TCGA-05-4396-01A-21R-1858-07	Adenocarcinoma	36.9487	8.0814	9.23873	6.95002	0.201799	4.9682	2.72419	0.143604	1.00139	0.929171	1.00511	0.694168	0.598434	2.07956	5.52833	38.7401	5.72085	7.17632	17.0999	6.61951	36.4859	1.81904	1.16591	8.26589	0.588332	0.424466	3.47664	1.86363	4.10948	129.623	0.737318	6.03093	0.175985	1.26751	0.227753	1.23152	0.839398	77.7299	114.819	16.7782	2.04695	0.345188	63.4236	22.0362	1.32797	0.0134883	10.7671	16.5815
TCGA-05-4397-01A-01R-1206-07	Adenocarcinoma	21.3567	33.681	12.7005	7.83101	1.28103	13.811	1.49876	0.82376	0.658754	0.573042	1.6061	2.87064	0.213938	0.826776	5.74067	25.334	1.20592	6.1852	3.30463	2.04321	28.5637	4.52067	3.77815	13.656	0.339254	0.646544	1.11036	8.3572	3.68584	81.023	0.268122	5.59403	0.0804611	5.87823	2.68916	6.62937	0.0135203	28.9985	47.9942	20.0283	10.0548	0.588915	158.765	21.165	1.53228	0.0388892	10.3872	47.417
TCGA-05-4398-01A-01R-1206-07	Adenocarcinoma	77.1889	13.144	21.3734	5.71123	2.47975	11.8006	1.48232	0.194314	2.45838	0.713908	4.40821	1.74521	0.574689	0.986575	5.78337	62.5362	5.42703	11.5075	22.4371	3.2571	19.9129	2.69339	2.30944	12.6542	0.534698	0.985174	7.15558	2.79691	8.49311	169.185	1.57668	6.42813	0.304335	3.78449	0.490951	6.29048	0.156902	69.7071	48.1435	24.8665	5.7696	0.552994	148.049	29.9775	9.99348	0.092916	6.6979	16.0248
TCGA-05-4402-01A-01R-1206-07	Adenocarcinoma	70.2298	23.219	15.5982	7.09503	1.68878	14.876	3.50268	0.115537	1.95826	0.293757	3.11557	0.393771	0.297723	0.697588	4.20025	84.4565	4.9377	14.5718	30.1955	5.9906	25.046	5.03868	1.90281	24.3923	0.676503	0.954597	14.9788	4.50366	12.9909	250.043	3.35573	4.46429	0.488768	2.96757	0.434347	4.20096	0.590244	54.6959	38.3046	21.1069	4.32142	0.650652	58.5186	39.7817	9.27268	0.0900321	8.18816	20.9915
TCGA-05-4403-01A-01R-1206-07	Adenocarcinoma	53.0644	21.5729	10.0913	15.0983	0.415069	4.50765	10.1789	0.100815	1.5564	0.288366	1.95748	0.275087	0.167778	0.450183	3.99822	47.9891	4.01441	8.96701	14.0901	15.9848	24.0673	2.69508	1.31522	10.9739	0.285072	0.742165	6.84593	1.44346	8.18308	173.134	1.45867	4.19867	0.182323	5.90699	0.771537	1.26598	0.553074	44.23	27.8324	12.7201	8.20036	0.318103	31.5824	30.5242	3.24915	0.0631284	6.86909	22.2291
TCGA-05-4405-01A-21R-1858-07	Adenocarcinoma	81.0569	17.3228	14.1165	6.60545	9.28174	7.67791	4.54732	0.665832	3.83759	5.92241	5.42501	1.71908	0.388904	1.14909	6.47319	150.434	6.12318	32.1957	23.2577	8.25147	30.3897	4.75209	4.04378	32.6335	0.653829	2.43992	47.5048	7.51038	16.3096	464.331	3.0158	7.55645	1.07655	7.84255	0.407649	6.72879	0.593721	51.8477	45.0563	18.3903	5.84086	0.730521	63.6594	52.51	19.8993	0.106734	22.748	20.3639
TCGA-05-4410-01A-21R-1858-07	Adenocarcinoma	27.4427	10.8872	17.6394	6.76922	1.71861	6.49694	2.69235	0.218391	1.07369	0.212793	2.41795	0.276173	0.0787868	0.227458	3.43921	40.2054	4.04471	6.58507	7.86406	12.7048	16.88	3.00602	0.974758	7.39757	0.289682	0.319596	2.33154	3.82633	7.32222	133.777	1.24132	3.21977	0.231155	2.05262	0.221674	1.73019	0.278416	47.7382	35.0169	7.21509	3.50909	0.335974	61.4554	16.6152	11.4085	0.0131282	4.38313	7.13144
TCGA-05-4415-01A-22R-1858-07	Adenocarcinoma	11.1034	37.9641	6.17175	11.3101	1.59257	12.5773	0.447442	0.0345629	1.05171	0.229615	0.808779	1.28293	0.372954	0.639092	2.36665	10.0718	5.49256	5.15896	40.6052	5.15905	13.2965	1.39938	0.395739	11.5442	0.263212	2.47501	0.785743	3.64827	48.3218	26.0476	1.80721	9.73316	1.06426	0.675041	0.0730882	13.6311	0.0135438	16.8374	20.2124	5.68476	1.85713	0.249886	71.1818	59.6413	0.871598	0.090899	2.99543	27.67
TCGA-05-4417-01A-22R-1858-07	Adenocarcinoma	166.608	21.7574	13.2092	7.25268	11.7596	7.52713	3.51928	0.27664	8.5855	1.90483	10.4529	8.08453	2.04669	2.15311	9.57129	137.584	5.96264	16.4637	32.3899	6.33505	28.0071	4.35609	3.16748	22.3834	0.976698	1.48883	27.4636	5.43182	8.95871	467.351	3.92332	6.76427	0.821218	12.1827	0.334283	6.98309	0.451683	81.4144	80.9207	35.7626	6.53967	1.48202	54.7426	62.0358	31.9313	0.181888	34.7504	17.3456
TCGA-05-4418-01A-01R-1206-07	Adenocarcinoma	53.791	7.22149	7.08382	5.42195	1.38142	7.07371	3.25204	0.0427606	1.50271	0.364563	1.78394	1.21667	0.424223	0.509903	3.88984	28.3248	1.55854	6.85084	12.4413	4.56999	16.6188	1.03944	1.26762	11.4631	0.415501	0.908118	6.58508	1.44302	8.56237	148.713	2.30515	3.53279	0.177457	2.14826	0.134343	5.00817	0.102771	46.0271	48.4029	8.22934	4.80791	0.364611	51.3722	14.891	7.44522	0.0642621	4.84692	14.2378
TCGA-05-4420-01A-01R-1206-07	Adenocarcinoma	26.2779	9.45322	8.99032	6.656	1.20079	16.1511	0.368287	0.465352	1.82272	0.887379	2.14906	1.85358	0.863273	2.47799	5.70678	20.6529	1.92615	19.6369	13.2921	2.94088	12.6671	0.881317	5.49684	9.05781	0.332288	0.553658	15.2658	1.37108	5.7162	75.3719	0.941369	4.69038	0.155849	1.97828	0.44777	2.53734	0.0810455	20.0587	17.4975	8.11871	3.80138	0.390527	91.0207	23.7849	3.63477	0.0647543	12.4214	30.7031
TCGA-05-4422-01A-01R-1206-07	Adenocarcinoma	21.0933	7.61265	4.00363	4.38873	0.190915	6.18029	1.95995	0.112036	0.36899	0.833617	0.581262	0.369377	0.10682	1.78921	2.88441	13.6132	3.38142	2.25212	3.09521	4.42373	20.0708	1.96699	0.955334	12.5414	1.80404	0.0719802	1.39721	3.61856	8.78595	37.6984	0.206961	2.27468	0.112612	0.834867	0.0974744	1.66173	0.117073	60.2133	93.0605	6.69092	5.2828	0.154988	24.6984	8.16854	0.778083	0.0134698	14.0127	14.4075
TCGA-05-4424-01A-22R-1858-07	Adenocarcinoma	55.4138	31.7724	11.5355	8.70674	2.11048	18.4865	2.07189	0.228423	2.90397	0.481514	5.50666	1.50778	1.1659	1.52172	6.96121	94.3218	6.06464	18.8794	26.1251	4.06596	26.6919	5.10415	1.56558	42.793	1.09081	0.682035	7.37692	10.3125	16.0556	244.07	1.72825	3.99965	0.653936	3.10441	0.286635	4.2443	0.748208	46.3297	36.224	19.8863	4.88963	0.586724	60.2469	44.292	18.1318	0.0792187	9.14687	17.1049
TCGA-05-4425-01A-01R-1755-07	Adenocarcinoma	37.0909	19.6013	9.6908	12.0379	0.668356	6.4826	2.21565	0.192543	1.8151	0.956983	5.26361	1.07491	0.738719	0.632933	3.92054	146.589	4.53675	27.9468	22.6565	3.25945	35.8164	10.9355	1.98813	60.3743	0.719331	0.740692	17.5442	3.39553	16.593	406.079	7.47837	2.45912	0.363281	3.14726	0.692817	2.00591	0.152017	72.3249	49.731	15.9643	8.71425	0.826627	48.4112	45.3987	6.84257	0.0643022	12.3152	19.9264
TCGA-05-4426-01A-01R-1206-07	Adenocarcinoma	37.2314	11.2971	11.2822	8.69984	0.988808	4.62388	0.719525	0.0435203	1.31389	0.77581	1.87673	0.425046	0.0532691	0.364587	3.567	19.7123	3.1851	3.64296	8.1489	3.70653	19.3918	2.76516	1.48584	14.691	0.755147	0.51261	2.1278	2.62213	11.0298	102.801	2.6012	5.29136	0.129243	3.08087	0.231389	1.61018	0.241027	122.566	71.9297	11.8269	3.09611	0.202412	33.3306	65.6631	4.71626	0.052323	7.25562	15.6315
TCGA-05-4427-01A-21R-1858-07	Adenocarcinoma	41.6494	15.3514	17.3697	12.4063	2.99243	13.0003	0.594924	0.0623831	3.82575	0.453905	3.71796	2.75455	1.33769	0.823933	4.85238	54.5941	8.5971	13.1551	22.9977	9.08435	20.3927	2.42673	2.961	42.4887	0.371125	0.508945	11.1772	8.84727	15.0407	180.986	1.59878	4.16506	0.322341	2.36716	0.226145	1.91794	0.0931253	39.7547	29.1298	10.5035	7.15976	0.714729	71.1866	42.8648	14.0948	0.0133931	6.81911	21.8071
TCGA-05-4430-01A-02R-1206-07	Adenocarcinoma	99.7504	26.586	16.6254	7.53141	4.06283	7.61208	2.19112	0.310762	5.17891	1.09824	5.54712	2.33117	1.14085	1.81205	7.73094	105.652	5.62731	34.5294	36.9603	6.46818	20.947	3.88516	3.64413	14.5064	0.991445	2.11203	33.1809	5.7759	15.6847	377.492	3.12285	6.74155	0.719631	7.52634	0.668724	7.30841	0.458185	73.6961	60.9047	22.6655	6.28875	1.17273	89.8989	71.9954	12.2989	0.217517	23.4567	27.2015
TCGA-05-4432-01A-01R-1206-07	Adenocarcinoma	41.8388	9.77937	12.8106	6.46305	1.48625	7.29566	3.74555	0.405702	1.8412	0.420533	2.15263	1.18417	0.53662	1.99351	4.97812	38.5543	5.14076	14.4706	13.1542	3.54564	22.8904	1.94266	2.69549	33.0162	1.97708	0.446744	4.64851	5.70628	5.04175	179.941	1.35307	3.0973	0.19226	4.65306	0.281626	1.62857	0.157851	41.547	32.6335	7.60525	3.88061	0.4375	52.6287	21.2197	7.089	0.0908068	15.4049	15.0386
TCGA-05-4433-01A-22R-1858-07	Adenocarcinoma	19.4492	20.9765	10.4525	8.59936	0.254344	5.62219	9.2552	0.146154	0.597592	0.799614	1.19558	0.589708	0.121847	0.412025	3.06509	28.6516	5.42498	4.35276	7.13592	20.0291	29.2254	4.45766	0.630002	10.78	0.232054	0.429608	1.07624	2.13292	10.9091	68.4057	0.813166	2.26917	0.260227	3.40991	0.425937	0.712713	0.323418	31.034	19.746	6.44348	4.74455	0.217872	33.7566	28.2164	1.65386	0.0129203	3.59803	15.9014
TCGA-05-4434-01A-01R-1206-07	Adenocarcinoma	57.7938	50.1061	8.52221	6.16682	2.84217	10.5348	1.95366	0.421287	1.75433	1.01948	3.2667	1.50547	0.830984	1.17676	5.79175	80.7186	5.08225	14.1512	18.6947	4.03035	14.2872	3.97729	3.66725	18.3295	0.689971	1.9765	7.70399	4.86214	8.34768	253.814	2.63447	14.1799	0.373712	6.68163	0.461836	16.7217	0.821454	80.5751	98.7524	17.8084	11.4461	0.450615	57.7184	59.817	13.7575	0.143595	8.57808	24.5059
TCGA-05-5420-01A-01R-1628-07	Adenocarcinoma	25.0725	5.09357	4.33558	4.67932	1.45327	5.84564	3.09385	0.072115	1.06808	0.446209	1.08908	0.383173	0.330668	0.249723	2.55859	8.5857	1.04063	6.59273	4.30259	2.37597	7.2656	1.99114	1.25754	6.7282	0.366397	0.52994	3.30644	1.83356	3.13074	66.9805	1.14153	1.72253	0.163125	2.66652	0.215291	3.61019	0.0576261	36.398	86.6952	7.48505	5.7491	0.528656	43.3652	8.38516	9.34187	0.114752	5.4566	7.97551
TCGA-05-5423-01A-01R-1628-07	Adenocarcinoma	26.8975	6.28777	8.10096	4.53632	0.394291	5.97728	2.15872	0.243488	0.604043	0.160813	1.05671	0.4582	0.0467824	0.18699	2.84471	17.0199	2.60238	2.85803	8.3152	4.21923	15.8874	4.52268	2.15562	7.94896	0.609442	0.396422	11.4618	4.45962	8.47148	93.8229	1.88171	0.917326	0.161013	1.62753	0.650388	1.40952	0.723131	19.4642	30.6791	7.55511	4.42617	0.24962	52.5285	16.3212	3.55201	0.0770363	3.09811	15.2621
TCGA-05-5425-01A-02R-1628-07	Adenocarcinoma	53.7572	11.9791	7.48937	6.88715	1.1768	10.0183	2.45799	0.114013	1.5016	0.369365	1.72498	2.08592	0.25299	3.62358	5.01358	19.047	2.9579	8.02594	6.98275	3.59139	16.4115	2.767	1.38543	18.7113	0.429855	0.66317	8.49767	3.00946	8.1305	99.0833	1.54884	3.41946	0.184889	2.20773	0.438822	3.06949	0.114726	55.3034	65.6864	11.2126	3.36872	0.339918	75.2144	18.8047	5.24142	0.0761523	11.8746	16.385
TCGA-05-5428-01A-01R-1628-07	Adenocarcinoma	16.2893	5.51855	9.82456	3.27077	0.681328	24.7511	0.697362	0.0970134	0.639226	0.238184	0.767051	0.397666	0.410309	0.241938	3.86139	14.7398	1.46136	6.46038	7.43191	3.91168	4.41399	0.867981	1.82643	11.6569	0.611532	0.278521	28.5828	0.812456	4.90816	73.2612	0.670539	1.07706	0.134898	0.775643	0.265037	1.39867	0.180712	37.4581	54.3562	5.25504	4.32297	0.518109	84.2746	8.09327	3.53367	0.1141	3.40544	7.00666
TCGA-05-5429-01A-01R-1628-07	Adenocarcinoma	99.5057	19.1177	10.0447	8.04154	0.760118	5.87586	16.516	0.130573	2.67141	0.461705	6.97821	0.525511	0.336468	0.52452	3.89771	28.5949	2.87942	6.79248	15.4103	9.25971	23.5001	0.968884	1.88699	8.84211	0.584684	0.511154	19.0018	1.2981	3.92386	157.746	6.02261	2.54578	0.179611	1.69085	0.753273	2.06753	0.396126	17.7062	22.569	20.7134	2.63282	0.497287	38.7849	23.0067	3.12638	0.11394	10.1731	12.2377
TCGA-05-5715-01A-01R-1628-07	Adenocarcinoma	97.9082	21.3144	11.8483	8.49689	2.75381	6.50577	4.6013	0.0383237	3.76775	0.627068	6.17498	1.19476	0.348384	0.98662	6.14636	95.7192	5.47292	12.2902	16.1771	8.65097	36.7656	3.14235	2.34026	16.1137	0.604227	1.40588	14.1309	2.45076	9.12425	326.676	1.02107	4.27283	0.330733	2.78925	0.483673	3.59609	0.195784	30.5316	21.6438	16.1855	4.92369	0.672854	44.992	40.8716	9.89053	0.140786	15.0238	21.9734
TCGA-35-3615-01A-01R-0946-07	Adenocarcinoma	25.3789	2.87652	5.48821	3.29195	0.244195	6.22659	0.935085	0.0912311	0.699848	0.543551	0.952683	0.286951	0.391816	0.449191	3.60377	16.6647	2.04557	2.26142	6.29209	2.13263	11.5204	1.58	1.40363	11.223	0.576248	0.271358	9.34784	1.32214	3.3685	126.735	0.806375	1.97779	0.130669	1.15916	0.367469	1.94442	0.381331	44.5367	96.3552	7.46467	1.84297	0.326395	34.0985	14.758	2.93761	0.0522305	2.83371	10.2166
TCGA-35-4122-01A-01R-1107-07	Adenocarcinoma	72.52	8.98699	11.9793	5.35628	1.53797	11.6198	1.09967	0.0934391	1.76119	0.362105	1.50215	0.808042	0.31739	0.30452	3.68815	19.0776	2.10354	11.1563	7.90425	4.04683	8.10605	1.77705	2.09375	25.9577	0.242379	1.54628	10.8443	1.04388	10.9613	130.084	3.70789	2.18564	0.171409	2.31244	0.451635	1.93565	0.0665727	43.8383	43.3333	11.0814	6.76063	0.982624	108.682	19.2634	8.53811	0.293613	6.97436	18.8632
TCGA-35-4123-01A-01R-1107-07	Adenocarcinoma	64.4525	10.3551	11.4635	4.87285	3.22495	13.1534	0.808117	0.0384739	3.27495	0.653192	3.88127	1.33459	0.605865	0.467819	3.51789	32.7008	3.18082	17.5648	12.4835	3.72678	14.5014	2.45835	2.39215	11.9012	0.487913	2.38029	29.4631	2.24298	18.4797	124.83	2.50953	8.34547	0.410153	2.34291	0.392587	5.9809	0.10721	38.2844	39.5939	14.2903	11.8118	0.611765	79.0075	46.7781	9.73276	0.167035	16.3209	16.1419
TCGA-35-5375-01A-01R-1628-07	Adenocarcinoma	44.2512	7.40449	6.22023	2.61407	0.707225	13.1182	0.954202	0.158513	1.13491	0.180254	1.29752	0.626414	0.320149	0.1649	5.42633	16.6507	0.779496	7.03088	3.47805	1.06928	6.0265	0.51937	3.48185	25.6476	0.79623	1.46032	13.3772	2.35677	5.23733	130.735	1.03871	2.39198	0.172899	1.1431	0.258841	0.776788	0.102965	35.0537	64.1706	9.04475	2.85481	0.4496	100.564	9.70888	3.97918	0.0643835	4.4164	5.09164
TCGA-38-4626-01A-01R-1206-07	Adenocarcinoma	39.2853	15.4131	10.1935	7.3756	2.43326	8.73863	0.502281	0.691933	2.11872	1.1757	6.05757	13.7653	0.255116	1.50753	6.60505	41.9175	3.1495	16.9342	15.4408	5.78082	19.2335	9.45026	2.02932	30.614	0.476554	0.924198	7.16422	4.69743	8.6795	140.52	1.2754	7.03436	0.548425	8.68766	0.715162	1.92642	0.427458	100.886	62.571	17.4775	8.27488	0.599416	50.6366	90.1522	19.4564	0.07848	34.4498	17.3256
TCGA-38-4627-01A-01R-1206-07	Adenocarcinoma	418.844	42.9708	17.5395	6.49042	8.56814	7.80167	2.1614	1.37236	10.3151	1.07015	12.7503	2.7778	1.32884	2.65885	15.4181	290.344	7.732	31.8914	58.4579	10.3934	23.487	4.95789	9.15624	41.1552	1.75853	3.99485	61.2021	8.58142	27.2276	945.21	9.68732	8.08319	1.66788	17.3342	1.901	8.76875	1.93249	160.432	151.274	66.253	12.7546	3.21337	95.2337	182.25	52.6047	0.427578	34.8205	26.7749
TCGA-38-4628-01A-01R-1206-07	Adenocarcinoma	78.3915	12.3684	11.86	5.75581	1.77373	7.81163	1.38088	0.131444	1.73041	0.281687	3.1325	0.50029	0.204866	1.55205	5.66134	67.9951	4.89758	6.9459	15.0385	4.94536	19.8282	4.12017	5.52218	6.5895	0.503565	0.802112	11.397	3.36489	11.6293	255.032	1.59665	1.92703	0.18888	3.89857	0.532856	4.39466	0.846272	29.0675	25.468	13.385	5.47585	0.720564	59.7402	32.4073	6.51776	0.216654	4.26464	23.4603
TCGA-38-4629-01A-02R-1206-07	Adenocarcinoma	96.8695	43.5898	9.41691	6.20475	3.16688	6.67758	1.49402	0.214261	3.20096	0.902428	3.9801	2.63265	0.939144	1.05902	5.21019	82.0768	5.21895	17.3314	21.2967	12.4238	15.2896	3.04544	2.46287	37.9159	0.411466	2.36925	10.6573	4.41512	26.1742	267.979	2.54836	6.19059	0.55824	4.89286	0.274136	6.23124	0.131702	63.059	42.6095	16.9897	5.84354	0.806638	87.2076	90.7911	7.09547	0.340939	13.6921	30.3608
TCGA-38-4630-01A-01R-1206-07	Adenocarcinoma	23.1642	19.2689	7.88158	4.44978	1.73651	19.9968	5.14608	2.31533	4.36554	5.1122	10.083	0.972672	0.101963	3.79862	3.71764	63.3704	5.66759	10.7184	19.839	1.52719	13.6338	1.06833	4.78237	23.4238	5.76466	1.06529	1.81577	7.18784	7.67304	75.8231	2.37355	6.82948	0.265147	2.82083	0.524583	5.63247	0.16539	29.3683	21.7442	13.5301	2.96247	0.474576	47.1122	23.4393	3.0982	1.23688	13.5933	17.0898
TCGA-38-4631-01A-01R-1755-07	Adenocarcinoma	52.2873	14.5345	8.33216	4.01909	0.534758	18.5963	2.73727	0.106079	0.88608	0.183228	0.899288	0.766542	0.166743	0.384288	2.05441	20.2982	2.47891	2.04325	8.52874	1.8069	10.3043	0.67004	3.3072	11.7326	0.441753	0.348335	3.56786	1.38288	9.47627	74.9801	1.09283	2.03112	0.119548	2.8661	0.174328	4.41513	0.0886782	19.1944	41.5372	9.41341	1.52924	0.24036	75.4039	8.01871	3.43166	0.051014	3.3677	9.41137
TCGA-38-4632-01A-01R-1755-07	Adenocarcinoma	42.505	10.5554	13.9279	6.3759	1.48889	9.95354	0.434914	0.0425061	1.84629	0.569475	2.2337	2.00371	0.457296	0.359299	3.75781	24.9782	3.29125	8.90154	8.81944	7.28053	10.1649	1.72561	2.0317	28.8456	0.521201	1.51716	8.87509	4.17231	19.1543	93.0154	0.853152	4.48761	0.11814	1.54285	0.287633	4.09308	0.0577422	31.955	29.0807	8.74217	7.42026	0.354837	157.714	31.5611	3.635	0.0383277	6.67938	14.7884
TCGA-38-6178-01A-11R-1755-07	Adenocarcinoma	111.835	21.3862	15.0691	4.62527	2.9598	18.2839	3.9904	0.410672	4.23842	0.97714	5.3774	3.09288	0.526307	2.20587	9.48621	125.834	6.4507	16.6402	34.9076	7.80347	30.5913	2.91981	2.64847	14.589	0.822081	0.943418	12.0835	6.5874	15.0385	403.775	3.5735	5.17195	0.95145	6.89443	0.232284	3.66101	0.588919	82.6783	61.4044	22.9865	4.09217	0.432439	87.7385	41.1881	18.4427	0.0787879	14.388	16.1748
TCGA-38-7271-01A-11R-2039-07	Adenocarcinoma	80.2556	15.7216	9.99965	5.69148	0.950029	6.37216	3.37485	0.53235	1.06302	0.408801	2.35364	6.70872	0.127222	0.524901	7.55536	70.6601	4.56702	10.24	17.4207	6.26663	20.2475	6.6112	2.49533	27.2556	0.324458	0.850453	4.28929	7.05541	8.91245	237.219	2.54313	2.28638	0.612956	15.9751	0.591398	1.11854	0.628062	103.196	101.882	17.3692	6.38243	0.639979	35.7393	51.1655	13.0491	0.0387113	19.4945	10.9142
TCGA-38-A44F-01A-11R-A24H-07	Adenocarcinoma	129.598	17.3923	10.929	5.97	0.606971	6.25538	7.65824	1.14859	1.39937	1.86394	2.7053	0.532107	0.18922	1.16795	5.9439	48.5966	3.69009	10.3974	10.4272	6.1217	16.8338	3.10703	3.84038	22.0068	0.476693	1.4161	11.8146	3.25608	13.5372	231.339	4.73827	3.5637	0.390572	9.0627	0.805203	2.5386	1.02157	69.418	49.2993	20.4674	6.32811	0.643054	19.8766	56.55	5.34174	0.118589	9.92836	12.2295
TCGA-44-2655-01A-01R-0946-07	Adenocarcinoma	61.1473	8.35655	12.8246	5.93032	0.411314	8.94962	1.8071	0.197391	0.358438	0.351592	0.788957	0.300392	0.135455	0.433971	4.21907	18.7896	2.48946	5.38795	5.6828	2.33745	17.338	2.77448	1.29352	14.1859	0.552641	0.52075	4.91564	2.13909	4.21124	87.5435	0.967988	2.30539	0.19932	2.67672	0.508153	1.37386	0.466339	50.788	79.0041	11.3866	3.83408	0.442655	28.6209	37.8915	5.29568	0.0773858	5.81328	8.96664
TCGA-44-2656-01B-06R-A277-07	Adenocarcinoma	21.8367	4.34069	9.49425	12.6514	3.56068	18.2288	6.64452	0.298856	3.66348	0.255698	2.76099	0.306759	0.796363	0.25631	1.71724	11.7397	3.60879	6.84711	19.2585	6.02579	5.78438	7.21233	0.859705	12.0269	0.597134	0.169703	14.5347	2.63752	7.13476	23.5524	3.17294	1.71847	1.48438	0.832676	0.0656596	1.70862	2.6119	11.7368	18.0652	18.3333	1.40245	0.729007	53.6609	8.42613	12.484	0.16332	0.836506	3.28902
TCGA-44-2657-01A-01R-1107-07	Adenocarcinoma	64.8668	10.3107	9.35924	3.72544	0.472116	4.66035	2.81361	0.46729	0.907436	0.654069	1.35873	0.3534	0.221516	0.798507	5.37245	52.9216	3.05722	8.68969	14.8907	3.82233	14.9334	3.99044	10.6163	16.4002	0.622141	0.771007	6.57021	6.27001	7.42016	145.158	1.61695	3.64556	0.399466	5.47858	0.777737	1.40781	0.948957	48.3856	56.8579	12.0637	5.87522	0.465269	40.7461	27.4923	6.05039	0.0265003	7.55068	8.57595
TCGA-44-2659-01A-01R-0946-07	Adenocarcinoma	55.0817	7.90486	10.5841	3.36736	1.40589	4.95987	1.4714	0.397487	2.21875	0.826428	3.48428	0.528584	0.258912	0.523319	9.28684	87.5055	4.05385	11.9389	15.1007	3.19201	21.7193	11.2383	2.44935	5.73362	0.527921	0.953711	9.53445	5.61461	9.79847	403.107	2.14161	2.35208	1.3923	3.36539	0.544352	1.84687	1.71219	46.2125	45.9098	14.2481	5.18138	0.745275	46.046	42.526	7.47688	0.0929221	8.20925	8.44298
TCGA-44-2661-01A-01R-1107-07	Adenocarcinoma	72.0077	8.96576	8.21528	5.12446	1.30785	7.01334	3.22314	0.405022	1.23912	0.372121	1.53543	0.357574	0.194303	0.35771	4.20793	43.8621	2.20164	9.44343	16.1603	3.65183	15.3084	4.02078	3.30092	9.42098	0.807449	0.499823	8.14162	3.83101	14.3829	197.183	2.29981	3.52278	0.385515	5.1942	0.395698	1.17539	0.963527	64.2037	69.4094	13.926	5.83139	0.603767	30.844	24.8023	13.51	0.0647533	4.58917	18.7101
TCGA-44-2662-01A-01R-0946-07	Adenocarcinoma	81.7565	23.2623	22.4313	8.62098	5.48075	14.1392	2.86514	0.0608262	5.61485	1.01023	3.95051	2.4577	1.573	0.973882	5.70769	66.629	6.40246	16.5288	18.3453	8.22293	16.1176	3.45471	2.6049	13.8137	0.479133	1.06227	2.50393	3.55168	5.21796	277.3	3.11389	5.50642	0.484678	2.97649	0.168001	2.97012	0.113502	57.9919	49.6078	22.7849	4.86065	1.39119	141.139	53.6343	18.6473	0.0652941	9.28471	32.1253
TCGA-44-2665-01B-06R-A277-07	Adenocarcinoma	25.6349	10.7846	18.0866	15.1624	8.92592	11.2453	9.15647	0.186013	11.165	1.4829	2.71113	0.567067	2.18094	0.322892	2.59734	26.2594	4.76856	10.492	82.4538	10.4515	7.7792	6.01346	1.3321	27.5288	1.34843	0.29877	36.0268	2.78035	7.24307	56.5825	7.96263	1.72853	4.32011	1.1402	0.0899087	1.70156	1.47725	16.2244	24.6025	55.6876	2.06006	1.24225	79.7693	16.4707	21.0713	0.0559092	2.92723	7.77379
TCGA-44-2666-01A-01R-0946-07	Adenocarcinoma	33.1254	10.5549	7.94522	4.63781	0.212615	5.70816	0.757319	0.433836	0.491547	2.37752	0.720737	0.113801	0.327475	1.36923	3.63879	37.7784	3.04668	6.83679	11.8473	3.72185	23.5164	4.39171	1.59831	54.1574	0.560991	0.805526	2.88778	3.59243	5.48615	106.817	1.59956	4.79078	0.220235	1.83816	0.36008	1.74661	0.824256	32.1734	19.9002	20.4541	2.83789	0.24301	44.2905	35.9242	2.73045	0	3.83785	15.0755
TCGA-44-2668-01A-01R-0946-07	Adenocarcinoma	93.4302	64.3501	11.0328	7.13533	12.9704	12.0731	1.37673	0.128544	8.47485	1.73166	17.0165	9.00823	1.27528	1.59428	6.75123	74.5892	7.82856	26.0325	27.902	17.0123	22.5988	8.92391	3.31113	29.5324	0.617918	2.65346	35.3509	4.28181	10.8643	309.021	4.34195	11.1822	0.78143	17.0874	0.352079	8.44452	0.0850715	80.3828	81.4453	31.1841	7.42368	0.766484	117.831	65.9485	15.4449	0.115909	17.3459	23.8203
TCGA-44-3396-01A-01R-1206-07	Adenocarcinoma	104.046	22.8363	11.251	6.81721	7.88378	14.5964	4.70558	0.596936	4.92644	1.05655	6.62444	4.41294	1.02735	1.4831	8.3413	106.194	5.74202	21.034	42.5632	6.18231	24.281	3.91701	6.48741	19.5543	0.648518	1.43079	13.1525	3.55516	8.49796	341.039	4.01672	7.98901	0.612148	5.76582	0.663403	7.66547	0.423437	71.545	68.8879	31.0782	4.78463	1.25489	71.4693	56.2452	24.5214	0.144059	17.1023	25.6584
TCGA-44-3398-01A-01R-1107-07	Adenocarcinoma	103.107	10.3009	15.4979	4.28291	4.41958	9.19396	3.53741	0.882563	4.99349	1.38238	3.92319	1.18607	0.979031	0.695332	4.00881	63.5236	2.13975	26.2402	25.5798	5.20458	11.7603	2.66314	4.58879	15.0461	1.4708	1.97459	45.1791	1.90397	10.4433	249.434	2.84467	7.34566	0.608119	3.94805	0.978022	5.19699	0.904246	46.9605	54.485	18.7755	6.23062	1.51202	75.9527	33.7642	9.18688	0.10352	15.2977	18.2867
TCGA-44-3917-01A-01R-A278-07	Adenocarcinoma	29.3188	9.05603	2.86472	3.51077	2.35492	7.52547	1.35675	0.0153867	1.85445	0.227156	1.01843	0.544354	0.67404	0.181932	1.0806	9.22723	1.42813	1.79271	4.93157	1.41056	2.11083	0.675989	2.8786	5.11501	0.383667	0.164759	1.98673	3.85683	2.68799	10.8686	2.14087	1.0213	0.390551	1.28836	0.0743713	0.494303	0.042876	13.3046	16.1094	4.96421	0.654666	0.565779	34.5716	4.6509	8.2411	0.077079	0.701847	1.75472
TCGA-44-3918-01B-02R-A277-07	Adenocarcinoma	28.9661	9.16395	13.1611	12.6728	7.13887	19.9564	6.05689	0.176782	5.41444	1.43541	5.17091	2.44513	7.57337	0.811645	4.18712	25.3587	5.23243	13.5692	33.9896	8.24253	8.90539	5.55018	1.54569	19.2108	0.806626	0.578403	17.6066	5.90222	8.08761	40.888	5.90065	2.63439	2.19869	1.18631	0.284823	2.22594	0.7851	17.971	23.355	28.273	2.37815	1.43184	66.2634	12.7526	17.7006	0.0442789	1.47834	4.29572
TCGA-44-3919-01A-02R-1107-07	Adenocarcinoma	62.6844	15.1302	14.5112	4.00531	1.68848	9.46263	3.33993	0.284057	1.3011	1.40323	1.82902	0.458885	0.402586	0.867432	5.65799	70.2341	6.51607	14.7111	19.007	5.74574	22.1349	3.85254	3.12959	24.8218	0.43475	0.8657	11.8599	4.59601	13.638	252.915	1.92893	3.30336	0.395997	2.72601	0.760422	1.96666	0.739787	70.1883	48.1971	16.8673	5.45506	0.646241	43.91	42.1924	8.04004	0.0788107	5.74092	13.5343
TCGA-44-4112-01B-06R-A277-07	Adenocarcinoma	42.1903	8.05647	14.245	12.9544	3.48087	12.5722	3.21051	0.844257	3.91784	2.10698	2.99248	3.96427	2.22733	0.414672	3.7867	24.2195	6.32551	12.2227	32.2084	6.951	7.38757	4.75717	2.05328	16.6375	1.26082	0.621812	16.6807	4.92502	6.73502	30.1505	5.84363	2.80451	3.09703	4.68699	0.45341	1.8935	1.73642	19.1868	25.5642	35.957	1.38351	0.910938	44.2686	13.8675	21.1138	0.0805573	2.20056	5.29012
TCGA-44-5643-01A-01R-1628-07	Adenocarcinoma	7.49548	11.345	10.0542	10.9572	1.57178	16.1801	0.836817	0.0827418	0.407932	0.265199	0.949162	0.870307	0.0701361	0.282655	2.99001	7.30137	8.56152	2.39101	3.30574	0.672241	23.6097	1.44304	1.9147	116.369	0.839593	0.606202	1.95431	1.67763	4.50054	30.3775	0.309406	3.32921	0.16912	2.26634	0.105245	0.572642	0.0682592	45.8358	25.5083	9.60181	5.05179	0.205139	48.0571	41.8125	2.58706	0.0523567	3.65498	29.8758
TCGA-44-5644-01A-21R-2039-07	Adenocarcinoma	37.9419	14.0389	15.2901	6.76379	3.35814	10.1112	9.29242	0.456281	1.48342	0.299001	1.68716	1.31949	0.686865	0.576284	3.32369	22.536	2.52248	11.4685	5.48231	4.07275	15.9666	0.81048	1.30269	12.3257	2.06099	0.216038	2.2214	3.96033	1.23323	134.152	0.583032	2.56684	0.13295	5.73024	0.15753	1.4108	0.0145957	18.3319	13.8756	7.62475	4.22997	0.219322	40.6452	11.9351	4.55932	0.0279883	8.64363	10.0377
TCGA-44-5645-01A-01R-1628-07	Adenocarcinoma	68.0679	12.4985	11.9268	6.44829	0.503506	5.79486	4.5444	0.251323	0.715556	0.463788	0.90205	0.229004	0.352217	0.452568	6.44445	72.3	8.49921	6.23071	17.0807	6.55857	33.3002	8.3222	2.1589	16.9992	0.690258	1.03868	6.20689	7.6164	12.2627	197.48	5.02011	3.40864	0.459972	2.63909	0.500824	0.586991	1.85679	68.8294	69.658	12.4866	5.24726	0.525821	35.6224	37.5298	5.05372	0.0132525	4.74642	13.6924
TCGA-44-6145-01A-11R-1755-07	Adenocarcinoma	76.3972	14.139	10.582	8.5533	6.49886	11.8124	3.19392	0.259866	5.9771	0.455575	5.31356	0.904686	0.421313	1.21272	7.26431	109.811	5.28969	30.7383	27.8453	5.56892	27.4206	2.75995	1.8105	11.6295	0.547772	0.966184	19.406	3.88091	7.00081	253.109	2.50407	6.31099	0.550766	3.88853	0.429152	4.6729	0.298704	123.238	315.126	16.057	5.57709	0.844493	101.95	40.6804	16.9205	0.0390535	7.34915	20.4211
TCGA-44-6146-01A-11R-1755-07	Adenocarcinoma	53.086	9.09352	14.8354	9.65178	0.0542006	4.94973	30.9295	0.135225	0.895302	0.338089	0.624108	0.194545	0.519872	0.635388	4.26003	23.2246	3.83908	7.65613	8.76161	10.2836	31.3151	2.4163	1.38757	6.20833	0.346489	0.544935	3.0806	1.58297	3.98465	87.7261	0.519119	3.39608	0.171062	1.54662	0.274093	1.23982	1.13955	16.9058	11.6294	10.3314	1.49022	0.421366	32.2018	30.6538	1.28887	0	5.84976	13.987
TCGA-44-6147-01A-11R-1755-07	Adenocarcinoma	108.315	21.4551	10.5155	5.13914	1.1852	8.87855	3.91156	0.569163	1.7269	0.893998	3.6696	2.44102	0.306974	0.905739	7.59705	77.5222	4.71923	12.8668	19.4129	4.46489	21.5132	4.33119	2.66	11.9241	1.02417	0.905517	15.5171	9.86507	9.40914	288.463	3.65591	2.66326	0.838244	9.83689	0.757068	2.14412	0.958979	55.3062	49.4411	20.8475	6.07895	0.610359	52.2125	52.3547	19.7399	0.19892	16.6135	12.0759
TCGA-44-6148-01A-11R-1755-07	Adenocarcinoma	54.7836	12.5262	10.8732	4.67278	0.247337	5.37636	7.64006	1.07806	0.396432	1.1693	0.864916	1.21474	0.935447	0.361983	20.3521	40.4259	4.78069	4.85167	37.1437	7.94019	23.6216	4.50828	4.83666	11.9047	1.03498	1.63339	2.17216	9.61135	11.3363	78.2896	8.88655	3.26427	1.76411	2.3693	4.67904	0.747523	5.55445	48.5856	58.433	15.4031	5.29442	0.354209	24.8788	53.1861	45.7564	0.0396769	34.7832	9.54207
TCGA-44-6774-01A-21R-1858-07	Adenocarcinoma	521.843	47.3448	13.8234	7.39887	18.7144	9.27234	1.39292	1.01248	14.3536	2.82177	26.4866	7.13507	4.22012	4.40522	20.5595	592.354	12.6515	42.7937	132.526	10.6201	39.8215	5.12977	6.26202	37.5778	2.05211	2.56365	49.8006	10.0644	22.642	1650.7	9.69128	12.6568	1.8187	24.2078	0.564666	12.4747	0.813842	187.197	137.819	83.4113	7.66701	3.34883	112.399	133.513	105.416	0.403154	28.2919	26.8642
TCGA-44-6775-01A-11R-A278-07	Adenocarcinoma	115.741	31.1239	11.8612	12.7028	8.78733	10.7404	5.10898	0.422406	10.419	1.33933	6.23229	1.63675	1.97287	1.58675	5.52854	170.723	8.5272	15.7984	51.881	10.1351	17.7018	8.03342	3.2936	28.0385	1.64357	1.81608	25.9855	7.93657	19.6797	62.1262	9.93277	5.83986	1.95183	4.55765	1.22965	1.82692	0.491555	61.7047	62.7242	36.3651	2.72107	1.5513	66.2655	62.7374	34.8615	0.259693	4.2914	14.1382
TCGA-44-6776-01A-11R-1858-07	Adenocarcinoma	32.8423	5.03381	14.3765	5.11517	0.0770214	5.02968	0.60369	0.121495	0.52296	0.0912835	1.27645	0.0661397	0.1789	1.53589	4.25909	31.0056	2.76955	5.03163	6.72369	2.14289	29.3767	2.68952	0.982801	11.3735	0.672596	0.255544	4.38646	1.49773	3.06975	157.314	0.45858	2.31763	0.138772	1.06911	0.230703	0.545767	0.544102	25.1269	20.492	7.33738	1.5964	0.22251	31.3291	31.7289	1.93862	0.0130419	5.36372	12.9404
TCGA-44-6777-01A-11R-1858-07	Adenocarcinoma	135.284	24.3325	12.1909	8.42018	3.47683	7.9717	2.79648	0.254196	6.58731	0.811525	7.98196	2.13822	1.26365	2.95125	11.8874	237.132	6.20617	49.9919	55.3996	9.51669	20.9755	7.50656	3.37265	20.9655	0.888677	2.22288	23.2954	5.95712	23.738	580.929	5.49711	4.7441	1.08556	8.85999	0.49146	4.25953	0.956247	118.209	85.0996	40.0689	9.01812	1.63445	74.5848	79.9536	33.6585	0.16554	25.6439	21.5008
TCGA-44-6778-01A-11R-1858-07	Adenocarcinoma	33.3981	12.3695	7.58374	7.35946	0.948368	10.2177	2.56739	0.292652	1.03422	0.259226	1.93252	1.43101	0.365459	1.18251	5.53529	31.117	3.86828	7.57807	10.1536	5.26451	14.2117	9.69603	2.44445	32.9167	2.39924	0.6187	1.9248	6.53543	11.6146	111.331	1.51546	3.62128	0.488546	4.81067	0.239381	0.871509	0.983292	51.2736	40.8673	13.9886	5.44263	0.735594	30.8402	55.7788	5.31722	0.148858	7.6397	10.7683
TCGA-44-6779-01A-11R-1858-07	Adenocarcinoma	50.8424	17.1554	11.3628	7.84424	5.14204	16.4682	9.59061	0.0170235	2.76271	0.395829	3.86119	3.08979	0.923953	0.79979	4.50091	74.1708	6.46203	12.3602	14.8154	9.68335	37.4617	2.4977	0.9356	18.9202	0.489028	0.668381	15.9829	2.42321	6.92259	228.116	1.89363	17.2848	0.772914	7.03842	0.195422	12.0338	0.186783	99.6787	180.33	13.3843	4.70534	0.685178	82.4381	55.1709	10.0561	0.0511671	5.49379	27.7992
TCGA-44-7659-01A-11R-2066-07	Adenocarcinoma	21.2704	4.9681	10.7517	3.78053	0.378928	5.68818	2.30534	0.48838	0.439834	0.545851	1.12742	1.17568	0.0771712	0.222546	2.79795	27.4923	2.51224	3.60096	3.56311	3.73869	18.3268	6.82009	1.24306	25.4727	0.49033	0.435792	6.88851	2.13345	5.12136	129.236	0.957492	1.45352	0.156122	2.24825	0.155887	0.835393	0.467006	24.4435	14.9662	5.34965	2.04103	0.159342	18.8754	30.629	3.37251	0.0276964	2.71105	8.93876
TCGA-44-7660-01A-11R-2066-07	Adenocarcinoma	59.6446	19.6032	8.54346	7.97854	3.31786	13.1032	1.77228	0.526568	1.41379	2.0713	4.43152	1.18126	0.202343	0.644924	8.36548	57.6744	5.32718	7.14393	12.1024	1.15013	15.7039	1.9843	2.35395	5.53989	2.14795	0.741898	9.97162	2.38797	3.33052	201.507	1.01735	4.0073	0.362276	2.47045	0.279074	3.30099	0.0675736	37.6323	40.4628	10.543	5.50566	0.322245	28.6461	22.6321	4.05107	0.124949	6.57356	13.4834
TCGA-44-7661-01A-11R-2066-07	Adenocarcinoma	62.6679	29.5907	11.7559	9.16544	4.78835	11.9146	2.1115	0.47785	6.01863	5.27634	9.22972	5.66511	1.47988	2.46826	9.0807	75.2515	7.34709	22.4521	14.7737	19.0627	25.5843	7.16257	2.61381	53.2104	0.730258	2.43319	5.48795	5.39418	35.446	283.118	2.89282	17.4763	0.772802	6.21747	0.646285	10.2117	0.554305	73.3324	50.9817	33.3191	5.8344	1.79324	73.881	168.869	12.0356	0.0527067	28.4555	39.1069
TCGA-44-7662-01A-11R-2066-07	Adenocarcinoma	209.283	39.7846	10.9802	8.32136	10.8999	9.85406	2.09541	0.827549	10.2533	5.35151	20.9069	6.58288	2.25725	2.8006	11.1654	207.299	8.55929	33.4064	76.7526	9.04699	31.7512	3.11701	4.5672	27.2291	0.723058	3.6215	49.479	6.783	25.5409	553.516	7.49029	14.2719	1.18992	8.82996	0.542544	11.9971	0.101195	104.85	84.4927	45.4228	5.38727	1.51185	74.8451	96.5163	22.531	0.198458	33.5613	29.4477
TCGA-44-7667-01A-31R-2066-07	Adenocarcinoma	46.0264	9.28239	4.2686	3.03416	1.3491	16.9668	0.180808	0.0298332	2.16141	1.39207	4.02334	2.78858	0.982911	0.981043	5.0284	49.3814	3.15876	14.7815	33.1112	2.23835	18.897	0.993598	5.32339	24.554	0.890693	0.517204	1.96293	7.10254	2.25771	110.848	0.802424	2.89207	0.173623	2.28456	0.164797	3.68971	0.0445348	20.0506	14.1326	6.88598	4.51196	0.452346	35.6325	22.7464	2.76391	0.102478	13.54	15.1013
TCGA-44-7669-01A-21R-2066-07	Adenocarcinoma	30.0055	9.43971	9.3792	9.1374	1.7823	14.344	5.83889	0.499017	2.3846	0.376723	2.43551	1.61091	0.65756	1.11274	4.26545	38.8204	4.79954	12.0251	21.3378	3.45583	19.1661	3.30262	1.57905	30.8188	1.93816	0.501956	7.27549	2.54105	10.0339	109.856	1.76467	2.35931	0.243537	1.97923	0.449506	0.715099	0.29865	35.5276	27.4982	13.6135	1.81379	0.376	38.3487	30.3585	7.0483	0.0681763	5.88709	16.5902
TCGA-44-7670-01A-11R-2066-07	Adenocarcinoma	17.8447	17.3578	17.8195	5.92532	0.489865	18.331	2.19726	0.463291	1.0161	2.98757	0.682587	5.20917	0.967226	4.57466	3.06582	20.0968	4.79778	7.01431	4.74842	3.8742	18.1438	1.50414	7.17996	64.764	1.10824	1.28615	1.15506	7.45632	5.81227	79.3536	4.30502	3.27944	0.0947285	2.51603	0.196976	6.42562	0.0941343	27.3383	19.4223	9.0057	2.08552	0.327408	55.4473	25.5885	2.45074	0.0386805	9.59765	25.094
TCGA-44-7671-01A-11R-2066-07	Adenocarcinoma	55.6084	10.2379	11.7664	5.47909	1.48028	8.16317	0.831929	0.19896	3.03843	0.435902	3.92267	1.96682	0.569959	0.964853	6.13125	83.9129	4.85266	10.0526	17.0235	2.95936	25.1672	4.57926	1.57922	12.2774	0.554975	0.883903	17.2475	4.29219	6.61254	341.561	1.44742	5.85759	0.304615	3.25113	0.480833	1.91196	0.902394	33.3175	33.8725	18.0525	2.7255	0.444252	40.3297	40.9478	8.09232	0.0636177	11.74	15.7839
TCGA-44-7672-01A-11R-2066-07	Adenocarcinoma	127.432	17.6265	12.6933	5.70669	5.31359	5.44965	2.13606	0.196621	4.65682	0.752502	7.35584	2.80158	0.413041	1.59363	9.76843	89.767	5.24277	16.229	29.9453	7.96083	26.5089	3.36954	2.58408	33.251	0.721895	2.09776	13.9726	6.42847	10.9539	474.824	3.51141	6.8258	0.698156	6.93542	0.309901	5.03761	0.227793	88.4962	78.5803	18.0457	7.25314	0.606596	38.529	60.4917	20.6671	0.154168	25.2291	18.3403
TCGA-44-8117-01A-11R-2241-07	Adenocarcinoma	62.1724	14.3578	18.1001	5.89192	2.98579	8.97967	0.929872	0.0707627	3.15597	0.852064	5.01489	2.70403	0.823403	0.917919	6.25223	94.2354	8.01102	15.3325	22.7	9.96082	12.5688	3.50844	1.77512	6.39099	0.501371	0.560395	18.2076	2.32394	5.21644	237.024	1.25298	3.97164	0.257631	2.35481	0.128261	3.38101	0.147888	36.2418	26.1612	11.0411	2.47392	0.622367	50.6483	29.199	7.54849	0.0930515	10.3389	17.0911
TCGA-44-8119-01A-11R-2241-07	Adenocarcinoma	151.395	24.4914	10.0209	7.32371	9.79746	7.50995	7.05754	2.02786	3.20507	2.52783	12.8186	7.97328	4.32286	1.86832	7.09766	154.883	6.84907	50.0629	62.5156	6.59518	16.0831	1.83402	6.64269	43.1014	1.00459	2.53251	12.4976	5.04936	7.81858	442.822	4.63559	6.85496	0.876043	16.8941	0.129823	4.76398	0.121622	94.081	62.6913	33.1232	4.36106	0.872846	62.5241	52.7027	18.04	0.0672745	13.4255	18.6751
TCGA-44-8120-01A-11R-2241-07	Adenocarcinoma	144.415	19.9631	15.6333	7.79394	1.65973	15.4022	1.81326	0.686962	4.18806	1.26283	4.00698	2.91363	0.408508	2.25665	7.38592	125.695	9.46887	15.7222	25.9794	11.0352	28.6288	7.4931	3.51293	43.3789	0.563733	1.38316	21.6134	4.08838	17.6206	360.517	7.84915	8.14975	0.808124	5.44086	0.585329	6.03512	1.24243	64.2401	48.6221	22.2167	4.6868	0.543536	99.0422	53.153	9.91971	0.105886	20.1467	21.6808
TCGA-44-A479-01A-31R-A24H-07	Adenocarcinoma	70.0289	15.087	8.81849	7.20547	7.11014	8.77277	9.57024	1.33823	4.69294	0.811426	5.68781	1.86303	0.492634	1.0684	5.91956	59.2148	3.65149	10.3927	21.5492	4.00322	15.8821	2.70251	4.88199	23.4319	1.82184	0.74735	2.07497	7.1754	8.43442	296.254	2.95104	4.46083	0.921975	4.54077	0.0990048	5.08949	0.30917	74.6329	76.9084	16.9265	4.45152	0.903814	38.4136	20.7073	18.0956	0.054725	11.9488	10.4075
TCGA-44-A47A-01A-21R-A24H-07	Adenocarcinoma	38.4513	9.06191	8.54734	3.5708	1.46583	8.03646	1.23082	0.140915	1.72492	4.76634	1.81435	0.692881	0.102493	0.620958	3.75575	33.3058	3.66768	2.93902	4.98959	3.46548	29.8591	8.42154	1.91533	28.6869	0.652029	0.365057	2.05069	5.89786	5.77828	142.856	1.34434	5.13278	0.235374	3.55121	0.263656	3.23742	0.237501	42.2103	24.2212	17.1677	5.22196	0.287311	25.4731	24.1847	3.40444	0.0409882	10.1391	16.4801
TCGA-44-A47B-01A-11R-A24H-07	Adenocarcinoma	43.8949	15.2815	13.2779	7.75843	1.83925	9.34942	1.1452	0.119913	1.4144	0.674068	2.27562	1.83821	0.401102	0.567369	3.73056	37.2565	5.26013	6.73182	18.0012	5.80465	19.7174	1.45944	1.4133	23.1317	1.25552	0.288079	4.44448	3.08082	7.0477	131.056	0.811005	4.97362	0.233542	2.98777	0.0891683	1.83445	0.207233	28.1589	18.6122	8.95518	2.01712	0.297006	23.1585	34.4345	4.8601	0.0277244	6.02715	13.6426
TCGA-44-A47G-01A-21R-A24H-07	Adenocarcinoma	39.7846	10.1391	13.2488	5.18319	4.83925	13.7198	4.38449	0.304577	1.68095	1.30927	3.30903	3.32515	0.126961	1.15611	5.25504	44.1826	5.4678	13.9356	11.0749	5.44129	16.8416	3.60052	2.75258	27.4723	0.411048	1.66266	16.7047	5.29727	15.1442	248.611	1.79404	7.76477	0.404165	4.28516	0.335567	2.751	0.351033	84.8425	63.6733	14.2269	4.35515	0.456703	36.5844	32.3701	13.3763	0.161551	15.4456	15.456
TCGA-44-A4SS-01A-11R-A24X-07	Adenocarcinoma	83.2636	19.9139	14.2281	10.2624	4.28179	11.5727	6.86148	0.127576	3.62214	1.41256	7.49117	3.11433	0.422266	1.42766	6.46252	101.602	7.36748	9.84616	16.3677	5.56277	19.2422	3.26005	2.53497	31.6828	0.474958	1.15409	18.4744	3.20978	10.3127	312.182	3.80536	14.3868	0.375181	6.28135	0.372106	4.20739	0.211459	85.6274	163.973	26.8224	5.74731	0.508887	55.34	33.9715	13.9741	0.0793344	9.69198	26.1973
TCGA-44-A4SU-01A-11R-A24X-07	Adenocarcinoma	51.8169	23.3868	10.172	4.44459	1.17994	9.13604	3.89802	0.484832	1.07249	1.45853	2.162	0.426057	0.26519	1.47056	3.56745	67.1275	6.17647	8.67969	15.4399	4.55826	20.776	1.56112	3.0927	17.8603	1.44619	0.71016	7.00051	6.43843	5.2809	172.864	1.91326	4.40746	0.457998	2.4793	0.276347	6.09292	0.363243	28.7258	23.2525	10.1634	3.2797	0.403643	34.2299	26.3704	4.20339	0.0687379	7.32299	14.2472
TCGA-49-4486-01A-01R-1206-07	Adenocarcinoma	9.06047	4.03392	6.1051	3.19278	0.0452845	4.31426	0.0769297	0.0255117	0.0583488	0.150652	0.204678	0.141624	0.0410874	0.285604	2.25891	2.96869	0.795883	0.440114	5.29151	1.32278	17.9032	1.37986	0.460285	12.4493	0.426273	0.182117	0.301285	0.763307	1.40056	27.8497	0.139719	0.810149	0.0291395	0.419052	0.12331	0.430621	0.0577603	33.8719	33.2856	3.13255	0.566671	0.0608483	12.4494	18.9608	0.408022	0.0255599	1.80371	6.87062
TCGA-49-4487-01A-21R-1858-07	Adenocarcinoma	104.085	16.3983	5.46051	6.0012	3.41757	11.9644	2.70407	0.26455	2.53337	0.99592	3.64945	3.70388	0.965751	2.32606	5.94898	72.9486	5.10053	25.4056	17.2252	2.93896	13.8338	2.33273	2.18092	17.4799	0.482839	1.32196	5.77988	4.04258	8.99359	349.752	2.66668	7.69178	0.461648	10.1642	0.20246	4.51585	0.101363	75.3143	69.0526	15.6486	4.48581	0.578401	53.2887	37.6841	9.45206	0.0530099	17.2057	15.6418
TCGA-49-4488-01A-01R-1755-07	Adenocarcinoma	31.1804	10.4796	11.9654	4.33221	1.32675	13.8179	0.684826	0.0768796	1.20026	0.274287	1.71619	0.547347	0.170593	0.248208	4.19233	27.7739	2.73855	7.11838	6.56045	5.90352	20.6956	3.77852	2.01304	5.58208	0.40843	0.724126	11.6416	5.38695	4.76208	152.654	0.697949	2.1012	0.134971	2.00203	0.227086	2.18722	0.107115	21.9215	29.1823	4.57442	6.74249	0.300518	64.2738	13.4417	4.4627	0.0513499	3.45806	11.7304
TCGA-49-4490-01A-21R-1858-07	Adenocarcinoma	111.685	26.5066	11.8947	4.25256	1.07079	14.0429	2.18143	0.25477	2.09665	1.88221	3.51826	0.962164	0.659334	2.00237	6.76134	167.334	6.3836	14.9448	23.826	4.02424	23.9813	2.60523	3.32857	12.2863	0.877358	1.00342	8.34152	4.3252	9.50172	517.572	3.76066	6.99741	0.366257	7.20641	0.817409	11.5521	0.867521	41.2858	26.7526	22.7026	4.30403	0.468838	39.5042	54.3387	8.00491	0.0528105	13.1237	15.4118
TCGA-49-4494-01A-01R-1206-07	Adenocarcinoma	44.0048	14.6311	12.7757	5.50484	0.809436	6.6284	4.07723	0.0338829	0.780846	0.229787	1.25726	0.748399	0.18008	0.326045	2.97447	27.1975	2.28724	6.31547	4.36221	2.89075	24.0972	1.15857	0.980464	30.4046	0.287429	0.876799	6.14226	0.518852	3.65315	137.89	0.594313	4.16394	0.124166	1.60859	0.992868	2.40415	0.0442578	66.3164	45.5715	23.1427	2.90976	0.257597	72.085	33.6749	3.54257	0.0636505	6.79066	25.8327
TCGA-49-4501-01A-01R-1206-07	Adenocarcinoma	80.4252	11.5388	11.7203	3.87101	0.685185	8.00879	0.714424	0.258296	1.1096	0.214495	2.37449	1.55055	0.269009	0.523093	4.7982	64.6045	3.76374	9.4286	15.609	5.13298	23.0691	3.12063	2.38746	10.3201	1.01589	0.875835	11.8966	5.25052	8.65915	325.327	4.14441	2.1044	0.463847	7.55414	1.06119	1.41696	1.97933	53.2896	47.2489	14.0463	5.64036	0.649436	47.6226	49.2589	14.6605	0.103513	6.84328	13.7992
TCGA-49-4505-01A-01R-1206-07	Adenocarcinoma	33.0401	9.24385	18.0599	4.54224	0.914823	5.68669	2.06041	0.16644	1.47913	0.383123	2.13477	3.94395	0.744915	0.816501	4.84929	40.9413	3.17501	16.6038	8.6196	5.49708	18.23	2.90819	2.71358	9.53854	0.351288	1.17251	11.9074	3.83023	9.81162	233.861	1.29145	3.44421	0.260148	3.45337	0.455167	3.25179	0.448537	32.797	25.3591	8.28397	4.38213	0.629419	65.0902	32.1881	4.63122	0.157977	8.89056	18.5307
TCGA-49-4506-01A-01R-1206-07	Adenocarcinoma	14.6057	6.93695	2.9286	4.73202	1.39454	4.95322	0.568251	0.0992835	0.726298	0.406262	1.51228	1.94956	0.500555	0.299726	2.53226	5.60593	1.03886	2.76507	1.58454	0.99825	5.07116	0.582354	0.632642	5.23374	0.159789	0.416001	4.41475	0.738343	1.56358	59.9455	0.759069	2.46071	0.147916	0.985756	0.114755	6.01823	0.0360859	19.7134	42.5882	3.07789	1.50712	0.252247	38.8937	8.69053	2.36595	0.0129745	6.35001	10.6559
TCGA-49-4507-01A-01R-1206-07	Adenocarcinoma	58.9712	11.6259	7.499	5.39252	1.27371	6.54712	1.15042	0.0986294	0.831531	0.403586	2.19327	1.66558	1.12435	0.49841	3.10018	30.5108	2.8318	3.9884	7.27145	2.04675	10.0347	0.618508	1.34265	4.83145	0.393535	2.30355	5.90496	0.915196	3.50945	158.193	2.08321	17.2822	0.311842	7.69494	0.341997	15.9499	0.0224051	95.1435	168.205	10.5631	7.09958	0.255699	36.4428	34.2717	2.1915	0.025778	7.14927	13.213
TCGA-49-4510-01A-01R-1206-07	Adenocarcinoma	70.7403	6.94188	8.0785	2.83711	0.102159	3.52305	0.563457	0.230211	1.03808	0.181369	1.89136	0.477368	0.179677	1.00238	3.60295	27.0424	1.99191	5.01416	9.32454	1.89048	8.6135	1.33763	3.23678	10.111	0.385797	0.410844	6.16941	3.43485	5.22671	150.682	0.46395	7.33248	0.121361	1.56436	0.481464	0.9365	0.522757	34.935	28.1501	10.4172	2.16894	0.617715	27.6439	29.2014	1.61239	0.0133065	4.72535	8.98057
TCGA-49-4512-01A-21R-1858-07	Adenocarcinoma	157.393	16.5744	7.78792	3.05542	5.66319	6.47562	0.85864	1.00092	3.04196	2.05818	4.79489	1.57159	0.500877	1.49734	5.35328	203.756	3.61834	15.7525	31.1868	4.09899	22.5011	3.6725	3.80276	12.3425	0.603042	1.45933	24.0634	3.86623	11.345	688.529	2.43265	4.2779	0.580135	5.44574	0.593942	6.97791	0.882496	46.2728	40.6037	17.1037	4.6635	0.623473	28.614	65.3487	7.8898	0.120875	22.8992	15.3674
TCGA-49-4514-01A-21R-1858-07	Adenocarcinoma	28.5928	6.71838	4.18052	2.26783	0.696135	4.84845	0.49385	0.0821843	0.671004	0.124522	1.01796	0.818047	0.195058	0.780225	3.59529	16.7401	3.80937	3.62075	2.04716	2.11058	20.9304	1.85551	0.439432	7.97984	0.507033	0.239303	1.82876	1.00646	1.73814	83.4717	0.472506	3.32367	0.072462	2.53181	0.344968	1.76288	0.0406796	21.7914	63.8019	5.22747	1.85121	0.239866	9.54443	24.9514	1.54641	0.0390029	9.88482	7.43569
TCGA-49-6742-01A-11R-1858-07	Adenocarcinoma	51.3238	11.8453	9.84651	6.83259	0.29994	9.27677	3.74884	0.0961411	0.586658	0.299997	0.93787	1.68255	0.185806	1.14776	3.87785	16.398	1.80872	7.28331	4.81864	2.30808	24.7804	1.81214	1.25182	8.36064	0.424634	0.475738	3.47845	1.50168	7.41003	115.408	0.512304	4.78434	0.159728	4.01804	0.25347	10.6934	0.205493	30.3943	16.9374	6.66964	1.57497	0.294452	17.1333	32.0551	2.19625	0.0262698	11.392	15.9814
TCGA-49-6743-01A-11R-1858-07	Adenocarcinoma	143.612	19.6714	11.9292	6.87285	5.24655	37.4579	1.62981	0.156479	7.18114	0.765226	6.46309	4.93228	2.06092	1.63369	8.21694	93.4241	4.67194	19.692	39.0242	4.22382	35.5545	5.01275	2.30925	19.5701	2.17213	1.20237	15.9542	3.67381	10.3765	222.167	2.79872	4.55506	0.546123	4.39879	0.283627	4.18201	0.231645	54.5481	50.183	29.4314	4.96886	1.06264	133.32	56.354	21.0844	0.104517	18.2207	18.8426
TCGA-49-6744-01A-11R-1858-07	Adenocarcinoma	133.546	17.921	15.1359	7.70267	3.07292	8.36349	2.16837	0.180606	3.0067	0.785257	4.14375	1.4349	0.567555	1.03394	7.99246	131.788	4.87296	21.6878	28.33	7.37045	25.163	6.23028	3.07389	17.5659	0.526547	1.21852	15.9291	5.08412	13.2733	397.982	3.34489	6.89684	0.754715	9.06397	0.713267	2.66955	0.791726	82.1712	74.0941	25.7903	6.20974	0.803747	54.5075	60.0178	20.4396	0.0926802	11.7041	19.6799
TCGA-49-6745-01A-11R-1858-07	Adenocarcinoma	79.2086	24.4015	14.019	9.6702	5.42144	10.6567	2.06645	0.165822	4.38367	1.49707	6.39889	1.84828	0.358822	1.06217	5.17465	72.859	7.83755	18.4015	27.745	8.83928	26.4218	5.3766	3.22193	11.2808	0.704976	2.00324	19.7036	3.23334	19.7903	240.398	2.51489	11.4614	0.577922	4.69635	0.472678	5.56322	0.271023	52.4839	40.9084	34.4522	7.0553	1.40455	71.3487	109.855	14.939	0.166135	11.2002	30.0018
TCGA-49-6761-01A-31R-1949-07	Adenocarcinoma	23.532	5.85958	20.4559	6.58271	2.14657	6.88046	0.510747	0.112026	1.93321	1.40259	2.63582	3.28379	0.544039	0.783696	3.59199	26.7551	4.82148	11.5504	5.21777	4.72207	24.072	2.6894	1.19118	23.1199	0.289082	10.4577	2.9004	3.74131	3.33597	185.334	1.09058	5.96877	0.250991	2.87411	0.156194	5.65517	0.108057	35.2545	27.4552	14.7557	7.66721	0.331424	52.4288	40.5945	5.08659	0	12.0771	23.8714
TCGA-49-6767-01A-11R-1858-07	Adenocarcinoma	31.1734	33.8531	6.79454	6.06522	1.68154	16.9091	0.235507	0.0650831	1.16495	1.10495	2.85156	1.35212	0.452816	0.674577	2.54528	55.0807	9.65253	10.258	7.49648	3.89806	11.5636	3.04813	1.53916	31.564	0.42495	3.92588	8.55723	4.15532	14.4344	141.445	1.22153	4.95689	0.343608	1.893	0.314577	4.1958	0.0498734	29.8829	32.6108	7.22383	5.74999	0.830486	77.2836	69.5314	2.77124	0.0391236	9.41073	18.7998
TCGA-49-AAQV-01A-11R-A39D-07	Adenocarcinoma	39.3394	18.9907	9.01939	4.14614	1.00461	6.52125	3.02734	0.214978	0.497357	0.918118	1.32876	1.10962	0.245894	0.731775	2.87456	38.5767	3.52717	6.98958	7.75216	3.625	20.7875	1.27923	2.36008	8.94856	0.669917	0.806468	7.9481	16.3674	3.37202	112.524	1.07541	4.23452	0.145325	4.73523	0.508942	3.33248	0.165044	19.3095	17.6103	11.0594	4.58711	0.238062	33.4937	20.2732	2.93533	0.065934	6.69407	12.6731
TCGA-49-AAR0-01A-21R-A39D-07	Adenocarcinoma	79.6876	7.9793	6.56122	3.40318	0.73262	5.92459	1.24367	0.526892	0.778059	0.675761	1.68208	0.656877	0.147087	1.59063	5.30018	52.4049	2.12613	7.89088	5.05429	2.11906	19.2431	3.12826	3.51732	25.5966	1.00567	0.854118	4.84313	3.43708	5.53168	224.098	0.631716	4.94074	0.153798	3.58324	1.27336	1.32687	0.385406	46.074	29.3419	6.77673	3.58521	0.416281	19.1454	42.9739	5.35008	0.105577	8.57195	15.2483
TCGA-49-AAR2-01A-11R-A39D-07	Adenocarcinoma	27.8368	6.50212	2.52297	2.06687	0.421014	6.39765	3.94266	0.106733	0.38209	1.55601	0.823603	0.841065	0.134653	1.39962	3.0865	23.6882	1.94148	2.94208	3.94643	1.33618	14.1941	0.564021	7.80646	10.4284	0.541878	0.174607	1.62813	1.28491	2.81901	88.6868	0.323868	4.94868	0.120218	1.30954	0.13972	1.07877	0.0604128	38.7208	70.4554	4.6866	1.40243	0.129937	12.7809	13.4605	2.60422	0.0133668	5.01049	9.77501
TCGA-49-AAR3-01A-11R-A41B-07	Adenocarcinoma	78.1298	29.0786	8.71971	4.108	3.43537	10.5432	2.19471	0.0612549	2.92902	3.15378	11.1862	4.7302	1.01754	2.1365	7.01679	98.9761	4.08982	21.3645	15.4714	5.87683	17.5786	2.61133	3.00946	36.5808	0.428523	1.58511	9.50758	4.96222	6.97823	331.2	1.48437	9.1942	0.671336	4.228	0.211481	12.8111	0.105157	87.1126	123.489	14.6521	4.97703	0.714847	37.6332	58.9133	5.39183	0.0920559	16.485	18.792
TCGA-49-AAR4-01A-12R-A41B-07	Adenocarcinoma	50.0511	20.8262	8.57515	5.10959	2.6542	8.37152	3.49416	0.899856	1.26077	4.41665	4.77407	1.75149	0.149972	0.773747	4.39434	60.1114	4.79892	10.8798	8.90284	4.03794	18.6929	1.28309	4.59287	23.0983	0.921819	1.98943	14.3068	6.2674	8.64525	143.538	1.68581	9.34466	0.507944	2.52358	0.551793	5.64925	0.121632	37.7821	31.0169	11.2189	6.38669	1.73249	30.666	50.5307	5.33913	0.0269121	11.0783	17.8473
TCGA-49-AAR9-01A-21R-A41B-07	Adenocarcinoma	27.9602	29.109	17.821	8.83807	2.05531	24.1227	1.95642	0.00433126	2.56355	0.623442	5.53094	3.69468	0.622228	0.961056	3.10624	55.698	9.28059	8.01785	3.93307	4.85186	18.6406	1.30328	0.771835	62.0223	0.744864	2.57401	1.10486	0.770872	3.14264	300.112	0.496217	6.62239	0.239114	1.10882	0.0418701	5.43365	0.00452599	18.7955	19.841	9.73982	1.47969	0.459711	71.1553	46.5634	2.5576	0.0520733	10.708	35.8785
TCGA-49-AARE-01A-11R-A41B-07	Adenocarcinoma	74.4144	12.6157	4.42243	4.8451	3.18732	9.87045	3.38285	0.71089	1.3067	1.71602	2.63916	1.61778	0.130847	1.05305	4.58941	112.283	3.14169	10.7371	13.876	1.37626	26.1879	1.69097	2.73556	13.249	0.626544	1.19776	15.9461	2.02758	5.11798	266.703	1.04702	12.392	0.324456	3.17354	0.437511	4.59804	0.396802	29.8427	28.4945	9.37958	3.21583	0.310676	35.3325	36.4056	3.47445	0.0928999	13.2223	18.9736
TCGA-49-AARN-01A-21R-A41B-07	Adenocarcinoma	51.5256	18.0982	10.5017	4.04966	0.756078	7.69655	8.17577	0.339289	1.59056	1.80517	3.46448	1.72638	0.405925	0.84137	4.97678	64.4664	4.86418	10.1068	8.9887	9.02496	24.0691	2.74215	2.45105	14.0352	0.567484	0.731331	15.6426	3.80575	9.57641	229.757	1.73752	4.95828	0.244937	5.81498	0.330119	4.06311	0.580161	40.1644	29.7644	13.1445	3.68065	0.333682	29.2139	49.9427	4.56273	0.0264881	9.95907	13.8831
TCGA-49-AARO-01A-12R-A41B-07	Adenocarcinoma	102.956	28.4883	11.6953	5.79177	3.19481	13.698	2.63469	0.921544	2.72515	2.37754	3.86722	1.41933	0.236316	1.11754	6.43869	103.046	5.71067	21.9109	16.6826	6.17008	21.6424	4.49715	27.7003	10.5356	0.562333	2.26735	15.4161	5.54576	12.5479	464.368	1.78387	6.82243	0.476902	4.74762	0.443263	7.4755	0.556281	58.3029	45.2907	13.1116	6.35668	0.741555	43.787	78.1932	6.4752	0.134459	20.9563	27.9869
TCGA-49-AARQ-01A-11R-A41B-07	Adenocarcinoma	14.0869	12.8817	4.38715	1.56351	0.687907	12.6661	1.96403	0.0939044	0.448221	0.490163	0.702564	0.939091	0.146915	0.394857	1.52956	12.0829	1.10214	1.69713	3.80875	0.719364	10.5702	1.2371	2.56184	6.08471	0.862113	0.207487	1.58426	4.36859	2.96104	72.0731	1.35422	3.80261	0.137903	1.11788	0.453884	2.18401	0.0467267	27.7065	21.1704	6.06403	1.63677	0.623925	15.3351	8.04161	1.51883	0.053761	4.44651	4.73549
TCGA-49-AARR-01A-11R-A41B-07	Adenocarcinoma	250.853	23.7172	10.3071	3.98559	0.49723	6.9149	5.12303	1.68967	0.720095	1.4947	3.45178	5.46091	0.478022	1.19426	6.54815	70.8767	2.95704	7.35605	14.7006	4.17451	19.7052	4.90215	4.77193	8.81834	1.33752	0.98122	3.28352	6.3611	9.76538	266.224	3.88651	5.02294	0.565028	17.8797	1.56641	1.58812	1.03696	76.3493	45.9696	23.0816	5.98253	0.900899	22.6811	98.3924	13.5927	0.228402	19.9205	10.5404
TCGA-4B-A93V-01A-11R-A39D-07	Adenocarcinoma	24.1144	6.43065	8.65485	3.01097	0.903481	3.51191	2.67585	0.00449108	0.546635	0.502239	1.12899	2.85741	1.01841	0.891442	2.95368	17.1641	2.30786	8.30696	6.17171	1.94966	12.7206	0.600299	0.553488	49.2027	0.42254	0.528988	0.689499	8.31842	1.36241	98.1814	0.394869	2.06213	0.0598468	1.21451	0.043415	0.88767	0.014079	20.3621	17.3132	4.34952	0.733424	0.152642	42.8097	11.0471	1.56953	0.0134987	4.53754	10.7744
TCGA-50-5044-01A-21R-1858-07	Adenocarcinoma	65.5736	47.1052	9.62534	3.18313	6.97714	6.80319	0.320447	0.0941649	4.45634	1.13741	3.43971	3.24519	0.430151	2.24834	8.36015	41.7423	3.2694	15.8532	7.46836	13.741	18.3559	2.96701	1.69656	22.3512	0.452214	2.78048	6.61171	5.32592	21.0416	358	1.29245	22.0329	1.30859	2.83455	0.630994	6.04082	0.143125	49.8404	26.1649	22.9692	3.86453	0.380279	56.5187	199.297	9.15463	0.347353	39.4476	27.503
TCGA-50-5045-01A-01R-1628-07	Adenocarcinoma	137.015	14.83	9.67983	4.61296	2.7237	8.80724	2.37567	0.321667	3.95772	0.712318	3.45838	3.6957	0.487252	0.889059	6.51855	70.3771	3.49716	15.3892	21.7562	4.58137	13.3077	3.03482	4.30018	14.6482	0.660386	1.95491	29.5792	4.23998	9.65373	308.759	2.47071	5.58038	0.514704	6.64551	1.15557	4.33487	1.28092	72.4793	76.8438	27.4541	8.91825	1.05492	55.2912	53.8194	11.0568	0.130652	23.2181	14.6611
TCGA-50-5049-01A-01R-1628-07	Adenocarcinoma	116.414	16.1444	9.33706	5.13892	4.45211	7.47537	3.35318	0.301659	3.22196	0.81855	4.9682	2.24988	1.0702	1.28585	6.25906	91.4193	4.52716	17.9609	30.8679	4.85236	12.3652	3.86174	3.36815	39.259	0.819134	1.02363	10.4667	4.56	19.0928	368.683	4.70157	3.49692	0.501467	6.14824	0.657153	3.74078	0.421774	86.6016	92.8036	22.7951	8.35006	1.38072	62.1669	48.4085	17.8976	0.280945	21.444	17.3983
TCGA-50-5051-01A-21R-1858-07	Adenocarcinoma	58.7956	7.87163	5.79347	3.40987	0.696917	6.03179	2.85213	0.225643	1.18473	0.399741	1.59609	1.95154	0.508767	0.878734	4.61979	27.6669	3.12179	9.53873	28.5828	2.16998	18.7015	1.2457	1.59336	11.4024	0.515075	0.531553	7.39741	1.94365	3.16201	138.402	0.561108	3.8729	0.271475	3.11336	0.185408	2.45846	0.179198	28.6953	23.8671	8.62353	3.09193	0.425165	23.6238	22.5521	2.58425	0.0135641	9.08819	11.8338
TCGA-50-5055-01A-01R-1628-07	Adenocarcinoma	115.805	15.0849	12.3782	5.11318	3.23982	7.62916	4.62545	0.339308	1.89288	0.864093	2.7506	2.28908	0.439907	1.19719	9.24091	82.4519	3.59721	11.7899	17.8998	5.71692	15.1375	5.08382	4.79624	19.207	0.811173	2.16482	20.787	5.81675	12.6073	362.314	3.55209	3.62334	0.62494	10.6745	1.26078	3.27011	1.17892	85.3958	107.73	21.5037	8.85309	0.771355	41.8473	51.1558	14.5064	0.369695	17.4408	14.8009
TCGA-50-5066-01A-01R-1628-07	Adenocarcinoma	48.9728	6.23547	6.27064	3.03535	2.76819	12.2648	2.07018	0.1907	1.54741	0.286224	1.52997	0.708154	0.450455	0.159917	3.35081	19.3145	1.62588	11.2205	10.1067	2.76958	4.32192	1.04067	2.25141	14.4963	0.486947	0.915113	21.9205	4.19889	17.4223	81.3859	2.66087	1.80352	0.48404	2.36841	0.614495	2.10786	0.203702	43.1566	61.1001	9.42409	5.46487	0.591294	68.802	15.326	8.86902	0.267484	3.33444	6.415
TCGA-50-5066-02A-11R-2090-07	Adenocarcinoma	97.6819	17.7951	9.47427	6.29613	0.785064	17.8628	2.4437	0.740662	0.978715	0.221372	2.65215	1.54428	0.327854	0.771617	4.44513	49.1774	4.99493	9.84983	25.3207	6.82352	16.6148	1.6526	2.48974	24.0652	0.686825	0.340591	2.25383	7.33103	10.3486	145.299	2.51413	4.17635	0.413479	8.75999	0.21963	1.97809	0.189929	52.8317	41.93	23.6438	4.75087	0.482284	47.3861	29.6672	8.48558	0.095603	4.29041	12.1401
TCGA-50-5068-01A-01R-1628-07	Adenocarcinoma	34.3678	4.43271	9.62515	3.84122	0.295724	8.16048	4.29354	0.303298	0.655029	0.321631	0.688303	0.274925	0.14035	0.199889	3.83655	17.8752	1.88229	3.90904	6.92692	3.21375	5.92794	1.35444	1.80705	33.0757	0.737933	0.594644	5.50901	1.74439	8.43295	66.9117	2.64051	0.96738	0.323658	1.90994	0.91882	1.05367	0.459777	54.7381	63.6618	10.348	8.24309	0.455947	41.6534	11.6536	6.91729	0.128396	5.07592	5.60761
TCGA-50-5072-01A-21R-1858-07	Adenocarcinoma	95.4647	17.412	10.4698	10.5512	3.69125	19.7932	1.18808	0.314513	3.11555	0.715559	4.11911	3.09386	0.374696	1.58355	5.75251	73.0265	4.7285	6.22401	16.2235	3.68721	17.7724	2.32495	2.0952	17.3685	0.651222	1.42246	6.51276	2.317	6.72027	261.599	1.6568	3.81856	0.344475	5.02289	0.281131	17.8863	0.243113	50.7711	42.2693	15.6102	3.42091	0.57032	52.4199	39.5282	11.1321	0.0906473	12.204	30.4416
TCGA-50-5930-01A-11R-1755-07	Adenocarcinoma	95.0815	11.6372	9.85464	7.64511	3.78497	7.91701	1.78702	0.212653	3.71314	0.446886	4.38131	3.57706	0.520019	2.30915	7.15351	114.698	4.51328	35.8785	15.9182	5.99601	20.4307	1.94531	1.66238	10.9023	1.28518	1.16177	31.5818	3.35042	8.76872	387.048	2.41663	4.67673	0.555185	8.40307	0.209766	2.82147	0.108839	77.4383	67.1014	11.9507	3.29926	0.667645	142.805	31.159	18.4559	0.0782651	15.4506	19.8639
TCGA-50-5931-01A-11R-1755-07	Adenocarcinoma	73.2112	14.2208	13.1194	9.6521	4.53178	12.9843	1.02989	1.82825	3.64576	2.20117	4.98424	3.38448	0.620337	1.16213	17.1184	62.8322	5.71113	12.8144	18.5283	2.17311	16.9637	1.73527	8.58019	21.05	1.09166	1.66306	21.0985	5.87719	4.01335	251.95	1.6631	3.64884	0.349729	4.33073	0.289555	5.82787	0.268946	28.7091	20.0392	16.0254	3.69834	0.444526	32.7071	26.9231	4.96139	0.0666882	14.9582	25.3745
TCGA-50-5932-01A-11R-1755-07	Adenocarcinoma	21.2357	8.3278	17.3162	11.8802	0.126121	8.01254	1.07985	0.102315	1.11154	0.103846	2.85022	0.115523	0.068659	0.881587	3.26518	30.4175	7.72697	2.99297	7.42941	11.7396	20.9892	1.39939	0.802292	8.55891	1.7556	0.296718	3.90687	3.59336	6.42767	138.712	0.454335	1.88089	0.131473	1.12724	0.257571	1.09331	0.792951	16.4872	14.5177	6.75912	0.928263	0.251659	44.0629	24.7021	3.33935	0.0128135	3.84052	14.28
TCGA-50-5933-01A-11R-1755-07	Adenocarcinoma	139.424	34.987	16.8831	9.85491	8.96607	13.1034	0.90382	0.0982883	9.77303	2.46519	11.617	5.38717	2.52724	1.81903	8.28681	230.976	8.30206	31.534	75.0185	9.75859	21.5435	4.79545	3.68663	22.8063	0.754687	1.73884	42.6856	3.72385	39.5201	384.027	4.72509	7.21468	0.782603	2.90708	0.278848	6.58964	0.37957	75.7425	62.2273	37.0331	7.2515	1.74038	118.704	84.5232	25.6291	0.308266	13.9275	26.0287
TCGA-50-5935-01A-11R-1755-07	Adenocarcinoma	36.9177	7.8016	13.9668	5.74516	0.927261	6.07254	2.20743	0.166812	1.25457	0.359678	2.47413	0.552646	0.20927	0.871339	4.7332	94.8839	5.34096	17.2139	11.6958	5.81575	22.364	6.29608	1.72537	24.8634	1.60465	0.470053	5.93075	9.52091	6.35034	307.55	1.18128	1.8408	0.21059	4.5427	0.116699	2.52049	0.587155	33.76	23.9931	12.861	3.4773	0.444983	36.764	27.5368	4.37121	0.0527771	8.65015	13.2394
TCGA-50-5936-01A-11R-1628-07	Adenocarcinoma	97.7521	23.4548	9.32343	15.629	3.04353	7.72192	8.95436	0.149283	5.68768	1.07675	3.82973	1.60848	1.28868	2.04732	7.88328	81.8109	6.26792	28.1336	28.1088	5.91558	26.7805	2.60659	2.51461	24.7158	0.598646	1.56805	6.90082	2.6717	7.15985	293.608	3.35994	7.45399	0.643071	5.47493	0.19585	9.96306	0.0891394	67.5823	60.3637	18.4823	3.56276	0.768065	48.2199	41.1016	14.925	0.0384594	15.6809	24.3759
TCGA-50-5939-01A-11R-1628-07	Adenocarcinoma	56.044	27.7273	10.8793	7.51445	3.11191	18.6024	1.90459	0.153063	2.12583	0.367199	2.908	3.86449	1.90637	1.17766	5.47664	85.4975	16.3371	17.4443	14.7556	22.7679	12.754	4.06804	1.25334	10.1185	0.354119	1.82109	7.05981	2.80085	15.8483	247.036	2.99062	9.35614	0.318902	5.40144	0.359638	10.5532	0.359875	70.0366	82.0606	16.6549	6.14532	0.588174	80.0236	69.6256	13.3161	0.140573	6.80724	31.7064
TCGA-50-5941-01A-11R-1755-07	Adenocarcinoma	45.0879	18.1843	9.7724	6.06516	3.13853	7.61052	1.74735	0.080627	3.55729	1.45186	3.95495	1.16189	0.847459	1.34192	7.93436	50.5527	3.51765	15.4244	14.7694	4.6055	27.7697	4.77512	1.37812	16.7122	0.343616	0.908782	3.929	4.16536	16.687	205.209	3.35039	3.17122	0.387758	3.34068	0.123066	2.72764	0.221715	77.9453	61.0796	11.7785	6.38832	0.723674	46.9161	45.0834	14.5972	0.0637731	11.7203	14.058
TCGA-50-5942-01A-21R-1755-07	Adenocarcinoma	47.2645	13.7141	9.81012	4.1901	0.14132	4.69233	1.6852	0.2649	0.741028	0.158674	1.85526	0.208386	0.240592	0.403129	5.46094	106.928	4.16526	5.3484	19.9089	4.79524	27.0065	12.5001	1.93827	23.8323	0.689886	0.798254	7.84663	5.22624	9.86065	255.941	9.16746	2.77053	0.38524	3.22036	0.724154	0.514288	2.26439	50.5715	38.7002	15.15	3.39103	0.455738	20.9235	56.3747	10.8852	0.0652624	4.18947	9.41258
TCGA-50-5944-01A-11R-1755-07	Adenocarcinoma	126.05	18.2867	14.3933	5.97345	0.364667	8.80114	1.81772	0.409444	3.90354	0.190884	6.0195	0.221417	1.03009	0.770914	9.25146	294.25	6.11317	15.4201	44.5959	6.56644	24.0053	8.48857	3.45975	7.5752	1.62199	1.04607	31.6389	8.95919	18.0361	623.715	6.18556	2.90785	0.687555	1.42971	1.06243	1.8199	6.38625	66.46	58.2923	36.7468	4.21496	0.997132	45.5388	84.4313	12.7904	0.0906796	10.3408	23.4609
TCGA-50-5946-01A-11R-1755-07	Adenocarcinoma	49.5858	21.643	5.94804	9.40656	0.97162	15.3356	1.40579	0.069977	0.976984	0.2686	2.22697	1.67502	0.498887	0.348567	4.83736	30.4022	4.7729	6.12351	7.49822	2.71226	14.8187	1.62997	4.71606	9.4881	0.946188	0.174838	1.45448	6.21822	8.03185	97.5485	0.820345	3.94895	0.0870328	1.8391	0.124018	2.02704	0.0438738	18.0803	8.83627	11.0934	5.95468	0.244792	104.157	19.5876	3.14412	0.0701092	4.33036	14.4185
TCGA-50-5946-02A-11R-2090-07	Adenocarcinoma	227.692	30.7252	8.95863	7.49152	6.48593	13.6506	1.82607	0.823871	8.50139	0.950625	15.5766	3.13583	1.54755	1.58721	10.3002	193.121	7.59974	36.609	76.7446	6.43457	25.2354	2.42081	5.09843	16.0495	1.17039	1.98106	60.1807	6.97911	15.0635	392.503	6.12308	9.7349	0.908011	6.04547	0.513489	6.52705	0.602638	74.8122	73.3352	36.1737	7.80566	1.33415	117.169	68.1597	21.1768	0.156397	21.8161	20.6458
TCGA-50-6590-01A-12R-1858-07	Adenocarcinoma	48.3977	46.8286	10.5423	7.83155	8.27631	12.7982	1.34923	0.0605529	1.71095	1.42233	5.30633	2.02667	0.663154	0.969506	4.91729	81.1539	6.61506	15.2282	14.0579	5.2467	11.0873	3.98505	2.70125	11.2742	0.31354	1.92202	6.11932	2.69262	26.6433	161.707	3.70298	7.67367	0.375461	9.97583	0.0731702	5.8535	0.0768343	164.012	130.805	13.792	8.94693	0.719551	69.0703	85.3106	8.84159	0.104001	8.53275	14.1647
TCGA-50-6591-01A-11R-1755-07	Adenocarcinoma	26.6416	38.2369	9.32944	4.84974	25.9392	10.7755	0.313622	0.0176382	1.26022	1.32801	1.34729	7.87889	2.1646	14.5998	13.2142	152.02	10.5839	16.7753	17.0601	8.73678	16.4335	5.92964	8.0341	11.5645	3.97186	0.417081	1.11441	9.95444	3.70356	108.019	3.91225	9.95128	0.401249	0.180193	1.50259	1.42618	0.0138234	8.29994	1.11866	20.438	2.58246	5.66355	62.2067	16.3639	13.8595	0.914499	63.5891	27.3638
TCGA-50-6592-01A-11R-1755-07	Adenocarcinoma	65.1484	21.5447	14.2131	8.9922	4.52777	19.7405	3.36106	0.096201	5.34061	1.13295	6.80014	5.12733	1.2761	0.973567	6.93679	75.0701	7.77829	24.0414	17.722	6.32338	16.2133	2.78922	4.60257	66.52	0.438387	1.631	2.59239	3.47353	13.7849	231.084	3.53011	5.05025	0.429536	4.70378	0.190221	4.08572	0.0868179	116.143	182.401	20.0966	2.82358	0.868263	73.6478	41.5516	13.4316	0.131431	9.63385	15.5955
TCGA-50-6593-01A-11R-1755-07	Adenocarcinoma	118.939	24.9224	15.1289	6.09547	5.54054	9.77335	2.3146	0.42623	6.34733	1.03537	4.9753	1.33817	0.759307	1.34254	10.166	145.13	6.85162	19.7823	37.6065	8.75631	22.2857	4.08835	3.20884	19.6326	0.731193	1.25743	25.8668	4.85895	19.0968	400.705	3.34892	4.7752	0.657402	3.48667	0.546576	5.77241	1.36799	53.1274	44.6534	25.8996	8.8008	0.829885	54.8525	51.4435	16.6188	0.130725	15.7024	20.9968
TCGA-50-6594-01A-11R-1755-07	Adenocarcinoma	54.5405	10.5605	15.9834	8.17244	2.88267	7.55576	3.93294	0.0174623	2.80787	0.787894	2.60934	1.64386	0.925269	0.724856	4.63495	52.0889	6.46109	6.66681	11.7713	4.12086	14.0248	3.19445	5.84553	4.65204	0.296266	6.02245	6.10426	3.45436	2.92046	144.424	1.01968	13.6463	0.260954	2.04107	1.51926	3.24466	0.0775514	20.9695	14.3976	23.7067	5.23634	0.439925	104.659	18.3631	3.84828	0.118093	7.07909	20.8778
TCGA-50-6595-01A-12R-1858-07	Adenocarcinoma	126.911	57.4132	11.6954	9.49556	8.84193	8.76368	1.62384	0.397821	9.93369	2.03839	17.2317	8.00153	2.26837	3.13979	13.326	155.397	10.1162	54.7516	30.8862	12.2	25.7482	4.11505	2.60083	34.2268	0.835521	3.11933	16.4035	3.65855	86.6172	535.255	8.49069	15.341	0.797604	7.24839	0.572766	12.2674	0.207853	118.977	77.6357	38.2934	7.44363	1.72105	102.391	127.573	16.5849	0.139924	53.2318	36.2558
TCGA-50-6597-01A-11R-1858-07	Adenocarcinoma	24.9541	6.68907	8.67848	3.05368	0.192789	8.75284	0.705995	0.0264187	0.191778	0.0828795	0.92436	0.377834	0.0482213	0.289112	3.3142	54.2683	3.29672	4.34625	4.83313	3.40629	18.4937	5.29687	2.9479	5.6138	0.380308	0.707219	4.00396	1.98459	5.70175	394.658	0.676509	1.1037	0.072086	3.49807	0.691676	2.39508	0.469309	29.3652	22.1538	4.22519	1.42985	0.147027	17.6819	19.7154	5.94291	0.0132343	3.96664	8.86233
TCGA-50-6673-01A-11R-1949-07	Adenocarcinoma	54.1057	15.346	16.4064	6.97306	2.66475	10.7481	1.1752	0.136994	2.6258	0.601996	2.90515	1.7498	0.223391	2.21001	7.26528	63.3289	6.85115	7.40473	16.4928	5.28683	19.5191	5.28578	2.8947	34.7594	1.59792	1.47455	7.05791	3.94822	8.20409	289.232	6.85131	3.68067	0.383038	3.54003	0.475925	4.72032	0.845497	63.069	69.0987	23.3974	4.33137	0.69689	30.0567	39.6819	21.8516	0.0900721	16.1981	19.8877
TCGA-50-7109-01A-11R-2039-07	Adenocarcinoma	77.0499	16.2826	6.79918	6.69111	1.71475	7.03997	1.86288	0.263462	2.58059	0.486189	4.63847	1.36341	0.551609	0.845073	6.91134	28.6211	3.49698	12.9832	20.5345	4.05399	17.3578	2.03377	1.76242	25.3428	1.37483	0.783643	20.1516	6.70543	4.75665	176.428	1.63788	3.25402	0.376159	3.01349	0.201627	2.90853	0.238599	45.309	44.4319	14.9987	2.54689	0.586496	51.6863	26.0791	7.74928	0.0659899	14.2107	10.2294
TCGA-50-8457-01A-11R-2326-07	Adenocarcinoma	68.8498	9.1423	10.4438	3.81578	0.688239	5.92549	2.30403	0.725334	0.8972	0.455423	2.75588	2.33705	0.14531	0.567453	8.22199	93.2949	5.58161	7.99483	13.177	7.79513	24.453	5.57348	3.37354	31.1005	0.460453	0.923488	9.29723	6.55624	12.2904	286.383	1.81076	1.49544	0.48328	3.53494	0.609253	1.50631	2.8238	55.8218	57.2788	13.2118	5.554	0.445688	20.7864	52.6226	11.5105	0.0265867	4.97287	11.8583
TCGA-50-8459-01A-11R-2326-07	Adenocarcinoma	309.25	52.5505	12.5765	7.37683	12.0303	7.92864	8.52624	1.07035	23.7592	7.62747	25.1065	2.19226	0.286847	4.96323	19.7883	300.096	7.83478	56.8919	97.1461	14.7045	37.4951	4.92155	7.9575	47.584	1.30089	5.57777	86.9467	7.04931	30.4201	987.765	6.38797	17.3483	1.52738	12.6793	1.4072	11.015	0.778456	93.5695	81.4926	82.5231	9.91715	1.23561	81.7212	117.548	16.1015	0.25737	79.6104	38.9313
TCGA-50-8460-01A-11R-2326-07	Adenocarcinoma	35.1912	8.39335	5.94952	2.6454	0.847106	6.58838	1.70347	0.226056	0.573881	0.534947	2.03292	0.245228	0.0571092	0.655675	5.01726	32.4817	3.38826	4.84732	10.2425	4.24954	22.8721	4.84719	1.49854	7.41683	0.478554	0.545816	2.33464	4.81186	6.32678	143.042	3.14922	2.84169	0.189011	6.249	0.40706	1.81372	0.486333	134.944	99.2463	9.85969	3.67751	0.296015	18.1304	37.0187	9.13998	0.0266451	5.6813	8.15618
TCGA-53-7624-01A-11R-2066-07	Adenocarcinoma	16.1054	39.4405	5.08345	17.7582	6.82641	26.9628	0.284604	0.181585	0.631553	0.220671	0.974188	0.622577	0.151217	0.628406	4.33259	23.0953	9.8322	6.15891	9.91226	0.885371	11.1721	1.10412	2.20543	6.71548	0.286901	0.822016	0.209216	2.36816	4.0156	42.9653	1.22327	4.21241	0.126468	5.79682	0.203366	22.532	0.0370241	39.8278	93.2246	19.8584	8.08898	0.18486	49.0282	46.1348	8.78273	0.106494	3.47472	49.4105
TCGA-53-7626-01A-12R-2066-07	Adenocarcinoma	50.7711	12.0472	14.3211	6.03639	1.58382	9.56662	2.53637	0.283836	1.46943	4.24993	2.48156	1.89081	0.255992	0.959035	5.89171	62.2567	5.20119	12.7999	14.781	7.97785	23.3006	7.66923	2.34173	39.1431	0.542173	1.09882	5.18791	5.98194	14.9966	181.059	1.92355	1.85499	0.527032	4.59754	0.717617	2.84606	1.20464	59.8349	48.8456	13.7458	6.63934	0.6197	36.7616	55.9022	13.7678	0.0918742	12.8971	13.0825
TCGA-53-7813-01A-11R-2170-07	Adenocarcinoma	42.3207	6.32448	8.61865	3.88654	1.25699	7.93208	7.48554	0.139459	1.00127	0.772069	1.32089	0.74532	0.161715	0.67362	3.09956	9.2663	4.40474	5.41846	11.0535	2.91163	9.97677	0.768753	1.28517	12.9553	0.702652	0.265478	5.05073	3.27362	1.66278	62.5766	0.677076	1.67709	0.136282	1.09509	0.0674073	1.04031	0.140872	41.4214	36.1939	7.53293	0.933675	0.368662	23.725	12.2424	2.52508	0.0279446	4.03941	5.19698
TCGA-53-A4EZ-01A-12R-A24X-07	Adenocarcinoma	18.7675	10.1886	9.16436	3.11919	0.523366	15.1648	1.23192	0.120619	0.439796	1.09315	0.979661	0.786871	0.212967	0.650722	2.72769	13.3232	1.69318	1.91666	4.24134	2.02392	11.5367	0.505476	0.662167	35.7654	0.871624	0.279043	2.60626	13.076	2.5031	69.4967	0.678444	2.3966	0.0901466	1.85241	0.075575	1.62731	0.0373456	13.5689	18.5366	15.8711	1.55134	0.205112	60.558	7.18968	2.61802	0.0134274	15.2015	13.7837
TCGA-55-1592-01A-01R-0946-07	Adenocarcinoma	22.6026	12.2087	15.7658	11.2838	1.09227	12.1934	4.43759	0.346965	1.05631	0.28074	2.66471	0.356596	0.320951	0.896373	4.13837	30.8638	4.78116	11.324	9.54978	4.61986	22.3997	3.81082	1.8817	16.0053	0.445956	0.492191	6.53508	5.67554	5.63434	151.211	1.96738	2.62951	0.303156	1.79637	0.36551	4.75572	0.660052	33.4684	23.9713	9.4888	4.79279	0.344813	90.0484	26.7511	9.40882	0.10696	5.38705	15.256
TCGA-55-1594-01A-01R-0946-07	Adenocarcinoma	30.6682	11.5503	12.3234	13.7259	1.96719	19.0247	0.720652	3.25447	2.09899	0.325818	2.0584	0.976913	0.362161	4.53455	4.21665	43.3702	2.38204	10.4626	23.8448	3.54055	20.4841	1.80758	5.26648	35.6473	3.3159	0.266497	6.58726	6.56815	6.30878	111.934	1.41591	3.18957	0.210695	1.02407	0.169829	0.936241	0.119326	26.9239	27.55	8.44464	2.97615	0.371877	58.4633	12.4031	10.2582	0.0528035	3.78634	37.3016
TCGA-55-1595-01A-01R-0946-07	Adenocarcinoma	104.358	13.2329	10.0124	6.03239	3.94225	6.22105	1.18204	0.22104	5.40718	0.963984	6.37272	1.44905	0.927032	1.39587	6.11249	126.891	5.38355	18.1832	40.471	4.93315	17.0904	2.58573	4.03436	22.1333	0.817522	1.02242	37.3343	6.14486	12.7859	342.124	2.01516	3.45918	0.534143	2.64582	0.403371	5.50441	0.471382	44.8952	34.4543	23.9858	4.64024	1.00599	34.2235	47.3133	9.34624	0.18982	10.5969	10.0292
TCGA-55-1596-01A-01R-0946-07	Adenocarcinoma	22.3883	19.9557	11.4643	7.35189	0.392722	10.6735	3.28341	0.154158	0.85335	0.31293	1.50306	2.90097	0.463451	0.614052	3.57344	15.9725	2.88007	4.04058	5.17042	3.31526	14.4855	1.47753	2.7029	4.65032	0.399583	0.305686	3.45908	5.46032	3.21366	76.6169	0.547639	1.80236	0.0880402	1.44108	0.165582	11.5101	0.0805445	32.1924	41.8033	9.40608	2.93388	0.319172	59.0829	12.2757	5.38405	0.0386124	8.00837	36.8783
TCGA-55-5899-01A-11R-1628-07	Adenocarcinoma	41.3834	24.2785	10.5001	7.13099	4.55634	7.12818	9.1963	0.373443	2.4868	1.01708	9.80046	4.13411	0.898707	1.02695	9.36996	79.5687	3.17144	8.15849	13.7984	6.65911	13.0351	1.64652	2.74512	27.4384	2.88324	0.436647	11.4565	6.29691	6.86545	311.122	3.2899	4.41446	0.331759	14.1358	0.778028	3.10967	0.0941939	49.9341	41.0858	31.891	3.68219	0.729457	40.7121	26.9916	5.35098	0.038705	25.4924	18.0021
TCGA-55-6543-01A-11R-1755-07	Adenocarcinoma	51.4156	17.6439	16.4983	6.03733	0.924996	6.61648	10.0571	0.146427	1.21541	1.483	2.36683	0.564066	0.177563	0.399794	4.10629	46.5692	4.73414	9.8201	18.9736	5.73622	32.5097	2.40703	1.19063	14.538	0.770529	0.699418	5.78796	2.04732	6.91261	127.542	1.93918	1.66134	0.211522	1.23711	0.364285	1.54768	0.621043	35.3977	17.0729	9.10767	3.1932	0.462239	65.4851	47.927	5.50522	0.0517779	6.29604	17.3728
TCGA-55-6642-01A-11R-1858-07	Adenocarcinoma	135.359	20.2711	8.41011	6.11811	10.8637	9.50418	1.88113	0.278456	14.0025	3.2903	9.86697	3.0605	2.65995	2.38725	8.61678	196.148	6.82124	38.7305	88.7274	5.1363	19.2957	2.65353	3.92737	20.3165	1.12403	1.16471	61.8236	6.03064	12.7752	357.152	4.59823	5.34773	1.02705	4.71683	0.157724	5.57907	0.700158	69.9375	63.1786	45.3712	4.04266	1.73302	66.9402	61.7667	25.315	0.14385	17.2859	15.7419
TCGA-55-6712-01A-11R-1858-07	Adenocarcinoma	36.6723	11.5286	13.1421	6.61368	2.71629	7.53099	4.37132	0.154746	1.5029	0.337919	2.00309	0.914862	0.168918	0.402277	4.52111	40.4174	6.40178	13.0707	11.2718	9.00743	21.478	2.26883	1.05951	16.7662	0.371272	0.475619	4.04081	2.46734	32.7991	186.266	1.90877	6.4011	0.386234	4.99585	0.166213	2.51371	0.38629	76.4304	53.4612	10.4814	3.5018	0.453669	59.6894	50.1876	8.65075	0.0387595	8.83297	15.7605
TCGA-55-6968-01A-11R-1949-07	Adenocarcinoma	42.6141	18.3598	5.64173	8.48475	2.8473	12.108	1.44655	0.104993	1.88714	0.726574	3.76426	1.96343	0.586197	0.495255	4.71695	53.2127	2.90417	16.3738	12.7626	2.79698	15.8463	1.93646	2.99446	32.1237	0.374482	0.616778	5.11476	4.31436	6.27407	181.974	1.41811	2.80125	0.284819	2.70785	0.148016	1.22912	0.114285	36.9108	29.764	9.89459	5.14877	0.571274	37.2059	20.2684	9.31379	0.0262979	4.89889	24.0116
TCGA-55-6969-01A-11R-1949-07	Adenocarcinoma	91.3347	15.2405	7.29596	2.79066	3.62719	6.86604	2.24353	0.926315	3.3552	1.10789	6.40346	2.36066	1.15127	1.30589	7.77984	196.681	4.82087	39.4919	36.4849	4.46302	12.8286	1.88522	4.59175	32.1355	0.808708	1.8247	15.1605	4.00614	9.10045	421.42	3.59336	4.12512	0.582256	5.13604	0.147836	3.59367	0.205463	80.7564	67.2782	20.8917	5.15892	1.02913	55.4097	46.8137	13.7295	0.091931	14.7386	16.2091
TCGA-55-6970-01A-11R-1949-07	Adenocarcinoma	24.9673	10.6469	8.45036	6.40043	1.16698	7.74284	1.56292	0.0472664	1.81514	0.266432	1.90182	1.39969	0.199307	0.739403	4.62243	32.0652	4.90077	4.44772	10.7624	5.56566	13.7472	4.04716	0.865907	20.0959	0.593157	0.383426	3.50145	3.14844	6.85805	98.0047	1.15248	3.32187	0.230675	1.37375	0.218076	1.91268	0.457993	35.5209	29.9214	12.9379	3.73444	0.445819	48.9543	27.8581	5.85139	0.0516607	6.82079	11.1727
TCGA-55-6971-01A-11R-1949-07	Adenocarcinoma	36.2609	18.6939	8.26937	6.42475	3.03925	6.47075	4.04599	0.141945	3.53848	2.68655	2.63646	3.35812	0.431495	1.8848	5.59273	31.0487	3.60738	15.2448	18.8436	4.27369	18.8332	4.69912	3.16922	38.2145	1.27938	1.02911	4.28511	7.17702	8.32483	154.563	2.25337	5.19574	0.364792	6.24832	0.225122	2.80049	0.24103	112.437	89.2444	13.1324	4.27141	0.632145	58.1391	37.729	11.8987	0.0666622	15.8021	13.9291
TCGA-55-6972-01A-11R-1949-07	Adenocarcinoma	4.66609	1.91295	7.24464	1.8277	0.0339675	7.18324	0.0385715	0.0485762	0.0474263	0.176024	0.129908	0.0548468	0.019914	0.183307	1.485	1.63781	1.73277	0.582964	0.645256	0.91675	10.3212	1.04875	0.58101	11.023	0.507428	0.189144	0.385924	1.7012	0.839773	15.5019	0.0902039	0.624161	0.0269013	0.185766	0.18143	1.34532	0.119978	4.69657	10.5532	1.38722	0.853794	0.131659	28.7045	8.14348	0.4691	0.0530923	0.654651	9.50192
TCGA-55-6975-01A-11R-1949-07	Adenocarcinoma	262.599	49.5716	11.2909	10.5582	8.68548	10.6109	1.17578	0.115383	9.27081	1.43843	13.137	5.81906	1.45909	3.84773	13.569	241.79	8.36921	40.4452	57.1332	5.0272	29.2286	4.35181	4.49802	23.5707	0.81731	2.02867	71.7858	4.68531	13.4186	710.464	8.44831	8.74646	0.834675	6.749	0.475078	13.5773	0.509074	77.119	70.3762	46.6483	4.76485	1.79646	82.7451	106.186	43.551	0.166979	27.0755	25.57
TCGA-55-6978-01A-11R-1949-07	Adenocarcinoma	231.708	38.4796	10.7532	8.80212	9.88821	7.33145	1.97419	0.192042	11.2263	3.99173	15.4774	4.40071	1.6308	2.45407	11.7019	174.361	9.34438	35.0484	63.6466	8.01785	23.8492	5.59241	4.84109	46.1988	1.05016	2.47697	49.0085	7.03494	22.6766	435.414	4.98484	12.1538	1.15824	3.87663	0.443018	8.06346	0.364865	107.172	98.8139	68.028	7.66839	2.35527	75.5415	91.6016	26.4	0.577213	18.714	29.7497
TCGA-55-6979-01A-11R-1949-07	Adenocarcinoma	66.3304	21.6817	9.83712	7.528	4.19041	9.58481	3.89651	0.167334	4.24023	1.90727	6.44273	2.58119	1.05263	1.37434	6.93315	74.8382	6.45147	18.369	20.967	5.32394	25.2884	4.24998	2.17209	23.9617	0.675591	1.03643	6.61436	3.89053	13.9608	238.924	4.35344	6.74099	0.560273	3.59647	0.951536	4.86784	0.334286	52.0846	48.9252	24.725	6.66081	0.865721	50.5081	40.3687	11.4929	0.0443781	24.3799	24.6249
TCGA-55-6980-01A-11R-1949-07	Adenocarcinoma	189.585	19.1166	15.3145	5.03497	1.4721	8.76667	2.44232	0.287075	4.6895	0.886152	11.7253	0.663001	0.406303	1.60855	10.1776	140.061	5.53988	23.4313	27.4467	6.41082	28.0051	4.23199	4.44057	13.4372	1.35852	2.46849	32.5056	5.37207	17.9511	580.269	3.63504	5.25109	0.579619	4.00972	1.18784	1.97876	2.43622	59.0997	56.74	32.4422	8.54022	0.915539	63.2967	72.9188	9.14777	0.0915148	21.983	25.7512
TCGA-55-6981-01A-11R-1949-07	Adenocarcinoma	64.4714	18.7033	12.5315	6.51479	2.41542	12.5383	6.01342	0.0794389	2.22239	2.19893	2.60834	1.19093	0.486169	1.07918	4.54338	66.5526	6.31362	12.228	14.1617	6.20445	30.2857	2.18125	2.22705	21.2559	0.40501	1.23655	6.33773	4.73661	6.2794	225.762	1.92446	5.82074	0.356221	2.43467	0.415963	4.24251	0.29976	33.0372	28.9863	23.0136	3.4959	0.352627	110.916	36.4212	11.1175	0.198972	12.5011	16.9758
TCGA-55-6982-01A-11R-1949-07	Adenocarcinoma	162.156	24.1445	17.3936	6.67872	6.73956	10.6105	5.60536	0.431949	4.24981	0.918272	6.7346	1.5631	0.52036	1.21924	6.63812	109.649	4.53226	10.0955	30.4923	6.53756	22.367	2.5404	4.32347	24.5028	0.962692	1.93489	10.8247	4.09348	13.7196	472.398	3.35282	4.17243	0.731837	4.20517	0.574148	4.99552	1.23223	66.3141	66.9345	23.7611	5.35943	0.873136	63.9523	70.195	12.8631	0.129829	24.0374	19.3614
TCGA-55-6983-01A-11R-1949-07	Adenocarcinoma	117.083	17.5912	14.8171	5.94612	3.51109	6.34151	5.65046	0.237882	2.36638	1.75753	3.46423	2.01198	0.626918	1.21431	5.99283	71.655	7.01972	12.2044	19.7423	5.44612	24.131	2.50069	3.30626	34.0231	0.883898	1.08835	14.2407	3.51233	6.39387	294.43	2.201	3.18829	0.442969	8.94116	0.459918	3.23579	0.510712	63.4912	49.4113	15.6401	6.07275	0.577692	43.4469	41.257	9.37807	0.116999	19.7482	14.8701
TCGA-55-6984-01A-11R-1949-07	Adenocarcinoma	30.7267	20.6414	12.2506	9.28871	0.377164	6.61489	18.8251	0.0829548	1.45879	0.58494	3.22261	1.59228	0.112507	0.89628	3.45584	20.845	5.42119	8.6717	6.68763	16.4749	19.7406	1.58518	1.0398	10.5936	0.289564	0.366216	2.76371	1.57431	2.28324	103.194	0.841424	3.27301	0.136309	5.45218	0.20048	1.22312	0.109496	31.5564	19.5431	7.61065	2.85202	0.278562	43.3414	27.7205	2.23126	0.0262457	10.1069	17.2491
TCGA-55-6985-01A-11R-1949-07	Adenocarcinoma	74.155	19.7894	18.3218	4.63322	3.11633	6.80957	5.82116	0.296481	3.31156	3.36479	5.6551	6.06493	0.637593	1.71769	5.11896	93.814	4.80289	13.5651	23.8017	6.7794	25.1131	2.98708	3.66695	18.5781	0.9381	0.964852	11.503	5.16318	12.3924	251.428	4.83247	4.75292	0.556102	6.20448	0.453091	3.77467	0.268806	69.7749	56.0252	17.3581	4.97595	0.72534	52.3751	60.7069	14.0288	0.0917331	19.1419	21.6589
TCGA-55-6986-01A-11R-1949-07	Adenocarcinoma	28.6176	15.1756	10.2933	4.65317	0.265927	5.71184	7.84588	0.155576	0.889561	1.19146	0.999695	0.41963	0.206017	0.730593	3.98478	37.3473	3.79838	5.38728	8.58162	4.84865	27.5697	2.33474	1.5618	7.90348	0.433253	0.616995	3.88897	2.09767	6.49132	119.482	1.21282	5.45005	0.256677	2.23864	0.177549	1.4789	0.582544	28.7457	13.2224	9.98438	3.17989	0.278301	40.3881	34.9003	6.21668	0	5.69684	15.7768
TCGA-55-6987-01A-11R-1949-07	Adenocarcinoma	68.3633	10.6393	5.26966	6.02827	2.51062	6.77649	2.4922	0.213046	1.62069	0.776476	3.46302	1.33304	0.411742	0.743657	3.79554	31.8567	2.83812	17.185	10.288	3.84315	13.6684	3.06567	1.33794	16.6346	0.41759	1.02974	5.34654	4.37722	5.60183	154.699	1.36782	2.97724	0.403881	5.49994	0.289618	1.89955	0.11595	83.9775	143.495	14.7398	5.83198	0.555779	86.8879	29.5535	7.92015	0.0800433	10.0215	8.09713
TCGA-55-7227-01A-11R-2039-07	Adenocarcinoma	105.885	21.6366	12.5355	7.88624	1.49617	7.43328	1.49956	0.147431	4.81402	0.959652	6.0784	0.640627	0.33098	0.859807	7.40096	78.0761	4.09814	13.2364	27.6084	8.17273	24.3314	6.47155	2.67857	19.5691	0.485792	0.837172	16.0288	4.59182	14.3417	287.383	2.83692	4.162	0.447355	3.40431	0.64782	2.35353	1.34451	83.4349	63.5909	26.5114	4.36076	0.570082	42.3273	51.6717	9.37393	0.0537124	13.2459	14.1983
TCGA-55-7281-01A-11R-2039-07	Adenocarcinoma	85.7601	11.782	13.8096	4.54241	2.33737	10.36	2.47536	0.150942	1.5979	1.31315	2.49119	1.57523	0.261156	0.686771	5.38046	72.2605	9.90251	8.24862	11.9513	4.72896	26.4019	3.91448	2.10444	20.0126	0.375819	1.03133	10.4714	1.6215	16.2656	348.721	1.18733	4.44196	0.418702	3.71127	0.437745	4.25144	0.757095	39.3678	34.2279	13.4861	3.99094	0.612025	33.9828	66.4621	4.52343	0.077774	12.7865	18.3002
TCGA-55-7283-01A-11R-2039-07	Adenocarcinoma	39.2144	12.6654	11.7903	4.69939	0.245198	9.85615	0.274704	0.125185	0.31937	0.64525	0.989922	0.224203	0.130702	0.325794	3.01379	19.8523	5.72383	5.28414	7.65208	7.48571	27.9082	4.04165	1.63195	11.8608	0.213056	0.624011	3.66033	2.82038	8.45814	96.8136	0.709242	1.85398	0.197224	2.00267	0.438162	2.81701	0.685643	28.576	20.554	7.28421	4.86175	0.373228	40.8037	36.0127	2.65884	0.038924	5.02102	10.4516
TCGA-55-7284-01B-11R-2241-07	Adenocarcinoma	68.5643	18.3687	14.3155	10.8267	0.44014	5.94887	21.6458	0.320713	2.63109	0.581975	5.13122	0.233865	0.189391	1.0825	6.6172	65.7508	4.97155	9.20793	16.8207	17.2744	27.4135	5.40282	2.35164	13.9809	0.508398	0.906235	8.09059	3.08532	9.46391	243.393	1.41228	5.17577	0.349361	2.58047	0.549014	1.53162	1.24278	44.2901	31.4277	20.8649	3.47827	0.695882	31.5082	52.8966	6.11943	0.0401649	12.7089	13.7155
TCGA-55-7570-01A-11R-2039-07	Adenocarcinoma	90.4521	23.3784	4.38043	12.5718	3.36139	17.8248	0.573189	0.15978	2.19263	0.599538	3.02077	1.11501	0.646186	0.713486	7.28647	39.9659	4.24157	12.131	11.7366	1.47526	9.9388	1.15062	2.77189	11.5045	1.44783	9.71093	6.84544	1.92181	3.00932	174.444	1.17069	3.09845	0.272062	2.58718	0.0750838	1.66749	0.0973951	27.6416	24.2824	20.3899	2.46602	0.680146	37.5015	20.3872	2.99522	0.0400204	8.74578	23.0291
TCGA-55-7573-01A-11R-2039-07	Adenocarcinoma	58.5618	13.6789	13.3547	6.3006	0.945799	8.13086	4.4016	0.828678	0.934818	0.44122	1.88008	0.475495	0.355897	0.710861	5.92639	70.8143	8.06283	7.7916	21.341	4.75922	23.5215	6.9339	2.11164	23.9165	0.768272	0.994011	10.2678	5.70787	11.0101	244.968	9.31409	2.01557	0.558602	3.10769	0.569072	1.07255	1.78865	75.5793	51.4707	11.1813	4.87051	0.572428	32.794	43.6851	9.08898	0.0408316	6.38247	7.37437
TCGA-55-7574-01A-11R-2039-07	Adenocarcinoma	144.785	20.2432	9.06603	6.1498	5.11164	8.29227	3.58942	0.852851	3.58395	2.84312	6.57421	6.37885	1.06914	2.46332	11.1868	105.251	5.15599	17.5034	23.2212	5.14229	22.2064	5.59734	4.43767	24.0129	0.874569	1.27522	10.2353	8.39662	8.43788	384.377	3.65202	9.13652	0.767018	11.5968	0.690752	5.39552	0.395015	94.6343	79.931	26.5013	5.49491	1.03082	54.0266	61.8973	19.8928	0.0692807	23.6565	14.3452
TCGA-55-7576-01A-11R-2066-07	Adenocarcinoma	53.2595	16.9004	14.1451	6.18555	1.67607	15.5363	1.86103	0.158804	1.81817	1.48745	2.39032	1.47804	0.334561	1.01389	5.18805	55.6024	7.10318	6.84418	14.678	8.67144	26.7162	3.09525	1.52253	10.2953	0.446839	0.582137	10.5734	7.36107	11.0429	153.973	2.15746	2.63098	0.308848	3.57487	0.238571	2.69921	0.363282	35.5109	27.9573	10.5851	5.00307	0.506728	61.0618	37.592	8.82543	0.0645016	5.35443	17.178
TCGA-55-7724-01A-11R-2170-07	Adenocarcinoma	78.7179	16.109	15.1492	11.0343	1.65477	15.6106	3.62692	0.210988	2.05166	0.223671	2.0589	0.456173	0.561037	0.145685	4.67337	26.8131	3.60639	15.0106	21.5371	4.56138	18.0527	6.87388	1.5775	12.6868	0.803165	0.648927	9.02316	3.57977	11.7685	116.021	1.96152	1.77728	0.553767	1.73193	0.303771	0.901945	1.23371	48.4449	57.9515	22.4538	1.45778	1.26611	48.7018	56.1896	7.30923	0.121435	2.61075	9.64028
TCGA-55-7725-01A-11R-2170-07	Adenocarcinoma	15.1298	5.80704	7.10446	6.42356	0.272216	7.27725	3.09586	0.0375567	0.428554	1.08638	0.426862	0.0609569	0.066535	0.067319	1.80364	10.2257	3.43854	2.09162	4.54741	2.73493	16.0947	8.0933	0.594206	7.94415	0.557539	0.234589	2.07352	2.62597	7.34922	34.1432	1.76362	0.630541	0.16444	0.609379	0.0680734	0.667164	0.868299	26.4466	29.0708	6.41646	1.70075	0.204348	25.4384	23.2313	2.90205	0.0423311	0.471103	6.0094
TCGA-55-7726-01A-11R-2170-07	Adenocarcinoma	159.182	45.1498	24.7576	12.0162	13.4779	10.0708	1.41456	0.391828	14.3606	1.93036	10.5817	2.88311	1.32734	1.16959	7.72247	105.346	7.90806	28.7094	53.368	13.6339	23.1404	4.75154	3.07951	40.975	1.18152	5.29563	55.0502	3.61253	34.5949	503.493	10.7798	7.09583	2.19248	6.45554	0.244716	6.94702	1.06271	93.1066	103.307	64.4711	4.85924	3.28933	117.978	118.969	16.8971	0.185257	26.0159	18.7281
TCGA-55-7727-01A-11R-2170-07	Adenocarcinoma	11.8848	5.70174	15.2861	7.98894	0.673616	10.1389	4.6024	0.0277677	0.872552	0.128105	0.683804	0.203789	0.134162	0.195597	2.23689	17.0769	3.55114	7.03276	7.45164	10.4149	15.8486	4.12299	1.19466	15.7233	0.328347	0.222999	2.71087	14.9616	7.31823	42.706	1.13028	1.40581	0.288971	1.36276	0.111845	1.31916	0.246636	41.9414	42.7386	4.68231	2.4845	0.281474	73.5893	15.4605	3.94322	0	0.844391	4.38948
TCGA-55-7728-01A-11R-2187-07	Adenocarcinoma	45.0679	18.9598	5.02831	4.62793	0.399836	4.59797	22.9512	0.495249	0.314819	6.16515	1.60295	0.22733	0.122251	0.653234	2.60045	26.7683	2.7417	2.25659	2.99553	6.65211	19.3083	3.34368	1.33356	13.3163	0.303401	0.313888	1.30094	1.90074	7.41342	107.713	0.46861	6.2564	0.204419	3.73831	0.302018	2.23415	0.203137	30.2256	17.3541	6.06003	7.48915	0.132474	10.1833	17.8325	0.73544	0	5.67921	16.5855
TCGA-55-7815-01A-11R-2170-07	Adenocarcinoma	109.468	15.609	17.93	11.6501	10.1455	8.61895	9.42352	0.0131763	7.69387	0.223701	4.61317	1.08852	1.62977	0.0961297	4.0462	46.8825	3.69187	9.9292	59.6839	8.14113	11.9894	2.89439	1.49952	42.8825	1.93066	0.344887	11.3802	24.6286	5.91618	139.316	4.30244	1.20384	0.851163	1.9954	0.137989	2.7514	0.266195	57.8969	82.5171	30.3874	1.70659	1.079	68.7436	24.3383	20.0777	0.0528048	2.30391	6.19089
TCGA-55-7816-01A-11R-2170-07	Adenocarcinoma	58.756	16.4557	7.94184	8.53871	3.06554	9.62131	0.923943	2.91266	1.28669	1.32764	9.03373	0.424342	2.11849	1.60057	7.60772	72.6908	9.41506	39.2706	36.0709	4.80814	20.3527	5.66602	6.80308	9.21021	1.64928	2.43534	21.7799	10.7759	10.691	220.649	19.1206	10.3765	9.69268	27.839	0.865024	3.71269	0.649864	346.092	269.293	55.4951	14.3528	0.581588	42.4813	140.391	146.524	0.215164	33.745	11.445
TCGA-55-7903-01A-11R-2170-07	Adenocarcinoma	15.7805	8.86689	10.7647	4.56708	0.680809	10.0041	1.14687	0.128357	0.637286	0.614166	1.27192	1.15682	0.457745	0.591623	2.83311	14.7673	4.19176	6.7462	4.5483	5.53373	15.7903	1.56748	1.51166	21.6725	0.346454	0.679034	3.31324	7.13106	4.65973	64.8052	0.500765	2.5595	0.148355	1.56476	0.0886301	2.06674	0.129338	55.0112	29.7074	4.39622	3.08917	0.22961	38.669	15.2794	2.86245	0.0137785	4.02521	9.35707
TCGA-55-7907-01A-11R-2170-07	Adenocarcinoma	76.2146	20.6501	17.0537	8.37196	2.76889	18.1198	5.23073	0.0984255	1.99398	1.06503	3.95428	1.64171	0.70036	1.64437	5.3081	61.4669	6.89446	8.15435	16.6043	4.73114	22.6393	1.88301	2.98783	34.3738	0.483026	0.518979	3.47656	4.69825	13.1668	345.448	5.66593	4.4718	0.408807	2.45735	0.259493	11.8025	0.243101	55.2154	49.487	10.1586	3.38435	0.640245	56.0729	34.494	21.6637	0.026894	9.5199	12.5134
TCGA-55-7910-01A-11R-2170-07	Adenocarcinoma	50.3934	11.2535	9.53167	9.54406	2.15705	10.4988	2.14877	0.0863433	1.9891	1.22158	2.57527	6.05516	1.48638	1.29606	3.29746	39.32	2.65739	8.90852	13.0573	1.91786	14.9909	0.918513	2.74815	21.088	0.447609	0.453715	5.34771	4.50522	3.49675	171.982	1.34194	3.41991	0.262991	3.5572	0.162298	3.40065	0.0751876	27.2102	26.573	9.68367	2.03493	0.360393	58.8748	13.5318	4.70803	0.0144177	9.61637	17.0777
TCGA-55-7911-01A-11R-2170-07	Adenocarcinoma	29.3315	11.8542	12.7232	6.07133	1.47734	10.537	1.70016	0.0652159	1.45638	0.7943	1.89357	0.975658	0.222069	0.397275	3.25994	18.4174	3.37403	5.03137	5.18626	5.76094	22.8108	2.51666	1.9783	17.8512	0.326907	0.457235	5.00618	3.98745	8.61588	98.8676	0.777769	3.76126	0.14898	1.03017	0.146352	2.70889	0.165502	63.1114	41.2398	8.31886	2.32591	2.85819	26.3678	49.0851	2.86921	0	7.5431	13.8873
TCGA-55-7913-01B-11R-2241-07	Adenocarcinoma	5.50208	23.1854	6.36122	5.85271	0.731327	5.72696	2.63634	0.14725	0.881225	0.607695	1.05608	0.715416	0.293206	3.51585	2.34477	10.2447	4.12166	6.2319	4.84384	2.82911	27.5971	1.19286	3.42586	8.63411	1.00137	0.127413	1.54928	2.85693	1.15159	25.7243	0.364584	3.97572	0.06116	1.4641	0.140189	3.75375	0.0139882	15.8891	17.6287	4.55952	2.30335	0.266068	86.8463	7.03845	0.880283	0.0402351	3.42956	22.4152
TCGA-55-7914-01A-11R-2170-07	Adenocarcinoma	35.4525	11.1801	6.73481	3.67551	1.74729	6.04725	1.15672	0.160833	2.52429	0.722211	2.38058	1.80334	0.276296	0.600178	5.4409	38.4778	7.40936	11.4603	8.58183	3.87629	25.5459	9.24069	1.72619	18.1337	0.503018	0.956766	16.0499	6.34731	13.2191	162.631	12.6015	2.77001	0.411634	2.29281	0.0755789	3.95173	0.182069	37.5795	31.8599	25.4787	2.18876	0.503483	37.5304	22.4076	5.29015	0.0537123	12.6855	7.08739
TCGA-55-7994-01A-11R-2187-07	Adenocarcinoma	15.2293	14.6022	10.2054	5.41718	0.856723	22.9139	1.08794	0.0313795	0.783668	0.620435	2.58948	1.38431	0.840371	0.44659	2.57415	17.8872	4.4326	4.12228	4.35823	6.4533	15.9267	2.54168	0.425549	10.7139	0.30422	0.0800018	1.93762	2.18284	12.2492	68.2334	0.537464	5.03379	0.100698	0.522621	0.0650023	3.51484	0.0421589	60.0836	49.6341	4.26444	5.07401	0.283338	71.6386	56.5136	5.53624	0.0269475	2.36171	9.11707
TCGA-55-7995-01A-11R-2187-07	Adenocarcinoma	33.4021	16.4545	10.891	7.15369	1.81677	19.5164	2.85802	0.225441	1.51726	0.574116	3.57519	0.572722	0.127805	0.636344	4.09413	32.728	2.29339	8.69151	7.62622	2.54405	25.5031	2.37985	2.88351	19.2515	0.712812	0.370146	1.15016	5.50268	6.31839	109.754	1.1973	2.09492	0.274667	2.04302	0.490349	1.71975	0.070673	70.102	117.613	12.8115	5.69592	0.462426	49.0955	21.0271	8.42002	0.0542081	7.16741	20.2623
TCGA-55-8085-01A-11R-2241-07	Adenocarcinoma	26.8082	9.6442	4.67988	4.90078	0.816514	9.35049	1.57472	0.071225	0.501985	0.832986	1.45239	1.73153	1.09262	2.2174	3.98696	30.9339	3.23725	5.78308	5.84771	4.1836	16.6747	2.75645	1.89792	33.9499	0.9475	0.2145	1.36686	8.65681	4.01599	121.658	0.719534	3.9524	0.142369	3.71847	0.161374	2.49051	0.102337	77.2473	87.3678	8.33228	3.01651	0.353032	33.6293	14.9866	5.44006	0.0401398	7.38096	15.4642
TCGA-55-8087-01A-11R-2241-07	Adenocarcinoma	81.8622	12.4298	12.5413	6.24643	0.160637	7.13302	0.806711	0.381928	0.889538	0.203799	2.00279	0.0701399	0.578053	0.395909	4.49007	136.204	4.4671	34.3488	19.8987	6.23235	30.7598	10.6077	2.65158	8.70317	1.14976	0.418817	10.8142	10.9693	6.91188	229.34	1.11975	3.99932	0.341633	1.00656	0.46707	0.883195	2.44748	36.9976	27.9214	10.844	2.56534	0.293587	27.8986	22.7498	3.14233	0.0414921	6.34928	14.5029
TCGA-55-8089-01A-11R-2241-07	Adenocarcinoma	41.0033	16.9973	7.8651	13.6109	3.86137	14.3114	4.91748	0.0755744	2.85135	0.959839	6.23269	1.33517	0.272069	0.758265	4.8227	40.8894	8.33673	13.9647	8.40958	7.97727	15.2198	3.93286	1.50296	30.9247	0.466253	1.15039	2.59353	3.48682	24.149	198.379	2.83477	5.11	0.661797	2.99747	0.204131	6.60093	0.0929083	112.694	120.65	13.4512	4.83993	0.585825	57.227	62.6703	8.55583	0.0801711	16.6684	15.8785
TCGA-55-8090-01A-11R-2241-07	Adenocarcinoma	60.1127	13.904	22.8521	8.2858	1.08809	6.27584	12.9218	0.1418	2.84482	2.24224	3.72996	0.575377	0.102768	1.64543	4.69736	44.7857	7.0503	19.3906	13.8751	18.9041	22.5878	2.64746	3.37264	117.619	0.536518	1.04388	6.0391	3.17857	8.05554	148.156	1.26721	5.31849	0.269941	2.62567	0.374821	7.90433	0.338025	46.1115	31.9089	18.0882	2.68667	0.359348	30.3762	62.381	3.81519	0.0399566	21.1121	31.0205
TCGA-55-8091-01A-11R-2241-07	Adenocarcinoma	84.5139	18.5061	21.7627	5.21823	4.78869	10.5487	6.38926	0.726156	5.46167	2.21228	7.41771	4.31562	0.640744	1.66074	7.14874	146.926	6.93044	18.8355	35.5123	9.75571	20.6513	3.7949	4.50029	20.787	1.29309	1.05245	10.2285	4.73694	11.4477	269.301	3.41996	4.61884	0.742287	5.56453	0.531796	3.54412	0.275928	134.423	114.787	30.2582	4.08918	0.73215	50.1958	71.2437	16.6178	0.11905	14.4736	21.1813
TCGA-55-8092-01A-11R-2241-07	Adenocarcinoma	61.8654	9.76018	6.35382	6.00009	2.42878	7.03399	6.20698	0.404128	1.89104	0.266467	2.4135	1.30224	0.421233	0.668269	4.89599	34.2911	6.6755	19.7268	14.6614	4.82335	17.5872	1.29857	2.12502	8.61464	0.920964	0.542945	5.8666	3.50902	7.16497	153.934	2.41559	4.63085	0.304274	3.95125	0.186555	2.86307	0.175562	92.6479	77.7795	10.0602	3.13663	0.584835	49.0171	23.183	14.3672	0.0409441	6.57611	6.49126
TCGA-55-8094-01A-11R-2241-07	Adenocarcinoma	10.4662	6.07951	8.17839	5.04328	0.0349502	13.3773	3.56903	0.0181751	0.257547	0.060372	0.279483	0.620768	0.120014	0.394367	1.97846	3.67533	4.44535	1.77904	1.39262	4.3455	24.1071	0.440676	0.476742	0.937998	0.553644	0.113526	1.5025	3.40982	0.756059	18.8033	0.0686013	2.88111	0.0155697	2.65411	0.263546	3.18783	0.0332363	5.15025	6.19841	2.24067	1.95316	0.0894088	68.7102	7.47884	0.314344	0.0136571	5.60634	12.4171
TCGA-55-8096-01A-11R-2241-07	Adenocarcinoma	125.899	25.5568	14.8171	7.17884	3.42396	7.48026	4.26213	0.436055	3.44455	2.14752	4.72228	1.85142	1.16462	1.6215	8.67677	123.4	4.05571	15.8424	31.809	6.52546	18.2491	2.94532	4.85659	31.2011	1.48173	1.12677	10.235	5.36848	8.79715	445.208	3.70726	4.29893	0.548216	4.43841	0.406164	6.6703	0.863854	62.5297	47.5079	21.6427	6.48844	0.996708	37.3106	49.5168	16.3424	0.150177	16.4508	20.0061
TCGA-55-8097-01A-11R-2241-07	Adenocarcinoma	114.888	15.4367	13.0923	5.11793	0.250061	6.4788	0.886635	0.724502	1.1167	0.951316	2.41572	0.186154	0.463742	1.29689	5.58314	69.5052	4.38977	11.6975	15.7536	4.41412	24.4857	8.23172	3.28723	16.0353	0.590958	0.770814	10.421	6.9597	7.77509	261.314	1.90969	3.12252	0.415533	2.02065	0.796898	2.27969	1.59665	46.6272	36.0086	15.6076	3.8968	0.468006	27.5424	47.2243	3.70837	0.0279181	7.58392	16.2166
TCGA-55-8203-01A-11R-2241-07	Adenocarcinoma	73.2185	15.2592	12.0468	4.45704	2.30447	6.35133	5.20972	0.137986	2.60796	1.59682	4.01455	0.947355	0.50468	1.0011	5.67098	51.475	4.51518	11.9991	12.4368	3.4145	20.4301	1.89281	2.00154	29.4495	0.662504	1.08035	12.1955	4.35202	3.60248	184.444	1.28081	2.97185	0.306743	2.41277	0.172117	2.53391	0.190702	61.6971	49.8224	14.9614	4.36143	0.623722	37.1864	27.6776	10.1103	0.0401361	11.4004	8.78098
TCGA-55-8204-01A-11R-2241-07	Adenocarcinoma	97.8185	57.4024	13.6618	10.1573	2.67599	8.72017	4.01764	0.0745736	4.10915	1.50569	5.52546	1.05498	0.418242	0.966732	8.0353	41.2363	3.62612	18.3598	19.4417	2.94214	21.3016	1.91448	1.68762	34.1693	0.615694	2.04328	14.4434	3.95438	6.59411	241.501	2.27518	7.49499	0.382467	7.84523	0.371051	8.19027	0.233779	76.9923	56.7957	36.109	2.87374	0.693158	46.8236	83.2205	5.68579	0.118664	16.9179	18.5821
TCGA-55-8205-01A-11R-2241-07	Adenocarcinoma	48.0206	20.56	8.89632	6.85945	2.43386	12.9102	1.44374	0.404746	3.44386	0.832969	3.87375	2.33961	0.830409	1.06251	5.45965	34.2285	5.53168	19.7001	10.4076	6.79123	25.3818	5.28421	1.66321	16.3731	0.417309	0.918612	13.4877	3.4913	38.1905	107.248	1.51207	4.91611	0.296477	2.73371	0.552875	2.73801	0.289624	75.1161	53.6599	18.2998	9.59591	0.724025	109.193	55.9721	8.93436	0.0396695	10.7059	14.329
TCGA-55-8206-01A-11R-2241-07	Adenocarcinoma	79.0354	17.3932	10.27	6.79727	0.37001	7.88149	1.96771	0.838332	0.651595	0.456588	1.72085	0.266058	0.545904	0.625868	6.35744	99.1745	4.43074	9.29269	14.7704	5.79179	23.7665	8.8602	2.64143	11.5946	1.27904	0.719757	12.8974	6.68953	9.10981	212.12	5.11514	3.68015	0.484812	1.77009	1.0623	0.866056	2.58545	40.4291	37.8062	15.484	4.1935	0.359374	29.0357	41.8861	11.6884	0.0817215	4.87812	11.8446
TCGA-55-8207-01A-11R-2241-07	Adenocarcinoma	118.369	14.4095	14.1987	5.37628	1.56701	7.65191	1.35726	0.779206	1.72258	0.498706	4.53806	2.23254	0.266946	0.873627	6.18497	139.858	5.44597	13.7093	27.9494	7.87185	20.3005	7.18804	3.83313	33.6891	0.757217	0.79578	24.713	6.4998	10.9614	429.513	2.38407	3.28152	0.523033	5.87899	0.772847	1.79152	2.9322	69.477	51.0003	23.7247	5.38556	0.545195	41.4742	57.1253	11.7121	0.0541511	9.34789	19.032
TCGA-55-8208-01A-11R-2241-07	Adenocarcinoma	83.3378	20.6519	10.5495	5.96414	4.68032	12.0175	5.81615	0.303561	4.01347	1.28112	8.7623	4.69663	1.77136	2.23791	7.92052	101.805	3.57016	22.6502	24.2081	6.51545	19.0804	4.50199	3.35574	39.2573	0.573378	1.47607	9.46639	8.66389	11.2346	279.514	2.89522	6.36933	0.587931	5.25064	0.478452	4.75022	0.193083	107.878	99.5114	17.8983	7.18458	1.03882	60.5536	50.3536	16.0937	0.132232	14.5288	19.6503
TCGA-55-8299-01A-11R-2287-07	Adenocarcinoma	200.343	25.7909	9.61384	7.6806	7.89155	7.60154	1.64364	0.539382	6.1598	2.52708	6.1633	5.63964	1.34109	3.16247	10.5005	112.486	6.02995	58.479	24.926	7.2266	25.3665	5.4152	5.04832	29.1428	0.74942	2.88782	37.8933	5.55363	9.98067	437.95	3.61451	9.96599	0.975892	12.8263	0.527882	11.5705	0.614871	192.383	133.617	35.5575	6.77769	1.69583	60.1635	85.8723	26.3644	0.0803903	39.2026	20.0232
TCGA-55-8301-01A-11R-2287-07	Adenocarcinoma	67.661	15.7906	5.67774	3.46783	1.9574	6.58796	2.48887	0.322857	1.55688	0.85207	3.04562	0.971259	0.378939	1.07481	4.3923	74.8025	4.49659	14.6559	10.8567	3.49991	18.8156	4.12162	4.01431	14.9746	0.467268	0.74983	5.70361	4.36849	8.50056	222.878	1.81074	3.36729	0.427705	6.91563	0.352721	3.48579	0.402074	95.8706	76.903	15.3323	6.02712	0.551168	39.6045	36.7349	6.42337	0.0930522	12.6892	12.3935
TCGA-55-8302-01A-11R-2326-07	Adenocarcinoma	33.9792	17.3573	13.8292	5.65331	1.15132	8.17197	2.9354	0.19677	0.949651	4.125	1.97041	0.42953	0.0647894	0.597326	3.11064	40.3323	11.3977	11.9122	5.87496	5.2784	17.892	1.22331	2.48329	30.71	0.229304	5.25966	4.34808	2.59414	13.156	164.043	0.749498	7.48129	0.221422	3.85753	0.253622	7.18198	0.150785	44.1705	27.9853	7.91506	7.01775	0.239874	49.2266	61.2696	5.39243	0.0262855	8.76599	18.2419
TCGA-55-8505-01A-11R-2403-07	Adenocarcinoma	109.147	30.59	16.1667	6.91482	3.36063	17.5522	2.51801	0.43258	5.19033	1.91108	8.24836	2.67411	1.27911	2.92851	8.4885	187.251	6.93784	32.005	40.9584	3.67652	19.9287	1.8422	4.26496	35.9402	0.613822	2.52445	38.5703	2.87963	8.03521	451.226	3.31163	6.46204	0.573151	7.31002	0.365901	7.59964	0.248616	62.9762	61.4164	24.6983	3.40225	0.776396	77.1676	64.9444	14.1929	0.143021	16.2194	31.9444
TCGA-55-8506-01A-11R-2403-07	Adenocarcinoma	58.3587	36.0996	12.8457	8.58506	2.91852	7.67369	0.440014	0.0174142	1.60007	2.3186	4.14772	2.7355	0.678716	1.357	3.20135	66.9846	2.07268	12.6568	14.6806	1.82559	25.0675	1.47509	4.56058	12.0632	0.473391	1.02558	2.53986	5.6855	6.82026	182.128	0.831283	3.16165	0.27018	2.88311	0.136778	6.51765	0.0454927	37.5605	24.7461	9.80024	5.63868	0.277765	53.6914	46.4181	4.31374	0.0392559	15.4	23.515
TCGA-55-8507-01A-11R-2403-07	Adenocarcinoma	50.5148	11.6592	11.5322	4.66343	1.22822	12.9695	1.86943	0.318673	1.36527	0.784099	2.19863	1.03445	0.390628	4.93378	4.72471	45.0245	4.6569	16.0147	9.57772	2.53135	20.3231	2.92774	3.11802	53.721	0.505163	0.639807	3.62754	3.64541	3.94785	202.508	0.84512	4.49999	0.214012	5.36748	0.299502	1.60502	0.26825	56.4501	32.8981	7.47385	4.78543	0.469767	48.8597	29.3829	5.68145	0.0266062	10.8918	18.7161
TCGA-55-8508-01A-11R-2403-07	Adenocarcinoma	92.8911	12.1984	4.59081	3.38279	2.2624	7.22381	8.06541	0.301985	1.42288	1.56857	1.64786	0.937661	0.529271	1.15633	5.29839	57.1242	4.78105	17.9541	11.3288	2.82882	15.0605	1.0602	2.11528	18.1159	0.414399	0.697446	5.2866	3.05893	3.92599	247.742	1.11222	4.1129	0.289131	8.28389	0.214652	1.31664	0.120656	58.5865	45.6586	9.09417	4.76823	0.410448	30.5397	24.2842	9.62129	0.106784	6.3404	13.1319
TCGA-55-8510-01A-11R-2403-07	Adenocarcinoma	58.8084	14.7403	10.6596	4.7479	2.89494	11.0512	3.52533	0.305795	2.42211	1.6733	4.32303	0.970759	0.208418	1.45498	5.69759	96.5644	3.51658	14.5066	16.8651	4.33803	17.6665	4.15766	3.44687	17.2218	0.420382	1.04402	5.72583	6.48087	17.2268	368.898	1.64916	6.61694	0.318908	2.92429	0.685474	5.01684	0.754863	70.8739	63.6457	10.5753	6.35566	0.681791	45.9148	48.8534	8.58478	0.0532822	15.2321	16.1747
TCGA-55-8511-01A-11R-2403-07	Adenocarcinoma	69.1927	14.1518	9.07961	6.55146	6.6894	10.6454	3.15451	0.194469	5.05253	1.41917	8.38021	9.38173	1.30405	1.58445	8.24558	125.266	8.64032	26.0235	22.9181	11.0626	17.6184	2.39053	2.36281	26.9863	0.507857	1.75106	19.1664	3.42912	6.84893	369.554	2.43756	11.9312	0.392081	5.34394	0.117495	9.68509	0.157027	57.2566	60.4478	13.5617	5.1022	0.640403	86.8795	29.4289	12.9782	0.0531371	15.1705	22.4721
TCGA-55-8512-01A-11R-2403-07	Adenocarcinoma	80.5876	13.6971	8.60963	4.12938	0.110561	5.80581	1.8738	2.21495	0.198503	1.71067	1.20663	2.43141	0.43453	0.484992	4.82744	17.4288	2.94604	4.92254	6.99066	2.43405	21.8712	3.39724	2.83874	7.29479	0.77323	0.496146	2.68038	3.49036	4.78223	66.2275	2.24236	6.89715	0.465035	2.70049	0.848102	0.770521	0.509578	38.0171	26.0495	10.5511	3.07976	0.263603	17.4815	54.5038	10.5573	0.0958887	12.4212	10.3917
TCGA-55-8513-01A-11R-2403-07	Adenocarcinoma	40.428	14.7129	9.14772	6.45026	0.541787	6.75257	7.43224	0.52324	0.925801	0.804094	1.85167	0.802142	0.249903	0.762567	6.08596	55.472	3.37202	4.26973	10.15	6.50948	17.6422	7.31637	2.67436	5.98047	0.622664	0.845247	3.50516	3.96885	11.58	154.77	1.97495	5.00524	0.444801	4.85213	0.534156	1.55468	0.773011	88.9814	59.175	11.2902	5.68134	0.322756	21.9652	52.4107	10.6119	0.0813458	6.72801	11.2583
TCGA-55-8514-01A-11R-2403-07	Adenocarcinoma	17.4006	7.45999	16.6323	2.73909	0.394822	6.38548	3.48139	0.340361	0.203075	4.24957	0.916218	1.2515	0.040391	0.310957	3.493	36.9682	2.96781	4.38028	3.44745	2.89772	26.3911	0.974479	1.0069	16.8365	0.279749	0.623408	1.59725	2.91567	7.29472	93.783	1.34434	2.55292	0.160279	3.4341	0.194817	3.88085	0.322904	21.1984	14.1916	2.93576	1.98392	0.112157	33.4465	37.4776	2.84639	0.040382	7.12931	10.1312
TCGA-55-8614-01A-11R-2403-07	Adenocarcinoma	96.0056	113.536	14.2853	6.08512	1.91736	10.4412	0.742676	0.387981	3.91949	2.99244	5.52983	3.99734	1.62463	1.4408	9.27076	85.9784	4.39283	16.3693	23.0817	2.24514	25.0425	2.32709	4.70665	35.7202	0.904412	1.19598	7.83095	9.56908	26.7993	329.334	2.38066	8.4246	0.357544	5.07114	0.245067	9.4128	0.396209	71.2189	47.4822	34.0364	3.07862	0.817594	52.8147	57.4632	6.21437	0.066258	29.2105	18.0727
TCGA-55-8615-01A-11R-2403-07	Adenocarcinoma	46.2262	19.2097	10.0761	4.3718	1.0122	5.53216	8.10763	0.527727	1.68453	0.75961	1.623	1.43252	0.594946	3.17302	3.7389	39.823	4.56834	9.36136	7.83012	4.01335	16.1554	0.740928	3.33979	7.07739	0.861429	0.376722	4.14448	12.6655	2.39439	190.942	0.507737	3.71915	0.14567	2.6428	0.138166	4.30299	0.073527	18.2697	17.4655	6.21924	6.6122	0.246494	26.5781	14.7986	2.17091	0.0264362	10.2304	16.166
TCGA-55-8616-01A-11R-2403-07	Adenocarcinoma	45.2997	12.0727	8.89109	3.7282	0.682722	8.90787	1.50272	0.315886	0.484269	0.422626	2.91272	0.39877	0.0423955	0.493369	3.27693	62.5038	4.07805	6.02868	6.0854	3.98309	25.8875	2.14387	1.24946	6.63329	0.497363	0.806468	4.10358	6.41241	8.38784	231.758	0.958519	1.74383	0.245549	5.33109	0.307486	2.57281	0.683099	31.7959	26.6729	6.47755	4.96594	0.149116	30.5375	31.7671	7.76228	0.105494	5.81354	16.6404
TCGA-55-8619-01A-11R-2403-07	Adenocarcinoma	44.3728	19.6006	7.8545	7.08896	0.423448	6.88507	3.19083	0.475657	1.03365	0.995343	1.79138	0.278384	0.264256	1.44254	6.34571	63.0786	4.23125	14.2906	14.2425	6.45755	20.6638	6.89638	2.9652	13.1892	0.265859	0.973484	7.03975	4.85837	12.4181	230.725	2.67414	5.28186	0.435302	8.08757	0.875335	1.36506	1.32696	70.7336	46.41	11.7244	7.47046	0.562045	21.929	78.7233	3.65391	0.0393486	10.8881	12.3434
TCGA-55-8620-01A-11R-2403-07	Adenocarcinoma	15.4086	20.3777	9.50509	5.7388	7.11408	5.92013	1.46668	0.242264	0.567475	2.77183	1.7307	0.549607	0.109827	0.325052	2.9061	20.2573	1.52044	3.76887	2.77883	2.16255	31.2563	1.16029	3.10077	22.2993	1.84408	0.216177	1.76962	10.1002	3.65636	100.81	0.402423	2.66254	0.201558	4.63724	0.162635	1.96768	0.0562567	20.0546	15.1362	13.237	3.82328	0.251462	32.0289	14.3653	3.61034	0.026969	4.88066	12.9639
TCGA-55-8621-01A-11R-2403-07	Adenocarcinoma	83.3861	18.2958	9.21781	7.01765	1.19014	9.66316	1.953	0.640004	1.46768	0.76166	3.17281	0.469458	0.482419	1.57065	7.17284	61.7389	3.31798	13.3694	17.6015	4.70712	19.8134	9.12166	3.61095	11.9942	0.537209	1.44521	6.57107	5.82333	16.5489	215.646	1.93718	4.54213	0.437615	4.14959	1.03115	2.00909	1.57868	55.157	40.584	20.7911	9.01419	0.854106	31.0599	112.694	8.14406	0.274806	10.6247	13.8687
TCGA-55-A48X-01A-11R-A24H-07	Adenocarcinoma	54.0045	15.7273	9.33687	4.63758	1.15212	11.8061	7.66493	0.674544	1.04909	1.63815	1.96329	1.52832	0.240451	1.01479	5.28347	36.1893	6.57189	10.2809	11.8756	7.74505	31.9542	3.89168	2.30673	17.1611	0.707468	0.706242	3.38828	6.77364	7.29437	132.289	1.88108	6.03647	0.479402	8.22623	0.456455	5.82149	0.418223	60.4401	57.1314	10.5202	5.24199	0.284233	34.9264	31.5536	6.53724	0.0270327	11.651	17.274
TCGA-55-A48Y-01A-11R-A24H-07	Adenocarcinoma	127.189	13.8929	8.12201	7.16049	6.20424	7.65726	0.711374	0.0989627	6.23573	1.27202	6.1734	3.95697	2.69149	5.54974	7.52245	69.7235	6.34806	20.4612	19.7505	4.99802	19.8347	2.51984	2.03511	20.0354	0.544183	1.68166	9.94937	2.4996	6.33153	367.516	3.26339	5.33894	0.786335	6.7694	0.187174	5.37325	0.278762	66.8091	113.682	19.1677	1.55879	1.16993	61.6515	40.5188	16.2104	0.10346	18.0464	35.1484
TCGA-55-A48Z-01A-12R-A24X-07	Adenocarcinoma	63.0004	22.2491	10.479	4.16387	4.47131	6.67957	2.28943	0.839154	3.58323	1.85828	6.56567	1.8207	0.745144	2.23548	5.08569	186.356	5.27095	24.4691	35.5931	3.93294	23.9019	1.32258	4.35885	31.125	0.780068	1.09284	16.9919	4.69356	8.67719	351.482	4.08484	7.51629	0.438658	4.97201	0.822168	8.06148	0.255954	65.4573	50.9355	17.0612	6.20702	0.797888	37.6149	42.1622	11.1917	0.122703	19.0557	17.2663
TCGA-55-A490-01A-11R-A466-07	Adenocarcinoma	130.994	22.4026	11.4945	4.16394	2.36874	8.45695	0.840565	0.175362	2.57235	0.696158	1.79868	2.02829	0.545567	1.73992	5.64362	72.8087	4.23173	18.081	26.2027	6.51899	20.1557	3.8078	1.41753	10.5146	0.343039	0.816748	3.08121	2.31008	5.52892	280.767	1.0674	4.26846	0.232869	3.91719	0.186061	2.28114	0.0715107	28.1159	29.3124	7.60777	7.44248	0.563631	104.662	31.8298	6.51357	0.0128556	22.6506	23.1113
TCGA-55-A491-01A-11R-A24H-07	Adenocarcinoma	61.6985	17.7465	11.6067	3.91664	2.1382	7.17415	4.93615	0.0959017	1.49811	2.65946	2.6638	1.32891	0.2387	3.61896	4.26438	48.3735	2.54415	6.29082	8.07839	2.555	24.1843	2.35235	2.48288	33.8156	0.487449	0.879091	2.77995	3.41907	5.80274	211.621	3.94111	7.60457	0.189204	5.64269	3.013	7.33783	0.0865478	37.08	28.3083	8.61665	8.09255	0.54325	39.7867	22.9135	8.80984	0.0786133	16.1556	18.8189
TCGA-55-A492-01A-11R-A24H-07	Adenocarcinoma	35.754	3.40611	5.33478	2.68413	0.0608827	4.83308	0.850606	0.248669	0.161157	0.104437	0.79114	0.0677718	0.113242	0.808947	3.81513	17.8698	1.83183	2.31539	2.5303	0.839333	9.23406	1.54063	2.02786	4.26331	0.324024	0.711586	3.33164	1.51291	2.97007	101.142	0.281768	1.50324	0.0881474	1.15942	0.466267	2.30762	0.443534	17.9437	24.4475	6.27667	1.13474	0.37069	13.959	34.1278	1.59594	0.0128865	4.46864	8.13746
TCGA-55-A493-01A-11R-A24H-07	Adenocarcinoma	41.1627	18.3065	17.0016	6.48339	4.13064	14.1676	1.83122	0.510266	3.07142	1.98494	5.98072	2.84244	0.741802	1.12806	4.48086	88.2356	5.27356	17.6734	12.369	7.23503	21.2324	2.80735	4.94094	19.3068	0.302967	8.88884	6.07942	6.43296	16.5303	168.171	1.56806	13.5476	0.562197	3.36493	0.392871	4.81298	0.0566237	52.8044	52.2969	17.1452	7.75576	0.565441	148.084	67.7805	5.10719	0.0678623	11.2565	31.2831
TCGA-55-A494-01A-11R-A24X-07	Adenocarcinoma	10.6552	12.6828	14.2787	5.57998	0.75871	8.35734	6.82992	0.50239	1.43308	2.31511	2.10808	0.799542	0.388376	1.26388	4.20228	25.1702	6.70308	5.44781	8.08594	7.52459	47.1595	0.782322	3.4424	46.2701	0.535028	0.179317	1.24312	11.1441	3.03834	41.2049	0.395186	10.9548	0.163952	0.793592	0.185012	5.72108	0.0199991	9.00601	6.35856	6.80048	6.04438	0.194004	43.0303	12.5349	1.19591	0.0143811	9.22091	21.6732
TCGA-55-A4DF-01A-11R-A24H-07	Adenocarcinoma	25.5465	27.4166	7.9536	6.39149	2.04259	11.6439	3.49952	0.188386	1.00036	1.37667	2.51901	1.57667	0.318572	0.593597	3.47488	20.9162	1.45101	8.26614	5.04875	1.39553	18.3398	1.46691	1.77265	23.8336	1.03875	0.529518	1.64634	4.03868	3.96628	81.1177	1.305	2.33534	0.243865	2.11703	0.478043	1.24629	0.0492138	55.8968	72.5425	8.96608	3.49197	0.654326	47.4488	19.6381	4.64346	0.198179	6.28362	7.17392
TCGA-55-A4DG-01A-11R-A24H-07	Adenocarcinoma	29.8113	9.94484	12.8181	4.61192	0.320847	9.66289	2.87565	0.390048	0.700999	1.43782	2.57915	0.746529	0.223695	0.305148	2.56636	35.636	4.1034	4.13153	5.3026	5.06677	17.9261	2.14694	1.41802	9.62588	0.436524	0.263158	1.29203	10.2617	7.59719	86.453	1.06034	2.45152	0.373073	1.76656	0.321878	3.81506	0.725698	24.0273	24.8432	5.8106	2.94648	0.187197	22.7166	21.8495	6.95726	0.014297	3.71019	6.06385
TCGA-55-A57B-01A-12R-A39D-07	Adenocarcinoma	64.8195	18.5946	18.741	5.9631	2.06194	15.6244	2.0575	0.561047	2.14999	2.22726	4.56527	0.790552	0.25271	2.23422	7.67689	86.9756	6.95501	15.7107	18.3562	5.01788	25.8089	6.13663	7.4067	29.3695	0.854787	1.81531	13.7687	6.61759	8.73091	283.998	2.60074	3.75068	0.418537	2.28063	0.782675	3.91173	1.63965	49.3701	36.5396	22.7503	4.09267	0.590206	22.4114	65.6237	8.3247	0.164519	12.4524	19.6389
TCGA-62-8394-01A-11R-2326-07	Adenocarcinoma	38.8953	32.2709	7.61258	4.61412	1.24769	9.1052	1.66353	0.126348	1.19576	0.689834	1.99532	1.98245	0.597833	2.46286	4.0497	58.9712	6.1113	12.3723	11.6825	3.38851	30.2213	1.95292	1.41492	21.6364	0.715661	1.01858	6.31841	3.18896	5.94757	149.263	2.06623	5.15091	0.182468	2.5711	3.22196	4.48004	0.273162	37.1273	20.2099	13.4306	4.12997	1.73799	46.7962	35.7163	3.9339	0.144047	9.81732	17.8823
TCGA-62-8395-01A-11R-2326-07	Adenocarcinoma	45.2988	15.1783	11.0826	5.11051	0.542738	5.76819	1.17468	0.346722	2.65789	1.09339	5.12917	0.82756	0.684227	2.27893	8.07923	101.365	6.02871	16.0911	20.2367	5.19156	29.4509	6.58947	3.50851	31.8576	0.578773	0.736265	11.3718	6.70892	7.70032	430.647	1.4266	3.32783	0.370963	3.88767	0.477306	5.17616	1.10069	37.7526	29.9317	17.6265	5.05011	0.434423	35.9607	36.6681	8.03933	0.0527662	13.5231	23.0822
TCGA-62-8397-01A-11R-2326-07	Adenocarcinoma	22.5725	6.67622	6.99894	2.86559	0.234002	3.88796	0.692004	0.0863702	0.634662	0.20133	1.47098	0.349018	0.0468555	0.332789	2.5878	57.4239	3.21593	2.62543	5.43041	2.02988	13.4977	5.87831	0.893344	2.1544	0.662567	0.186591	3.84382	1.1593	4.63615	199.945	1.00929	1.40215	0.152306	2.06523	0.263664	0.931901	0.764778	16.9679	13.297	7.44711	1.8687	0.181608	19.4298	30.005	2.77964	0.0273263	7.11214	14.4229
TCGA-62-8398-01A-11R-2326-07	Adenocarcinoma	66.7335	19.6516	9.34649	7.85916	2.36707	5.86795	9.9459	0.0562243	4.79191	0.938587	7.40238	3.30596	0.702119	2.06946	7.4541	43.9964	5.36765	15.7787	10.2468	4.62991	32.0843	2.65654	1.7359	10.1543	0.466945	0.548012	4.09632	2.51251	5.39491	195.24	1.36741	4.88018	0.284872	4.06494	0.198593	14.7582	0.058752	55.5925	48.1402	17.0108	2.80894	0.510617	49.7293	21.8042	8.44339	0.038998	16.0386	25.1225
TCGA-62-8399-01A-21R-2326-07	Adenocarcinoma	53.2651	17.6496	6.60709	5.93778	0.9501	19.896	0.507963	0.389	1.71103	1.80298	3.23583	11.9814	0.431264	1.77176	5.51617	33.8766	6.21328	13.062	12.3158	4.62819	28.1815	2.58713	1.57443	12.3888	0.38022	0.460127	2.94869	5.86531	12.1191	150.318	2.56696	11.5643	0.247991	5.39299	0.349809	1.57748	0.27887	33.7628	26.4908	11.7399	2.95472	0.380295	51.3058	54.9213	6.84196	0.0271908	20.0546	15.5418
TCGA-62-8402-01A-11R-2326-07	Adenocarcinoma	13.7313	19.854	10.2481	7.84158	0.797412	11.0877	5.9521	11.9076	0.513143	0.466318	2.07773	1.91711	0.277027	3.40273	3.11709	21.9957	2.19824	9.33053	5.56135	4.14539	24.9407	1.91275	1.69814	77.2681	0.745305	0.292734	2.09421	4.1637	2.91052	59.0441	1.43314	2.71409	0.0911457	0.468888	0.0642836	1.7054	0.0185301	21.6045	14.1444	5.22892	2.99577	0.16918	30.3213	10.1684	1.22481	0	4.7723	33.4097
TCGA-62-A46O-01A-11R-A24H-07	Adenocarcinoma	13.4142	9.03363	5.47503	11.5054	0.292876	13.9804	0.317397	0.119164	0.598869	0.16239	0.606719	0.413989	0.180107	0.55345	1.48064	11.834	4.31078	3.02519	5.87692	1.54511	10.4419	0.461599	0.557212	3.88452	0.837678	0.408971	3.98372	0.639154	2.47464	38.8597	4.06634	8.82933	0.106445	0.528821	0.132917	10.8182	0.0478928	5.02997	5.21778	9.18721	1.94431	0.128446	76.4792	8.18641	0.879624	0	1.81881	13.6153
TCGA-62-A46P-01A-11R-A24H-07	Adenocarcinoma	25.3391	8.14803	4.21274	5.15539	0.249476	5.17504	1.24129	0.0658808	0.31708	0.680822	0.816326	1.21	0.543249	2.05848	4.93159	14.7637	4.18458	4.34192	4.58933	3.26005	20.6681	0.816427	2.50161	9.999	0.453868	0.415427	1.20336	0.879826	2.06318	93.0187	0.30815	3.12788	0.115382	2.39657	0.265361	3.84905	0.133096	21.4129	15.2582	4.58422	1.51695	0.183322	11.1202	18.6284	2.28572	0	11.9301	9.87572
TCGA-62-A46R-01A-11R-A24H-07	Adenocarcinoma	19.2931	8.49315	12.1124	5.44382	1.95792	14.5797	4.24978	0.544759	0.821972	2.49245	1.63444	0.261791	0.0899106	0.282023	3.10231	24.776	3.41535	4.18059	6.29281	10.233	22.825	1.91169	1.40962	4.935	0.364557	0.602604	12.6011	3.23636	8.11814	78.0041	1.29548	2.02853	0.36168	1.8993	0.152327	3.92346	0.381068	22.5609	27.0784	8.62441	2.35781	0.214763	55.0898	15.8293	4.33036	0.0541277	6.96169	10.4171
TCGA-62-A46S-01A-11R-A24H-07	Adenocarcinoma	38.1935	13.099	6.86159	5.09635	0.206572	6.0891	6.37607	0.335523	0.792638	0.326319	1.10343	1.42831	0.265805	1.38248	5.04239	25.7846	3.13912	3.95181	28.4589	3.95545	19.0438	1.52781	1.48759	8.56244	0.48603	0.37222	6.93962	4.40516	5.39406	117.174	0.632205	3.23966	0.233049	1.92368	0.252028	1.75161	0.492746	26.3353	21.1059	9.66115	1.93198	0.351467	28.6733	21.8567	1.94276	0.027256	7.74531	12.4002
TCGA-62-A46U-01A-11R-A24H-07	Adenocarcinoma	9.47293	24.1203	12.4332	5.85785	2.3756	10.6241	3.27672	0.0759229	1.20176	1.18184	3.93243	1.94391	0.457457	0.596601	1.87082	17.1105	10.4781	8.78994	5.24282	3.80364	17.7605	8.86545	0.996678	11.005	0.430518	1.0999	3.53377	6.86815	13.4319	38.068	0.654447	2.28081	0.141132	0.858836	0.626009	2.51321	0.0466683	62.3123	44.3926	9.68821	6.23709	0.873469	50.9326	24.1151	1.82789	0.0536938	5.02153	14.3391
TCGA-62-A46V-01A-11R-A24H-07	Adenocarcinoma	75.9679	19.7156	9.17891	3.45579	2.32986	7.51615	0.652291	0.475237	2.74907	1.30297	2.84446	0.753774	0.469437	1.35271	4.77543	142.886	2.95992	15.5688	28.3859	3.12396	21.7461	6.75885	6.42225	7.86297	0.719028	0.686581	16.5272	6.37112	13.0079	271.328	2.20679	4.37198	0.499737	2.06171	0.306273	5.71131	0.912804	37.0891	28.8119	22.07	4.23943	0.60993	34.78	52.4377	4.88265	0.0544154	5.51224	14.9035
TCGA-62-A46Y-01A-11R-A24H-07	Adenocarcinoma	26.4436	8.98884	7.84143	6.55486	0.238445	8.18695	3.23536	0.221426	0.525808	1.97606	1.08957	0.512518	0.0656169	0.387706	2.80276	17.2431	2.40185	3.14894	4.02453	4.90317	25.6171	2.18879	0.973549	5.11182	0.341519	0.284519	2.99153	1.99945	12.5621	72.052	0.8102	5.05583	0.207389	1.57017	0.353184	1.26594	0.268401	29.2248	24.8004	11.5045	3.58278	0.253501	41.2566	31.1408	2.85023	0.0266213	4.11072	10.7269
TCGA-62-A470-01A-11R-A24H-07	Adenocarcinoma	27.6355	7.98955	6.62467	6.51482	0.274537	10.7392	3.6923	0.309329	0.485826	0.493601	0.869819	0.880853	0.213926	3.01778	3.51793	10.2191	2.69723	2.92068	6.91268	5.18181	21.2205	1.35182	1.08336	18.2655	0.561292	0.37344	3.20182	1.09351	3.62498	53.5749	0.444397	5.14005	0.117772	1.10988	0.307821	0.735635	0.228166	20.835	21.7336	8.15058	1.63091	0.246833	23.9181	18.663	1.53088	0	7.52169	13.5949
TCGA-62-A471-01A-12R-A24H-07	Adenocarcinoma	25.389	11.2981	9.7376	4.94865	1.36512	11.7285	2.57713	0.0576795	0.772996	0.786025	1.4565	1.558	0.220089	0.86729	3.13799	20.5877	4.89273	5.95702	3.99103	4.33775	16.5776	0.474444	0.857161	7.1533	0.612475	0.894763	2.53608	0.775996	1.41628	105.333	0.330997	10.4461	0.190888	1.38116	0.139396	12.647	0.0185454	37.0884	40.6778	5.6461	1.92387	0.179902	39.8798	19.9004	1.19809	0	4.98874	18.6733
TCGA-62-A472-01A-11R-A24H-07	Adenocarcinoma	27.3063	9.12414	9.94815	5.21696	1.23762	8.59148	1.31646	0.114928	1.57714	0.997657	1.09111	0.327006	0.0681153	0.607172	2.52586	18.4355	2.95562	5.66875	4.71843	3.89353	17.3598	3.46964	3.30748	9.53692	0.38643	0.75479	2.26936	2.90794	8.62247	72.0403	0.808387	3.83036	0.176779	1.45867	0.311082	5.0538	0.110488	46.1542	31.1195	10.3976	2.69232	0.287824	30.2305	28.6063	3.88209	0.0414524	6.60531	10.7046
TCGA-64-1676-01A-01R-0946-07	Adenocarcinoma	45.0395	11.303	13.4022	6.22587	1.57822	7.50704	1.01563	0.154629	0.835452	0.385222	1.1774	1.28032	0.49807	0.184778	2.39548	24.0976	1.89761	4.75524	8.71612	1.3083	4.9725	0.913256	2.26764	15.0863	0.337867	1.19581	14.0814	1.68115	2.26567	81.7132	2.60541	3.47484	0.297633	2.55024	0.176468	1.78914	0.0852786	43.4414	42.051	13.9129	6.20817	0.345757	69.4479	13.4195	8.0595	0.0903705	4.95683	7.86298
TCGA-64-1677-01A-01R-0946-07	Adenocarcinoma	12.4908	8.0088	5.73912	4.10606	0.46084	12.4641	1.84761	0.0660052	0.530341	1.89529	0.520729	1.257	0.294816	0.312178	1.89783	9.28945	1.63453	3.16192	4.35022	1.99096	8.43592	0.74137	1.35577	13.274	0.604038	0.455477	1.64215	1.84773	1.86286	66.1727	0.750336	2.56682	0.0720407	1.29046	0.340303	1.73948	0.0367854	20.0232	18.6519	4.89282	1.89151	0.194164	41.9449	8.70475	1.70476	0	4.14479	10.8162
TCGA-64-1678-01A-01R-0946-07	Adenocarcinoma	12.8208	2.62069	6.2719	10.6601	0.414058	8.30711	0.477022	0.0561565	0.484541	0.310891	0.366785	0.380434	0.100182	0.120627	1.82023	10.6095	0.763372	2.5467	3.95339	2.31216	2.057	0.158448	2.15107	21.2387	1.54572	0.370041	2.38749	1.97364	0.660104	28.4067	0.583133	1.02883	0.121706	0.659367	0.0626379	5.65556	0.0180557	10.8412	11.5477	3.35147	2.76501	0.131364	54.713	1.77094	2.79565	0.0259673	1.46794	45.9599
TCGA-64-1679-01A-21R-2066-07	Adenocarcinoma	147.345	47.923	14.4404	11.9986	6.08121	16.2957	2.85817	0.341881	6.87419	1.05518	8.07722	2.10378	0.905756	2.41576	7.53847	253.166	12.0932	50.107	65.6692	5.75016	22.0478	2.90923	3.08176	28.5164	1.02825	1.90667	18.5322	4.26723	21.0086	476.802	4.88083	10.3985	0.932314	6.37417	0.970828	7.29486	1.24145	85.2653	66.743	35.7676	6.13666	1.25372	130.654	105.276	16.913	0.205516	17.0955	28.4721
TCGA-64-1680-01A-02R-0946-07	Adenocarcinoma	12.9932	3.04429	11.9537	4.27453	0.0635812	7.74534	3.26897	0.0945632	0.400074	0.913774	1.11215	0.024266	0.0443047	0.188154	2.12729	15.3951	3.21326	1.39278	6.21932	6.13691	15.5288	0.654702	1.33149	28.9819	0.387831	0.253142	3.89852	1.86782	4.81678	73.5119	0.408461	3.50419	0.0785531	0.661266	0.24931	1.61138	0.538988	89.4343	54.503	8.03271	1.21025	0.0820161	39.2147	15.866	1.43886	0.0258387	1.41165	11.2848
TCGA-64-1681-01A-11R-2066-07	Adenocarcinoma	92.1219	14.3558	10.1553	4.5447	0.402892	9.55899	2.36804	0.21526	1.09562	0.379402	1.45974	0.830826	0.461302	1.19359	5.84014	90.6148	5.98336	10.4783	18.3584	2.73596	26.815	7.20751	2.03394	12.6581	0.609814	0.431203	23.8548	5.94019	9.9702	411.226	5.54407	3.31727	0.362952	4.30848	0.615778	1.19481	1.36799	61.2306	49.4299	18.1745	3.33146	0.332676	38.5086	39.5618	4.68818	0.0396122	9.77874	12.5741
TCGA-64-5774-01A-01R-1628-07	Adenocarcinoma	53.8769	28.513	9.27884	5.50418	4.05696	10.2666	2.91903	4.20739	3.14311	0.710381	5.39248	4.17887	2.20717	1.02443	5.97889	58.2427	5.71614	10.9537	15.3335	2.73366	13.2042	1.2563	5.65511	28.8825	2.25174	1.06711	11.1334	5.09789	2.39607	186.864	1.0892	5.34403	0.2127	1.71009	0.158218	4.02453	0.0319251	38.2836	19.4417	10.8467	2.40862	0.481457	47.4343	21.4849	8.45051	0.0262365	8.24198	17.142
TCGA-64-5775-01A-01R-1628-07	Adenocarcinoma	12.2545	95.8325	18.5418	7.20767	3.26566	10.8238	0.0716826	0.0212771	2.27492	4.43844	1.30589	1.92189	1.09108	0.523499	6.50801	6.30297	5.67467	8.9499	18.6537	20.3587	23.1637	2.90749	0.666186	126.698	0.826989	1.10119	0.301531	12.895	46.2563	294.988	1.96522	4.58241	3.81715	5.14525	0.215968	1.3242	0.0177869	35.8472	13.2045	14.4043	5.19207	0.317177	71.0528	184.834	77.3861	3.40223	6.94897	27.6258
TCGA-64-5778-01A-01R-1628-07	Adenocarcinoma	18.415	9.18802	9.23674	5.67531	0.39372	9.44337	2.58796	0.120986	0.257807	0.306193	0.788663	0.200027	0.0640229	0.251105	3.04528	18.8083	3.80788	2.93633	3.25229	2.14414	14.3496	1.20347	1.36728	9.53557	0.529825	0.29303	1.30634	2.63669	7.63489	61.1865	0.525733	4.31892	0.0789663	1.53203	0.36549	1.73279	0.248336	30.3816	26.1407	3.79546	2.79011	0.126248	30.5645	14.8958	2.79257	0.0389619	2.23702	7.67349
TCGA-64-5779-01A-01R-1628-07	Adenocarcinoma	91.4572	12.3702	7.80394	5.68531	4.15191	7.22307	3.78857	0.777093	5.05294	1.17986	7.65009	4.39754	1.38793	2.14578	8.61586	133.675	7.38998	22.6517	35.7672	4.17499	17.5452	2.0829	4.13832	25.8009	5.36841	0.90518	10.606	5.69687	5.29879	444.302	2.70272	6.45338	0.797245	6.46519	0.191177	3.08222	0.306335	63.6702	58.0583	26.7334	4.48084	0.799096	38.3601	29.7285	18.5155	0.125875	11.0159	15.3223
TCGA-64-5781-01A-01R-1628-07	Adenocarcinoma	131.401	17.7187	8.62813	7.10122	2.45906	6.51615	2.08881	0.0687658	1.78988	0.394974	3.52572	2.6447	0.700492	0.512503	4.51334	103.508	6.97547	15.1384	25.6864	7.16065	9.74272	0.804262	2.09723	9.5034	0.44082	1.63374	38.1385	1.64244	4.67517	331.1	1.89704	21.1571	0.361632	4.15313	0.457019	4.11752	0.107786	91.8427	77.3087	10.462	4.71947	0.635556	112.116	53.7369	8.35023	0.284195	8.9591	14.5185
TCGA-64-5815-01A-01R-1628-07	Adenocarcinoma	88.6756	26.2315	20.0737	8.18617	14.3784	6.96273	1.32177	0.180753	10.2052	1.88035	10.0275	3.65458	1.61126	2.56023	9.61704	266.889	5.68862	60.6753	41.9493	8.27896	24.156	4.44791	3.92742	44.6778	1.15405	5.09377	60.6836	4.07755	20.1176	846.91	6.38383	9.73592	1.03709	10.7613	0.426674	12.3253	0.724771	110.983	89.085	31.5795	10.4549	5.25614	64.9549	72.8726	27.4824	0.113711	28.0421	37.8873
TCGA-67-3770-01A-01R-0946-07	Adenocarcinoma	36.0926	6.22237	10.1078	2.91122	0.133602	7.28477	0.796479	0.217114	0.440437	0.177893	0.830302	0.218176	0.170639	0.416207	2.47912	23.4719	2.54945	3.65435	8.38756	2.41926	11.1641	3.41768	1.685	8.39591	0.780247	0.449467	12.4408	2.86384	6.07027	133.935	2.21745	3.58072	0.171939	1.02292	1.20683	1.7378	0.780452	19.2319	19.9464	9.36054	3.21144	0.207138	28.6384	12.4084	1.62025	0.0130515	3.55532	8.3605
TCGA-67-3771-01A-01R-0946-07	Adenocarcinoma	65.7214	32.2777	12.1362	7.40259	2.77368	20.4983	1.90726	0.31548	1.63574	0.432947	2.51325	0.785156	0.417923	0.90545	4.33942	51.4426	2.33759	10.5384	14.822	3.52153	12.9233	1.86464	4.52149	28.8812	2.15194	0.396493	7.01067	7.82268	7.34829	186.88	1.62584	4.30946	0.29944	2.72365	0.279201	2.75812	0.116079	41.3749	42.0492	12.0277	3.49473	0.68887	81.2077	21.9612	15.1915	0.0534213	14.7753	14.2336
TCGA-67-3772-01A-01R-0946-07	Adenocarcinoma	68.6849	10.4124	20.8268	4.70196	1.23231	6.03903	2.65434	0.3351	1.53369	0.244225	1.54559	0.90758	0.306052	0.54103	4.22313	56.9195	4.38168	10.2066	18.609	4.72151	17.7314	1.95936	2.21821	22.0332	0.948644	0.726726	16.2405	2.61126	6.91404	288.02	3.7973	1.69592	0.607237	6.11271	0.65608	2.10985	1.61785	45.5315	62.1344	15.7384	4.09257	0.591853	52.7766	30.9461	9.66877	0.101995	7.8264	13.628
TCGA-67-3773-01A-01R-0946-07	Adenocarcinoma	33.6568	5.99998	8.75876	2.33581	0.349588	5.20065	2.58301	0.232884	1.27628	0.133704	2.36723	0.260512	0.191702	0.201802	3.39935	51.9909	3.31675	7.31061	10.5221	4.03777	13.9984	6.90939	1.73815	7.41074	0.628588	0.369436	9.90108	1.77769	8.00106	187.004	0.827309	1.10798	0.197038	2.10445	0.333523	1.24339	1.07256	40.2731	34.0258	7.06519	3.46478	0.434594	21.5056	24.0691	9.0046	0.0259249	3.96385	13.2157
TCGA-67-3774-01A-01R-0946-07	Adenocarcinoma	36.2667	9.37251	8.32016	6.28994	0.328978	8.90716	1.15177	0.095563	1.41506	0.726243	1.89641	2.0182	0.0447731	0.79008	5.10348	42.8173	3.88608	9.48761	18.9853	7.24999	19.9	3.36753	3.4652	19.0962	0.64652	0.604662	6.63805	5.4485	11.7169	199.499	1.75528	3.83973	0.26792	3.34651	0.629865	1.29493	0.880577	59.239	51.6753	9.20154	2.81301	0.284911	32.3961	32.8355	6.40179	0.0913915	10.3823	18.9353
TCGA-67-4679-01B-01R-1755-07	Adenocarcinoma	46.8847	7.84043	7.81258	4.40643	0.689041	5.92442	1.01717	0.388181	1.36784	0.763538	4.05781	0.845643	0.102971	0.744485	4.53545	107.545	2.92021	4.84354	12.0048	7.72223	23.4959	9.17625	2.122	7.28315	0.852291	0.700915	7.91737	4.83105	8.78275	363.084	1.51283	2.26809	0.358183	3.11767	0.529768	1.16747	1.34097	42.6183	30.667	15.5586	3.78899	0.419359	23.7126	53.1049	9.04404	0.0686319	6.21807	15.4031
TCGA-67-6215-01A-11R-1755-07	Adenocarcinoma	17.8422	8.62329	8.03492	6.19017	0.148504	10.2689	2.03563	0.0396292	1.2085	0.814194	0.827239	0.283385	0.0879357	0.541686	2.31383	10.8353	2.88983	3.73868	3.89801	10.5734	39.7256	1.68082	0.483998	6.89424	0.567084	0.298613	2.00724	3.54863	5.45271	57.6396	0.441895	3.06365	0.0972353	0.645654	0.244754	1.44213	0.335888	15.8063	14.0568	6.20096	1.95888	0.162785	28.3837	31.4195	0.685893	0.0264694	6.73848	16.5664
TCGA-67-6216-01A-11R-1755-07	Adenocarcinoma	15.3124	7.57929	10.7488	4.53371	0.846834	6.79215	5.50099	0.0520447	0.55894	2.15615	1.04098	0.372166	0.0363219	0.373153	2.35788	19.1849	3.66325	2.58294	5.85494	4.69161	35.7482	2.25144	0.599514	13.1651	0.528457	0.309604	2.76585	1.48032	7.38354	95.526	1.14398	10.6716	0.171732	2.50209	0.262038	2.40874	0.194878	41.2145	25.7174	4.22349	2.69469	0.155166	25.7374	26.8755	4.94201	0.052143	4.0555	19.7324
TCGA-67-6217-01A-11R-1755-07	Adenocarcinoma	37.5552	10.3897	10.4302	4.50087	0.460107	5.39178	2.63328	0.3551	1.09153	0.189123	2.73775	1.58853	0.170846	0.47494	4.43433	85.6668	3.77831	8.54336	11.3608	3.52783	24.6683	4.19732	1.602	9.44254	0.481832	0.505377	5.41456	5.69699	7.75409	200.049	1.17764	1.87787	0.290934	3.89516	0.499701	1.10503	1.2588	37.509	31.6004	9.42585	2.58185	0.259983	39.315	26.2714	7.29065	0.0270206	4.45942	10.4052
TCGA-69-7760-01A-11R-2170-07	Adenocarcinoma	97.7298	13.4356	10.6924	6.66877	0.809128	7.64095	3.28121	0.022418	1.86991	0.342543	2.27221	0.57205	0.179081	0.318085	2.08563	32.6453	4.47511	4.80908	14.3394	4.84749	14.8941	2.41671	1.77718	8.75389	0.449499	0.432089	2.47807	2.79813	3.50186	131.224	1.21051	1.58604	0.194606	2.39803	0.162535	2.0214	0.356074	17.718	14.9569	13.6062	1.81789	0.312798	61.0493	17.9849	3.30794	0.0404287	5.31737	11.6061
TCGA-69-7761-01A-11R-2170-07	Adenocarcinoma	75.1998	23.7178	15.4213	15.321	2.27526	8.28956	28.8894	0.18269	3.83365	0.902859	4.15581	0.729502	0.243994	0.622142	5.1284	56.5447	5.90052	7.09209	20.0754	10.4809	17.6776	3.16632	1.48418	15.0998	0.457025	0.644121	13.4713	4.65528	9.69911	156.492	8.98305	2.84276	0.395284	1.90655	0.172298	1.44116	0.880017	83.0369	98.3578	25.3035	5.10206	0.79708	37.9418	26.2671	6.7758	0.0937496	5.05072	11.3091
TCGA-69-7763-01A-11R-2170-07	Adenocarcinoma	124.922	15.404	9.39947	6.49467	2.57691	7.77214	0.447439	0.230366	5.35782	1.02508	7.03248	2.36792	0.235207	1.44666	8.83799	91.2566	5.62435	16.6855	23.3965	4.84581	24.0108	4.12358	2.89553	9.95853	0.556426	1.21785	19.7522	3.64356	12.7231	488.627	2.57861	5.88883	0.557692	4.21582	0.546228	2.78674	2.06658	54.9489	50.3463	24.5564	3.79385	0.725688	39.6153	54.0207	6.9374	0.117578	18.8645	16.838
TCGA-69-7764-01A-11R-2170-07	Adenocarcinoma	67.7053	10.9103	12.8043	5.71887	0.271251	6.82405	3.49349	0.0701694	1.60766	0.12431	2.41762	0.332755	0.40081	1.96299	3.12297	40.4218	4.1361	5.86666	16.8215	3.34223	27.2512	6.36911	1.9477	32.6842	0.627716	0.308894	11.2701	7.21927	3.75426	182.438	1.69506	2.13333	0.190574	1.48994	0.169581	1.46715	0.552375	30.5342	25.7032	16.1147	2.11621	0.362618	38.0766	23.5982	1.96056	0.0562416	4.43829	11.9664
TCGA-69-7765-01A-11R-2170-07	Adenocarcinoma	55.8068	11.7767	15.0236	7.40712	8.47073	9.96998	3.59441	0.374283	5.84073	1.559	5.35328	2.36957	1.7194	1.25771	6.03024	127.309	7.02451	53.8345	40.0197	17.5513	25.8805	3.12747	2.74567	24.6928	0.752528	1.2564	66.7026	6.78365	14.2432	377.937	4.6418	5.25394	1.22824	9.74137	0.344588	6.55785	0.679786	82.0222	62.2718	20.47	3.92265	0.818317	93.523	38.5712	10.3415	0.120533	16.0664	18.2508
TCGA-69-7973-01A-11R-2187-07	Adenocarcinoma	66.1927	26.5487	7.1687	5.45968	4.35529	9.14744	1.81061	23.6259	5.95282	1.26585	5.00066	2.54197	0.413576	1.46352	6.90281	48.5259	4.62654	12.3087	15.279	2.04413	29.9327	2.21703	2.84871	33.8801	1.33945	0.784736	4.94366	5.65098	3.81759	202.787	1.69094	5.87159	0.602694	4.64545	0.223162	3.46565	0.124061	41.8716	34.1842	15.6764	3.05393	0.728898	53.5564	28.7826	13.22	0.0264328	18.8135	14.8262
TCGA-69-7974-01A-11R-2187-07	Adenocarcinoma	31.1392	14.8355	13.2553	6.12755	1.83559	8.59224	2.35984	0.188684	2.15206	1.05916	2.27069	3.45819	0.980902	0.880916	5.02492	33.6953	4.46895	11.5326	12.8076	7.64042	32.8023	4.42209	1.1108	74.4575	0.341779	0.587325	8.87175	2.20429	16.2766	181.263	1.13403	8.52862	0.255611	1.37649	0.222697	1.92454	0.307213	49.457	30.5317	8.87129	4.30778	0.512828	44.1348	129.008	7.27191	0.0791331	10.2478	21.045
TCGA-69-7978-01A-11R-2187-07	Adenocarcinoma	74.6142	17.6966	15.3331	7.33665	3.78415	9.34613	2.97685	0.307268	3.90755	1.21992	3.89734	1.8437	0.653222	1.49411	6.73853	110.254	7.15999	30.995	30.5082	11.7684	24.2026	5.60256	2.61715	22.7625	0.429913	2.78882	5.39128	4.2681	22.1752	287.76	2.58074	8.97723	0.503047	4.66906	0.243992	4.48858	0.183475	130.115	101.535	22.5073	7.02011	0.892531	111.386	72.4105	15.1034	0.131935	10.0112	23.3213
TCGA-69-7979-01A-11R-2187-07	Adenocarcinoma	95.0867	20.9887	6.49013	4.95101	3.16253	10.1518	0.804164	0.233155	2.52499	1.3541	6.88233	0.990922	0.252225	1.15209	4.34347	92.8329	5.85612	15.0266	37.8494	3.55412	28.1232	0.938083	2.97455	10.4564	0.508882	1.39746	14.048	10.2699	9.76989	236.422	1.45729	6.58878	0.473999	4.0448	0.127579	4.7571	0.0735508	42.8226	31.6737	13.4881	2.99751	0.41183	80.3596	54.6278	6.75829	0.0396671	6.80243	23.7382
TCGA-69-7980-01A-11R-2187-07	Adenocarcinoma	65.3228	14.0641	14.3715	9.75935	2.31145	13.9999	6.37204	0.295004	1.61345	0.752256	4.32717	1.11785	0.138215	2.28381	4.78987	57.4579	9.47341	8.44856	10.1853	8.71598	20.7831	2.48983	4.7642	24.1271	1.03755	0.789715	12.2254	7.07359	21.69	241.992	4.08873	15.0609	0.328446	3.21256	0.788562	5.87389	0.420364	46.5489	31.5485	12.6104	4.8495	0.322492	54.7682	44.9051	11.2119	0.0537384	13.8742	36.6163
TCGA-69-8253-01A-11R-2287-07	Adenocarcinoma	26.293	7.32775	10.5519	6.68481	0.241111	9.01289	1.28758	0.245376	0.444436	0.397829	0.650351	0.719838	0.186302	0.383609	2.73694	23.3445	2.76363	3.9636	7.24257	4.82544	21.9021	1.90687	1.1457	12.7719	0.385218	0.203315	5.20573	1.44492	3.15941	91.6117	0.540911	4.11279	0.141803	3.32834	0.243557	0.705011	0.485343	27.6811	20.8159	6.38099	1.84237	0.193342	30.245	31.5997	1.93418	0	3.2878	15.5905
TCGA-69-8254-01A-11R-2287-07	Adenocarcinoma	33.154	21.5223	13.0305	2.89635	0.451081	4.0965	8.75823	0.179638	0.420879	0.562745	0.594652	0.915198	0.121371	0.958959	3.02637	35.3111	4.66347	4.67976	5.70873	4.99615	27.1062	4.39095	1.21129	9.84104	0.581167	1.08688	2.32845	3.85849	5.18267	75.7459	6.45938	2.79528	0.223534	2.77519	0.381195	1.09502	0.508203	33.2584	25.7946	13.5584	2.31926	0.206392	28.3388	28.713	3.26775	0.0131691	3.37752	10.6359
TCGA-69-8255-01A-11R-2287-07	Adenocarcinoma	19.4977	11.1393	5.05608	5.13586	0.164412	8.41638	0.539347	0.0617493	0.260529	0.21488	0.740166	0.510453	0.125022	0.206387	3.00284	5.52027	0.610221	2.28933	1.09403	4.05125	20.6676	1.042	3.77567	6.53395	0.319734	0.0944576	0.625065	3.49344	2.13184	14.5286	0.199775	0.954051	0.0537374	0.933004	0.0639565	0.69526	0.0691344	30.6314	55.9633	4.20106	2.21055	0.139389	24.1948	9.91495	1.90365	0.013257	2.33377	8.46429
TCGA-69-8453-01A-12R-2326-07	Adenocarcinoma	68.978	24.2235	8.04511	8.17348	0.422459	8.79496	3.27966	0.682758	0.60439	2.31732	1.27097	3.15915	0.123616	0.609594	4.21058	28.4772	3.20108	4.3245	10.9639	6.9915	25.3003	5.5708	2.41538	17.0295	0.447379	0.716753	2.42422	3.86797	11.4208	142.354	2.21145	3.83315	0.343202	7.86814	0.657861	1.24649	0.634181	76.973	50.7466	11.9075	6.65091	0.236818	26.8833	44.9067	8.83935	0.107302	14.0755	19.9742
TCGA-69-A59K-01A-11R-A262-07	Adenocarcinoma	39.8834	8.92143	21.6803	3.86589	0.990488	13.4831	0.967145	0.165108	1.68016	0.309767	1.4473	1.87199	0.0650009	0.799587	3.72495	23.425	4.96423	4.06614	5.6619	2.45487	10.3356	5.63135	10.5942	6.95422	0.311248	1.22775	3.3473	8.65035	3.8884	79.5285	0.879807	3.77481	0.230496	1.41666	0.232764	3.18399	0.186909	26.3322	19.8667	19.0393	1.87676	0.188697	123.593	19.9697	4.03265	0.206775	6.00405	10.834
TCGA-71-6725-01A-11R-1858-07	Adenocarcinoma	26.3804	13.0692	10.1706	8.29558	0.0922567	6.08808	1.90504	0.0822923	0.434142	0.575473	0.469107	1.98301	0.41295	0.245162	3.27437	6.71096	2.52026	2.78085	2.08072	3.92188	34.1024	1.05284	0.72854	3.04753	0.367414	0.154592	2.52681	5.37931	2.58858	49.64	0.230794	2.3303	0.0906966	1.37428	0.125608	0.721642	0.0543108	6.15219	3.56615	5.7529	2.45526	0.152373	64.9162	15.4658	1.16568	0.0260361	5.79842	16.1311
TCGA-71-8520-01A-11R-2403-07	Adenocarcinoma	115.228	23.3674	23.3277	4.62293	8.35017	9.67469	4.29776	0.339739	4.77153	3.64785	8.63436	3.0309	1.16056	2.38864	7.57525	187.498	9.05867	21.9754	40.8986	4.30426	29.7164	6.23916	5.36776	22.0177	0.706712	2.34547	46.8479	7.71498	12.8525	435.642	17.3611	10.2872	0.827161	4.85161	1.00472	11.9718	0.812792	43.9515	43.4172	43.9373	4.43048	1.03955	81.2675	61.3084	7.1668	0.241849	16.0881	20.0419
TCGA-73-4658-01A-01R-1755-07	Adenocarcinoma	205.482	31.1823	17.9042	8.45493	4.36977	7.6253	3.98426	0.327386	8.39934	0.819138	11.5439	6.63686	0.687501	1.4055	12.6114	151.242	5.48197	18.7774	29.0536	6.7821	25.8757	4.23723	4.8505	16.8992	0.609874	1.14577	26.9439	7.28224	18.9044	536.797	3.23607	7.0852	0.781879	9.2341	0.750104	3.80598	0.746411	84.6915	63.8853	46.8779	8.65934	1.05973	83.2714	84.3157	26.5431	0.115015	21.1588	21.3585
TCGA-73-4659-01A-01R-1206-07	Adenocarcinoma	93.6598	21.607	7.27166	5.43386	3.54553	8.23123	0.774331	0.709841	4.51326	1.54781	4.25669	4.059	0.594757	1.3837	6.87238	36.2199	4.33394	9.39423	17.3141	2.88988	18.32	3.2191	2.92284	22.2281	1.03438	1.17355	5.00924	3.6841	6.5512	206.699	1.74815	5.63827	0.439382	5.00378	0.410457	3.72397	0.236633	48.6535	37.2169	18.432	4.34064	0.563486	82.6136	38.6469	10.0626	0.0916247	25.9724	20.5652
TCGA-73-4662-01A-01R-1206-07	Adenocarcinoma	33.7627	6.4531	16.3673	5.41154	1.62192	11.4343	1.13555	0.286459	1.23847	0.380611	2.57226	0.728978	0.12492	0.425741	4.60981	50.2281	4.56266	5.2162	7.95982	9.58681	19.8884	3.86867	1.167	9.68719	0.458818	0.589877	6.49536	4.85218	6.16081	178.833	1.23681	1.83427	0.29028	3.28403	0.234315	1.76732	0.520387	36.3269	31.9296	8.24636	3.60679	0.315341	31.5704	26.9936	10.3779	0.0529846	7.66901	12.475
TCGA-73-4666-01A-01R-1206-07	Adenocarcinoma	23.9605	22.0023	12.3633	3.84591	1.00668	16.0687	1.38768	0.0514273	1.45493	0.384358	3.65607	1.37423	0.201542	0.511042	2.99206	27.4394	3.0767	6.51255	7.47166	2.593	19.1692	1.6519	0.728013	13.9808	0.284229	0.428304	1.24505	2.00428	7.54337	73.9671	0.734577	4.32712	0.146851	1.37013	0.0828575	2.39067	0.0716525	107.362	123.406	6.19532	7.63422	0.237654	100.389	16.8706	4.50274	0.257622	4.72091	10.4484
TCGA-73-4668-01A-01R-1206-07	Adenocarcinoma	67.2876	14.5488	11.6256	6.54411	2.47159	17.3839	1.31524	0.451122	2.821	0.686807	3.49171	3.63406	0.257086	0.772608	5.58736	97.2871	4.49591	17.4976	24.6878	5.9879	22.0574	1.24859	1.86383	19.7443	0.49843	0.704455	16.321	7.63998	21.3635	276.975	1.383	5.72785	0.467379	6.05805	0.178213	2.63938	0.258365	39.6235	30.268	14.3512	3.78616	0.292273	98.447	55.0747	7.23117	0.091264	9.92264	15.4431
TCGA-73-4670-01A-01R-1206-07	Adenocarcinoma	104.893	23.7197	7.53019	9.10183	2.71588	8.08595	0.51081	0.106056	4.10292	0.760934	6.17452	2.87151	0.830802	0.851652	5.09634	75.636	4.95427	15.0315	24.4347	3.4424	14.3181	1.06286	2.13367	12.0015	0.736095	1.976	28.2261	1.34336	4.92198	312.699	1.66903	5.66471	0.237429	2.33521	0.215299	5.14525	0.0576283	47.0199	38.0046	15.7728	3.68689	0.639977	92.4343	25.6672	7.32761	0.089255	8.68832	23.0075
TCGA-73-4675-01A-01R-1206-07	Adenocarcinoma	79.828	9.50363	8.27701	3.68209	2.40425	7.94815	4.70263	0.292425	2.48951	1.00517	3.91601	2.07714	0.348652	1.13973	7.14733	78.6855	2.93294	9.66395	17.0229	4.33415	32.9175	1.19662	3.4309	19.4667	0.565466	1.44879	30.1018	2.18916	6.47686	263.545	1.71716	5.50428	0.34398	3.66153	0.253151	4.90862	0.360301	48.1468	35.369	11.9592	3.33442	0.366952	62.0211	49.7416	8.24215	0.065592	15.3195	22.1364
TCGA-73-4676-01A-01R-1755-07	Adenocarcinoma	33.994	15.5386	10.3361	6.38079	0.64855	14.7347	5.48685	0.0513802	1.42549	0.284448	1.33399	1.10708	0.102058	0.523499	4.71568	26.1993	3.39994	5.79361	10.2115	2.64126	17.2796	3.36997	0.905616	16.1653	0.211325	1.10034	4.70258	2.715	5.5348	92.5447	0.882205	5.00857	0.149977	2.15623	0.569123	2.63676	0.308718	30.2068	35.7101	14.1557	4.30789	0.217012	92.435	37.5669	3.98645	0.115824	5.0193	20.9002
TCGA-73-4677-01A-01R-1206-07	Adenocarcinoma	11.817	6.32846	8.86379	5.63805	0.325849	9.10332	0.729787	0.076844	0.608768	0.170168	1.26728	0.438639	0.170514	0.354419	3.72126	18.8893	2.33773	2.20305	6.78867	3.13597	24.5611	2.55589	0.966947	7.52207	0.437871	0.609507	5.01145	1.59856	6.84262	111.676	0.606631	2.14023	0.126781	1.57522	0.196029	0.892613	0.571013	40.8586	64.0456	6.02723	1.7229	0.201101	29.7587	24.2684	2.51899	0.025663	3.4662	11.4778
TCGA-73-7498-01A-12R-2187-07	Adenocarcinoma	70.4419	12.0132	11.187	4.67066	0.201617	7.59794	0.481874	0.554289	1.04636	0.37226	2.55764	0.279576	0.863432	2.43799	10.6346	100.829	4.84903	16.4938	19.7248	6.58079	27.0802	4.89218	2.82992	15.8124	0.690239	1.19191	13.2851	8.8178	8.06388	403.326	0.972434	4.12968	0.36499	3.12894	0.845466	3.26546	1.51449	40.9785	34.2419	18.7854	4.50293	0.698949	25.4602	59.7975	5.62523	0.0409674	14.1752	13.6834
TCGA-73-7499-01A-11R-2187-07	Adenocarcinoma	67.4906	19.1972	5.90953	3.5677	1.63445	10.786	2.42956	0.138769	0.949568	0.436942	3.02108	1.01844	0.290541	0.507297	3.14585	31.2885	2.24609	4.85951	17.2908	3.81132	9.85514	1.58795	1.56	9.20437	1.01666	0.270871	4.36338	4.87478	4.21657	111.418	2.03735	3.00369	0.158503	2.06398	0.943225	2.59971	0.18126	28.5198	37.2953	12.5327	4.38751	0.372354	34.556	17.0249	5.4195	0.0782052	6.32979	10.4539
TCGA-73-A9RS-01A-11R-A41B-07	Adenocarcinoma	25.2633	5.77175	10.9664	5.686	0.53997	14.2664	1.68321	0.146193	0.755954	0.313929	0.950757	2.20587	0.196921	0.451371	2.97946	18.5741	3.83969	1.96049	3.67864	2.37648	11.3394	0.589394	4.74406	5.64176	0.625204	0.20556	2.6473	2.81935	2.28665	81.1178	0.346229	1.43219	0.104575	2.215	0.107064	3.01762	0.0231463	12.9909	9.43097	5.98407	1.68809	0.142645	68.7002	9.54678	2.44393	0.0133154	3.65753	14.6667
TCGA-75-5122-01A-01R-1755-07	Adenocarcinoma	30.9762	12.6311	8.67665	5.5707	0.245498	10.3182	2.33245	0.0518644	1.05212	0.713037	1.55461	2.10326	0.194902	0.482766	2.53897	11.8568	6.28358	5.94546	9.20176	10.2914	14.8667	5.83077	2.04424	27.5584	0.436633	0.848461	2.45001	5.22143	37.1176	57.8818	0.575766	3.97239	0.375185	2.48303	0.7625	1.44377	0.0496797	64.0948	59.7123	13.0339	7.09063	0.301525	50.535	38.27	1.23653	0.0649529	7.22533	18.563
TCGA-75-5125-01A-01R-1755-07	Adenocarcinoma	63.577	12.2781	8.3701	5.91054	3.03178	10.2035	1.06925	0.14903	3.78162	0.863877	4.6566	1.45007	0.784998	0.896499	4.54142	30.1803	4.97115	9.51461	11.6471	5.0682	22.3846	3.31909	4.21207	13.4008	0.351548	1.68184	4.0687	4.52537	18.4023	154.817	1.68169	5.57232	0.298724	2.44443	0.476689	3.64799	0.114507	67.1213	59.236	22.6698	8.4005	0.554089	87.6326	43.9289	9.15778	0.105396	9.39696	15.1622
TCGA-75-5126-01A-01R-1755-07	Adenocarcinoma	34.7705	22.0856	9.65953	5.87478	2.83713	9.39768	1.80075	0.165053	1.97714	0.445165	2.62578	2.75	0.27264	0.792133	4.41984	24.6654	2.99895	12.0944	8.09033	5.60688	15.4908	5.58583	1.95239	21.1649	0.388386	1.08006	2.96883	2.13904	15.229	123.492	1.9883	4.84486	0.397996	3.24524	0.654589	4.00962	0.181319	96.5454	57.2744	17.2679	7.22914	0.557702	60.8631	57.2495	7.59352	0.0508816	17.6152	17.914
TCGA-75-5146-01A-01R-1628-07	Adenocarcinoma	30.7639	4.5546	11.2749	4.23573	0.0559511	9.92364	4.02786	0.223511	0.243633	0.157054	0.589117	0.138315	0.107992	0.259521	4.0166	20.3191	3.56804	3.57864	8.85098	3.98108	18.5478	2.0015	2.17619	12.2851	0.5834	0.467926	6.88328	3.97074	7.61921	137.383	1.44678	1.17477	0.477861	1.49817	0.540168	0.807439	1.14534	46.567	36.3998	9.67333	4.81677	0.310121	30.0174	25.1221	3.63165	0.0645962	3.65655	10.4341
TCGA-75-5147-01A-01R-1628-07	Adenocarcinoma	81.6267	12.6812	10.8862	4.70889	1.11226	8.00747	2.37547	0.369872	1.29034	0.390261	1.69028	0.383226	0.367226	0.607563	3.08115	46.2793	3.45026	10.9666	27.4209	5.7675	15.0878	2.14528	4.32646	14.4739	0.885918	0.854233	13.649	5.54528	7.24055	211.763	3.72157	2.6776	0.250168	2.32734	3.4914	2.77568	0.677513	47.5232	58.8928	20.7929	5.39907	0.895161	66.6578	19.1126	8.00762	0.156948	5.59728	18.8862
TCGA-75-6203-01A-11R-1755-07	Adenocarcinoma	33.9054	13.305	8.41706	6.10602	0.228767	8.13363	1.99408	0.35227	0.761263	0.0808629	2.03064	0.0776086	0.196494	0.907835	4.79532	29.6352	2.65461	7.30808	12.2267	5.28492	24.4298	11.0918	1.56687	10.0426	0.609589	0.674677	2.59759	3.84613	23.3899	105.278	1.51468	3.62304	0.484146	3.38713	0.622934	0.792969	1.30184	34.8722	32.5443	12.8866	5.65282	0.67114	28.3109	104.349	2.97393	0.180772	3.05691	12.8841
TCGA-75-6205-01A-11R-1755-07	Adenocarcinoma	49.3189	27.1023	12.1126	6.79178	4.9908	10.6882	4.22718	0.314639	6.01759	3.38356	9.155	5.08064	0.766353	1.50286	7.58525	122.529	5.93805	17.6644	26.285	9.08534	25.1576	6.33187	2.44777	31.7747	0.741229	2.18454	46.6155	4.15435	32.8147	319.939	7.66722	5.48275	0.902558	3.68321	0.218745	4.90373	0.333289	110.786	72.603	24.619	10.7361	0.904654	48.844	65.5892	7.69113	0.129548	14.0275	21.0981
TCGA-75-6206-01A-11R-1755-07	Adenocarcinoma	32.0061	9.19377	13.1319	5.89442	0.498111	7.72092	1.03412	0.200649	1.51727	0.275291	2.4526	1.7927	0.342822	1.08967	5.11761	60.6324	5.33495	8.32983	12.8963	6.83141	39.3611	5.70562	2.03406	26.1577	0.413753	0.451501	11.2093	9.279	9.8403	219.421	1.0537	6.2333	0.305576	2.81003	0.316249	1.22553	0.856911	54.9284	42.3613	11.8564	3.4061	0.338121	37.0187	32.0886	5.57388	0.104884	7.16271	17.9492
TCGA-75-6207-01A-11R-1755-07	Adenocarcinoma	14.9965	12.7412	13.9562	5.2425	1.05683	30.7476	0.364205	0.078416	1.32822	0.492006	1.90777	3.15788	0.533232	0.420852	3.03071	38.7772	5.60428	7.76385	9.57002	6.53939	21.9539	1.91212	7.66166	13.2429	0.376277	0.482032	6.29728	1.68161	4.94601	77.7903	0.855051	2.11257	0.150937	2.01062	0.0947554	4.20567	0.172988	48.7967	37.8361	5.84069	5.57702	0.254571	55.5366	25.3558	3.89856	0.0261881	3.33839	16.6334
TCGA-75-6211-01A-11R-1755-07	Adenocarcinoma	89.0603	13.9931	11.0105	7.45814	4.38836	13.4954	1.39798	0.366906	5.41809	0.285342	3.11595	1.42775	0.762561	1.56917	5.44223	56.586	6.09386	16.6105	36.9146	3.56248	14.186	1.48811	3.44083	46.9581	0.811802	0.631411	9.40892	3.07257	4.2273	193.222	1.61763	2.69116	0.50057	3.82185	0.274459	2.07627	0.109543	43.9564	42.8139	19.1837	4.47665	0.604245	64.8548	21.2953	15.5418	0.0131285	8.47756	20.1671
TCGA-75-6212-01A-11R-1755-07	Adenocarcinoma	21.4264	9.80711	9.01809	3.07075	0.727318	5.7538	1.61962	0.0773645	1.16937	0.642452	1.2385	0.349405	0.0996785	0.905024	3.07885	22.5748	3.87763	5.33861	5.44382	3.73934	21.1815	8.10705	0.765912	12.8154	0.692744	0.406534	3.37036	2.06638	9.10259	118.698	3.27509	7.00789	0.274917	6.29708	0.270067	2.22207	0.282949	55.8654	48.1122	19.3403	2.25091	0.228091	26.0197	24.21	3.57963	0.0258369	6.02851	11.9492
TCGA-75-6214-01A-41R-1949-07	Adenocarcinoma	17.2124	23.8206	14.0818	10.0855	0.699397	19.6492	0.42452	0.274793	1.13727	0.816187	1.39686	0.620531	0.196695	2.14305	3.25426	90.6066	6.89413	15.8674	6.00337	8.9956	28.415	0.8569	1.51096	17.1399	0.514652	0.934109	3.48218	1.77441	35.8495	62.1903	1.68508	4.76508	0.179354	1.70903	1.37037	4.45664	0.100274	15.5542	11.0222	8.2935	1.98956	0.257484	30.2309	44.1129	2.5912	0.0131101	9.97773	19.496
TCGA-75-7025-01A-12R-1949-07	Adenocarcinoma	107.673	13.5121	11.3601	3.11908	0.484476	8.34369	7.16638	1.95863	1.09644	1.23629	2.6812	0.688129	0.581436	0.481036	6.45773	82.9533	3.97552	8.08179	14.6701	4.4961	21.6674	5.18596	3.89731	13.1143	1.001	0.730642	12.0215	6.0291	10.7535	232.513	5.91672	3.79642	0.759889	6.17873	0.820772	2.01387	2.29948	49.6992	58.1392	19.5421	4.96026	0.546496	23.1575	54.8932	14.5894	0.0559334	10.5893	8.51667
TCGA-75-7027-01A-11R-1949-07	Adenocarcinoma	169.95	21.8911	11.9923	7.1591	9.13869	14.9703	11.6885	0.0980649	12.2632	1.43129	11.4439	6.33895	2.72513	2.41884	11.5938	154.02	11.9427	31.5818	49.6463	5.71562	23.7426	2.38878	3.15505	30.3532	1.17908	2.82404	45.3667	2.90891	10.4394	476.646	4.60799	8.17987	0.795951	4.53775	0.215452	6.01432	0.177	63.0824	62.5497	33.9495	3.01217	1.21732	72.4839	48.2533	19.0536	0.0669887	14.4868	28.6938
TCGA-75-7030-01A-11R-1949-07	Adenocarcinoma	96.3931	33.8021	14.3982	7.82492	6.4142	6.27282	8.84624	0.453491	11.5187	5.7146	16.5832	2.40167	0.598202	3.0184	9.49208	238.61	7.70015	38.5695	44.6278	9.38239	25.4719	5.53664	4.22944	40.3287	1.17574	2.87501	32.8783	5.88325	22.1853	526.945	10.8474	19.1969	0.952096	12.2143	0.80371	8.64939	1.09218	87.4914	68.8019	38.0039	7.19099	0.921961	59.957	92.7701	14.3497	0.220683	38.8492	23.7056
TCGA-75-7031-01A-11R-1949-07	Adenocarcinoma	31.7289	15.7425	9.9661	3.22616	1.10298	7.101	2.93786	0.119269	0.756422	0.151623	1.13704	0.349134	0.130904	0.430073	3.15705	19.4466	1.89765	3.59164	7.71085	1.90984	16.2948	1.24406	0.750399	13.5117	1.02198	0.307455	0.918159	2.53899	4.8302	96.1608	0.51393	3.2839	0.16314	1.68303	0.138784	3.59705	0.0600078	26.6025	19.8088	7.65565	1.78275	0.19755	31.6273	13.5789	4.23504	0.066386	5.58138	7.84943
TCGA-78-7143-01A-11R-2039-07	Adenocarcinoma	28.4461	12.8431	11.8852	5.06251	0.340854	10.7327	8.18431	0.127009	0.40596	1.26565	0.454902	0.135722	0.192863	0.698382	3.60163	24.2949	2.4127	7.53952	7.20665	7.82306	25.0534	2.75517	2.07747	9.50248	0.377796	0.534283	4.13554	6.7521	11.604	118.939	0.680816	6.32977	0.1917	1.23757	1.00854	1.71531	0.867412	27.1397	15.873	10.7084	4.52973	0.229903	39.9193	20.753	2.10758	0.0409014	3.85878	11.1067
TCGA-78-7145-01A-11R-2039-07	Adenocarcinoma	46.1384	15.3473	24.1428	7.57703	2.40152	19.7706	1.09488	0.0734819	3.56415	0.555172	2.92458	1.48854	0.871577	0.753582	6.06414	60.9642	5.86962	9.03257	24.7305	8.28049	15.8296	2.98555	2.40439	13.1648	0.533346	1.25739	13.3948	6.32763	5.71963	187.644	2.11903	2.60915	0.339017	1.38191	0.323834	3.44562	0.379411	23.0076	22.6573	17.7979	5.11972	0.543831	98.2901	28.6692	5.06429	0.0909432	10.0849	14.9065
TCGA-78-7146-01A-11R-2039-07	Adenocarcinoma	15.1533	15.6153	11.748	8.38337	1.50737	30.9261	1.06233	0.0261292	2.17478	0.800425	1.14424	1.21205	0.577925	0.466712	2.38555	24.5961	6.40979	6.44792	6.42528	1.85962	19.6694	1.25082	3.28548	14.289	0.235088	1.42225	3.18864	3.82838	5.10195	90.3874	0.819931	8.01873	0.0961667	0.649027	0.147344	6.45204	0.0136519	39.798	49.7824	8.02221	7.10361	0.228511	88.5551	42.3703	5.90305	0.209428	4.97597	23.1599
TCGA-78-7147-01A-11R-2039-07	Adenocarcinoma	15.4473	13.3994	10.3437	5.23397	0.37247	9.25606	2.73548	0.0704345	0.464895	1.28679	0.776999	0.251006	0.130453	0.807344	3.44442	33.7315	3.9767	2.87265	5.37804	2.03604	35.9124	0.990724	0.879778	11.9163	0.580523	0.345676	1.35169	4.12434	5.35668	172.384	1.20416	3.61978	0.0787746	1.70368	2.58524	2.94107	0.248404	25.9856	16.6922	6.91173	3.01609	0.141746	36.2845	25.7023	2.05127	0.0396943	4.17662	26.0344
TCGA-78-7148-01A-11R-2039-07	Adenocarcinoma	26.05	13.2528	12.9909	9.94991	0.653941	5.65655	9.22154	0.0258028	1.52155	0.161895	2.54167	0.456427	0.271501	1.49949	4.57648	24.6079	3.92483	7.52216	7.92056	5.32351	34.2653	1.96776	0.90959	9.90928	0.507417	0.667708	5.04826	1.69314	7.89079	177.484	0.805871	2.61266	0.150635	2.24322	0.228648	2.73263	0.184246	36.6558	41.7139	10.5499	1.93737	0.320535	40.39	23.4504	4.55482	0.0129258	10.7398	14.8985
TCGA-78-7149-01A-11R-2039-07	Adenocarcinoma	59.1919	8.01669	8.14903	4.79752	0.263604	10.2047	0.427829	0.0655169	0.565507	0.261152	1.77256	0.628782	0.996082	1.37133	7.91409	29.1792	3.19664	6.58501	8.39635	2.8933	18.719	2.18593	2.13863	9.23894	0.383994	0.592416	11.1727	5.16566	4.33594	242.102	0.612895	4.51583	0.171286	3.58025	0.570013	1.8586	0.57052	17.0806	19.338	14.953	2.89416	0.549534	18.8824	52.9205	1.88515	0.0131281	18.4289	12.2305
TCGA-78-7150-01A-21R-2039-07	Adenocarcinoma	130.173	21.0143	17.412	12.3824	8.3803	26.7099	0.722393	0.268872	6.73252	0.854697	11.6033	2.39437	0.810181	1.67903	6.48176	156.012	7.21992	34.9802	51.96	4.96305	20.6711	1.81446	3.32229	18.5668	0.929729	2.25216	67.4598	2.37229	26.9935	391.093	7.68359	4.79179	0.614214	3.52344	0.262013	6.50652	0.11329	62.1348	60.3371	27.1866	2.86538	1.03951	64.6915	59.2382	15.2504	0.247656	15.9337	22.077
TCGA-78-7152-01A-11R-2039-07	Adenocarcinoma	28.9573	10.047	7.99305	5.81507	0.420563	6.32529	1.08311	0.124927	0.773642	2.49458	1.35653	0.707698	0.438474	0.887579	4.72311	45.4858	4.74289	6.76601	11.8735	3.52365	22.02	1.99255	1.33443	16.9716	0.28238	0.307517	9.29978	2.19389	4.30079	199.692	1.03297	2.38165	0.265702	3.18937	0.374791	1.17162	0.418638	54.9736	28.5971	10.3765	3.097	0.21063	37.2518	28.9003	6.28535	0.0129479	4.72572	12.7564
TCGA-78-7153-01A-11R-2039-07	Adenocarcinoma	34.2676	9.45885	4.86778	3.4047	0.138865	5.51812	0.802617	0.0347695	0.752008	0.17324	1.6156	0.34596	0.302386	0.8102	3.12053	47.1395	2.94586	4.08142	8.43536	3.08463	17.2425	0.65929	1.29565	17.6156	0.559735	0.178397	4.1883	1.4399	3.12395	194.049	0.428448	1.98881	0.107558	1.22756	0.14705	1.43054	0.37241	31.1045	23.2446	14.2479	2.77378	0.259154	24.9253	17.639	1.17942	0.0130632	6.78001	13.6249
TCGA-78-7154-01A-11R-2039-07	Adenocarcinoma	32.5413	22.316	19.1298	12.2315	1.83075	16.2539	12.4401	0.0904971	1.50671	0.438977	2.29916	2.13117	0.247079	0.517129	3.72076	28.3426	6.51821	8.39109	9.81987	10.9444	14.0122	1.69589	1.72965	14.4719	0.265866	0.569113	5.29283	2.94506	3.76578	111.356	1.20557	1.94505	0.24611	3.73437	0.281195	1.6472	0.184628	31.6389	29.4751	13.7492	2.7503	0.423984	75.2677	24.9965	8.2226	0.0129526	6.63414	17.801
TCGA-78-7155-01A-11R-2039-07	Adenocarcinoma	6.50313	25.124	4.01417	9.75867	0.184827	26.3313	0.178418	0.0571953	0.409504	0.1364	1.00305	0.558853	2.99303	4.62547	3.24252	27.724	7.27366	3.47162	12.3367	6.48193	8.76911	3.37802	3.84683	117.496	0.458046	0.471108	2.20304	6.81348	8.45624	41.6247	0.308682	1.14063	0.150759	1.04172	0.0425311	0.416832	0.0275846	8.83791	5.64828	11.5912	1.62693	0.160028	191.27	11.9621	0.82279	0	1.96671	18.5212
TCGA-78-7156-01A-11R-2039-07	Adenocarcinoma	9.6373	4.5246	10.9353	5.73184	0.050106	10.0439	0.177965	0.0846837	0.228697	0.0493497	0.46784	0.364848	0.410594	0.605488	4.27542	7.13687	2.63495	1.83869	3.74231	1.86371	24.2189	7.32355	0.838786	8.92231	0.498393	0.429528	4.84254	3.30352	3.25408	106.161	0.47896	1.67409	0.101817	1.01245	0.172344	1.31777	0.507658	16.1506	18.7191	17.9583	1.69835	0.294998	17.6348	30.7097	1.16176	0	6.67848	11.7813
TCGA-78-7158-01A-11R-2039-07	Adenocarcinoma	13.0399	23.2569	7.61421	4.56252	1.181	5.53282	0.470129	0.035883	1.33274	1.12736	2.24912	0.369701	0.0577909	0.412996	3.63183	29.1093	4.61507	5.24834	6.50596	1.97903	30.205	12.5289	1.26991	20.9837	0.816336	0.448269	5.57256	1.63807	4.09219	121.451	7.20618	1.36951	0.0905102	0.970372	0.13008	2.11379	0.267161	16.1564	11.6706	7.80007	2.52584	0.187218	24.5874	34.8424	3.49744	0.0134816	2.38353	14.2879
TCGA-78-7159-01A-11R-2039-07	Adenocarcinoma	76.3348	22.0893	7.58746	7.0488	2.78162	9.15726	1.65367	0.0313414	2.6981	2.01272	2.69709	2.8335	1.55467	1.48682	7.85732	28.92	4.06543	12.4257	34.5681	6.00852	15.6435	1.74807	3.28094	27.6504	3.24568	0.519379	10.5012	6.06104	2.45294	185.689	1.47921	2.30755	0.357982	4.71401	0.108205	1.94178	0.112287	43.289	36.5456	17.7854	2.53812	0.691464	48.1654	28.4203	12.5138	0.0403721	9.26175	14.4602
TCGA-78-7160-01A-11R-2039-07	Adenocarcinoma	119.695	13.8786	11.8887	9.40646	1.44097	11.0188	5.26511	0.221398	3.17289	0.350885	4.31584	1.45085	0.841782	1.0386	6.95475	71.0462	7.63621	11.7611	31.3723	10.1751	21.2124	4.55029	2.06774	24.0577	0.559084	0.859959	11.9146	4.83311	13.066	282.78	3.23854	3.71875	0.53882	3.87667	0.377689	4.08452	1.2747	72.7324	78.479	26.3631	5.86707	0.7222	61.2305	43.9371	9.6608	0.117432	6.96024	16.648
TCGA-78-7161-01A-11R-2039-07	Adenocarcinoma	81.5031	15.0416	11.5671	6.94695	1.91098	7.52248	2.7022	0.196024	2.92114	0.692474	3.48862	1.45708	0.306684	2.05712	6.07353	50.2865	3.44564	10.0821	43.0303	4.81968	13.184	1.36956	3.5367	12.8985	0.87103	0.749643	9.70091	12.2227	6.04906	205.186	1.25594	4.93477	0.275432	2.97866	0.169192	4.78017	0.356026	45.7252	28.379	13.0044	3.02249	0.545464	29.1792	26.809	7.50346	0.0420845	16.3181	14.2039
TCGA-78-7162-01A-21R-2066-07	Adenocarcinoma	77.5444	9.4224	11.3828	5.90618	0.494967	5.8724	0.500607	0.170723	0.850538	0.146498	2.14015	0.404798	0.321697	1.47853	7.04927	32.6638	3.59257	6.21057	11.9556	4.22824	24.3644	9.46748	1.95474	24.2236	0.447638	1.21872	3.76019	4.36044	6.58006	235.6	0.951419	3.19289	0.326625	2.40586	0.587943	1.40831	0.767111	48.2984	38.4711	16.223	3.52508	1.01289	25.092	103.847	4.61765	0.0769703	19.6532	11.2009
TCGA-78-7163-01A-12R-2066-07	Adenocarcinoma	10.4763	9.62053	33.3086	3.70703	0.0562363	7.93164	14.137	0.0345616	0.0515526	0.334843	0.101094	0.0512179	0.00834941	0.0652111	1.57771	7.36539	5.72843	1.10823	34.1402	3.96561	48.2072	0.282015	0.2878	9.86056	0.216559	0.0154201	0.285714	0.679032	1.03183	19.7482	1.00141	0.48917	0.00986912	0.311546	0.052204	0.250524	0.0677165	4.39472	11.8298	1.10106	0.737957	0.0231845	38.27	10.0211	0.173542	0.0129851	0.729125	13.3115
TCGA-78-7166-01A-12R-2066-07	Adenocarcinoma	36.5133	8.42615	4.25612	3.51392	0.571479	6.83967	4.63826	0.194943	0.594776	0.333581	1.56697	1.07302	0.291128	0.414632	2.7418	24.6896	2.15826	2.49238	2.2295	1.41502	12.7217	0.520589	1.00351	6.06096	0.276756	0.308369	3.58937	0.771469	1.86059	171.914	0.397414	2.89579	0.0978374	2.68913	0.331929	3.47023	0.120372	21.0855	24.3317	4.71103	1.5136	0.177002	15.4904	12.6132	1.91025	0.0133167	6.95198	9.64506
TCGA-78-7167-01A-11R-2066-07	Adenocarcinoma	32.2041	7.80916	13.4969	4.99954	0.310387	9.54341	1.22013	0.234682	1.41394	0.198706	2.77502	0.163662	0.103754	0.621654	3.92744	51.1288	4.59288	3.61717	10.7186	4.54233	31.6524	1.68215	1.25684	17.6474	1.02912	0.451672	5.97779	4.52747	5.57333	174.557	0.608923	5.17079	0.136655	1.62601	0.2669	1.05985	0.687612	23.3433	24.9763	8.324	1.83981	0.255177	17.9228	20.9408	4.26377	0.0138309	9.66572	8.73382
TCGA-78-7220-01A-11R-2039-07	Adenocarcinoma	43.573	6.27139	21.2919	20.8921	0.616556	10.9212	0.779589	0.10597	0.956299	0.381332	0.9417	0.451177	0.836273	1.26631	3.91445	13.9273	5.25405	5.77585	5.09525	3.18338	11.6207	1.53722	0.705941	10.2447	0.602701	0.669794	6.20522	1.41181	3.41361	97.8294	1.58031	3.05142	0.142893	1.38509	0.160063	2.94631	0.189171	18.3477	27.0909	11.1355	2.37869	0.394923	64.4016	21.5739	4.87166	0.0132712	5.6695	16.5796
TCGA-78-7535-01A-11R-2066-07	Adenocarcinoma	54.7404	7.35831	6.51907	3.35435	1.69626	7.32821	2.13074	0.057961	0.896476	0.89353	1.08504	1.62601	0.772635	0.440809	3.79797	41.7857	3.87471	6.15331	9.41611	3.47817	39.1862	1.45245	1.08411	29.7835	0.319766	0.716121	15.554	0.638941	6.88381	186.128	0.324693	8.79454	0.2054	3.09733	0.754257	2.3524	0.0745437	24.1722	14.1608	4.32593	3.86652	0.18078	14.9233	25.8005	2.81981	0.0268018	10.0567	12.4752
TCGA-78-7536-01A-11R-2066-07	Adenocarcinoma	30.8768	11.4426	8.08442	4.57325	1.45894	9.04926	2.45805	0.00442683	1.46854	0.284289	2.22272	1.1571	0.661624	0.317398	2.37377	21.5939	4.21515	4.30989	19.708	1.89821	15.9257	1.06508	0.796239	24.5648	0.655469	0.118505	2.18529	1.07438	3.37233	82.9111	0.44033	1.24447	0.0994415	0.867256	0.128382	0.683346	0.0231293	13.8328	9.14027	5.61757	2.99975	0.271882	44.9069	9.24965	6.60719	0.0399168	2.87742	10.0984
TCGA-78-7537-01A-11R-2066-07	Adenocarcinoma	17.6634	5.65538	8.52847	4.61479	1.24128	5.08269	1.0761	0.517886	1.42452	2.19649	4.06106	1.04559	0.477825	0.808219	5.36679	36.3839	1.9849	9.2635	14.2147	2.90726	26.4264	1.58801	1.32299	18.0183	0.53477	0.27414	6.40635	2.9047	3.21424	145.893	1.2434	3.49232	0.287411	2.29988	0.254562	1.78154	0.183447	100.076	57.6481	14.1381	2.40559	0.277401	31.4457	30.842	7.18521	0.0263829	20.1694	16.8218
TCGA-78-7539-01A-11R-2066-07	Adenocarcinoma	27.2205	10.9079	24.6316	5.05433	0.951742	7.48269	4.77363	0.0434738	0.612148	0.346576	1.5521	0.179163	0.0112026	0.37076	3.58834	45.1409	4.74096	3.92602	3.2691	4.16797	21.6396	2.75411	0.796429	7.90015	1.29747	0.574131	4.23053	7.61013	10.2799	161.264	0.424705	1.15424	0.12414	1.43168	0.199623	1.24629	0.417941	30.8492	23.5336	4.46288	3.42738	0.228119	23.6744	17.6571	6.77773	0.0392004	2.17139	17.6834
TCGA-78-7540-01A-11R-2066-07	Adenocarcinoma	25.7116	12.0342	14.2785	22.8673	0.0718082	6.23995	17.3257	0.06935	0.390499	0.191966	1.53297	0.220225	0.20942	0.41872	3.31618	26.3687	4.98126	5.31224	4.29118	22.0439	31.2562	1.93477	0.664111	7.69378	0.24401	0.386766	1.88371	0.871612	4.15068	121.63	0.415736	4.65052	0.110567	5.8867	0.366627	1.34169	0.321576	22.9507	9.77113	4.3853	2.19673	0.201591	34.3269	26.5022	1.61923	0.0260554	5.30844	34.7317
TCGA-78-7542-01A-21R-2066-07	Adenocarcinoma	6.18952	25.3882	7.9626	7.01268	0.582844	8.51442	0.797062	0.0129047	0.651895	0.41913	1.12737	1.60762	0.307596	0.376593	2.40967	11.9273	16.1585	5.94959	2.56626	19.8646	28.9672	1.04564	0.308051	41.7985	0.139327	0.245657	0.975367	0.692675	38.9188	44.8811	0.538659	3.789	0.0442195	2.01115	0.0519788	3.49572	0.0134849	29.0818	12.6292	11.6158	5.03846	0.125682	65.3741	126.605	2.95477	0.0129291	2.52131	22.3332
TCGA-78-7633-01A-11R-2066-07	Adenocarcinoma	39.8643	6.99743	12.715	7.41224	0.109475	9.13414	0.268451	0.06024	0.518591	0.0524069	1.16798	0.468827	0.493409	2.47457	5.54603	8.45038	3.52681	6.87441	6.07254	3.59594	20.96	6.09649	1.21824	27.874	0.746616	0.545214	3.72986	7.5123	4.94849	84.1504	0.275142	1.76402	0.0851889	0.672306	0.343163	1.14919	0.211326	25.3861	38.7925	10.0993	1.80114	0.726095	37.1315	47.1499	1.17343	0.012933	13.2875	12.3748
TCGA-78-8640-01A-11R-2403-07	Adenocarcinoma	19.8103	7.25133	7.97883	5.24973	0.625587	10.1194	2.33872	0.0830112	0.912363	0.333788	1.48096	0.550029	0.303974	0.491311	3.00335	25.818	2.51434	8.77591	7.99075	1.39279	13.8075	1.34995	1.33156	13.2366	0.279652	0.304088	0.908103	7.58403	3.32828	118.633	0.632467	4.56485	0.123094	2.22121	0.116146	2.38367	0.0958741	34.3101	19.6195	12.1242	3.05898	0.164125	65.545	17.0391	3.60755	0.105054	4.38431	14.3771
TCGA-78-8648-01A-11R-2403-07	Adenocarcinoma	177.372	25.1911	8.8017	4.71194	9.71083	6.97131	2.18631	1.28563	8.63269	2.966	11.542	13.2342	1.1717	4.31277	15.5959	211.118	6.94107	43.7388	47.2459	7.04939	22.7554	5.28749	5.51394	37.8992	0.848872	1.857	31.29	9.60061	9.66112	572.084	4.49839	10.694	1.50611	16.0152	1.42362	8.57934	0.916587	140.925	120.746	26.6292	8.71674	0.946065	53.6142	93.3408	60.4869	0.193855	49.6107	22.369
TCGA-78-8655-01A-11R-2403-07	Adenocarcinoma	36.4675	12.7229	26.2268	9.37914	2.23038	7.68442	3.3952	0.118209	1.6744	1.23128	2.23338	0.768678	0.236916	1.48361	5.00274	41.2484	5.38272	8.46579	10.2511	5.7407	36.8688	2.51227	1.8666	32.7277	0.752919	0.875095	6.30791	2.79638	10.2584	215.33	1.20535	5.16239	0.273371	2.6047	0.359744	5.05259	0.498668	44.3245	31.957	7.19313	5.37464	0.399418	36.0693	38.0325	2.23743	0.118432	8.27764	26.1133
TCGA-78-8660-01A-11R-2403-07	Adenocarcinoma	33.7686	16.8216	16.9953	5.71786	1.06669	10.4903	0.918501	0.0749331	1.21239	0.644224	2.20728	1.14218	0.323713	1.21757	3.96964	35.0101	2.14721	10.183	4.65608	3.48032	22.6192	2.85817	2.55464	37.9738	0.295734	0.770907	1.02028	5.60696	5.26879	122.853	0.692891	3.22172	0.177891	3.22103	0.362187	1.48683	0.0644839	64.1748	37.98	4.92465	5.41113	0.304883	46.8282	35.2745	5.50662	0.0264969	9.22855	15.3215
TCGA-78-8662-01A-11R-2403-07	Adenocarcinoma	30.2864	11.2944	5.28923	9.54429	0.393393	22.6235	1.81478	0.0918571	0.780335	0.0774911	2.1407	0.439553	0.126805	1.5747	2.46117	25.1892	1.83076	5.10507	4.38979	2.32059	10.9259	0.949068	0.786762	4.36229	0.472258	0.179545	3.80199	7.43455	11.8632	138.486	0.256392	2.99216	0.0616194	0.877964	0.158567	2.77588	0.34281	9.81249	7.16358	4.08332	2.08551	0.198224	73.2828	51.9108	2.37793	0.0131472	5.97566	14.2237
TCGA-80-5607-01A-31R-1949-07	Adenocarcinoma	31.3173	12.8919	13.7675	5.83812	1.52317	5.96833	1.92838	0.23008	1.26916	4.7778	2.04618	2.09785	0.0279662	1.23191	4.40097	25.7453	3.56575	6.34295	6.48239	4.98359	24.5299	3.01464	1.26523	18.9899	0.42852	0.736001	1.90715	1.8998	8.28482	108.769	2.09734	11.1054	0.229742	3.99668	0.356707	2.21954	0.371977	49.2012	33.3803	15.6877	2.24904	0.310624	35.8709	40.5563	6.04915	0.0521921	7.34638	16.255
TCGA-80-5608-01A-31R-1949-07	Adenocarcinoma	27.0784	27.7141	6.93498	4.22113	0.654465	4.19782	2.12824	0.0752152	0.918655	0.460493	1.46424	0.424623	0.0912088	2.17383	3.05973	20.4413	5.17991	5.86066	15.0111	4.90911	24.2015	1.31756	0.957914	15.6751	0.876895	0.276361	3.31273	3.2214	2.08841	87.254	0.467596	4.36709	0.10781	1.60594	0.181775	1.26477	0.16644	63.5837	43.6673	4.8619	2.22575	0.200503	33.4641	16.4866	2.83576	0.0398951	4.60138	12.2773
TCGA-80-5611-01A-01R-1628-07	Adenocarcinoma	7.72369	26.8697	16.277	6.09871	1.30251	14.6903	2.29081	0.0562233	0.68123	0.397456	2.06454	0.668993	0.150452	0.241542	1.76165	24.717	4.27393	2.9909	4.83972	2.66535	21.5399	1.86331	2.50656	12.1535	0.260151	0.393636	2.82958	7.03757	4.40104	46.7597	0.852694	2.35055	0.121851	0.972034	0.940686	2.04521	0.0135579	21.339	21.4556	12.4554	7.80969	0.165045	36.604	8.77295	1.64078	0	5.85903	12.2742
TCGA-83-5908-01A-21R-2287-07	Adenocarcinoma	51.6257	28.1297	9.196	9.12654	3.64656	8.9975	4.71201	0.144375	4.53316	1.57859	6.85032	3.03101	0.244147	0.909161	6.3483	71.1289	7.32782	18.0169	17.9121	8.67507	30.6955	1.96906	2.62989	48.8648	0.542781	1.12726	2.5682	6.98706	13.6408	201.536	2.36007	11.2917	0.52392	2.49441	0.163555	3.34591	0.136722	59.0932	48.8506	24.8319	4.75107	0.688704	69.2641	43.9309	9.16648	0.0271215	12.8417	20.2944
TCGA-86-6562-01A-11R-1755-07	Adenocarcinoma	130.277	21.6622	12.9709	6.82117	6.6922	9.46181	8.9756	0.262433	5.35451	0.852668	9.91474	2.87809	1.18621	1.37346	7.35088	160.279	8.94568	25.5894	47.6864	8.85231	36.7038	3.05713	4.256	32.4979	0.630376	1.24381	20.6583	10.3816	13.4163	391.975	2.86561	4.49167	0.596228	5.76541	0.478273	6.14911	0.584428	46.9587	41.548	23.954	5.04724	0.828593	77.836	62.3801	19.4075	0.14224	11.5486	20.4251
TCGA-86-6851-01A-11R-1949-07	Adenocarcinoma	16.5643	16.819	13.5512	6.09952	2.96922	9.26568	3.7683	0.293862	1.96102	1.35656	3.51227	0.505351	0.131061	1.22834	7.10836	33.0183	6.11025	7.96208	6.22243	4.83439	18.5417	3.30253	1.31763	16.4771	0.435811	0.290459	1.43088	6.47538	12.3381	96.8132	1.31294	2.39711	0.261635	2.82553	0.163889	2.24871	0.401558	62.2785	53.9178	7.87265	6.77202	0.460974	46.2279	19.4989	7.18958	0.0135885	8.50648	14.8724
TCGA-86-7701-01A-11R-2170-07	Adenocarcinoma	68.2986	17.5436	9.79823	8.76541	3.62022	7.20689	4.1013	0.0500771	2.833	0.872029	4.19114	1.3827	1.82124	0.618452	5.97683	61.0242	4.76084	17.4078	18.2231	4.38882	12.8858	2.6293	2.03192	37.5719	2.23637	0.820577	8.34407	6.16625	6.00336	334.43	2.44203	2.7231	0.700246	6.45647	0.187036	3.89667	0.185528	62.5253	57.0227	13.0057	6.51159	0.879511	76.7152	18.9688	16.9441	0.0547328	9.37562	7.75878
TCGA-86-7711-01A-11R-2066-07	Adenocarcinoma	44.3732	21.9068	18.7738	10.4428	4.02788	43.493	3.60682	0.0909398	5.78761	0.829505	5.76154	6.3441	3.66852	1.09815	6.15766	41.595	10.8044	10.4915	17.5412	4.44885	11.3066	3.58606	1.80302	10.3498	0.424127	1.56112	6.81206	1.82173	5.93119	179.762	2.84984	3.93956	0.516062	3.99726	0.167449	5.10726	0.135755	50.1404	96.4268	20.762	5.68195	0.82113	101.317	23.779	9.9927	0.260319	12.2567	19.7298
TCGA-86-7713-01A-11R-2066-07	Adenocarcinoma	17.4431	12.1828	6.52772	6.97328	0.528309	14.2816	3.7009	0.035362	1.41624	2.61842	0.95751	0.553985	0.119599	2.859	2.79389	10.4608	13.6981	3.56745	12.0196	1.50062	14.2425	1.25036	0.574206	11.9396	0.559047	0.378651	2.18204	7.64914	7.62525	41.7145	0.518189	3.78653	0.112757	0.844716	0.0961432	13.1953	0.106236	11.8755	11.3854	5.38129	2.12409	0.218764	54.8494	10.2935	2.52334	0.0132858	4.86923	12.2099
TCGA-86-7714-01A-12R-2170-07	Adenocarcinoma	26.6826	14.0758	13.2223	3.77406	1.01654	6.70715	5.23195	0.164257	1.01712	0.353911	1.75116	0.117793	0.0514785	0.311597	3.67895	47.4552	5.41162	5.80722	11.9893	5.00449	24.6378	9.21548	0.916793	20.7105	0.55462	0.372368	5.6727	3.64959	20.9698	139.95	3.2251	2.82879	0.464813	2.4224	0.139475	1.45034	1.23397	57.1549	42.5765	12.9247	2.45828	0.259418	27.6919	23.0713	8.79957	0.0133433	1.82248	13.431
TCGA-86-7953-01A-11R-2187-07	Adenocarcinoma	45.5865	14.8488	11.009	9.75578	5.90947	9.0781	11.3334	0.075028	4.43438	0.982221	3.71494	2.48658	1.54385	1.19579	6.31572	43.8675	6.25225	14.1683	23.4263	7.89611	29.5022	2.89197	2.90334	56.7313	1.10956	0.559222	1.62618	4.2063	4.84583	190.438	1.83045	5.2764	0.289019	2.40823	1.0986	2.29254	0.0691775	29.2296	21.4446	13.83	5.60853	0.48422	101.834	20.8983	17.3386	0.0928568	12.1794	41.6463
TCGA-86-7954-01A-11R-2187-07	Adenocarcinoma	40.7401	18.0294	13.9676	6.443	2.87083	10.3006	1.98384	0.17789	2.2342	0.945436	4.33512	2.27718	0.624567	2.46363	6.02243	30.6265	6.20454	5.15704	6.96102	7.50952	23.8825	4.49288	4.4884	23.6825	0.600189	0.428586	5.57772	6.32529	12.9576	121.995	1.39028	2.93105	0.496116	1.77993	0.365427	2.71694	0.19983	71.6836	181.26	21.6382	6.71172	0.450808	61.0461	20.8552	5.41892	0.0668349	12.6481	19.8546
TCGA-86-7955-01A-11R-2187-07	Adenocarcinoma	11.6481	7.01398	12.1292	9.58624	0.329679	14.2599	3.39559	0.03566	0.481379	0.202355	0.631799	0.619049	0.350333	0.333053	2.49702	9.32614	28.775	2.83522	2.98653	0.419182	27.382	0.338088	1.69259	18.825	0.63251	0.159101	1.24235	0.449903	0.741705	48.9146	0.142515	1.45149	0.0492167	1.11971	0.0323178	6.54587	0.0279474	10.0499	5.17526	1.92337	1.37221	0.119606	73.4183	6.75942	2.71769	0	4.03597	26.3007
TCGA-86-8054-01A-11R-2241-07	Adenocarcinoma	22.6988	6.55687	4.83159	6.73617	1.30434	11.7537	2.26888	0.233465	2.04926	0.860009	1.48585	0.869382	0.448312	0.874229	2.9565	27.9533	8.34386	11.1399	15.2006	3.02186	13.0453	1.1165	2.25815	18.9088	1.82468	0.368577	4.17815	5.60389	2.6071	83.3734	1.41551	2.19473	0.199999	1.73757	0.108505	1.91048	0.140747	24.7568	21.0817	9.66503	3.66601	0.331963	73.8911	15.204	5.92754	0.0539783	5.64204	17.0666
TCGA-86-8055-01A-11R-2241-07	Adenocarcinoma	253.582	42.5684	17.536	7.05837	8.54522	14.0043	2.11738	0.489787	10.8952	1.68931	11.3046	2.053	1.23698	1.98239	10.2243	217.824	8.82622	28.2974	87.208	8.60072	22.296	4.23604	5.34179	38.7526	2.09582	1.7714	46.622	7.64083	16.0533	381.602	12.1295	8.3906	1.19644	8.61129	0.995134	5.21101	1.1459	78.5355	73.4853	70.3989	6.61462	1.52228	100.858	82.3805	22.9344	0.221472	19.0887	18.8397
TCGA-86-8056-01A-11R-2241-07	Adenocarcinoma	19.4879	11.8497	13.4085	7.69577	0.59359	9.71897	9.97174	0.200644	0.919618	0.93913	1.47256	1.36442	0.146884	0.430201	4.87539	31.0975	6.93454	4.27546	11.0445	6.76418	24.7919	8.38309	1.19234	8.33311	0.601351	0.30925	3.09119	7.87006	9.14145	103.671	6.5122	3.09444	0.284735	1.35923	0.253473	1.51584	0.705237	31.9741	35.0722	18.7952	2.83327	0.345325	75.7122	34.8321	8.2125	0.0411184	5.06488	23.6274
TCGA-86-8073-01A-11R-2241-07	Adenocarcinoma	55.9882	10.9835	11.6885	7.5435	4.81557	22.6249	2.54308	0.579078	1.64654	0.966768	4.78503	0.416306	0.303103	2.28423	5.8685	74.4338	5.83303	16.288	11.3054	8.02715	15.0327	4.16262	3.20969	26.3012	0.680329	0.815455	11.9678	5.32955	9.0026	187.475	2.06116	6.98427	0.666593	3.40383	0.328003	4.68524	0.973852	42.1585	40.3455	12.3346	4.74705	0.418127	125.212	29.3925	17.6218	0.0679889	11.7521	19.964
TCGA-86-8074-01A-11R-2241-07	Adenocarcinoma	95.2532	32.1506	14.1464	6.52957	7.42166	10.2561	2.04123	0.175431	4.69706	1.56365	7.0256	1.98077	0.709168	1.65171	4.80495	155.347	7.27111	19.7047	42.3171	6.8402	27.1248	3.62095	2.68064	20.4029	1.15334	2.03503	35.2825	7.75504	12.1132	310.418	8.66258	7.47973	0.739728	4.67558	0.657153	5.35516	0.554536	67.9316	65.5938	28.0067	7.82909	1.15066	74.9156	46.6948	14.4797	0.18455	13.5035	24.1276
TCGA-86-8075-01A-11R-2241-07	Adenocarcinoma	139.358	34.2165	14.8259	6.90661	8.68136	15.4815	2.43818	0.60618	7.21431	1.2966	8.75031	5.79173	1.46737	3.70503	8.69645	205.003	8.41166	23.6361	65.9554	9.26723	19.7596	3.01773	3.73992	22.5453	1.622	1.36866	23.6566	8.43508	16.6029	304.425	12.1742	6.49432	1.1732	7.94246	2.08648	4.39208	0.503866	83.5528	73.1226	46.1274	4.78416	1.17198	102.979	62.2681	23.6471	0.207043	16.3597	24.0696
TCGA-86-8076-01A-31R-2241-07	Adenocarcinoma	30.9158	9.82918	8.40861	5.3043	2.33476	5.91736	2.18309	0.265423	1.43055	0.666139	1.88399	1.06139	0.31063	0.924814	5.12797	27.7976	4.25847	10.4785	9.2133	4.16004	14.8928	2.99498	1.63556	15.2738	0.504902	0.694739	8.16033	3.87529	5.55317	130.334	1.9408	3.48551	0.330116	4.29601	0.416947	2.17867	0.342072	81.701	68.1862	9.76681	5.24795	0.411493	29.6988	25.3967	9.1634	0.0132962	10.3615	12.4988
TCGA-86-8278-01A-11R-2287-07	Adenocarcinoma	57.5449	17.2141	27.5128	3.53071	3.86141	10.9715	3.85181	1.44879	3.49706	3.09614	4.72536	0.591675	0.286523	1.28287	3.92946	157.939	4.40806	13.0864	22.9474	4.99801	34.8109	2.02043	3.72562	10.4926	1.15464	1.33601	11.0875	5.78141	8.85265	231.352	2.32698	9.98603	0.670642	2.34995	0.532118	4.20445	0.984739	63.0037	63.2605	16.8844	4.3231	0.467389	38.1934	42.9519	8.76009	0.119122	16.3203	31.6196
TCGA-86-8279-01A-11R-2287-07	Adenocarcinoma	114.457	14.5215	10.8481	4.06991	3.91773	7.93513	0.408343	0.354153	3.96663	0.55593	4.54975	1.35905	0.551604	1.71537	7.2301	138.067	7.23418	24.5732	34.9023	2.40748	43.1717	2.29652	4.89772	11.2226	0.594634	0.752044	20.9652	6.54875	8.04802	287.145	3.54739	4.85894	0.436945	3.48606	0.335857	6.08528	0.454396	54.0639	38.3723	18.4826	4.24953	0.697677	51.7479	78.6314	15.0486	0.161691	20.4893	17.3099
TCGA-86-8280-01A-11R-2287-07	Adenocarcinoma	92.8641	18.823	9.65472	4.53319	1.12595	6.04207	2.22057	0.603483	1.89757	0.663318	3.87571	0.661491	0.317828	1.04058	7.86501	134.795	4.68599	12.78	18.8352	4.58793	30.0948	5.71265	3.5067	15.3308	0.638645	0.951221	10.7165	9.79482	10.7452	248.669	3.23532	8.81619	0.511525	3.99193	0.734552	2.82063	1.84581	80.3084	73.9662	20.0671	6.32545	0.569973	56.1497	56.8419	15.3905	0.0529597	10.6492	14.7645
TCGA-86-8281-01A-11R-2287-07	Adenocarcinoma	36.512	7.09713	10.1773	6.77215	0.567239	9.60299	1.939	0.115934	1.46058	0.370286	2.07789	0.407803	0.333216	1.22161	5.28308	43.9111	2.88236	5.17066	10.7202	4.24597	26.6835	3.04936	1.51494	11.8498	0.536438	0.405844	6.81415	4.23601	3.72491	163.549	0.768257	2.58014	0.200328	1.69888	0.226301	2.16691	0.414693	31.866	51.7942	14.7129	2.68676	0.444022	36.1166	37.9266	4.73268	0.0268046	11.4205	13.2228
TCGA-86-8358-01A-11R-2326-07	Adenocarcinoma	51.6181	37.7712	6.83194	5.8528	3.82117	7.88235	1.36568	0.398818	4.91319	1.47027	5.93578	3.70475	0.595597	1.08769	8.22664	77.0197	3.29839	13.9508	14.5524	1.70208	19.7459	1.52711	5.64573	26.2949	0.82832	0.549987	6.04798	9.5675	5.5814	217.598	2.64036	4.44144	0.26055	3.59503	2.04816	4.16419	0.142073	25.4096	18.3671	26.6601	4.50872	0.599922	48.7071	22.0401	6.01374	0.0408653	12.6308	17.5232
TCGA-86-8359-01A-11R-2326-07	Adenocarcinoma	103.944	14.9654	8.8808	4.388	2.3158	9.99964	1.06984	0.161444	2.63982	1.14017	2.47673	4.06444	0.146168	1.91	6.78844	54.1994	4.06845	6.22484	13.6313	7.41943	56.3692	0.949436	2.39806	18.7889	0.561944	0.934441	8.32722	2.83738	4.26238	234.851	1.24392	7.3563	0.277433	1.76732	0.210901	4.65423	0.378439	50.1979	42.3199	18.186	6.88812	0.45531	61.0051	29.2661	5.18813	0.0131148	26.7693	19.163
TCGA-86-8585-01A-11R-2403-07	Adenocarcinoma	53.2236	12.8164	4.44206	4.81857	1.32701	7.10589	1.70028	0.357414	0.818345	0.929989	3.99061	1.59403	0.155419	0.576587	4.5071	63.6014	3.44115	11.856	8.98642	2.25131	12.8454	1.61097	2.07593	10.1127	1.74337	0.526232	4.89631	2.25465	4.46038	247.097	1.13876	6.43674	0.267057	4.07022	0.0971747	4.1598	0.0606909	50.0426	40.3269	5.64027	2.43201	0.199799	29.5228	32.8665	7.8965	0.0537134	6.8065	10.9723
TCGA-86-8668-01A-11R-2403-07	Adenocarcinoma	50.3665	15.1303	11.3155	5.95563	1.06489	6.91183	1.509	0.338003	2.53525	0.879724	3.99428	0.46837	0.395902	1.23905	7.33712	104.251	6.6192	15.3234	32.0451	3.96444	19.96	8.21711	2.68301	19.1894	0.795527	1.2221	11.7885	10.2613	13.9276	374.356	9.35638	6.15636	0.484675	4.64279	0.816864	1.92168	1.64673	123.224	89.2835	17.4891	5.50417	0.662217	28.8435	60.1294	10.8718	0.0923567	9.20049	12.6151
TCGA-86-8669-01A-11R-2403-07	Adenocarcinoma	30.5437	10.4521	8.33221	5.36291	0.430163	6.49395	0.953328	0.139308	0.771435	0.641087	2.16837	1.41808	0.412263	2.98003	4.40259	24.6339	2.45979	7.13145	9.51674	4.11192	15.1194	2.17601	1.91407	20.3409	0.960175	0.287462	5.96382	5.54777	3.41	88.7623	0.587675	2.21987	0.200556	1.30285	0.115731	0.874677	0.159219	18.6452	17.7807	10.7185	3.69361	0.223242	34.3543	15.983	3.47029	0.0785089	7.0891	13.4504
TCGA-86-8671-01A-11R-2403-07	Adenocarcinoma	73.9736	17.5582	8.59335	4.25405	4.64435	6.11392	3.08978	0.994869	1.63432	1.62078	5.68158	0.972368	0.338806	1.6737	12.2719	129.773	5.0062	14.8717	14.6664	5.10127	22.7818	6.70004	3.8247	22.6632	0.868622	1.18105	4.20277	9.12054	12.7148	396.85	3.07882	5.5511	0.794273	10.3823	0.815568	4.37061	0.741915	132.207	99.2434	18.6537	13.7962	0.637647	26.1885	75.6504	33.2464	0.158075	32.8253	17.6055
TCGA-86-8672-01A-21R-2403-07	Adenocarcinoma	185.43	22.8183	9.06892	5.35764	4.40283	6.21842	0.945194	0.0949572	2.58814	1.16609	7.09314	2.3368	0.992667	1.25416	8.81564	192.371	4.94536	25.7701	37.0161	3.97983	18.1165	1.29876	3.55106	23.0412	0.436048	1.50207	23.6415	2.19818	6.3221	576.492	1.61382	15.7874	0.448632	6.19407	0.156468	7.73442	0.117267	82.0467	74.9271	17.8694	5.67138	0.751516	64.7533	55.4862	13.5547	0.129732	5.95561	18.0883
TCGA-86-8673-01A-11R-2403-07	Adenocarcinoma	97.4991	14.2634	9.66145	5.50486	2.44032	5.549	1.86892	0.425462	1.97899	1.68244	3.68629	3.3872	1.25577	1.42859	6.07283	84.9651	2.88208	13.5855	10.289	3.20451	16.0807	0.836709	10.6865	12.0865	0.401766	1.58058	16.94	9.93451	4.82578	280.817	0.944643	10.0383	0.228106	5.67193	0.69248	3.85079	0.0680494	43.0781	40.2261	10.4678	3.37381	0.512566	113.253	36.5761	5.85386	0.0521958	12.3372	23.3628
TCGA-86-8674-01A-21R-2403-07	Adenocarcinoma	21.7431	4.01157	8.47742	3.85753	0.902902	7.95541	1.87183	0.159496	1.13423	0.820946	1.99725	2.38004	0.474869	2.29363	3.57943	34.1676	3.72368	3.76357	6.40007	2.06513	32.4744	0.51455	0.753813	10.641	0.608354	0.338495	7.10678	1.33183	1.24914	124.687	0.570429	5.11657	0.118169	1.15537	0.0937604	3.16514	0.036036	41.3277	77.5475	5.35012	1.65068	0.239046	22.4824	14.7686	1.74507	0.0259131	8.76958	27.286
TCGA-86-A456-01A-11R-A24H-07	Adenocarcinoma	41.3464	9.20035	10.6302	3.94078	0.401345	12.9771	3.16683	0.295907	0.823002	0.861939	2.08185	5.94194	0.293273	0.821158	4.63773	47.9935	3.18886	7.65555	7.42089	5.09959	11.3366	5.35478	1.25857	9.41769	0.37565	0.690578	9.54827	4.84386	10.8369	217.581	0.929902	4.27301	0.289455	1.97522	0.297054	4.2796	0.461437	33.4139	30.936	12.8059	5.093	0.382746	31.8507	29.6185	3.31401	0.136831	7.07058	11.6021
TCGA-86-A4D0-01A-11R-A24H-07	Adenocarcinoma	25.838	6.47338	5.71181	3.78835	0.777486	6.39368	2.52611	0.0267259	1.5999	0.340305	1.76598	0.447609	0.0774773	0.332815	3.57355	16.8401	2.47798	4.26983	6.18151	2.53173	12.2566	0.689539	0.838273	44.1504	1.5561	0.341823	2.19886	3.68588	2.50587	87.8328	0.601301	1.2348	0.115322	0.947591	0.0430596	1.50615	0.0418911	11.8708	9.11256	10.3254	2.74246	0.32669	27.384	8.33631	1.69187	0.0133882	4.71373	10.6159
TCGA-86-A4JF-01A-11R-A24X-07	Adenocarcinoma	55.8773	12.2193	11.6843	7.49269	0.923521	6.89664	2.02896	0.208691	0.861227	6.78285	1.3284	7.11065	1.03632	0.879397	3.73232	14.3076	3.28558	4.68943	4.6019	3.85459	22.2489	1.911	1.19474	14.1013	0.295055	0.442272	3.31692	8.85352	3.52369	75.6184	0.540578	2.71946	0.183742	2.45077	0.252176	4.52751	0.0499752	27.1848	17.4318	9.72274	4.48044	0.18925	41.8906	43.2684	2.58285	0.0392035	9.59852	12.3437
TCGA-86-A4P7-01A-11R-A24X-07	Adenocarcinoma	56.9072	18.1785	8.38371	5.59053	0.912341	7.29369	1.26443	0.724804	1.61687	1.45681	2.5464	1.83221	0.585892	2.15326	8.32293	48.0449	3.17477	13.1515	13.2313	5.3353	41.172	5.72014	3.07544	13.2216	0.434349	1.26056	7.00045	16.1948	7.07035	195.285	1.14391	5.25613	0.476336	5.67073	0.814466	4.125	0.868345	45.9507	33.8853	16.1495	5.90138	0.583589	32.9764	71.9766	5.67264	0.124883	16.1199	12.6258
TCGA-86-A4P8-01A-11R-A24X-07	Adenocarcinoma	54.8686	13.3921	7.18371	7.07101	0.332545	10.7983	0.978888	1.61116	0.980852	0.834918	2.19194	0.282919	0.410345	2.13503	9.22155	47.1045	3.54756	7.37028	14.1511	5.8061	17.8332	11.6093	5.01553	21.7136	0.527339	1.33737	4.69046	6.19592	14.5156	171.931	1.60559	10.1345	0.600942	4.31759	1.12058	2.18042	2.93161	43.92	38.0009	18.4437	6.42662	0.851784	18.8083	128.041	2.98933	0.140773	8.33183	9.23459
TCGA-91-6828-01A-11R-1858-07	Adenocarcinoma	49.1338	22.6282	13.5281	8.76357	3.07535	10.2571	2.03647	0.28578	2.05144	0.479581	2.62716	1.82259	0.19561	0.832407	5.3459	26.3503	4.90331	5.0641	26.3466	6.75827	22.1248	5.26065	2.33511	23.3566	0.812684	0.278915	4.16599	9.71566	8.01131	101.25	2.00664	3.62289	0.448827	1.98573	0.205038	1.88186	0.480605	29.7295	30.719	16.5546	5.2051	0.561804	38.3037	27.3436	8.70148	0.0134212	11.9866	11.9207
TCGA-91-6829-01A-21R-1858-07	Adenocarcinoma	215.497	32.0623	11.0296	6.33943	7.18227	17.1991	6.39042	0.510589	11.6002	0.776728	8.47186	2.71206	1.77907	4.2925	12.8797	336.899	11.9343	62.9477	102.553	10.538	32.5025	4.51305	4.41443	38.6245	2.15368	1.55304	29.1114	9.27725	23.5253	678.51	15.8908	9.91579	1.70564	18.7624	0.772566	6.10663	0.978938	120.717	90.6063	43.1181	6.05056	1.92468	106.812	86.8015	52.2606	0.253553	17.9838	27.9449
TCGA-91-6830-01A-11R-1949-07	Adenocarcinoma	101.307	19.7314	10.9845	14.7068	2.62817	24.5678	0.825001	1.03392	2.30073	0.840164	4.11785	1.4204	1.24351	1.11187	6.71303	71.1538	4.48833	17.2675	27.3839	5.23059	20.6917	6.98233	4.02027	11.3731	0.557796	2.28073	16.0358	5.17963	9.33752	234.162	6.08477	4.61553	0.604833	4.88531	1.44775	6.07421	3.11137	59.8954	101.592	33.4283	6.85512	1.07954	79.518	96.7346	17.1417	0.106699	10.596	21.2634
TCGA-91-6831-01A-11R-1858-07	Adenocarcinoma	145.252	24.1522	8.37617	6.50256	7.96149	10.0875	1.29663	0.93257	5.03422	1.09649	11.4248	3.44467	1.45902	1.42442	12.6291	187.628	7.3159	21.4576	60.8111	4.95619	16.5922	2.42678	4.2822	33.7258	1.53083	1.33937	12.8699	4.40349	8.9375	366.531	4.09775	3.54059	0.574862	7.30155	0.139519	2.26688	0.167057	62.627	42.6062	34.6199	4.29294	0.947972	55.9554	55.0099	24.9504	0.0400428	9.39888	20.2512
TCGA-91-6835-01A-11R-1858-07	Adenocarcinoma	46.1399	21.6496	11.4714	7.8104	4.19708	21.3473	5.21126	0.556263	2.13473	0.670111	3.01986	1.03003	0.194943	1.90096	6.79105	73.9612	7.70113	11.549	22.6853	9.96206	19.8077	8.203	2.99418	25.8972	2.16892	0.833893	2.66976	18.1274	21.5644	143.547	3.90871	3.83642	0.689583	4.64789	0.516226	3.43469	0.632423	68.9326	71.361	18.0702	8.4869	0.663376	52.9881	30.5466	19.3756	0.107004	8.6066	16.4897
TCGA-91-6836-01A-21R-1858-07	Adenocarcinoma	23.026	9.64704	11.1785	5.87788	1.13603	11.6719	0.669398	0.338824	1.55765	3.17921	0.970011	1.33161	0.682809	1.01304	2.97173	16.7653	6.36082	10.4458	6.63512	5.75751	15.9741	1.15045	2.56823	21.0291	0.334994	1.08532	1.34406	8.78546	1.67178	51.0358	0.817866	2.37446	0.135617	0.950205	0.0629883	1.86262	0.0226959	19.8065	12.028	9.34855	5.51203	0.217575	141.329	12.36	2.27229	0.0130563	4.6266	16.1693
TCGA-91-6840-01A-11R-1949-07	Adenocarcinoma	51.1902	31.5103	7.84505	7.72981	0.255639	10.202	1.77961	0.449689	0.931175	0.654116	1.23503	2.99416	1.36327	3.9662	8.64026	23.0056	4.01337	16.8317	9.30146	1.67402	14.1006	3.92494	1.24087	33.5974	1.03018	0.653042	4.93582	6.23989	8.48864	148.535	19.0955	5.49111	0.236676	1.57905	0.447497	3.51077	0.271808	23.2581	21.9591	14.04	2.72266	0.591486	55.7947	70.4288	1.78671	0.0265022	24.2725	16.0161
TCGA-91-6847-01A-11R-1949-07	Adenocarcinoma	4.47587	83.5625	9.47188	7.4083	1.59993	17.152	0.259756	0.0358149	0.5823	3.13773	0.149656	0.760744	0.481638	4.31809	0.924729	27.1723	7.77087	2.74008	9.51865	7.11203	11.6208	0.509335	0.864885	17.1886	1.83672	0.175771	2.3686	3.54932	1.85472	36.7654	4.29801	5.81372	0.201131	0.790967	0.822275	4.54863	0.0701721	6.26704	3.19706	21.5249	2.68912	0.0720755	41.6496	12.3221	0.761302	0.174928	2.53216	19.3835
TCGA-91-6848-01A-11R-1949-07	Adenocarcinoma	74.5935	27.0299	9.69262	12.2692	29.5904	21.8494	0.802055	0.485369	11.5889	3.51499	8.64473	21.3285	2.65075	3.65328	10.7085	131.907	7.28248	26.0219	34.0095	31.4482	19.6792	6.26611	5.56376	69.5001	1.04874	3.8004	6.7029	14.1937	41.3837	345.735	3.67373	7.17743	2.90514	13.0389	2.72645	7.67487	0.365542	64.9091	54.9367	32.6219	3.28318	3.88234	137.104	69.1869	27.2414	0.0919999	21.2719	31.7336
TCGA-91-6849-01A-11R-1949-07	Adenocarcinoma	26.2911	6.06586	11.4555	5.03233	0.282756	9.17183	3.48476	0.201675	0.538864	0.169903	0.926261	2.80429	0.132746	0.35736	3.22031	27.9161	1.86812	3.15693	7.12801	4.47039	17.431	2.78291	0.905406	29.7589	0.331344	0.179959	3.54153	1.94907	4.28776	99.7979	0.591842	2.36571	0.217001	2.27638	0.148338	1.11005	0.554344	91.5061	101.21	10.7191	1.39904	0.198682	27.9286	25.7314	4.48505	0.0922431	7.7593	11.9304
TCGA-91-7771-01A-11R-2170-07	Adenocarcinoma	45.2776	12.3411	8.45099	7.5504	0.325952	9.15851	3.32989	0.388331	1.62996	1.13993	1.79325	1.85581	0.258895	5.04374	6.17824	37.2794	4.26018	3.84752	17.3444	7.00779	18.0429	3.83472	2.45911	19.2208	1.09691	0.644682	11.0279	4.35924	9.82891	185.338	2.55854	4.58037	0.56046	2.5399	0.48016	1.09533	1.91571	151.27	114.269	21.1057	3.25477	0.581578	28.0272	32.7227	9.10559	0.0271441	7.0853	14.7783
TCGA-91-8496-01A-11R-2403-07	Adenocarcinoma	71.1786	6.50625	6.43163	4.44893	0.0850373	6.80202	0.722763	0.561818	0.426154	0.178421	0.524119	0.0270456	0.392793	0.289251	2.72397	11.0042	1.71396	5.30506	8.19516	2.32599	9.33452	4.3105	2.37181	3.58993	0.638141	0.528526	3.20945	2.60054	8.28697	70.7553	1.35376	7.08747	0.160842	1.12541	1.58932	0.526445	1.22876	14.4556	21.2009	6.37849	5.39554	0.332404	33.9764	31.8132	2.30152	0.0916315	3.40695	14.4646
TCGA-91-8497-01A-11R-2403-07	Adenocarcinoma	37.8916	11.6334	11.7823	4.99332	0.339624	5.03482	3.00646	0.560647	0.703528	0.408917	1.46662	0.336606	0.240784	1.5582	8.49609	94.594	4.28078	11.4342	15.8322	5.10019	19.8434	4.8742	3.38658	11.2232	0.998549	0.95291	6.25325	10.2745	8.16943	329.655	1.53722	2.26545	0.506539	7.33201	0.462399	1.3192	1.99469	62.8514	57.851	12.5245	6.74028	0.466962	22.1826	44.3972	6.74044	0.0267479	8.50411	12.6281
TCGA-91-8499-01A-11R-2403-07	Adenocarcinoma	53.3702	19.418	8.43227	13.4456	1.09254	15.1089	1.2148	0.350046	1.17219	0.561994	2.16773	1.3685	4.20003	0.452421	13.145	15.0948	2.70889	9.54396	10.8939	2.68107	10.1643	0.911295	7.19977	8.33305	1.7513	0.648135	7.06905	2.7914	2.70427	94.1163	0.497408	1.75283	1.29943	7.26266	0.497007	1.03281	0.0502953	19.987	21.8454	15.2001	3.49068	0.485287	76.0356	13.4304	3.85514	0.0526062	5.9876	13.2011
TCGA-91-A4BC-01A-11R-A24H-07	Adenocarcinoma	150.611	16.8148	5.5777	3.91694	3.75022	7.24919	1.42176	0.326198	3.72761	2.6085	8.83259	7.63981	2.33782	1.86351	9.86723	139.016	4.06896	19.9066	25.5786	5.2037	18.103	1.73785	6.61722	23.8163	0.873468	1.11578	12.199	9.33747	5.84111	415.938	2.74008	6.64405	0.653749	6.21301	0.197084	5.06569	0.137292	84.0046	69.4646	21.4124	6.58227	0.661859	37.8961	41.6284	15.4854	0.0544691	25.9972	14.0454
TCGA-91-A4BD-01A-11R-A24H-07	Adenocarcinoma	21.0555	4.00083	7.46092	2.76029	0.127715	4.59124	0.931892	0.254702	0.0669685	1.72077	0.274193	0.0877368	0.0111243	0.19223	1.69067	7.02953	0.885853	0.990834	1.78159	2.2341	10.02	2.33764	0.60393	3.25093	0.53267	0.231129	1.36633	0.768332	5.98603	25.442	0.341223	0.862996	0.0772506	0.664137	0.177361	0.676968	0.171421	13.7738	6.84392	3.68709	1.57206	0.11841	12.8952	31.1593	1.55108	0.0648772	1.42763	9.79783
TCGA-93-7347-01A-11R-2187-07	Adenocarcinoma	54.2263	13.2092	11.0096	4.61856	2.52877	6.78325	2.57607	0.390526	3.04216	0.685042	3.96632	0.557366	0.141338	0.920644	7.53003	117.648	6.058	10.5649	16.0132	5.32019	26.4375	9.27235	2.05349	26.505	0.558344	0.971031	18.2511	5.31457	16.331	408.21	1.62114	2.32658	0.462767	4.10832	0.593851	2.4585	1.21508	74.3108	84.3839	16.2625	7.44584	0.552068	36.314	55.4716	11.32	0.0527547	10.8081	13.4555
TCGA-93-7348-01A-21R-2039-07	Adenocarcinoma	89.9625	17.249	11.3667	4.20928	4.28197	6.58053	6.79454	0.792364	3.38549	2.0471	3.56408	4.03834	0.935828	1.15948	6.13574	107.463	6.1926	19.2957	26.7733	6.89159	26.5266	3.46195	6.50282	20.8305	1.4292	1.35909	25.4942	7.37	8.19173	268.592	3.80002	5.6134	0.811185	6.62404	0.57448	3.81823	0.538191	59.6667	68.122	24.9065	3.48698	0.811074	50.6948	51.6915	13.5411	0.198465	16.1638	15.0743
TCGA-93-8067-01A-11R-2287-07	Adenocarcinoma	60.928	30.4855	13.152	4.39715	0.962054	4.48972	1.36974	0.126077	2.14516	0.438044	2.57818	2.71942	0.691776	1.06637	3.55251	28.2348	5.04182	6.44353	7.55474	3.27069	20.0782	1.3433	2.96134	26.1786	0.871704	0.450006	5.57581	2.03656	4.38468	133.454	0.729739	2.39679	0.177111	1.92288	0.241655	2.41098	0.122659	37.8436	24.8648	11.696	3.37034	0.261824	37.5669	23.7068	3.07169	0.0653355	11.8091	21.5235
TCGA-93-A4JN-01A-11R-A24X-07	Adenocarcinoma	104.797	31.4518	10.6371	4.57439	1.83313	13.1472	1.46901	1.02354	2.68649	2.32249	3.94018	2.67151	0.20698	3.49178	6.81472	95.6686	5.2642	16.0705	26.4174	3.32815	20.8878	4.1975	4.94573	31.3013	0.47077	1.29422	7.10085	11.6311	19.2595	310.662	11.3974	10.1002	0.702503	11.5185	1.64169	5.94175	0.642693	108.171	75.8399	16.8205	7.09925	0.550105	47.7706	49.4554	12.5313	0.110365	21.8677	17.0752
TCGA-93-A4JO-01A-21R-A24X-07	Adenocarcinoma	32.3073	11.2227	7.84154	4.04855	2.80377	7.90592	9.71801	0.48924	1.02305	2.72398	2.39558	0.773353	0.210117	0.910792	5.28956	42.1653	3.37757	17.9566	9.06989	3.216	24.4108	3.19511	2.5763	19.1155	0.492278	0.99785	6.93334	6.60551	10.7277	212.256	2.60286	5.49411	0.356575	5.06253	0.506727	5.1375	0.340823	68.044	48.7167	8.07512	6.84825	0.366738	43.1383	49.6084	6.49682	0.0420141	14.1441	11.2225
TCGA-93-A4JP-01A-11R-A24X-07	Adenocarcinoma	32.8171	15.811	8.10208	7.79352	0.249952	9.85041	1.15237	1.48754	1.00283	0.248799	2.41873	0.291767	0.486384	2.225	6.73562	29.8271	3.44842	7.11922	17.2013	4.86412	20.6996	9.16694	3.12855	10.3031	0.53026	1.79655	3.06766	7.0359	17.0618	110.186	1.6404	3.93399	0.600578	3.8458	1.73776	2.71984	3.37651	35.5049	32.2882	17.7906	7.26321	0.822675	22.0866	104.017	3.2254	0.216123	5.39128	11.9975
TCGA-93-A4JQ-01A-11R-A24X-07	Adenocarcinoma	125.488	27.9568	13.6468	5.18088	7.60458	14.406	4.12595	0.711203	6.15011	3.52314	8.92322	3.62137	0.6932	2.90687	7.91755	198.407	4.89133	25.3699	39.53	6.17024	24.4581	4.12867	5.59156	40.9946	2.22592	5.28302	50.1546	5.98842	13.0792	386.191	3.68722	12.5427	0.949487	8.59787	0.569209	9.42594	0.405369	84.6088	85.4641	29.2637	9.61368	1.21715	63.4638	85.656	12.4664	0.152688	23.7301	24.0159
TCGA-95-7039-01A-11R-1949-07	Adenocarcinoma	80.9512	11.9729	28.1953	3.89306	1.2629	11.8815	0.648264	0.272755	2.52115	0.417052	3.15508	5.12541	0.513193	1.02927	6.86448	59.8291	4.0142	12.0152	12.5843	5.69739	32.6774	2.73198	1.53581	15.1749	0.267104	0.726293	13.4368	2.10817	8.75748	258.995	0.730556	4.80751	0.215937	2.97122	0.491767	2.0014	0.556463	31.292	22.862	13.0588	3.05566	0.472426	67.7072	41.8327	5.34493	0.0650644	17.4476	16.626
TCGA-95-7043-01A-11R-1949-07	Adenocarcinoma	37.2259	6.79754	9.78984	7.815	0.613045	13.5198	0.752339	0.0522405	1.13507	0.168707	2.6719	1.46231	0.745997	0.515837	17.9448	35.0082	2.05742	3.2	5.02676	2.17826	19.9109	4.73363	1.31229	34.2832	0.406227	0.357384	5.67589	4.83332	2.84331	156.33	1.06323	1.20342	0.430945	2.14001	0.147293	0.924453	0.163767	35.2396	68.6269	7.16024	1.54445	0.376395	46.6023	22.9096	3.70539	0.0261696	4.78562	14.0003
TCGA-95-7562-01A-11R-2241-07	Adenocarcinoma	37.2664	14.3712	9.866	3.95688	3.02082	8.42886	1.20278	0.059713	1.80173	0.391974	5.58633	1.19673	0.601749	0.57621	3.33022	44.8552	4.82491	10.5829	17.1553	4.62903	19.0983	1.44516	1.31413	12.3145	0.276298	0.578504	12.8446	2.75385	4.041	104.909	4.12133	2.87102	0.266322	1.51227	0.453548	1.78708	0.0579406	32.9554	27.3323	10.107	4.28332	0.3586	98.0797	21.9451	3.89116	0.0128198	7.25681	14.4397
TCGA-95-7567-01A-11R-2066-07	Adenocarcinoma	55.0048	11.9205	9.67063	5.7666	1.88657	9.67313	0.529575	0.0301614	1.73529	0.915993	4.76474	2.9725	2.46488	0.998339	3.96587	67.782	5.40017	12.7917	19.035	5.96069	20.8823	1.46259	2.67663	12.1271	1.64813	0.361412	5.07835	2.39024	7.89139	176.566	1.09825	2.7792	0.211624	1.91611	0.16661	3.19539	0.0720396	35.5211	26.0048	10.841	5.24099	0.524123	54.0201	42.2239	5.57133	0.0518028	6.10253	10.5094
TCGA-95-7944-01A-11R-2187-07	Adenocarcinoma	20.6982	13.5293	5.63723	6.85584	0.885394	5.63469	1.04342	0.352094	0.911201	1.37909	3.12496	1.49079	0.447977	1.20576	4.06547	44.8651	3.45133	14.5647	8.42915	5.94536	20.0333	1.08353	1.3267	9.30315	0.183282	1.296	1.67365	2.30586	27.0763	143.089	2.11462	8.28616	0.84957	9.46336	0.563733	4.26323	0.0321933	137.205	139.587	18.3358	4.25462	0.307047	214.342	116.973	3.86198	0.0132285	9.93732	20.872
TCGA-95-7947-01A-11R-2187-07	Adenocarcinoma	16.7287	19.3429	10.0204	12.4118	0.918973	11.8495	4.52745	0.162335	1.31149	0.228321	1.6104	0.339335	0.203504	0.423845	4.17602	16.4632	3.13705	5.52205	11.5926	3.75484	21.1592	3.52685	1.56369	10.4987	0.422939	0.28188	2.86015	2.57585	3.86377	66.2184	0.603961	1.34645	0.160363	2.91082	0.445337	6.28171	0.174218	27.812	21.5124	5.90303	3.76367	0.350562	92.9465	22.6876	4.82904	0.18462	4.66296	15.4677
TCGA-95-7948-01A-11R-2187-07	Adenocarcinoma	32.9666	5.75506	17.9285	3.88778	0.306441	13.1876	3.72556	0.256743	0.691973	0.656772	0.760599	0.462318	1.55417	0.765057	4.08896	24.6887	2.40339	3.36673	8.2223	1.57347	25.2064	0.63021	6.23689	5.1418	0.460853	0.387096	6.51372	1.40174	9.72566	61.7354	0.853097	3.20434	0.114605	1.20239	0.203261	1.59078	0.120266	20.8848	13.348	7.0813	2.75033	0.20852	57.541	27.7138	1.95005	0.0399148	4.008	32.3067
TCGA-95-8039-01A-11R-2241-07	Adenocarcinoma	48.2025	17.4726	15.0607	5.65477	1.4781	8.07154	2.76366	0.111524	1.70609	1.4324	2.65143	0.39287	0.0775926	1.02687	4.43397	40.3219	6.20807	8.21107	11.5229	9.55627	20.6149	4.77571	1.89449	13.4438	0.433466	1.98234	7.28072	4.41657	9.6496	180.256	1.18458	3.53574	0.300623	2.75049	0.657636	2.73258	0.340289	67.2974	45.695	14.4998	5.00741	0.359096	24.0347	44.3134	8.68898	0.0938568	6.81659	21.6109
TCGA-95-8494-01A-11R-2326-07	Adenocarcinoma	33.3492	9.06533	9.62718	5.06162	1.21301	7.57418	0.676813	0.0619901	0.903519	1.53454	1.08053	1.16737	0.202527	0.892263	2.38895	26.8123	4.45808	5.20762	3.83459	2.10554	13.3622	4.03008	1.01028	4.73129	0.194638	1.8096	2.62505	0.740304	5.13737	113.249	0.361784	4.16994	0.131496	1.69234	0.599255	6.44087	0.0555232	24.2063	12.8521	17.35	5.50222	0.31683	136.301	44.5382	2.87551	0.0133087	6.28132	24.9559
TCGA-95-A4VK-01A-11R-A262-07	Adenocarcinoma	64.611	15.6141	12.7247	5.62388	0.665125	8.88414	2.56962	0.336315	1.72074	1.02022	2.11608	0.806275	0.0741983	1.64812	5.45469	63.0199	6.60424	6.2408	8.66584	3.69757	25.2793	1.64977	2.80822	21.9749	0.600438	0.542649	4.17854	3.5851	5.37656	209.816	0.945155	4.04729	0.249078	2.97348	0.590104	8.04484	0.32255	32.4787	29.1403	12.0967	3.18242	0.337893	33.1749	29.005	4.79318	0.0138473	12.2094	14.2002
TCGA-95-A4VN-01A-11R-A262-07	Adenocarcinoma	43.0627	12.5986	10.1027	5.09407	2.07178	10.4933	1.62591	0.142555	2.36559	1.62281	2.29933	4.1195	0.602673	1.35832	5.34441	23.5086	5.14042	9.6968	5.43606	5.05616	20.3411	4.56978	1.29095	10.7702	0.30576	0.898385	1.54675	2.85569	7.73031	126.155	0.799192	7.59406	0.261202	2.06139	0.506011	4.65724	0.0977576	44.2629	28.1895	12.4495	6.22144	0.403763	47.5339	40.8922	4.263	0.0401693	14.9557	17.6234
TCGA-95-A4VP-01A-21R-A262-07	Adenocarcinoma	92.8252	11.6837	6.20074	3.21156	1.40911	5.09406	3.7693	1.21102	1.07174	2.00384	3.49448	10.3695	0.304522	1.98426	7.85958	49.7564	3.53035	13.2098	7.88089	2.39105	19.9657	3.23826	3.08154	32.1088	1.31929	0.972157	3.99813	4.92196	3.91875	348.503	0.971567	5.29434	0.245108	10.4754	0.783359	4.20641	0.409277	62.9519	48.2447	12.0475	4.08161	0.421453	17.633	61.9969	9.9001	0.0541253	22.7631	12.7009
TCGA-97-7546-01A-11R-2039-07	Adenocarcinoma	49.118	10.6878	12.3324	5.40931	0.352916	10.5244	0.802138	0.384386	1.17571	0.17122	1.89642	5.70942	0.384248	0.423486	6.07437	139.263	6.74191	12.719	28.6921	8.16342	16.2307	7.95472	2.03823	22.5194	0.78367	0.95408	15.9456	11.7476	15.4135	255.931	2.73886	1.90792	0.85959	5.79879	0.640661	0.570152	3.71196	67.58	63.3588	20.5568	5.00922	0.389906	40.7745	66.8841	9.93096	0.185916	6.23741	10.2601
TCGA-97-7547-01A-11R-2039-07	Adenocarcinoma	42.7438	13.4669	22.8645	6.37655	0.400268	6.94301	12.4119	0.207089	0.851182	0.57069	1.50762	0.226028	0.21642	0.406366	6.14829	62.5115	6.62905	8.38091	14.8721	7.29717	36.2346	4.07411	1.81643	30.6881	0.34425	0.829501	9.05438	4.29737	4.14648	179.88	1.47952	3.01505	0.460811	6.38288	0.711792	0.905831	0.822317	36.7644	36.275	10.7795	7.15253	0.315567	52.175	45.3988	9.60043	0.013832	7.37845	19.3681
TCGA-97-7552-01A-11R-2039-07	Adenocarcinoma	55.9959	17.9478	11.1172	10.5252	0.401309	6.43965	23.3004	0.293764	0.832547	0.440064	1.09177	0.458506	0.612269	0.707516	5.93227	43.4737	5.66294	7.36201	14.9156	11.5591	21.3394	6.15846	1.72674	15.142	0.523054	0.848074	5.05085	5.17245	10.7581	119.399	2.07181	1.8824	0.391462	2.91286	0.522022	0.973833	1.62514	61.0441	53.1795	14.5105	7.61449	0.458521	24.3477	37.7653	6.29165	0.0259693	5.34017	8.9953
TCGA-97-7553-01A-21R-2039-07	Adenocarcinoma	25.1762	17.1734	8.35709	13.2755	1.07674	11.1993	4.68499	0.299678	0.979521	0.913687	1.65513	1.01264	0.478445	1.26526	6.03935	23.1391	4.91309	11.304	16.1067	5.61268	18.8115	11.0354	1.74321	20.331	0.509104	0.821605	2.64664	5.84594	13.9964	97.5301	3.57563	7.69873	0.472927	5.20436	0.556302	2.13544	1.38422	72.7663	53.9187	11.8414	7.36987	0.538665	54.4904	67.429	6.53077	0.156649	9.52899	20.5831
TCGA-97-7554-01A-11R-2039-07	Adenocarcinoma	82.5496	27.1567	13.7733	10.9366	6.56196	9.20782	1.15498	0.223873	5.73849	0.805607	7.3917	2.15829	1.22311	1.68962	6.65181	104.918	10.2585	36.587	33.1168	10.5748	23.7746	5.38524	2.5167	17.456	0.750351	1.99767	61.4498	8.81344	10.073	369.227	4.48883	4.4747	0.629437	5.35557	0.364163	4.8806	0.814284	56.5616	51.8972	19.9164	9.93197	0.847154	66.6756	51.71	16.2046	0.181162	13.2359	17.8247
TCGA-97-7937-01A-11R-2170-07	Adenocarcinoma	34.2115	10.8984	15.2511	5.90591	1.60951	7.59151	0.596286	0.0459497	1.73541	1.48052	1.53605	0.713368	0.346337	0.388408	1.87167	76.7586	4.74119	15.0958	33.1936	1.78551	22.5838	0.754163	1.44634	28.4437	0.513817	0.500224	14.8687	4.79355	7.05805	171.29	1.26506	1.74384	0.383133	1.42485	0.0777339	2.30429	0.192062	22.2132	14.4531	6.54721	2.48405	0.337006	68.5923	31.7441	4.63499	0.0690548	4.32812	10.4529
TCGA-97-7938-01A-11R-2170-07	Adenocarcinoma	63.1371	14.1099	17.9375	7.82482	0.829718	10.215	1.22083	0.224551	1.28236	0.202963	2.29178	4.91554	0.45169	0.397745	3.2979	68.8752	5.4158	6.77149	14.346	8.19624	23.9433	9.58416	2.02251	17.7148	0.883521	0.654276	10.8998	6.4049	9.84031	178.624	2.23439	2.29385	0.516457	2.3684	0.498381	0.804718	1.26901	37.8547	36.2222	14.5044	3.36342	0.355233	46.7235	39.6979	7.15479	0.0688701	7.06532	15.8473
TCGA-97-7941-01A-11R-2187-07	Adenocarcinoma	60.3047	25.2398	7.33775	5.88046	0.424563	4.49005	12.1284	0.281738	1.17931	2.79779	4.10279	0.273373	0.30628	1.71436	7.55806	91.331	4.83907	14.3831	13.1909	3.98875	30.8997	4.0532	2.34607	10.0476	0.50244	1.6341	10.0233	3.76142	10.0805	356.294	2.34185	3.8054	0.400576	4.41263	1.08516	1.89119	0.874012	61.2939	36.2777	12.4927	4.37952	0.417361	25.3878	52.5182	9.0303	0.0529256	10.9435	12.512
TCGA-97-8171-01A-11R-2287-07	Adenocarcinoma	22.8071	8.27102	3.82338	3.09134	0.275791	5.00181	0.68048	0.0186445	0.522836	0.201277	0.969176	0.844684	0.333307	0.313089	1.77923	14.6859	3.34629	3.27938	2.47844	2.37911	18.204	9.27298	0.582209	1.84314	0.47808	0.091503	2.30095	3.56253	2.58529	56.969	0.285632	5.72178	0.0674369	0.521004	0.112647	1.05072	0.0633189	10.6672	4.98665	4.13849	1.00618	0.113953	22.8057	18.9456	1.83076	0.0140098	12.948	9.17556
TCGA-97-8172-01A-11R-2287-07	Adenocarcinoma	82.8774	15.1488	10.2767	5.11389	0.516411	6.5647	2.6621	1.37613	1.87081	0.889675	3.17078	0.64393	0.374839	1.34181	9.09219	98.4495	6.16879	12.8296	25.4596	7.15035	31.6767	5.32557	4.79905	18.3074	0.876066	1.48343	14.572	10.3608	11.4684	315.975	2.55505	4.57608	0.784154	3.23023	1.30575	1.38042	3.74942	79.0602	85.2833	20.4157	8.08744	0.600275	28.455	45.7951	13.1087	0.0832791	10.8901	10.2717
TCGA-97-8174-01A-11R-2287-07	Adenocarcinoma	39.2442	11.3844	10.2797	5.99254	0.378653	5.73634	1.11344	0.369553	4.87772	0.573851	6.45709	0.760733	0.365817	2.98978	12.9842	54.7709	4.42747	12.8724	16.1898	6.82631	18.0208	5.76616	4.83365	15.1347	0.663826	2.89546	8.0048	6.03835	12.1616	450.014	2.54558	4.6243	0.847642	4.82081	0.522798	2.67966	1.72363	74.5476	66.5487	22.0158	4.4582	0.827683	26.1533	47.3029	5.84945	0.0270916	20.8036	11.5664
TCGA-97-8175-01A-11R-2287-07	Adenocarcinoma	21.7558	23.407	15.2902	6.56952	1.01424	10.857	6.99554	0.0795232	0.722251	0.396227	0.824094	0.57365	0.0882293	0.363442	2.3398	13.8625	6.28436	7.953	4.45265	6.37042	20.0005	2.61753	0.875577	62.1911	0.981231	0.536144	3.16179	1.47729	9.08153	78.1006	0.588545	8.53855	0.158114	1.48678	0.405727	3.22946	0.0600155	33.6584	24.8211	26.3478	2.98544	0.221284	69.8015	32.5007	1.87328	0.0398367	7.08341	33.5969
TCGA-97-8176-01A-11R-2403-07	Adenocarcinoma	32.8092	12.7661	8.69601	5.01854	1.2538	8.66391	3.69953	0.18503	1.90567	1.04874	1.6347	1.02717	0.0908181	2.07474	4.94666	17.7188	4.29981	8.9615	6.54392	2.6551	23.3692	2.18014	1.04919	19.4379	0.842562	0.60539	2.21637	1.62247	2.47341	141.741	1.15811	7.10396	0.196246	3.27226	0.489756	5.8038	0.069053	35.0904	38.0591	10.2305	3.39876	0.252182	55.1476	22.7943	5.77503	0.0397242	13.6546	22.752
TCGA-97-8177-01A-11R-2287-07	Adenocarcinoma	110.353	11.8183	7.67547	4.63378	1.15786	8.7078	1.81333	0.27068	1.41908	1.26269	2.06781	1.46298	0.417359	1.12861	5.17313	122.375	3.52873	23.0453	21.5894	5.13344	20.8308	3.36838	3.27383	17.3853	0.954747	1.23539	28.1515	3.40861	9.64886	382.067	4.31527	4.26899	0.513597	5.89326	1.08312	2.92473	1.14531	66.1614	66.1173	15.1912	6.1554	0.473619	38.8515	48.9012	11.4693	0.0533491	10.4036	15.2794
TCGA-97-8179-01A-11R-2287-07	Adenocarcinoma	103.557	12.8053	8.48237	4.86798	0.363443	12.7769	1.9502	0.459552	1.31122	0.226707	4.16151	0.349342	0.826595	1.7067	5.45483	65.4326	5.52268	16.2381	16.6177	3.09474	20.5552	3.64058	2.78861	20.5321	0.424577	0.682094	15.9376	7.46354	9.33756	291.539	0.642507	3.00588	0.22867	2.05074	0.571803	4.04694	1.33128	55.1582	87.653	20.7655	2.65619	0.710829	43.553	49.1787	3.83419	0.0547034	8.4574	11.3709
TCGA-97-8547-01A-11R-2403-07	Adenocarcinoma	131.799	31.1545	14.3675	5.43626	7.6868	6.01325	2.3345	2.08327	7.40717	4.80143	9.74979	1.35529	0.532797	2.30108	6.12783	313.979	4.38671	30.7689	69.4903	5.87513	24.5345	2.96831	4.31087	25.6457	1.1584	1.77119	73.4496	4.40886	13.1974	319.683	3.30332	8.99627	1.13189	6.8185	0.86433	8.71562	0.467153	64.3522	66.3774	31.9556	5.51329	1.33551	55.4735	72.7724	9.91287	0.161244	23.7769	28.9801
TCGA-97-8552-01A-11R-2403-07	Adenocarcinoma	61.618	12.265	8.28372	4.16556	0.376041	6.13024	3.57708	0.440341	0.62567	0.623271	1.42345	0.153768	0.22226	0.592721	4.5159	48.6974	2.98196	7.75656	13.1918	3.9522	16.5989	4.70469	2.79734	8.40123	0.752685	0.737242	10.8295	5.83753	9.59364	145.192	2.60446	23.8289	0.359504	2.0515	0.855738	1.85755	1.37093	31.7603	26.8078	8.7123	5.30021	0.295049	26.9043	46.6376	3.14056	0.122801	3.5098	12.6924
TCGA-97-A4LX-01A-11R-A24X-07	Adenocarcinoma	70.5688	19.0874	7.74613	5.71406	8.82931	10.061	4.43092	0.40786	4.05227	1.43332	7.158	1.7119	1.01672	1.9908	8.95942	118.936	5.46084	16.6727	21.8285	5.26502	20.1457	6.08556	2.80565	14.7267	0.666677	1.37665	10.0837	6.5513	11.4765	339.106	2.22847	11.9538	0.567133	5.30167	0.278564	3.91774	0.226996	86.9432	80.6487	17.1688	6.55745	0.917281	52.0066	40.2819	18.9718	0.146574	18.513	20.5014
TCGA-97-A4M0-01A-11R-A24X-07	Adenocarcinoma	12.6817	10.369	11.1433	3.30264	0.632983	7.51922	2.84945	0.201159	0.340967	2.93092	1.44883	0.175507	0.0647947	1.02133	2.75746	24.8148	4.36646	2.77074	3.3238	3.142	27.0977	2.3534	2.11669	7.79618	0.412506	0.758789	3.23949	2.55024	11.1676	106.883	0.511593	2.28483	0.175805	1.50009	0.37566	1.47492	0.41085	58.5633	33.5317	3.02135	4.06771	0.155386	25.5137	26.3095	5.54618	0.0137413	2.39817	16.6855
TCGA-97-A4M1-01A-11R-A24X-07	Adenocarcinoma	70.3142	10.4818	7.96068	3.90167	0.132459	5.7703	1.2682	0.886519	0.422082	0.713877	1.30515	0.0631918	0.398045	1.26719	5.85234	44.2132	2.54026	9.96748	9.96331	2.34888	20.9036	5.14681	2.77391	6.71087	0.707839	0.93489	6.11252	6.45435	7.33861	147.068	1.79733	4.77597	0.419354	1.57135	0.952215	1.55051	1.61414	31.2282	23.2308	10.5169	4.30307	0.499246	13.5988	84.3677	2.45402	0.0538299	5.94308	9.69521
TCGA-97-A4M2-01A-12R-A24X-07	Adenocarcinoma	37.8426	11.1062	6.29836	5.51367	0.44149	8.02496	1.66503	0.942999	0.565367	1.16576	1.72613	0.12663	0.268359	2.10747	6.17633	26.8355	2.57056	4.60782	7.77854	4.007	20.1927	5.66053	3.1105	9.9158	0.363612	1.03753	1.62183	5.02944	11.0939	107.097	1.16679	5.85168	0.446176	2.32179	0.719095	2.32552	1.0141	55.0272	45.1508	9.16521	6.91712	0.50497	18.1474	59.0213	3.39164	0.0963126	7.27684	12.6832
TCGA-97-A4M3-01A-11R-A24X-07	Adenocarcinoma	59.5761	11.6259	13.2851	4.69995	0.38758	9.20376	0.264111	0.369856	1.30011	0.508194	2.29997	4.43008	0.559782	1.69837	5.13604	84.9003	4.48391	8.33583	13.6861	2.97551	16.751	1.61788	1.65495	18.0157	0.604817	0.699823	10.3566	3.41269	4.98853	324.023	0.902311	3.89378	0.222253	1.63886	0.301537	1.73967	0.954568	56.5129	120.079	12.6643	2.65991	0.398561	22.5245	37.5963	3.76498	0.0535741	12.0228	15.7707
TCGA-97-A4M5-01A-11R-A24X-07	Adenocarcinoma	66.8038	14.5858	7.49786	5.72303	1.128	6.80331	3.71689	0.992933	2.36708	2.63858	4.228	0.518202	0.361053	3.83021	7.76636	56.5157	6.13114	12.1678	13.428	3.98818	25.2801	4.26076	3.57926	14.095	0.714684	1.52789	14.28	4.72956	9.9406	293.561	1.97923	6.06165	0.5091	3.36805	1.08784	6.52021	0.908453	39.4764	32.1402	17.1141	6.60209	0.728899	26.0464	64.6668	10.1419	0.185698	19.2438	20.0456
TCGA-97-A4M6-01A-11R-A24X-07	Adenocarcinoma	96.2347	23.7537	16.2797	4.92216	1.12173	8.83897	14.3743	0.432693	1.39994	1.80276	3.77864	0.841109	0.166673	1.26585	7.19798	102.857	4.40821	8.7059	15.6144	10.2154	25.5195	2.89526	2.93448	16.1734	0.681131	1.12248	14.8769	8.87745	12.0981	361.408	2.55922	3.89786	0.44667	5.53828	0.636047	3.3919	1.61747	62.4494	60.4328	14.9222	5.68543	0.590488	17.6438	42.5848	10.6537	0.0536301	8.07782	15.111
TCGA-97-A4M7-01A-11R-A24X-07	Adenocarcinoma	65.335	17.9376	8.1841	3.86986	1.43053	6.13595	3.57463	0.333009	1.89162	1.76782	2.60766	2.17357	0.364405	1.67667	6.83707	65.8861	4.46561	8.00658	11.1981	3.04607	22.6547	6.85753	2.30958	33.7359	1.36497	0.846677	4.48225	10.3262	8.6594	301.469	9.00616	4.17136	0.477626	9.10687	0.65045	3.70716	0.586323	95.2018	93.715	17.8693	3.91322	0.533137	24.179	39.4681	10.7484	0.0822669	12.0894	19.2133
TCGA-99-7458-01A-11R-2039-07	Adenocarcinoma	44.317	14.2466	16.3356	7.6987	2.30077	9.48572	2.52859	0.239977	2.76817	0.7184	3.58025	0.579542	0.566853	1.07328	5.75734	61.3599	7.34184	15.3932	18.8247	9.41224	19.2019	6.94575	1.8873	15.0596	0.750545	0.951717	17.3822	5.05379	12.269	238.633	3.31134	2.63393	0.485601	3.41839	0.28998	2.33747	1.62533	57.347	51.1185	28.1468	5.43887	0.813511	51.9899	52.381	10.9727	0.0801433	9.09146	13.5339
TCGA-99-8025-01A-11R-2241-07	Adenocarcinoma	103.077	14.4042	11.9405	4.61384	2.78774	9.76408	1.76198	0.233064	2.40758	1.42183	3.55944	3.74859	2.15205	1.72794	6.08275	72.0941	4.32213	12.7442	18.6511	5.11915	17.9171	1.90636	2.59528	23.5182	0.69427	1.02761	24.6854	2.62311	8.49375	273.617	1.74518	3.66847	0.327103	2.86709	0.684739	4.087	0.429779	29.1754	23.8263	15.0354	3.5599	0.604933	60.3905	46.0572	4.33024	0.0549421	10.412	18.954
TCGA-99-8028-01A-11R-2241-07	Adenocarcinoma	84.7976	12.8805	9.30226	4.4264	3.9638	6.77357	3.07516	0.448092	4.17704	1.10035	5.73658	7.20332	0.342971	1.61056	8.4199	94.7297	3.90461	22.3289	20.8391	6.16108	13.1185	2.84094	3.44317	33.2678	0.502945	1.64687	14.3456	4.82654	8.95906	470.576	3.64858	7.11943	0.614851	5.79085	0.696928	4.40983	0.783486	122.93	97.8237	17.3368	5.19656	0.613739	42.1531	55.6806	9.1088	0.0266696	28.1291	14.2585
TCGA-99-8032-01A-11R-2241-07	Adenocarcinoma	136.054	15.4112	6.91124	5.55912	3.05197	7.79111	3.0113	1.08974	3.10194	1.21665	3.39394	2.87609	1.18759	2.12466	6.83909	88.6432	3.87211	33.3898	28.2018	3.99602	16.555	1.51306	3.81882	30.0873	1.02598	1.2074	18.1675	4.46044	5.86434	357.326	2.23403	3.8967	0.565304	7.34554	0.296282	3.70849	0.370088	62.7918	47.2118	19.5868	3.88653	0.779748	43.9764	46.454	14.9624	0.0818849	16.7658	19.7837
TCGA-99-8033-01A-11R-2241-07	Adenocarcinoma	61.6533	12.3408	10.2308	6.11396	2.67073	9.52346	1.87455	0.160063	2.48576	0.855754	2.86799	2.5818	0.813136	0.887042	5.43732	44.7399	3.10508	14.9832	8.55659	5.70445	13.0576	1.18276	1.62229	8.30393	0.296252	1.5099	6.57825	2.03661	6.26888	178.256	1.71803	4.61039	0.290779	3.78713	0.475249	5.27779	0.0716826	95.2014	156.824	11.4468	2.43797	0.589017	82.4813	71.942	6.295	0.109965	6.31023	20.1811
TCGA-99-AA5R-01A-11R-A39D-07	Adenocarcinoma	135.426	13.0028	6.83503	4.92004	1.1447	7.70074	1.93757	1.41627	0.955472	0.732824	2.54051	0.645388	0.286238	2.16922	8.45502	51.1589	3.38195	9.58844	12.9648	5.64727	14.5567	9.51565	4.50158	11.6875	0.742415	1.41245	8.63619	6.32609	9.32017	182.111	1.6853	9.83788	0.474024	4.90638	1.47648	2.54027	2.7084	48.7574	47.5477	22.5412	7.35859	1.15359	19.0804	139.946	4.51785	0.0278225	11.8753	7.94169
TCGA-J2-8192-01A-11R-2241-07	Adenocarcinoma	128.116	36.3527	18.0404	9.12694	5.48486	10.8156	3.27254	1.1512	9.39166	2.17409	12.3363	2.53409	0.744608	1.86029	8.19218	224.606	8.75087	29.4555	74.8508	11.3853	26.6001	4.49618	4.58437	50.2952	1.95456	1.54914	57.8678	5.04639	20.7547	389.202	8.33579	7.93472	1.27425	6.60567	0.538479	8.95117	2.62418	77.5666	81.222	54.7838	5.90763	1.14314	77.602	60.6988	27.2903	0.125569	22.2323	20.9826
TCGA-J2-8194-01A-11R-2241-07	Adenocarcinoma	41.7217	8.29438	12.0974	6.10478	3.94403	10.2079	1.52403	0.123686	4.3619	0.953749	3.20732	4.66837	0.424011	1.63359	7.41991	35.7462	6.76111	12.6833	16.8352	5.94891	17.676	3.63603	1.86862	33.9458	1.17527	0.859289	3.81867	4.91456	6.4502	225.413	1.85562	4.10139	0.383459	4.61899	0.373644	3.38776	0.304652	85.5952	57.0571	15.031	3.80592	0.505723	43.5326	27.9991	11.8197	0.0132771	20.0786	16.3032
TCGA-J2-A4AD-01A-11R-A24H-07	Adenocarcinoma	66.8272	12.8993	12.6788	10.3712	1.73533	24.7546	5.6312	0.577479	1.67663	1.04218	1.78756	0.549344	1.13071	1.04326	3.40753	93.3581	4.0336	11.9303	17.1709	3.18687	20.7234	1.15338	7.62585	15.5081	0.554048	0.787147	16.3247	6.9262	5.81097	198.498	2.94393	7.41042	0.363559	2.73802	0.560443	5.56327	1.01207	23.352	20.1728	16.4373	3.75552	0.99777	39.888	31.8221	6.03981	0.068335	5.56894	17.8159
TCGA-J2-A4AE-01A-21R-A24H-07	Adenocarcinoma	18.7899	7.05635	9.81031	3.58128	0.181593	7.82591	2.22408	0.585486	0.239459	5.43709	0.700808	2.66026	0.0608352	0.787543	2.74253	21.1919	2.30284	2.70575	5.7078	2.98808	16.1875	2.76519	1.37613	9.01275	0.513419	0.387618	3.34569	4.47462	6.44562	83.4696	0.926733	1.7403	0.22651	2.25863	0.844415	3.04655	0.735157	25.5939	23.9186	6.34153	2.07394	0.202711	22.2094	24.6822	1.42041	0.0425753	1.443	7.41093
TCGA-J2-A4AG-01A-11R-A24H-07	Adenocarcinoma	30.9582	8.50797	16.9952	6.17394	1.9176	11.3683	4.11667	0.596186	1.9631	1.92079	3.34461	6.50877	0.404285	0.926973	5.28881	52.6249	4.89884	12.252	11.2402	9.84922	20.5701	2.50813	2.19484	58.3179	0.532363	0.751985	10.99	4.7005	12.066	205.395	2.87431	3.36388	0.522244	5.33913	0.357497	1.66948	0.782249	54.6636	49.4863	9.40263	3.03754	0.363512	32.6937	47.1861	17.3423	0.0538928	15.1715	12.7218
TCGA-L4-A4E5-01A-11R-A24X-07	Adenocarcinoma	37.4466	20.9174	7.34685	3.4216	1.72321	9.32181	1.54603	0.452632	1.7022	1.01246	2.78165	1.62352	0.703944	1.44926	3.12781	40.1634	2.09166	8.0452	10.6302	3.26926	15.6268	1.45816	1.56857	5.96211	0.437209	0.399814	6.03659	4.4068	3.0534	107.346	0.820217	5.2911	0.224555	2.08265	0.154692	4.69014	0.0716639	27.5104	19.1774	7.83425	7.20042	0.329872	76.9216	24.5202	3.70785	0.0549681	7.86226	11.1468
TCGA-L4-A4E6-01A-11R-A24H-07	Adenocarcinoma	19.0113	14.247	7.05381	6.16075	0.385375	10.4707	0.776272	1.12296	0.857614	0.412802	2.24636	0.930657	0.234391	1.82726	6.70261	38.8349	2.38137	7.87714	8.92939	5.15927	15.9376	8.0426	2.33403	29.9668	0.346404	1.26658	3.62845	3.89344	11.3689	141.262	1.30449	5.14218	0.610543	4.32439	0.542781	1.96275	1.0561	58.7544	38.8905	10.4976	7.91729	0.616032	22.7977	79.1093	6.27921	0.189014	8.50295	16.668
TCGA-L9-A443-01A-12R-A24H-07	Adenocarcinoma	86.2402	9.19605	14.8824	3.91296	1.97778	11.163	2.5065	0.355696	3.21601	1.30774	6.63428	1.96687	0.331965	1.17361	5.32009	119.55	4.0903	8.97524	15.4165	6.4191	20.5925	2.88042	3.39483	29.5013	1.07613	1.04984	29.2431	5.10863	9.43587	463.54	1.76983	4.74681	0.348982	4.23124	0.661248	7.63898	0.671895	50.2394	35.8099	18.1308	3.16717	0.622686	25.8302	49.3512	4.87672	0.0959451	8.60112	12.2652
TCGA-L9-A444-01A-21R-A24H-07	Adenocarcinoma	41.8188	10.1144	6.46155	3.62129	1.73248	9.99059	2.06077	0.176226	2.05705	0.655411	5.34723	2.07647	0.311471	0.794597	6.66785	67.2099	4.34193	7.76137	12.432	8.70166	14.1256	3.77837	2.20495	11.1871	0.453007	0.379013	5.37903	7.57563	7.36527	192.838	0.967138	2.96042	0.235693	2.79148	0.0764419	6.27392	0.278583	52.4442	44.813	10.986	5.82702	0.536176	27.8897	27.1879	7.49038	0	9.36772	10.5741
TCGA-L9-A50W-01A-12R-A39D-07	Adenocarcinoma	37.0142	13.7113	8.73992	3.45195	0.501517	5.07502	2.18963	0.136854	0.892918	0.293282	2.18413	0.590666	0.113759	1.23611	3.66209	55.9489	4.047	14.6424	4.87095	3.34209	26.0194	8.76615	5.30834	15.4671	0.745585	0.299385	6.94447	2.72108	11.6332	218.083	2.64647	3.13707	0.144549	3.48069	0.341409	4.10321	0.599705	38.1875	42.9529	9.00366	3.21523	0.271133	41.9335	26.0309	3.06002	0.0132689	5.47722	14.9595
TCGA-L9-A5IP-01A-21R-A39D-07	Adenocarcinoma	45.84	17.4908	7.95141	7.81234	3.93619	19.1841	1.65631	0.0354565	1.60513	0.598693	2.92762	6.12764	0.745207	1.12391	4.22583	20.1635	2.2595	4.84023	6.18222	1.48367	14.3016	1.13798	0.907899	4.71644	0.328122	0.609044	4.0617	1.23615	2.87464	118.584	0.531382	7.39256	0.381362	2.56223	0.107111	10.9646	0.0509445	30.9578	176.791	11.3903	3.36935	0.348843	68.8447	34.3067	2.98704	0.0399639	9.31972	15.4944
TCGA-L9-A743-01A-43R-A39D-07	Adenocarcinoma	48.9463	14.8918	12.1973	5.56379	3.19657	8.27634	4.26531	0.703705	2.87526	1.6175	3.9038	6.72598	0.126246	1.62356	6.66058	56.0418	4.1813	16.4294	12.5172	7.70237	18.0378	3.90142	2.87059	37.4765	0.522077	1.39894	8.1738	7.6043	16.3343	188.855	2.20717	6.58721	0.483282	6.32729	0.452077	4.57978	0.269936	77.4791	57.9143	14.2075	3.69523	0.475375	46.601	48.9263	9.56769	0.0669336	19.0865	16.8505
TCGA-L9-A7SV-01A-11R-A39D-07	Adenocarcinoma	27.8436	7.76438	6.10322	3.44512	0.248653	6.03022	0.427159	0.0613842	0.473303	0.705806	1.47113	0.559797	0.185555	0.342115	3.96766	21.065	4.798	2.60669	3.6584	1.87671	12.3555	3.36416	0.613387	3.99516	0.950411	0.143256	1.56139	13.5809	3.15346	78.3073	3.82031	1.5597	0.11326	0.800201	0.0570575	7.8288	0.133222	8.14473	5.97243	4.95645	3.02241	0.191457	29.0592	12.9677	1.36778	0.0141924	5.24455	12.4763
TCGA-L9-A8F4-01A-11R-A39D-07	Adenocarcinoma	70.6743	18.6372	6.45146	5.28576	1.42621	9.24079	1.52933	0.30414	1.44358	0.49759	2.89836	0.722679	0.213477	0.883904	5.24331	85.4453	4.50441	12.7273	12.9163	3.02308	11.9902	1.80898	2.62334	10.5852	0.906683	0.631894	3.62397	5.02237	10.9086	275.754	1.51987	8.4826	0.262703	4.75207	0.219411	3.48137	0.142304	50.7432	40.3964	10.0733	6.72296	0.576538	34.2287	28.3162	12.5212	0.0818635	11.2847	15.5686
TCGA-MN-A4N1-01A-11R-A24X-07	Adenocarcinoma	66.4975	17.4154	11.8905	3.75872	1.38293	6.60496	4.12519	0.31193	1.41812	3.14246	2.41741	0.952418	0.302839	1.31968	4.02197	74.5031	2.46452	8.73259	9.56347	3.53387	20.8163	1.2373	8.57536	19.2504	0.40996	1.0036	7.83457	6.62438	4.43096	222.121	1.05739	11.0367	0.168944	2.80388	0.371617	4.77957	0.137727	21.5911	14.5766	5.38763	2.44929	0.269827	51.1659	28.6574	4.26496	0.0264101	7.07407	21.4223
TCGA-MN-A4N4-01A-12R-A24X-07	Adenocarcinoma	162.353	26.2864	12.1322	5.90264	5.18427	15.3303	2.53542	0.433183	4.16994	1.251	6.41335	2.97495	1.02131	3.95689	6.9995	198.564	5.49314	32.0292	33.9252	3.84569	30.8584	1.88793	4.16499	15.1789	0.599247	2.03232	33.8484	2.67348	6.47546	631.391	2.83578	14.7547	0.588299	13.4132	0.550426	10.997	0.363993	66.1167	55.3889	17.8613	4.5099	0.905375	83.3229	76.8809	13.1214	0.228186	19.1072	26.8903
TCGA-MN-A4N5-01A-11R-A24X-07	Adenocarcinoma	26.8762	10.9027	9.14193	5.42603	0.648739	10.7779	1.0289	0.203881	0.983972	2.58351	1.52365	0.928474	0.154693	3.05012	4.05409	17.9237	3.46862	6.81702	6.00979	3.94981	22.7028	2.20549	2.3844	12.2445	0.359882	1.90822	2.87864	7.10022	5.09256	106.59	0.555279	5.74918	0.13455	1.85144	0.240889	4.422	0.160969	52.263	36.4454	7.36328	3.12967	0.318784	23.8163	42.4999	2.53987	0.0136178	10.1264	25.3924
TCGA-MP-A4SV-01A-11R-A24X-07	Adenocarcinoma	38.7273	19.2634	13.1278	5.29335	2.18021	12.629	2.03929	0.35137	1.89231	1.89405	5.08164	2.68574	0.470585	1.11309	4.17132	53.6179	6.25124	9.61264	16.3712	7.07666	18.0079	2.30517	1.87104	16.0167	0.588291	0.462051	5.24157	3.72952	6.41598	137.456	1.48226	3.9424	0.279879	2.66166	0.234638	3.69297	0.236726	51.4194	38.7763	12.3887	6.90795	0.548598	44.9914	36.4703	5.48277	0.0416882	8.56195	12.7756
TCGA-MP-A4SW-01A-21R-A24X-07	Adenocarcinoma	46.2786	13.731	9.46663	3.43599	1.88073	8.68002	3.63428	0.229942	1.23474	1.45271	1.80562	1.56284	0.307881	1.11952	3.38247	49.921	5.73195	3.59146	8.21081	3.71727	26.9806	3.98309	1.71953	7.77373	0.410286	0.474735	7.11367	2.76514	5.25152	178.71	2.32243	3.18628	0.250624	2.33014	1.155	5.46839	0.136629	30.032	26.3402	7.5466	5.09483	0.34143	30.7213	25.9119	5.96865	0.0542061	6.95121	14.5994
TCGA-MP-A4SY-01A-21R-A24X-07	Adenocarcinoma	97.63	33.9391	16.0361	4.93094	3.34206	9.94132	2.76683	0.924856	6.81285	1.76832	9.32935	1.66315	0.712059	1.94761	6.88474	197.371	4.99074	21.075	40.3145	5.75017	24.7935	2.12322	4.26771	30.5701	1.06115	1.36069	29.975	3.44469	11.3114	332.085	3.15328	8.82502	0.805593	4.18062	0.272577	4.45116	0.438432	54.8442	60.4237	31.0717	5.03028	0.809723	61.1388	66.8521	9.85265	0.1356	14.5594	30.3901
TCGA-MP-A4T4-01A-11R-A262-07	Adenocarcinoma	86.7427	17.5609	10.8071	4.19983	2.57189	9.01704	2.35609	0.525379	2.54791	1.25293	5.25684	2.0331	0.503346	1.2641	5.50952	146.884	4.28092	17.0696	26.3571	5.09123	20.2646	2.55997	3.67193	12.6253	0.512515	1.64283	9.0152	6.03724	15.7112	277.681	1.93019	9.04679	0.441092	4.34999	0.282156	4.4157	0.150154	68.9014	56.7969	19.9905	5.98454	0.72026	80.7797	61.1334	15.6349	0.0404901	9.88281	13.3727
TCGA-MP-A4T6-01A-32R-A262-07	Adenocarcinoma	15.2869	6.365	12.4835	2.86965	0.394749	5.90698	2.67236	0.0821868	0.349024	0.358646	0.872706	0.215615	0.0342591	0.529064	3.1436	20.9186	5.55885	4.24265	5.38936	2.80788	34.1552	3.04768	5.01611	9.38278	0.488407	0.28472	0.902089	14.0986	3.75951	72.4488	0.412184	3.03149	0.0754674	0.732133	0.140205	2.18355	0.141452	32.1279	13.4476	2.00295	2.54095	0.106661	27.7072	11.3835	1.69603	0.0290619	4.73016	12.7587
TCGA-MP-A4T7-01A-11R-A24X-07	Adenocarcinoma	19.3096	9.41438	7.54932	5.66074	0.354802	7.36419	1.6395	0.233686	0.849721	1.07403	1.64196	0.908549	0.227236	1.3211	3.6867	21.4766	3.51912	7.50726	4.73293	6.23259	23.1123	2.35192	1.41723	10.929	0.176815	0.755405	4.28025	2.11642	4.8312	126.99	0.661776	3.88033	0.251809	2.02966	0.436888	5.03803	0.317911	45.3148	57.6402	7.07432	2.76433	0.23399	23.1094	35.8498	2.35958	0.0927676	5.61122	19.29
TCGA-MP-A4T8-01A-11R-A24X-07	Adenocarcinoma	99.7301	25.7486	8.98699	4.12296	3.41172	8.05252	3.12844	0.110547	4.18433	1.50798	5.33032	3.72953	1.62942	2.14587	6.52511	124.373	8.90923	12.9218	24.7918	5.80071	17.3158	1.42676	2.33449	12.7475	0.508101	1.41257	26.121	4.56527	5.68599	320.903	2.26202	16.6226	0.341763	3.20472	0.224416	9.31415	0.286481	33.57	31.6776	17.012	9.18008	0.611708	50.7927	36.5123	6.50111	0.119616	20.543	17.87
TCGA-MP-A4T9-01A-11R-A24X-07	Adenocarcinoma	59.1151	34.744	14.2159	7.58672	2.87245	14.2567	1.35557	0.46528	2.54298	4.78721	2.88185	3.46428	0.489198	2.65355	5.82444	78.6533	7.32311	18.0487	16.5662	5.9944	17.339	4.92838	3.70632	23.8914	0.839493	2.08373	6.98775	7.29819	9.94705	247.509	1.75424	8.40116	0.489664	5.14902	0.594053	6.62515	0.830205	46.1187	34.5957	16.0625	5.33087	1.7222	63.2099	68.3213	5.93424	0.0923522	15.8473	25.2706
TCGA-MP-A4TA-01A-21R-A24X-07	Adenocarcinoma	46.9457	15.939	4.9143	5.36558	1.83668	8.89677	3.60533	0.31883	1.34481	1.40227	2.50169	2.11992	0.681795	1.0494	5.48073	61.0268	2.93194	8.58256	7.70761	2.53783	30.8342	0.90298	1.65196	17.4394	0.539561	0.458359	3.61886	1.9959	5.15779	208.789	1.28207	5.48425	0.249523	7.81302	0.267544	6.43772	0.0647818	47.0087	47.5423	8.30165	2.78456	0.36174	44.8921	21.4271	11.3922	0.0266193	8.74601	15.0473
TCGA-MP-A4TC-01A-11R-A24X-07	Adenocarcinoma	161.571	29.2413	11.5957	7.04438	8.50333	8.38442	3.17028	0.577636	7.51221	4.77038	15.9617	3.49885	1.56403	3.26802	6.50939	269.767	7.2383	38.6811	44.8682	11.4719	28.2646	2.5408	4.72327	35.579	0.703363	3.50343	71.7358	4.03558	28.9414	502.976	6.44921	9.97777	0.940888	8.8792	0.556299	8.96738	0.172459	124.969	78.6367	28.4526	6.77469	1.04625	87.1159	100.895	14.3932	0.339404	27.6755	25.443
TCGA-MP-A4TD-01A-32R-A262-07	Adenocarcinoma	137.177	13.8932	7.70418	2.85996	5.80458	5.54126	3.07002	2.04957	2.63223	1.90349	7.25452	4.32328	0.480394	3.25548	9.6071	178.059	4.55548	14.6028	25.7896	4.60586	20.6138	1.88495	8.69344	19.1111	0.943537	1.30691	28.6662	8.14683	7.04083	538.056	3.63653	6.69483	0.797345	12.2095	0.723028	8.81847	1.64245	82.8502	95.8292	18.0552	7.09099	0.721556	35.3753	53.401	23.3979	0.0939485	24.2582	14.5342
TCGA-MP-A4TE-01A-22R-A466-07	Adenocarcinoma	26.03	12.8913	6.85724	3.86459	0.842143	4.87006	2.71083	0.0397817	0.643497	0.386639	0.939764	1.82163	0.640697	2.04831	3.29418	25.548	4.1934	3.46793	8.79322	4.31619	17.7923	0.398462	2.32624	21.7454	2.31456	0.197211	1.32591	1.67556	0.940633	100.385	0.302272	3.41024	0.0723655	3.22475	0.0320472	1.76537	0.0323323	51.3065	36.586	5.82135	3.16119	0.173954	30.3685	9.22902	2.68705	0.0265712	3.5687	11.8002
TCGA-MP-A4TF-01A-11R-A262-07	Adenocarcinoma	30.6959	18.0665	12.0717	5.46822	1.09361	10.6342	6.27003	0.0272478	1.50109	0.829663	2.15267	0.62043	0.160906	0.939111	2.7128	21.9276	7.3864	7.39159	6.51909	30.1091	17.7964	1.48224	1.16473	24.6255	0.598871	0.59974	3.71129	1.57802	9.6949	89.5263	0.814701	5.82291	0.143509	1.01522	0.142676	4.42863	0.0237273	30.7352	16.9574	6.89331	0.997357	0.300575	64.7603	18.5139	1.47357	0.0818977	6.36972	16.3352
TCGA-MP-A4TH-01A-31R-A262-07	Adenocarcinoma	59.2413	12.5555	9.73679	5.05552	0.803018	6.07542	4.51306	0.968118	0.804354	0.881587	1.46995	0.416294	0.201091	0.945761	6.2907	48.167	3.63436	5.28665	10.5764	4.01079	22.5786	3.555	2.30548	12.1341	0.464006	1.14645	5.84482	7.0164	7.55316	143.314	1.33389	3.10168	0.466774	3.23518	0.623187	1.93612	0.950188	61.3142	53.9817	10.2696	4.64502	0.469368	22.7917	27.3233	7.19227	0.0951817	9.05889	10.4199
TCGA-MP-A4TI-01A-21R-A24X-07	Adenocarcinoma	95.5424	38.5473	8.97207	6.08497	4.81053	9.09643	1.91141	0.629466	4.68016	6.80393	10.5771	3.15601	0.989673	2.68432	7.64486	126.474	6.93188	33.7101	17.981	8.57578	24.6554	4.51816	4.12002	52.5192	0.556721	4.05357	28.4772	5.89782	26.1538	381.71	1.93512	18.0599	1.44466	9.07863	0.787222	20.8485	0.234588	123.268	87.5846	23.4185	12.3114	0.992152	41.5234	112.583	8.68393	0.343994	29.9371	27.7888
TCGA-MP-A4TJ-01A-51R-A262-07	Adenocarcinoma	57.5969	16.2052	9.43752	5.41381	8.18975	7.10657	4.61986	0.463933	4.03918	1.86521	5.66145	4.90765	0.966257	1.36317	6.63172	43.3752	5.56395	14.4935	15.6124	5.27735	18.4816	3.90635	2.33295	34.8948	0.98302	1.12538	5.35126	7.59661	6.25073	194.355	3.84823	5.08598	0.799147	8.45061	0.239481	4.81553	0.296523	95.7101	93.8948	16.0581	4.88688	0.714414	38.3361	39.4163	20.6063	0.0270763	22.2301	12.859
TCGA-MP-A4TK-01A-11R-A24X-07	Adenocarcinoma	191.953	34.1958	16.5691	7.42613	6.08852	7.8843	1.89486	1.05506	7.93589	3.40195	7.35495	1.85667	0.799128	3.03519	7.6376	232.536	7.43677	27.4627	41.3576	9.40715	28.3262	2.96952	13.5792	30.4326	2.03582	2.52893	32.813	6.39431	16.9545	506.694	4.15579	8.5939	0.788271	8.21861	0.544101	7.68333	1.01485	63.7224	60.9418	33.9071	6.30595	0.908133	71.4837	85.3156	14.9094	0.252101	25.9152	29.588
TCGA-MP-A5C7-01A-11R-A262-07	Adenocarcinoma	20.9466	9.47739	9.2883	5.02896	0.222213	7.56192	1.9459	0.0412201	0.582052	0.502041	1.29526	0.289589	0.2921	2.37471	3.52681	17.9408	4.0708	5.24227	4.68453	5.01131	21.8964	1.7312	0.75514	29.2965	0.420311	0.294252	3.31022	8.33845	1.57602	86.9018	0.309134	2.4463	0.21274	0.809189	0.16603	1.90401	0.248867	25.8106	62.6273	5.50248	1.195	0.259442	29.1226	13.4087	1.78868	0	10.1113	17.7183
TCGA-NJ-A4YF-01A-12R-A262-07	Adenocarcinoma	23.7214	7.73732	4.17887	0.77872	1.31142	7.02649	0.24633	0.0448669	1.34116	0.531555	1.9378	0.775078	0.647447	0.673854	5.38261	31.7221	3.12456	13.6429	5.46213	2.19189	15.0877	0.605291	1.41226	8.59031	0.332166	0.384343	5.31985	3.88897	2.38189	154.48	0.848736	5.93509	0.232321	1.6609	0.162647	1.53175	0.0187536	22.0589	15.7692	3.94638	1.996	0.184597	62.0201	17.7237	2.60332	0.0943985	9.87459	17.0456
TCGA-NJ-A4YG-01A-22R-A262-07	Adenocarcinoma	61.5402	7.44328	9.13994	4.20403	2.02243	8.7187	0.965304	0.3192	2.29068	3.44592	3.79395	0.798397	0.139945	0.652457	4.01825	68.9274	3.10029	6.51091	10.7248	5.23365	28.1816	2.46954	2.23717	21.1334	0.512837	0.973166	14.7226	1.88549	8.12455	277.599	1.32687	5.21713	0.374719	2.49902	0.353568	2.96914	0.38451	37.5011	42.8826	11.6983	2.45492	0.491692	22.7002	54.5659	4.88946	0.199877	8.54384	17.3469
TCGA-NJ-A4YI-01A-11R-A262-07	Adenocarcinoma	47.8853	16.3115	21.0334	4.26531	1.44263	11.1774	0.49015	0.103848	1.45203	0.959866	2.59308	0.336467	0.0988963	0.504336	4.48783	78.6465	4.16275	7.24064	9.17843	3.30068	26.3628	6.1362	3.12817	6.76092	0.769522	0.838023	6.03611	3.76404	9.37841	329.905	1.02254	6.92116	0.285366	2.63739	0.436476	2.99811	0.599202	40.3526	28.1308	5.64667	2.93246	0.349997	46.0291	32.9129	4.65522	0.067855	7.56875	15.609
TCGA-NJ-A4YP-01A-11R-A262-07	Adenocarcinoma	105.41	17.3707	7.97892	6.72858	8.58227	8.00072	1.16145	0.798471	6.21168	9.99855	17.2628	6.34817	3.2682	2.45378	7.50112	187.733	6.18534	17.1465	39.5934	5.59917	23.7405	1.5907	3.42368	21.5293	0.779065	1.60606	77.355	3.15077	9.61244	429.114	4.05106	9.91424	0.948969	5.09001	0.703645	9.53359	0.0507075	75.199	70.1278	32.5345	4.47985	1.49936	62.7895	66.0822	16.1987	0.225409	22.054	28.662
TCGA-NJ-A4YQ-01A-11R-A262-07	Adenocarcinoma	15.3207	4.43475	12.9798	9.34508	1.80866	10.9234	4.07756	0.275468	0.911914	0.747758	2.06153	0.647138	0.206083	0.509694	3.93159	33.6994	4.71613	7.32496	4.41141	2.8643	11.723	1.91421	1.85729	10.3411	0.33236	0.459895	1.29078	4.60765	4.5263	133.185	0.793126	2.19966	0.233443	2.23214	0.0536881	4.42715	0.227496	35.0513	39.7073	3.86057	4.17832	0.336459	54.6521	17.3888	5.47127	0.0934798	6.65749	13.4514
TCGA-NJ-A55A-01A-11R-A262-07	Adenocarcinoma	152.587	17.8532	10.9629	4.04916	1.25789	6.12815	5.20605	1.10167	0.820278	3.36203	2.59316	1.16422	0.199424	0.4226	6.28889	59.3989	4.08064	11.2271	14.7313	8.00472	22.8201	5.7651	3.35109	15.1357	1.2112	1.17803	10.903	8.08471	10.61	181.449	4.51604	3.54777	0.651701	4.87508	1.36423	2.42793	1.1512	54.3439	57.8641	16.8396	5.47748	0.586329	25.7097	58.1957	16.0802	0.0820975	9.32352	10.0685
TCGA-NJ-A55O-01A-11R-A262-07	Adenocarcinoma	27.4727	10.3561	6.58451	4.44387	0.193688	5.36739	1.13431	0.442367	0.57802	6.46539	1.15049	0.34963	0.199485	1.84627	3.80847	21.9222	4.0347	6.31754	5.24351	4.66495	19.8456	3.51473	1.05352	10.2253	0.56289	0.813151	3.87637	1.86775	4.87211	87.9439	0.471445	3.71691	0.126318	2.21178	0.940793	1.7234	0.52697	31.7136	18.547	6.51025	2.43296	0.274325	37.6905	49.9097	1.84608	0.0797764	4.43916	14.2636
TCGA-NJ-A55R-01A-11R-A262-07	Adenocarcinoma	59.1854	14.1221	7.98789	1.59784	1.21385	6.18384	1.82275	0.746424	1.92894	2.18531	2.40642	1.14783	0.345155	1.47229	5.04346	73.8331	3.39668	10.7577	10.9473	2.12067	19.6689	1.40354	4.74367	14.9921	0.731014	0.898964	7.4955	5.03122	4.81544	231.88	1.19567	3.82622	0.404491	7.88148	0.464811	2.25154	0.263184	47.0066	72.3619	14.7624	2.8194	0.502419	32.9926	26.3945	5.05452	0.0550553	12.6058	12.0273
TCGA-NJ-A7XG-01A-12R-A39D-07	Adenocarcinoma	22.2988	7.10425	13.6145	3.5055	0.0912407	5.69095	9.1793	0.122457	0.148833	1.21527	0.200131	0.0435278	0.119794	0.424452	2.09475	13.334	2.64703	2.19081	2.34372	7.21046	24.1621	1.15889	1.29164	15.5211	0.514156	0.169977	1.3712	3.44201	3.19325	49.2629	1.40979	3.19458	0.0483505	0.523309	0.120571	1.4669	0.284361	11.8117	8.74623	2.61023	1.00459	0.11088	17.0294	21.2135	0.325914	0	2.1412	11.4108
TCGA-O1-A52J-01A-11R-A262-07	Adenocarcinoma	59.9905	21.7278	12.7833	3.65633	0.368543	7.63444	1.05599	0.261786	0.377019	0.929545	1.52694	0.626834	0.0465232	0.275925	3.05051	50.6076	3.05406	3.22296	3.67717	3.56113	25.8044	7.55954	1.54851	5.90553	0.630021	0.434975	2.01489	9.04514	5.26744	157.434	0.777657	11.3421	0.366034	1.25856	0.534496	1.38978	0.132061	24.2801	30.2848	6.57032	2.94838	0.086123	31.0042	26.449	6.62382	0.10853	8.4308	9.73081
TCGA-S2-AA1A-01A-12R-A39D-07	Adenocarcinoma	117.288	17.5013	8.13239	4.61159	0.573716	3.73448	9.01535	0.74967	1.89628	1.31716	2.08588	0.935142	0.266055	1.25694	6.92094	133.937	4.15434	15.9128	16.6125	4.1551	19.149	3.32666	4.62775	19.8653	0.855082	0.985394	8.98062	6.27057	6.53964	287.343	3.05386	4.47293	0.721254	6.01043	0.282069	1.84786	1.98423	103.754	108.173	20.6096	4.39012	0.543375	56.413	44.7636	6.95249	0.0404777	11.0264	10.3632
TCGA-56-1622-01A-01R-0692-07	SSC	37.2225	29.508	28.2962	15.478	2.19915	8.0732	0.295275	0.0868405	2.39117	0.634607	3.95095	1.41683	0.531467	1.88429	4.47721	28.8844	5.58573	8.31787	13.8557	2.6939	24.1965	0.723445	1.26548	31.2145	1.15188	0.767148	7.63018	2.75327	18.5439	77.0681	1.0913	4.93336	0.15705	1.82131	0.125922	2.57463	0.0362979	15.5686	12.8735	19.9115	1.07585	0.530758	77.9316	43.4498	3.48062	0.0261014	10.4673	32.1236
TCGA-XC-AA0X-01A-32R-A405-07	SSC	56.5814	21.328	10.3375	7.08501	2.12798	18.7816	1.85754	0.619141	1.81173	1.58277	1.98145	4.89603	0.299145	0.937995	6.15367	45.3519	4.32952	5.91422	14.9329	2.89988	12.596	3.68219	3.19956	21.9464	0.775891	2.20177	4.62369	5.53495	8.30688	112.95	1.01887	9.19676	0.391726	5.48806	0.231046	2.0599	0.176016	36.8	30.2091	15.41	3.52928	0.203593	38.5482	62.6726	14.2377	0.136833	12.8955	17.8564
TCGA-34-5234-01A-01R-1635-07	SSC	95.7707	12.3764	8.8418	4.99831	2.79219	9.96832	1.62493	0.425489	3.26949	0.747121	2.84185	0.710917	0.503912	0.528722	4.88265	37.0667	1.91876	13.3589	17.9208	3.56127	10.5557	1.66731	4.15868	16.6138	1.32578	2.6999	18.0084	2.83785	5.6433	210.894	3.07267	3.76895	0.549813	7.47461	1.4957	4.69321	0.785941	67.5471	115.474	25.5501	7.45436	1.21217	65.4062	37.0801	20.3778	0.219605	13.5955	12.5278
TCGA-18-3421-01A-01R-0980-07	SSC	25.8218	8.1607	7.94434	5.21887	0.655567	7.74674	1.97538	0.0468756	0.953459	0.330286	0.626799	1.34723	0.126282	0.173674	4.4469	7.52607	1.60522	4.6219	5.42783	0.995554	6.51298	0.445084	2.33494	10.73	0.808438	0.927824	1.76142	0.902906	1.65934	49.7526	0.647169	2.93834	0.165492	1.69531	0.442845	1.36435	0.04453	32.9261	32.6018	6.18308	1.55182	0.243936	46.9989	10.2354	2.91387	0.0768504	5.94801	10.4567
TCGA-21-1082-01A-01R-0692-07	SSC	52.2951	12.8311	3.40004	5.21134	4.27932	12.8692	1.70893	0.454277	3.14248	0.991039	7.14191	3.52441	0.620073	0.998007	5.58545	64.5703	2.39236	10.384	20.2804	2.08559	14.129	1.59946	2.9139	27.1098	1.56782	0.770588	10.3579	2.52975	5.90072	203.406	2.24892	8.7069	0.472641	3.89764	0.641328	4.51111	0.141	35.8488	35.4051	15.4514	3.11538	0.480068	29.5599	29.1534	12.2358	0.0405566	11.807	15.6768
TCGA-56-8626-01A-11R-2403-07	SSC	33.7737	56.2149	29.3483	8.77603	5.72145	16.9885	1.08868	1.32909	2.29806	1.61676	3.07079	0.620169	0.457231	1.93112	5.09098	72.6649	9.42634	17.1372	26.7282	4.14964	29.0979	2.95103	7.33316	14.038	1.05635	14.2236	4.03615	11.6021	20.704	235.063	2.03956	11.9143	0.354565	4.48256	0.458864	12.7567	0.675524	88.5232	45.8868	17.9684	8.47728	3.46115	86.8759	58.652	4.00318	0.108702	15.2593	22.6618
TCGA-18-4721-01A-01R-1443-07	SSC	74.69	11.571	11.354	10.252	10.1739	26.0907	1.65286	0.157089	5.21321	0.380773	7.49373	1.91748	1.17883	0.595996	7.46124	59.1458	3.2109	16.311	29.8621	3.862	23.1347	2.76092	3.95966	40.8538	1.22781	0.79558	20.1863	5.23709	8.61198	198.233	3.24649	3.58391	0.617489	4.83237	0.328339	3.02375	0.150841	70.3595	86.5307	20.315	3.12403	0.810108	74.2144	42.9382	18.0116	0.0510439	8.84056	20.5902
TCGA-85-A5B5-01A-21R-A26W-07	SSC	44.9856	18.8472	19.4045	4.40074	8.22161	17.1932	0.898179	0.359911	1.40804	1.35693	4.15464	1.06222	0.343387	0.601717	4.36642	63.0433	2.95025	5.10525	15.8693	1.30145	11.2975	2.71905	8.80899	26.9562	1.69696	1.14641	14.8066	4.38767	5.20332	188.684	0.954876	10.7866	0.25845	2.04241	0.46243	6.8577	0.0618885	26.2882	15.4693	10.8632	6.28551	0.861146	29.3204	59.2467	3.11315	0.109547	8.22922	11.0353
TCGA-85-8070-01A-11R-2247-07	SSC	13.9287	6.20244	5.63511	7.74086	10.6397	24.9904	0.253551	0.0913263	0.242478	0.0758395	0.604481	0.291301	0.047067	0.192993	6.20252	11.6345	2.01737	1.36316	7.83411	0.283576	17.2044	0.19872	8.98897	79.3953	1.66565	0.122239	0.798118	4.50331	0.666773	41.7355	0.109496	2.24644	0.0399868	1.41596	0.0441423	2.84935	0.0668025	8.18641	6.05602	5.98944	1.83428	0.912139	62.4807	29.7298	0.882494	0.0411745	1.67671	17.2135
TCGA-18-5595-01A-01R-1635-07	SSC	20.4412	21.1238	12.2109	5.29181	2.90772	16.2862	0.15854	0.0775264	0.855732	0.476887	1.39947	1.11606	0.824069	0.474588	2.95363	15.624	3.94333	5.97651	11.4078	0.634293	16.1046	1.06035	0.853592	17.2816	0.465011	0.668726	1.36317	1.01544	1.62834	74.726	0.531691	3.42383	0.10003	1.0612	0.145725	0.907576	0.121518	22.0705	15.686	5.50128	1.3178	0.166932	18.2985	29.3807	3.3699	0.0129455	2.87813	18.1358
TCGA-21-1083-01A-01R-0692-07	SSC	53.2519	13.3519	11.9605	6.92677	3.10303	37.7392	0.604872	0.685426	3.27703	1.13839	5.84884	2.50247	0.432846	2.89964	5.93517	63.0111	17.4817	15.0311	16.2314	1.50688	13.0296	1.44659	10.8971	11.6428	1.08848	1.09448	8.05208	1.79276	6.1303	210.666	1.53785	2.88396	0.272984	1.82105	0.130776	4.6811	0.113091	54.1507	38.224	15.8573	4.80785	0.494749	37.7713	17.2567	8.61628	0.121983	9.9451	19.154
TCGA-63-A5MV-01A-21R-A26W-07	SSC	83.6597	23.1753	10.0209	7.20325	2.85764	13.9036	3.12511	0.933737	2.40682	1.34453	4.52676	1.07505	0.820802	1.8503	4.89111	106.147	7.07764	13.7865	21.6939	4.23847	20.4735	2.15615	9.18489	41.5057	1.40469	1.28878	5.62766	9.36305	15.5572	222.334	2.62259	4.82024	0.521876	10.5094	0.233441	4.08361	0.557552	61.3713	46.0781	23.5685	4.60194	0.778927	31.0162	53.8444	20.187	0.0967759	17.8128	25.1738
TCGA-63-7021-01A-11R-1949-07	SSC	29.5832	25.0486	11.7403	5.19371	3.40552	10.1589	1.11938	0.599546	2.86703	1.07197	6.87371	2.14615	0.529286	1.13961	4.60137	77.0167	3.18315	18.7541	13.3519	2.04353	21.3673	1.5296	3.0103	22.8102	0.417836	5.40536	10.8462	2.37125	4.5394	214.425	1.84587	5.87476	0.393974	4.14741	0.311255	4.91489	0.0417667	62.8501	45.1187	8.56536	2.50923	0.447534	38.4213	60.658	7.82174	0.0533937	17.4012	14.8948
TCGA-77-7465-01A-11R-2045-07	SSC	26.2841	9.26636	7.72493	11.5501	1.6148	18.8142	2.43642	0.201993	1.49443	0.67096	2.37985	1.50018	0.789437	0.935019	2.34762	18.8834	3.45998	6.98284	18.7486	3.95305	9.25814	2.51436	3.48367	54.7369	1.83813	0.360486	3.03222	2.15807	2.43887	93.5505	1.41521	2.61137	0.934834	26.3492	0.292899	2.19969	0.117264	45.0475	77.7758	9.23726	2.23283	1.70228	39.7745	22.3769	3.17349	0.0674583	5.07776	29.358
TCGA-58-8387-01A-11R-2296-07	SSC	16.0684	4.50523	7.03156	4.89777	0.561563	10.243	0.813116	0.0726578	0.593366	0.165926	1.02316	0.489659	0.0702107	0.1885	8.61834	9.92346	2.36261	4.12141	13.1186	1.12804	6.46136	0.691683	3.45625	22.8025	0.262652	0.275545	3.43227	1.68992	1.5575	37.1094	0.508159	2.24468	0.0743453	1.98123	0.340215	1.23136	0.0332169	23.9706	21.9626	7.0976	3.5034	0.798793	26.2651	15.8417	2.13832	0.0682454	2.39244	15.4119
TCGA-90-7769-01A-11R-2125-07	SSC	9.80042	10.817	8.95464	7.03237	1.51113	24.8229	0.292663	0.0694953	0.82669	0.216415	1.6262	0.706197	0.173483	0.173739	2.66998	17.5665	3.19145	1.92215	15.4144	0.703882	16.6578	0.369943	2.5101	21.4943	0.408651	0.767401	4.89354	0.425006	1.47987	45.8037	0.798497	5.10797	0.0975687	0.835261	0.0629819	0.872683	0.0136162	17.2937	12.462	6.65738	1.71214	0.212373	77.583	40.7435	2.15963	0.013055	3.09069	14.6451
TCGA-85-A4CL-01A-41R-A26W-07	SSC	70.0667	8.20414	6.66893	4.03288	4.40517	12.938	1.02704	0.285338	1.06862	1.01099	5.30929	2.0396	0.319562	0.675871	3.71405	57.0454	2.46252	6.74993	5.67899	1.5552	14.1486	1.42461	3.42152	13.2359	0.856495	3.04753	2.06333	2.25256	3.06587	206.939	0.701757	7.61348	0.259061	3.06542	0.339489	4.45302	0.0275231	35.7875	36.0929	9.37194	2.80987	0.31149	17.3915	35.2241	25.9041	0.0527774	11.2633	13.4428
TCGA-18-3406-01A-01R-0980-07	SSC	39.2084	6.73684	7.8251	3.48007	3.80859	8.73892	1.33773	0.19532	2.64409	0.288352	2.54208	2.62925	0.296394	0.245687	3.0124	15.9343	1.63499	6.08147	11.2766	2.16152	4.52564	0.974135	2.09632	12.5569	2.00167	1.74288	13.1326	1.08686	3.87152	119.932	1.73466	2.05397	0.218137	2.63968	0.398608	1.41801	0.349239	26.1168	71.9537	11.942	1.63763	0.647029	29.7648	13.1903	11.5927	0.0391377	5.76133	5.37787
TCGA-34-8454-01A-11R-2326-07	SSC	61.0208	25.1866	11.6991	5.41377	3.1587	21.5987	12.5529	0.395284	2.69277	0.870531	4.53337	7.31262	0.618429	1.21627	10.1352	62.8604	6.63083	15.8214	23.9669	3.51453	26.0724	2.47907	2.46688	21.9379	1.33324	2.90703	13.5429	3.38691	8.68321	286.33	1.56239	5.53574	0.357227	7.40304	0.629866	3.09364	0.512914	128.576	145.261	13.5912	5.03081	0.74077	38.9424	46.7244	16.431	0.0783357	15.1079	30.9659
TCGA-22-5480-01A-01R-1635-07	SSC	34.5631	12.6616	9.70008	3.39177	5.54615	12.0513	0.969213	0.126906	2.03654	0.847928	4.96788	6.60852	0.321379	0.832281	3.45292	58.1133	10.9588	27.3286	38.1935	2.67877	17.4816	6.056	2.28843	11.7948	0.388095	1.83528	7.51426	5.76547	10.0455	333.377	1.47295	2.10841	0.324893	62.1154	0.285546	3.74924	0.109747	155.61	130.281	15.4326	5.17498	0.40184	35.3885	29.9316	3.6993	0.118377	11.4575	17.086
TCGA-34-5929-01A-11R-1820-07	SSC	32.2526	11.6906	11.6808	11.1721	1.06289	14.108	4.39139	0.211593	1.30626	0.736317	2.26923	7.41832	0.161348	3.72837	5.0485	43.6891	6.39102	17.5227	21.5422	2.40075	19.6886	1.62957	5.25714	22.7317	0.962412	0.446977	1.97869	4.74107	4.668	132.31	0.912746	8.55825	0.23675	6.42529	0.146104	2.2431	0.180495	49.8876	25.6721	11.2718	3.834	2.38948	79.359	49.8652	3.1416	0.0259583	14.0046	49.3487
TCGA-60-2708-01A-01R-0851-07	SSC	75.1517	60.5462	19.0257	4.24598	19.0685	10.6282	0.296675	1.64272	11.6248	10.3293	23.327	5.72784	1.2727	2.31972	11.4974	173.522	4.8098	20.5444	22.4716	4.15221	37.7274	2.33011	4.11095	64.0651	1.86358	6.53453	18.4811	7.45411	13.026	842.389	3.88533	22.3845	1.33811	10.2875	0.240291	12.1952	0.252969	61.0893	53.0238	61.3271	3.99237	1.1084	160.042	133.954	12.4991	0.285853	60.2501	33.202
TCGA-21-5783-01A-41R-2187-07	SSC	80.6958	52.9464	12.3951	6.27068	6.25351	21.5254	0.451524	0.622226	8.61506	3.21997	9.3203	3.63232	0.793164	3.24728	9.74968	154.419	9.3684	23.2428	46.2783	3.48436	36.5205	3.24558	8.19464	49.2641	3.37937	5.18998	7.48381	6.57909	21.1146	416.131	3.50767	7.72595	1.98427	18.3144	0.597236	32.5608	0.212122	76.6272	40.2233	37.5623	5.21033	0.473643	60.6546	69.9181	12.6687	0.119375	29.1369	47.4952
TCGA-85-6561-01A-11R-1820-07	SSC	126.389	67.2151	10.0679	6.99939	13.8577	14.3941	1.65186	0.438414	11.5376	1.63712	20.3771	5.22185	2.77725	1.79065	10.9806	191.096	6.39882	33.2901	58.6036	5.34864	21.7501	3.51657	5.5119	25.463	1.01098	2.20917	39.5017	5.49398	10.2317	417.698	5.68008	9.61941	1.07352	8.83896	0.311627	7.26676	0.233554	108.773	92.9411	33.3067	5.26039	1.19688	63.7031	81.345	31.2126	0.180865	24.0953	22.7363
TCGA-85-A513-01A-12R-A26W-07	SSC	70.1537	10.5614	5.45597	2.2357	2.27998	5.75484	2.14059	0.413639	1.34829	7.73287	3.26911	1.90747	0.347816	1.39003	6.10132	105.954	2.3134	8.34099	10.8962	2.47219	12.0387	2.94243	2.78455	12.4255	0.486882	0.777051	4.31933	3.08297	4.42585	215.206	1.97986	4.94708	0.24369	4.05047	0.620839	2.99075	0.354888	69.2459	47.7728	7.6337	4.31536	0.38165	19.8534	39.3569	7.5053	0.117783	9.65229	9.97829
TCGA-77-8143-01A-11R-2247-07	SSC	11.5464	17.8183	9.61244	5.86956	0.596837	6.38838	1.5952	0.0526283	0.701277	0.291359	0.862059	0.193122	0.0508558	0.261488	2.0582	10.1983	0.971335	3.44087	1.6849	0.596595	34.144	0.561674	1.16865	65.9578	0.693346	2.12892	0.341839	0.679188	2.48713	47.4069	0.358338	2.53087	0.0768102	1.38631	0.0847925	1.11758	0.0824916	25.2749	12.7614	2.68261	1.00435	0.0732228	21.0746	93.2678	8.21552	0	2.71065	42.4512
TCGA-22-5485-01A-01R-1635-07	SSC	13.4058	25.2919	8.51503	6.16814	6.89654	36.6739	0.280512	0.0899235	0.784348	0.312922	1.42858	0.490736	2.94615	0.71099	2.87991	14.1369	1.34417	6.4622	7.9233	1.57781	22.7105	1.68514	4.69252	23.9295	0.45241	0.825333	0.647296	2.85381	4.21207	71.0035	0.562837	3.76178	0.114123	3.99891	0.113835	1.50036	0.0805425	73.0421	47.7132	3.55828	2.49173	0.298737	64.0756	80.6028	4.42448	0.0643524	6.74835	26.5953
TCGA-NC-A5HE-01A-11R-A26W-07	SSC	27.7819	10.6311	5.62378	4.91321	2.70376	11.8986	1.53004	0.141146	1.38427	1.40653	9.31873	5.52802	0.539886	1.7943	3.97597	41.9253	2.823	15.3774	9.51024	2.33222	12.2962	2.06487	6.75088	19.2819	0.748339	1.29883	2.04194	2.98039	6.15108	144.032	1.68835	4.66364	0.292207	3.51478	0.138577	7.72737	0.0230456	128.423	116.064	14.5251	12.1046	2.38285	37.5923	18.5735	5.53594	0.0265149	10.4621	35.3998
TCGA-39-5021-01A-01R-1443-07	SSC	48.9135	14.7999	19.5595	6.03486	6.75922	38.8805	3.54344	0.408758	2.49788	0.595512	3.99573	1.71492	0.368658	1.02292	5.1619	42.6203	3.07647	11.0503	11.3534	1.76101	11.2423	1.53276	3.46828	30.6254	1.02532	0.990566	10.1221	6.17605	5.03599	185.569	2.12464	4.06551	0.25392	3.72859	0.114384	2.25964	0.1169	44.0613	34.3317	13.9218	4.82172	1.17505	89.1933	45.5679	7.59341	0.116393	13.8267	17.5877
TCGA-18-3409-01A-01R-0980-07	SSC	178.109	44.0996	29.8445	7.9621	10.6823	11.5945	1.17649	0.632943	13.0456	1.58529	22.5039	1.7053	0.930796	1.86466	6.96793	219.559	7.80528	72.2402	73.6573	6.54467	17.7118	4.13038	7.08806	49.2506	2.31265	4.61179	105.916	6.12438	22.3632	916.614	8.51714	12.3564	9.42494	19.1442	0.80175	12.5602	0.811924	90.1506	93.0093	75.9249	10.5126	1.93651	90.6666	88.2799	14.5089	0.432964	26.9594	34.2933
TCGA-68-8250-01A-11R-2296-07	SSC	46.1185	13.1957	10.4869	5.23771	3.05233	11.167	1.17682	0.311453	1.38193	0.42742	2.33159	2.38731	0.101734	0.897202	5.40033	39.1392	10.8579	10.6802	13.8949	2.5322	15.1099	2.72172	6.58242	33.6972	0.629223	0.884635	1.82354	2.73763	7.75599	109.493	0.822023	3.18227	0.247183	5.04033	0.318042	1.2898	0.174187	54.2562	61.3894	15.3868	2.47025	0.235411	43.7717	36.616	5.85218	0.105479	14.7968	11.5306
TCGA-43-5668-01A-01R-1635-07	SSC	27.4162	18.771	15.5305	6.9651	2.34749	9.17747	1.66274	0.0733122	0.962311	0.381993	3.13695	1.18321	0.58897	1.7901	3.97641	47.3629	4.96111	4.05624	8.24392	2.95358	27.8315	4.00818	2.92313	43.9546	0.332571	0.361723	0.519478	5.45577	17.007	114.759	1.18346	2.34382	0.170759	2.7989	0.104221	5.32203	0.0721018	52.2564	42.3794	6.93707	3.27035	0.48086	65.1018	54.7018	10.2515	0.0907332	12.5893	16.0615
TCGA-34-5236-01A-21R-1820-07	SSC	175.432	42.4871	17.4334	7.97393	9.41646	26.6561	0.468452	0.98388	10.7416	3.26337	17.0653	3.63962	1.1648	2.25372	10.0972	166.746	5.12987	33.4354	45.1278	5.40053	22.538	2.82497	7.10771	17.4903	1.08821	10.2041	31.3824	6.98537	12.2701	492.277	4.61425	10.0553	1.06465	15.0512	0.406725	8.5856	0.166843	70.3948	75.1011	42.5368	5.3947	1.47439	77.0239	98.8267	23.6036	0.402078	46.6008	32.9159
TCGA-85-A4JC-01A-11R-A24Z-07	SSC	99.711	23.1708	7.07697	6.77759	3.00259	15.5184	1.44371	0.95178	2.2715	1.60324	6.58052	1.86153	0.226662	1.56943	5.92959	124.161	7.46531	12.0787	24.7181	2.79862	19.6063	1.11052	5.40895	18.2894	0.883579	3.74334	11.1657	3.49977	6.6939	322.584	1.36608	9.32739	0.302266	21.4096	0.327043	6.38836	0.113127	77.7187	96.2071	16.488	4.06426	0.494905	39.2798	64.7452	17.685	0.013558	17.9213	37.4465
TCGA-46-3769-01A-01R-0980-07	SSC	41.1073	25.6385	8.29418	6.91489	2.58956	19.2049	0.394997	0.0297438	5.07297	1.61844	2.38064	1.36253	0.654224	0.465001	3.05083	87.1254	11.6487	24.4388	15.8791	4.48088	18.8081	2.20579	9.54634	10.5631	0.514465	3.54134	18.035	2.09197	30.2292	150.131	7.77002	9.6921	0.342971	5.27042	0.164304	9.78664	0.0754825	61.3178	77.8244	12.0005	9.14047	0.532069	129.509	58.4311	5.88489	0.0638572	4.22524	19.6499
TCGA-77-A5GF-01A-21R-A27Q-07	SSC	26.1334	11.6857	12.5834	6.9815	4.16194	23.699	0.750808	0.355256	2.57004	0.757199	5.19566	1.63204	0.503494	0.797655	5.43384	40.8813	2.57625	12.6837	15.8892	1.60474	13.7808	1.60953	6.38986	15.5455	0.541085	2.06052	6.62884	6.84969	3.93079	141.565	1.33302	4.24444	0.233321	2.58857	0.16098	4.76576	0.0510438	44.2731	39.0249	11.423	3.10918	0.354818	39.8855	120.656	6.76861	0.0400418	9.4189	21.2557
TCGA-51-4080-01A-01R-1100-07	SSC	8.46259	9.33121	9.72744	6.8807	0.544556	38.3732	0.453889	0.1008	0.938738	0.140724	0.524491	0.635864	0.0592902	0.439918	1.57153	9.11786	5.3042	2.15643	7.55331	1.2416	10.7305	1.18795	5.37932	28.6583	1.08492	0.242464	1.0662	3.21122	2.53995	25.8183	0.206289	1.41	0.0617387	0.795384	0.084733	1.68593	0.0457965	12.9419	16.6102	6.0602	2.08955	0.133277	44.4921	18.8756	1.33602	0.0526907	1.70921	23.9027
TCGA-85-6560-01A-11R-1820-07	SSC	76.0198	22.7985	6.65699	6.77264	3.062	18.9159	1.36001	0.180226	2.13782	0.703184	7.267	7.3911	7.13488	2.14071	6.86041	145.553	5.85946	31.9092	23.609	2.73337	22.9583	3.18264	6.98216	18.4342	0.582424	0.811757	4.98659	11.5683	9.23364	276.612	1.58537	3.92386	0.395373	5.13683	0.248891	2.8143	0.139005	56.0226	43.6996	21.2269	5.73501	1.23841	55.1174	38.2446	14.2169	0.128976	14.6408	35.0805
TCGA-34-5232-01A-21R-1820-07	SSC	21.5226	9.26077	8.09778	6.7056	2.09889	11.2502	4.61162	0.385771	0.687859	0.274939	1.37556	1.21909	0.211384	0.338001	4.13622	16.9518	3.16272	3.87134	8.50494	2.96872	13.5076	2.31838	2.70282	30.8131	1.17632	0.419409	1.20442	3.28314	6.44462	70.1927	0.795479	10.772	0.187394	3.61865	0.246472	1.87235	0.18534	38.0005	28.2827	5.27205	3.26273	0.227383	24.3521	35.7419	4.68849	0.0266551	4.84408	17.2708
TCGA-43-A56U-01A-11R-A26W-07	SSC	48.9956	10.5934	9.10808	3.38052	1.45566	6.9146	4.48403	0.737611	1.20757	1.3147	2.44771	4.30633	0.173846	0.644947	4.42212	43.5289	3.10342	8.23136	7.63292	2.50847	10.576	1.88461	2.66661	11.109	0.787348	1.35651	5.32219	3.72518	3.97609	148.535	1.7096	3.78608	0.409264	4.52455	0.239131	2.53098	0.173894	55.4621	47.492	11.2575	2.65093	0.563187	37.4531	21.5027	7.95546	0.0405551	8.25744	6.30175
TCGA-66-2790-01A-01R-0980-07	SSC	62.3351	21.167	13.0882	7.05777	2.12011	25.2455	1.68146	1.37407	2.89182	2.61232	4.7499	2.02286	0.583487	3.5346	4.94638	70.6692	6.70852	17.0271	27.3536	4.87871	20.9802	3.19727	9.97041	71.9323	2.65085	5.40908	13.5141	7.72392	24.1155	220.351	3.79438	4.92333	0.723334	6.03774	0.747437	17.8299	0.175441	96.7278	92.948	28.3868	9.91891	1.26719	49.2055	29.9574	10.3135	0.146077	36.8904	23.855
TCGA-63-A5MG-01A-12R-A27Q-07	SSC	46.8538	21.7004	7.75514	5.01685	2.09914	11.5289	18.008	0.38043	2.47041	0.86204	2.42221	1.56582	0.316322	0.774554	4.91586	30.9167	6.60355	8.91212	15.125	2.54567	19.3029	1.25406	2.01862	18.7655	0.457129	0.7263	11.4409	2.39601	3.97575	167.7	1.1236	13.7241	0.395792	5.20506	0.14967	2.86507	0.217257	50.9686	36.3707	10.8783	1.70222	0.3218	33.6457	39.102	7.63696	0.0132959	9.72567	15.083
TCGA-22-1016-01A-01R-0692-07	SSC	110.612	23.1698	7.87919	8.04888	3.04205	17.6636	0.65107	0.683714	3.20981	1.46924	3.92758	7.50897	0.286877	1.72118	8.42897	61.964	6.39055	16.5455	23.3405	3.92407	23.4716	5.90054	4.96673	30.9765	0.999036	1.09175	3.31478	5.54507	12.4795	220.698	2.24909	6.13989	0.811768	11.6235	0.684859	4.28734	0.488836	91.3891	57.3004	23.3734	6.36631	0.514971	46.1969	56.2408	22.0701	0.135199	27.8937	18.2492
TCGA-58-A46L-01A-11R-A24H-07	SSC	37.3117	32.2342	9.01926	9.03415	3.16742	21.7692	0.740878	0.838798	2.51076	1.09049	7.27781	2.34375	0.546437	1.17009	3.92073	59.5832	4.25965	9.15452	17.1232	1.63881	16.4199	1.75486	5.21898	11.5845	1.07569	2.03519	11.3863	4.18986	4.88068	112.377	1.58615	4.94198	0.394714	2.5317	0.216382	5.00342	0.172347	33.2597	36.7239	16.2415	4.02471	0.46925	54.2505	36.5481	6.66316	0.22662	8.72689	16.8116
TCGA-34-5928-01A-11R-1820-07	SSC	222.687	36.5081	15.4965	7.77824	14.3671	15.8019	1.5643	0.586184	19.2717	1.96134	14.6408	6.98569	1.26795	6.28733	16.5129	197.313	10.444	47.8123	45.5751	5.78752	26.0235	3.35434	5.5867	32.246	1.92041	6.20042	29.5805	6.58335	28.144	639.966	7.79374	11.3066	1.6991	15.1654	0.40328	24.0814	0.532058	135.267	113.843	46.8707	4.12821	1.19401	113.647	81.7982	22.3552	0.244347	40.8292	33.3803
TCGA-98-A539-01A-31R-A262-07	SSC	37.1835	90.0881	19.0502	4.77725	3.07405	16.203	0.528121	0.259771	1.41897	1.93404	4.91985	5.57279	0.121183	0.821403	4.2482	31.3816	5.55862	6.10739	7.42541	2.15891	21.1828	1.50639	4.27409	17.3979	0.563	5.67509	2.98319	3.38868	3.72118	152.004	0.743827	8.91848	0.168819	4.46256	0.151538	2.91912	0.0748827	41.2165	26.6793	15.8613	2.91728	0.251039	40.153	82.1697	4.91963	0.0673091	8.80514	30.4764
TCGA-85-8071-01A-11R-2247-07	SSC	17.6416	10.2816	16.2665	5.61904	2.5829	14.5138	0.184595	0.223046	1.45573	0.297364	2.51988	1.47763	0.255122	0.415691	3.8249	23.8711	5.38479	8.55615	16.2971	2.27224	19.902	2.04888	9.58993	46.3293	1.16896	0.211214	4.64464	8.26636	1.90644	61.6107	0.311284	9.06059	0.0849215	1.67959	0.12101	1.63583	0.0332963	33.3497	13.6438	16.1744	4.05862	0.293138	30.431	35.7967	3.64484	0.0136817	11.97	20.6622
TCGA-43-2576-01A-01R-A32Z-07	SSC	174.339	23.5237	9.55885	4.94557	4.87288	12.2023	1.92477	0.0691342	2.53163	1.66013	7.28856	3.32237	1.19415	1.71858	9.31424	182.76	6.52305	17.2418	26.8588	4.15534	26.4607	2.01203	3.62685	13.562	0.449847	1.96637	8.31764	2.98289	6.73487	646.572	2.59794	5.71914	0.450761	12.6092	0.51168	7.96156	0.108364	75.2687	53.4394	17.9092	4.85831	0.870843	39.6373	74.3796	23.3528	0.129872	14.575	19.8772
TCGA-39-5036-01A-01R-1443-07	SSC	5.58341	16.0838	13.5454	5.20928	0.22923	39.3074	0.318735	0.14475	0.124466	0.108419	0.426955	0.156225	0.0356544	0.115672	2.53263	3.41358	0.87609	1.51362	3.82651	0.423022	15.8704	0.473774	4.65834	8.01506	1.48072	0.63822	0.985452	1.1087	2.33242	19.3495	0.128554	2.91559	0.0162092	0.414468	0.102889	1.4013	0.03559	29.1682	70.0152	4.07018	2.88491	0.109159	43.1	12.5355	11.9845	0.0255924	1.22342	22.1708
TCGA-66-2765-01A-01R-0851-07	SSC	55.5623	84.5477	11.1345	6.1427	2.87182	13.1	1.20022	0.0463053	3.00139	1.09533	2.88197	1.42114	0.149153	0.552808	4.91103	23.5079	2.88752	13.9433	9.86546	2.39262	28.1556	1.70372	1.42318	37.0919	0.993383	3.61355	2.39621	1.39464	10.0922	149.294	0.972027	10.3645	0.157068	9.5978	0.315376	7.29573	0.0835777	64.2932	51.1277	26.2877	3.25552	0.474405	54.4653	47.661	5.31531	0.0379577	18.299	25.4538
TCGA-70-6722-01A-11R-1820-07	SSC	113.193	126.293	8.9026	15.8612	7.19514	18.7512	1.41131	0.114163	9.51336	2.7294	9.16484	7.67432	1.19307	1.29561	8.31454	97.859	12.555	28.0294	29.4113	7.06968	30.4266	3.83526	1.79567	24.9012	0.538025	2.6788	8.54878	2.29019	32.5312	326.743	6.21854	10.6615	0.680964	6.90124	0.245246	7.95663	0.15906	83.5838	62.2226	37.757	5.91293	0.595008	99.9699	54.0394	11.2628	0.0254174	20.9164	30.5074
TCGA-51-4081-01A-01R-1100-07	SSC	52.0173	17.1218	11.0964	10.152	14.9909	32.4009	0.739453	1.11312	9.24687	4.58065	15.8634	3.01228	0.914507	1.49313	6.86978	129.027	9.8789	17.2526	39.3069	1.65254	19.0139	2.97263	8.67622	24.1752	1.65081	3.67548	52.902	5.51035	6.66721	322.827	3.9423	14.27	0.936832	4.07315	0.315845	8.77114	0.0329642	50.9881	56.0613	40.0046	3.71361	0.962009	78.0396	85.021	6.79258	0.108362	27.7406	33.4785
TCGA-66-2755-01A-01R-0851-07	SSC	55.0042	20.4779	7.93227	5.56572	5.68283	11.3111	1.11287	0.0260403	2.59724	2.32583	7.40211	4.44456	0.914264	1.66724	6.51911	49.6483	6.00954	27.6506	18.9257	5.71133	18.336	9.09829	3.15142	11.6535	0.471922	1.16956	5.65852	2.44437	7.32968	245.374	1.49552	4.40241	0.193331	148.44	0.230752	6.93344	0.0589571	57.2776	55.9332	23.1693	11.5438	0.538279	106.587	34.0838	5.0442	0.130447	12.6401	37.5091
TCGA-98-8020-01A-11R-2247-07	SSC	58.2561	124.64	16.5427	11.6451	4.85396	9.99585	0.335486	0.0860371	2.90549	1.3956	6.65534	4.37389	0.496065	1.15258	6.99134	108.907	6.0717	15.417	15.8462	5.16239	29.1695	2.24921	2.70816	13.152	0.879142	11.5159	1.6562	4.91202	14.7349	340.483	1.66575	13.6352	0.360331	8.54664	0.374272	8.45351	0.130362	74.0433	45.6461	44.7351	4.35241	1.8084	80.6623	134.605	6.66451	0.271529	55.4921	32.9993
TCGA-56-A49D-01A-11R-A24H-07	SSC	35.1456	12.9827	4.90436	4.01917	1.38014	6.07562	0.609183	0.266709	1.11391	0.840878	1.99169	2.64644	0.116486	0.573167	6.30087	20.4327	5.0112	5.6624	9.11197	1.54268	16.0779	2.96775	1.65628	19.597	0.515946	0.653464	1.48412	3.37145	4.15493	81.0098	0.746733	6.15983	0.168669	1.85814	0.458843	1.63559	0.250357	45.2545	27.8703	10.0662	3.34324	0.363889	22.4547	28.3498	5.83702	0.149458	8.25817	10.2692
TCGA-66-2771-01A-01R-0980-07	SSC	33.4445	6.10462	5.89716	5.59176	1.39576	11.6914	1.8245	0.101603	1.07536	0.269017	1.12527	0.264352	0.156521	0.173368	3.77033	10.3399	1.33276	5.90452	5.8943	1.67998	11.4793	1.45557	1.14035	12.7029	2.25184	0.528208	4.10054	1.69838	3.89527	48.2027	0.984735	2.4699	0.227057	2.44763	0.2669	1.28083	0.0923225	32.8282	35.8101	6.26557	3.95533	0.421452	48.0616	18.3998	10.9921	0.119498	4.67479	8.38909
TCGA-O2-A52V-01A-31R-A262-07	SSC	73.2308	38.9516	15.3681	16.9239	4.6563	29.2121	3.04848	0.288996	3.96319	1.32917	4.1794	3.30569	0.380943	0.781845	6.1641	43.4855	4.50744	5.856	18.5515	2.78213	12.441	2.07309	5.84967	78.5005	1.5978	1.43618	4.27407	5.98106	5.84798	216.95	1.21617	6.70768	0.338556	4.84142	1.37536	3.17377	0.0975654	38.3772	32.3448	28.1995	2.57048	1.04984	81.7716	56.6743	4.9829	0.0801807	14.399	31.2928
TCGA-37-A5EL-01A-11R-A26W-07	SSC	12.081	28.258	6.03769	6.51151	5.26725	22.5915	1.88199	2.21213	0.298634	1.23704	1.83752	2.05113	0.126674	0.586869	3.83637	28.1029	3.10701	3.42574	5.24941	0.462548	18.2562	0.816829	15.5404	21.576	1.00979	1.78651	2.41719	4.37974	1.6238	48.5512	0.206384	5.95	0.0391341	2.64263	0.0864021	29.7255	0.00933972	86.7835	36.2351	8.76743	3.48967	0.0532948	75.9399	104.655	3.67411	0.0134322	3.80172	24.0066
TCGA-58-8392-01A-11R-2326-07	SSC	20.598	22.5706	12.067	11.143	1.46206	12.5773	0.50193	0.154715	0.619794	0.318137	0.84524	1.40747	0.102517	0.583832	2.83051	21.4273	3.43558	4.92697	13.9672	1.44578	21.9527	2.50082	6.89809	23.2053	1.15222	1.66455	0.970991	2.79957	1.58115	57.4437	0.294436	4.72212	0.0572222	9.28691	0.544832	2.69693	0.0646681	30.49	21.726	8.46523	2.56393	0.218772	41.1983	62.6528	2.9851	0.0797178	7.80315	30.6282
TCGA-63-7020-01A-11R-1949-07	SSC	38.7425	47.5782	12.1501	10.401	1.35795	7.25456	18.4689	0.0923303	2.03303	0.769166	3.51272	1.25595	0.150117	0.560788	4.36283	31.3756	2.70662	8.17193	11.3413	2.6732	39.5075	1.72478	2.23332	37.6348	0.695082	1.0122	3.25041	3.0657	10.0282	135.341	1.09333	6.52328	0.205898	1.78611	0.0743793	2.20126	0.2435	89.2196	68.7896	12.7951	2.5089	0.325085	39.6032	44.258	8.89545	0.0264299	11.6519	31.4634
TCGA-34-5927-01A-11R-1820-07	SSC	17.3676	15.0589	20.95	11.5541	1.18477	16.0505	1.43804	0.0934444	1.93543	0.734105	2.08547	3.71786	0.20926	4.35909	8.978	30.9736	2.31506	8.77117	32.2395	4.98983	19.4677	2.86597	6.23982	21.6385	1.33488	0.492353	1.33477	7.99499	2.51841	92.7375	1.15789	2.62342	0.357469	5.9578	0.0967844	4.21578	0.0929956	25.3647	16.953	6.75697	3.17397	0.793332	57.029	29.5472	3.98999	0.0802465	9.16405	23.6692
TCGA-58-8388-01A-11R-2326-07	SSC	96.7209	22.5064	8.34032	7.11959	4.70261	18.1813	1.04482	0.439491	3.98575	1.0347	8.11907	24.5161	1.60041	2.43358	8.2065	84.819	8.42005	21.4027	42.6257	2.65406	25.7186	3.88274	11.6648	33.0356	1.55193	1.18889	6.06441	9.85902	13.1543	252.168	2.07895	10.6173	0.468522	38.4935	0.346591	5.36915	0.715462	118.216	170.69	26.8139	9.45669	0.631701	97.0712	109.389	13.3326	0.152954	20.5111	42.5245
TCGA-NK-A5CR-01A-11R-A26W-07	SSC	19.7208	20.5766	24.6725	10.6805	6.62337	33.0937	0.405534	0.0479872	0.728798	0.260834	0.831244	0.51719	0.126466	0.197547	9.90849	9.40468	5.82251	4.31922	6.69149	2.59048	13.31	1.35607	7.19274	36.7332	0.52819	0.350346	1.33951	0.4067	1.18019	58.5272	0.457174	3.31121	0.0830473	1.76697	0.453347	1.59267	0.0410274	17.6387	9.48	2.97351	2.14545	0.135265	236.034	28.0901	1.87312	0.091785	3.25347	23.8709
TCGA-58-A46J-01A-11R-A24H-07	SSC	37.4779	14.4143	5.66278	5.01574	0.753235	10.3299	2.12262	0.313777	0.954789	0.992638	1.42054	3.67694	0.306097	0.791636	4.34802	21.1161	2.88975	5.73588	4.19503	1.80544	18.0859	1.88664	7.80127	20.3317	0.674085	0.743973	1.31285	4.0235	3.80038	99.2631	0.525489	5.44653	0.141652	5.09121	0.346659	2.07949	0.0843129	36.428	20.4247	6.40824	2.9786	0.229864	31.8113	112.269	5.23781	0.0538919	14.4863	14.5761
TCGA-37-3789-01A-01R-0980-07	SSC	18.1927	27.9086	12.5315	10.1431	1.09299	18.8817	0.657383	0.555499	1.40466	1.4742	4.61589	1.61282	0.264135	0.359354	2.71374	22.3309	3.31885	5.96551	8.29277	4.16941	8.65311	1.29096	2.04119	17.0872	0.46919	18.2144	3.23849	2.30981	9.93087	60.9406	1.74628	6.00064	0.187998	2.86136	0.628628	1.65997	0.0230346	26.8451	46.9512	12.6342	3.50057	2.38961	38.4475	27.716	2.42624	0.0397534	5.51009	29.7535
TCGA-33-4587-01A-11R-2125-07	SSC	27.0293	12.9566	13.7359	12.523	1.37755	13.7108	1.99512	0.0362365	1.75665	1.49957	3.18886	3.87406	2.42194	5.37397	5.07476	30.0999	6.81701	7.86852	21.4406	1.96637	13.7294	2.1993	3.31167	27.5844	1.41122	0.388015	5.77722	2.07648	2.32774	85.6861	1.88265	5.25962	0.170732	2.83635	0.175148	2.21599	0.0520652	25.1303	12.448	12.4275	5.62859	0.375423	51.919	11.3351	3.58849	0.0816861	4.98964	25.3192
TCGA-85-8479-01A-11R-2326-07	SSC	14.9096	34.1464	17.635	5.1343	2.63356	8.62594	0.574152	0.535354	0.636193	1.74889	2.34574	1.52614	0.116861	0.731285	4.00285	14.0442	4.03281	2.0708	6.98517	1.00746	17.5024	0.363085	6.94854	11.745	0.87348	13.2179	4.9116	0.831766	1.26706	69.281	0.318279	14.4832	0.0488513	4.22224	0.139004	11.0034	0.0277399	17.7617	17.2	4.89072	1.11287	0.121357	47.5904	42.5008	0.473941	0.0398949	11.4126	28.5553
TCGA-77-A5G1-01A-11R-A27Q-07	SSC	54.9993	98.6078	14.4396	13.0435	3.89974	18.4124	0.998901	0.0911186	2.54224	0.730247	2.20762	1.13169	0.204052	0.632022	3.21215	41.544	15.5801	6.04038	11.211	2.65095	52.4089	2.42508	2.51474	29.7165	0.709384	15.1851	1.45528	3.38986	15.3041	162.769	5.69162	10.1478	0.33866	3.91647	0.471878	5.14919	0.104283	45.1156	47.5561	35.3588	4.58545	5.34267	125.452	118.805	6.79755	0.0652077	18.2183	26.3596
TCGA-60-2726-01A-01R-0851-07	SSC	33.6512	8.05907	5.02535	4.21761	0.717736	9.49126	1.22907	0.752273	1.15576	1.05159	3.34778	0.493704	0.0696648	0.830344	3.90022	20.272	2.57188	2.41218	6.48126	1.25692	27.1214	0.499839	8.05744	22.1256	1.43585	1.82082	2.76519	3.87248	6.10437	138.793	1.64938	7.50454	0.336539	3.69573	0.147716	3.02215	0.216176	31.9998	55.9165	11.1525	3.03598	0.179426	19.5037	18.9672	3.91374	0.0989224	8.68573	10.4186
TCGA-60-2724-01A-01R-0851-07	SSC	56.7551	41.1891	10.2015	6.87877	11.5793	13.3979	0.340197	0.966052	17.0125	5.01068	13.8821	4.20305	0.594684	2.81919	27.8689	119.895	4.15814	21.5899	36.687	3.48406	20.6413	1.94858	6.52852	25.9724	1.98005	2.57459	11.8753	4.29056	10.5414	241.991	3.33652	18.6515	0.853318	9.93896	0.95463	11.1514	0.363414	51.4531	49.9035	37.8185	9.12325	2.10446	75.0024	74.773	9.30581	0.12905	39.6	33.7628
TCGA-22-4609-01A-21R-2125-07	SSC	68.5146	24.1408	13.2397	8.07294	4.85946	13.7704	1.27893	0.361493	5.06592	1.25446	6.7053	10.1467	0.988314	1.29759	6.90596	60.0592	8.76174	16.5662	25.9608	4.28648	20.4603	7.07927	3.06894	48.887	0.720741	2.02982	9.96477	6.00515	11.1179	212.66	2.90899	5.89011	0.540461	6.61252	0.362238	3.28372	0.234939	86.0395	59.4177	23.3333	3.92238	0.686082	57.0384	61.4955	9.15538	0.145754	24.6029	21.7093
TCGA-18-3407-01A-01R-0980-07	SSC	128.845	21.7449	20.0278	5.58832	8.25546	20.5145	1.75029	0.263835	4.43914	0.808217	3.66018	5.98021	1.5127	0.826357	6.34346	52.1718	3.51983	18.5954	30.8188	3.41736	19.7271	3.24497	3.31746	18.6153	0.803688	1.70291	10.3549	2.41222	4.90275	274.649	3.1281	8.55005	0.53574	6.26806	0.233794	4.14451	0.133253	75.9793	82.4273	19.5627	2.047	0.65812	54.4227	56.903	18.6941	0.0528667	14.4615	16.8679
TCGA-77-8136-01A-11R-2247-07	SSC	113.836	48.6972	7.59799	10.3415	9.94952	16.4506	2.67507	0.613161	6.93517	3.59481	26.4872	9.52553	1.04293	2.13072	10.4129	193.463	6.89535	28.6203	35.1677	5.06145	23.471	2.61081	5.46587	36.1882	1.44579	4.13305	7.9706	7.7117	13.8462	465.226	3.32218	15.1187	0.859909	17.5756	1.5778	6.24013	0.0829719	166.453	122.766	32.6062	5.3325	1.18102	54.7658	115.963	16.6153	0.145846	30.9365	38.4309
TCGA-60-2725-01A-01R-1201-07	SSC	109.773	14.6555	8.74165	8.03472	4.46862	11.2439	5.48545	0.754371	1.99955	0.758457	4.00006	4.23428	0.268125	0.903092	5.88537	39.0346	6.69879	10.2369	16.072	4.31552	17.9499	4.77345	3.98567	48.1975	0.768991	2.12775	5.12006	5.87233	11.6503	217.296	3.49999	5.12904	0.762606	14.4755	0.72296	3.83486	0.498342	67.759	65.8396	28.1429	6.31514	5.14186	62.3324	55.7928	8.72516	0.156372	24.334	25.8271
TCGA-85-8287-01A-11R-2296-07	SSC	58.0571	16.2817	16.3721	6.05341	8.49321	8.8886	1.78561	1.18005	8.09681	1.92575	12.8735	3.53478	1.16016	3.09387	7.74171	160.998	8.78964	42.3599	37.4007	5.3647	18.9961	2.9181	6.08652	34.8482	0.947385	1.92523	26.1249	7.96221	12.1463	220.888	3.77363	9.57586	0.911982	53.2231	0.383086	9.09134	0.271466	97.073	118.967	29.8115	4.8847	0.932059	48.4093	51.1614	29.3808	0.105876	25.7684	20.543
TCGA-NC-A5HD-01A-11R-A26W-07	SSC	18.2233	11.9657	5.94411	5.3348	1.3369	24.9656	0.26362	0.787263	0.904935	0.733789	1.21327	0.994352	0.636106	0.486745	3.86233	24.0633	1.87194	6.00507	6.10275	0.823388	10.8774	0.340119	14.3336	42.4566	1.01873	0.88903	0.924483	6.5968	1.67654	49.1256	0.458218	2.39653	0.104993	1.57701	0.150489	5.42366	0.0371822	39.0692	71.1638	10.5081	1.25234	0.092825	80.7683	22.5592	4.42898	0.040106	3.13452	24.3519
TCGA-92-7341-01A-31R-2045-07	SSC	63.566	30.6908	14.6675	12.5215	10.7993	29.1863	0.297897	0.184971	4.34262	0.633468	12.6169	2.22448	1.29968	1.27589	4.2863	134.196	2.83816	13.3836	35.1587	1.93104	16.3094	1.24623	3.58921	26.8468	1.15112	2.95561	40.895	6.31373	6.94347	271.297	3.10212	5.15958	0.661666	4.48768	0.166335	4.99598	0.0449504	57.4611	44.976	19.7212	3.53667	0.669461	100.201	76.1987	7.39185	0.129293	12.9305	39.12
TCGA-85-7697-01A-11R-2125-07	SSC	19.8343	22.4832	9.48907	5.52392	3.11568	10.3615	1.66736	0.735274	4.08225	1.06762	7.72704	1.53361	0.836728	1.17964	4.04881	68.9923	3.35281	10.112	18.1325	2.11708	19.0868	1.60675	2.83039	11.2653	1.01862	2.93084	12.7391	3.30066	5.08839	110.902	1.98247	7.84577	0.462662	4.01644	0.170248	3.51328	0.0644109	51.9157	72.9285	17.492	4.26449	0.614325	34.988	48.5272	14.1489	0.0794007	13.0238	10.864
TCGA-63-A5MP-01A-11R-A26W-07	SSC	25.6534	13.1183	6.34552	9.75326	2.61249	11.5438	1.90667	0.173238	1.65114	1.14597	1.68092	1.56982	0.300468	1.00574	4.92896	21.0089	5.43288	11.8745	20.6241	2.23837	16.5882	3.38569	6.67286	30.9193	0.705673	0.768957	2.39212	3.88104	2.9917	89.5762	1.11643	3.16345	0.273979	4.50063	0.225438	2.32553	0.111401	55.7037	44.3741	11.3079	2.90998	0.222489	37.6296	62.0178	6.54062	0.0400536	9.2697	18.7089
TCGA-21-1078-01A-01R-0692-07	SSC	20.3323	6.27266	7.53503	27.5644	0.0923212	10.2046	0.540814	0.0173368	0.568917	0.215954	0.620118	0.0880866	0.0502588	1.82856	2.17728	5.08777	2.61777	2.73078	9.53352	2.4891	31.8976	0.873038	5.11778	2.41327	0.69189	0.0386751	0.655177	0.350634	1.12348	32.6045	0.230955	2.29471	0.0330037	0.322974	0.0628478	0.460192	0.0951103	5.17573	1.82737	4.10511	6.56551	0.100792	20.5652	8.40877	0.168301	0	6.45489	14.0527
TCGA-68-7756-01A-11R-2125-07	SSC	68.8927	50.8944	13.8975	9.22162	5.43475	20.9082	4.14908	0.177054	3.51957	1.58744	4.68589	2.99865	0.350528	0.984274	6.19758	62.6457	3.63493	19.2336	13.5802	1.9973	23.917	1.35042	2.29424	26.3612	0.579467	3.5143	14.5143	2.84808	7.03404	246.276	1.77954	8.69346	0.415973	5.23178	0.208728	4.21126	0.157939	62.9216	41.767	18.8663	2.76415	0.347621	45.6615	90.2504	7.22017	0.168736	24.2677	22.3114
TCGA-85-8582-01A-21R-2403-07	SSC	158.94	65.019	16.7192	9.86594	13.5007	14.9734	0.780658	1.68424	10.4339	4.78915	19.0299	9.60362	2.77529	3.24809	12.5277	314.423	7.70917	37.7623	47.056	5.52355	26.3581	2.61368	5.66766	41.1903	1.13859	7.51056	19.8291	6.69511	12.8208	642.706	5.42562	13.6389	1.87924	22.137	1.48584	11.9843	0.524821	145.704	120.046	60.8066	5.75405	1.46382	76.034	139.685	27.0855	0.169176	33.1392	56.07
TCGA-18-3410-01A-01R-0980-07	SSC	28.9569	6.02011	5.36826	7.35532	1.00242	10.017	2.57096	0.0449385	1.06981	7.32925	1.70354	2.07271	0.570315	0.80381	3.24883	12.7937	8.39595	7.27392	10.6054	2.53825	22.0526	6.28048	4.0714	18.0573	0.2114	1.94884	7.41933	4.96851	3.3013	97.3549	0.602646	6.5341	0.148854	10.5106	0.999161	1.15615	0.0469588	20.7999	19.1293	10.5396	11.742	0.420696	52.0644	10.8211	3.1751	0.013507	3.53593	21.5243
TCGA-18-3408-01A-01R-0980-07	SSC	50.8971	9.00331	23.7817	8.4687	7.29047	28.3506	2.52206	0.0647141	1.85077	0.243622	2.00179	0.411616	0.32518	0.0325608	3.90678	6.09045	1.81573	5.98657	16.1626	1.94436	11.5678	2.2262	6.33009	22.5478	1.81327	0.446568	6.39936	3.67304	8.57051	60.2303	1.16096	2.89393	0.141263	0.85039	0.0834117	2.15295	0.311068	41.7746	84.833	15.8386	1.08517	0.956975	72.7624	31.9484	3.26581	0.0518691	0.797001	14.6466
TCGA-94-7943-01A-11R-2187-07	SSC	19.54	14.5115	10.159	10.1518	0.966067	22.351	0.944718	0.179953	1.13391	1.5454	1.44962	0.532735	0.257304	0.579695	3.46683	29.5644	6.42956	5.32662	9.54475	1.16037	20.8377	2.22933	2.11982	14.0696	0.497565	2.45955	3.63874	2.02562	3.65657	96.1294	0.502842	2.9921	0.198859	5.42294	0.190931	6.92218	0.270599	18.9426	20.8588	11.2902	7.2336	0.345461	26.9379	17.6459	3.97479	0.0395764	4.59466	22.3671
TCGA-21-1079-01A-01R-0692-07	SSC	31.5305	109.032	22.1883	14.5862	9.27737	36.4373	0.149245	0.556724	8.67267	4.33422	13.4433	3.278	0.507153	3.09877	6.37865	61.1342	4.78109	14.3738	31.7359	12.9548	37.9583	1.70082	4.25201	19.2031	1.5597	5.51888	2.74291	3.65269	9.76281	332.93	2.70779	19.7228	0.612709	8.78748	0.430966	33.2145	0.231792	61.9553	60.8798	48.2689	4.7026	1.93213	84.7026	149.582	11.9602	0.156874	34.1335	46.2756
TCGA-94-A4VJ-01A-11R-A24Z-07	SSC	26.2645	33.0832	19.6283	7.33003	3.19377	23.1309	0.331286	1.26387	2.73878	2.04078	9.59124	0.92657	0.460815	2.67944	3.05296	102.289	8.69389	9.96697	16.0744	2.20618	31.4458	2.65733	2.55801	17.9272	0.961135	13.1104	9.44271	5.09539	7.14812	180.373	1.26666	13.3236	0.469502	6.31349	0.551495	3.75985	0.0275143	78.0926	74.7381	12.6073	5.23903	0.641099	17.9615	42.6634	5.8702	0.0395704	13.882	31.7647
TCGA-22-5479-01A-31R-1949-07	SSC	44.5259	18.5282	13.7832	4.70361	2.28641	16.8874	0.92975	0.337904	1.70334	1.38623	10.1633	2.71224	0.541416	0.650638	3.67953	71.3116	5.62837	9.39715	14.3057	1.30928	16.2355	1.49206	8.06617	16.3431	0.567944	1.68542	4.62495	3.43455	2.95691	180.85	1.14268	8.84285	0.277097	5.66493	0.272209	3.30116	0.036215	50.596	41.0822	13.0026	2.26063	0.322893	41.9016	51.2337	2.68378	0.0781252	11.5993	19.7874
TCGA-43-7656-01A-11R-2125-07	SSC	81.2597	16.3895	8.7532	9.54877	3.36395	9.44519	3.25264	0.364044	2.37049	4.83697	6.68876	2.79608	0.877287	1.19738	8.68188	76.1576	10.6804	14.4214	19.022	2.04147	21.5896	5.58827	3.11379	11.1794	0.928884	0.761981	21.9103	3.27233	5.7894	238.087	1.25333	4.94151	0.301165	4.14856	0.293266	4.00479	0.154982	47.6743	42.8644	12.4028	4.70748	0.616378	37.6919	28.0079	11.9516	0.202629	8.27197	15.6839
TCGA-NC-A5HR-01A-21R-A26W-07	SSC	13.2513	11.0068	5.36637	5.22203	0.60128	27.4311	0.778359	0.567086	0.527825	0.622872	1.44983	0.822133	0.0993683	0.359513	10.158	11.9649	2.56337	3.60698	3.21097	0.676165	8.28335	0.981514	11.0462	17.4314	1.61636	0.064771	1.66089	2.91165	1.62787	31.4411	0.237716	2.02639	0.136455	0.594336	0.0986758	3.39777	0.0142219	20.7742	22.1624	6.75457	2.62286	0.232642	70.7616	20.7353	3.33293	0.0545431	3.75588	14.2651
TCGA-33-4586-01A-01R-1443-07	SSC	37.9866	18.7729	24.3926	7.83433	4.12561	36.0446	1.84015	0.0466825	1.97249	0.390012	2.28406	1.63397	1.11545	0.48044	3.84301	20.3866	2.98259	5.50051	9.2138	2.14354	12.4761	1.83632	6.81341	34.9447	0.841108	3.29459	9.30205	8.67469	2.20013	97.6923	1.18347	3.75473	0.32962	2.01477	0.143588	2.94969	0.0221733	74.4114	120.487	16.4127	1.3861	0.270766	141.452	40.6436	5.09721	0.191334	6.19451	35.0651
TCGA-85-8355-01A-11R-2296-07	SSC	24.2557	20.6934	7.12042	5.81923	2.67803	11.1021	3.28608	1.00878	1.12653	0.61284	4.71515	3.42204	0.399698	0.956737	4.69848	39.2372	6.82416	6.82323	10.1777	3.23926	15.5999	3.67412	3.19655	54.0997	0.726319	1.29049	4.65993	7.54536	9.8575	70.5956	1.89885	3.67729	0.399372	4.65665	0.258897	2.47174	0.135265	43.7119	46.3149	14.8763	4.8596	0.361973	34.7134	64.2244	10.7781	0.0536646	9.86455	14.773
TCGA-33-4582-01A-01R-1443-07	SSC	28.1397	18.769	18.5428	8.50835	0.479603	27.1075	0.486979	0.154395	0.424771	0.0807268	0.639421	0.164641	0.0939376	1.13288	2.60801	14.9416	1.50083	2.87585	15.2171	1.80603	10.9898	0.351952	1.98565	54.6736	2.92706	1.30116	4.64957	2.24366	2.03893	45.5633	0.407551	0.800417	0.111036	0.75773	0.176201	2.40643	0.107557	44.6109	54.8346	10.9279	1.43297	0.138094	37.7487	9.66703	1.49499	0.0644528	2.81701	18.9889
TCGA-43-2581-01A-01R-0851-07	SSC	44.7145	14.804	8.85855	4.72944	3.89201	10.186	3.41989	0.106524	3.09311	1.35639	4.94679	5.66045	0.832069	0.757063	3.3555	79.3079	8.27191	9.92756	23.0754	7.8675	20.469	5.93271	2.2176	42.1096	0.314907	0.792114	7.79972	6.75055	14.1579	147.258	3.32695	3.7779	0.419093	2.62463	0.12872	3.52724	0.0834849	57.9196	47.1281	14.6847	5.84036	0.43404	63.7225	33.0848	8.03907	0.0533626	8.76638	18.2129
TCGA-66-2792-01A-01R-0980-07	SSC	82.0432	31.8863	26.2382	11.161	4.55949	21.1422	0.200542	0.158576	4.11954	0.574196	8.22375	1.73482	0.615704	0.792483	6.0411	52.2023	5.14224	10.2033	22.4468	2.47907	25.6106	1.80919	7.90866	29.3651	1.24605	1.2085	13.6457	5.03903	9.49886	165.006	1.76613	5.33473	0.458528	7.58763	0.238229	3.25191	0.0716565	30.0775	26.1103	26.7056	3.29842	0.572446	92.3873	134.62	7.31496	0.0901728	9.80401	24.6923
TCGA-63-A5MW-01A-11R-A26W-07	SSC	41.5605	22.8346	13.2821	4.60295	5.94397	7.86407	0.337027	5.25512	3.25985	3.62025	6.56436	3.74522	0.51285	3.62283	6.23688	81.4846	5.02162	17.3661	30.1174	4.00775	24.4878	1.32864	14.3079	30.8208	2.66401	2.41017	27.119	8.62357	19.2668	613.928	4.77234	10.668	6.09263	4.10063	0.549695	7.90302	0.406035	72.0663	55.0762	27.1395	5.78163	0.757244	51.3052	62.4253	25.1663	0.113942	23.1925	19.3196
TCGA-52-7812-01A-11R-2125-07	SSC	24.9618	18.5656	14.4068	6.59571	1.59992	11.0212	1.72992	0.047288	1.4697	0.642584	2.59536	1.71341	0.459723	0.726763	2.50052	21.9619	2.14413	5.74598	4.73713	2.11541	23.7886	1.81203	2.01183	13.643	0.437612	0.83625	2.48767	2.33177	3.00238	90.0747	0.523053	2.605	0.121119	3.42045	0.384405	1.70289	0.0628905	67.1257	55.3177	13.9782	5.87455	0.315292	87.5831	19.9368	3.20429	0.0258422	4.41201	34.2845
TCGA-43-5670-01A-21R-2125-07	SSC	10.2753	21.6206	13.087	8.71726	0.608869	10.4773	0.265001	0.748795	0.924882	0.945452	2.23086	0.635328	0.612148	2.7827	3.95808	55.3518	6.45029	7.08132	19.8131	1.35192	27.611	0.544471	1.99822	7.7792	1.08062	9.87792	2.51329	3.01957	29.3533	55.0194	1.87837	17.9623	0.111703	4.59986	0.190488	8.65502	0.00915157	36.3021	19.917	6.88302	1.52063	1.1332	43.2609	56.3253	3.41833	0.0263231	11.485	42.57
TCGA-68-A59I-01A-11R-A262-07	SSC	54.2213	19.5354	11.0459	6.64592	4.72269	12.3342	1.77525	1.07727	2.18588	1.50482	4.00233	5.27334	3.33233	1.10463	5.393	70.8255	6.34151	8.87118	25.5267	3.26906	16.1709	1.37055	3.39141	38.6108	2.46778	2.75808	13.9569	5.85205	4.54831	189.637	2.3656	4.69595	0.603982	5.64342	0.208717	2.13095	0.161493	47.7344	46.3759	16.9836	3.68591	1.10853	56.245	29.1713	10.1723	0.0409862	13.1243	13.3404
TCGA-39-5034-01A-01R-1443-07	SSC	105.054	12.5306	8.70413	5.0917	5.92045	6.8317	3.33588	0.820948	4.50835	0.632954	5.33061	2.49687	0.769763	0.772051	6.50946	101.815	4.71726	12.6699	32.6149	3.95807	23.233	1.53648	1.88263	36.2041	1.28609	1.15827	17.2889	2.03001	6.82593	323.2	2.58809	3.04758	0.597307	4.54602	0.301238	2.75925	0.305415	41.1764	40.5196	19.7052	3.62254	0.65354	43.9608	30.8465	12.2663	0.0645941	10.0282	18.0985
TCGA-60-2715-01A-01R-0851-07	SSC	198.806	33.5131	8.00637	6.0342	8.41956	8.08676	0.792814	1.50461	5.27312	2.47695	8.12134	3.17848	0.719152	2.46094	14.1814	162.414	5.26837	43.2757	35.2804	5.06535	26.8153	6.89352	6.73854	21.059	0.806448	3.34665	17.4147	10.5625	16.2671	503.689	4.77685	8.2004	1.34563	15.2573	0.970378	7.62196	0.917534	112.928	101.788	29.2696	8.94498	1.22341	47.2678	106.511	45.9573	0.291766	36.5194	16.9072
TCGA-22-5472-01A-01R-1635-07	SSC	28.2385	23.2817	10.938	10.1576	1.14266	9.93618	3.06424	0.137026	1.5227	0.820231	1.78644	0.282837	0.102067	0.749767	4.5958	33.3658	3.91051	11.9351	12.5655	3.50257	33.386	3.92665	1.82565	23.7551	0.518452	0.832971	2.77122	2.64595	9.99938	124.887	1.13327	9.84413	0.218464	3.93198	0.651961	4.04642	0.438507	51.8788	31.4298	12.794	4.56547	0.372782	35.2725	54.4071	12.0464	0.102963	11.9634	16.0112
TCGA-77-6844-01A-11R-1949-07	SSC	50.5616	10.8626	9.03131	7.81121	0.354103	12.9068	2.05915	0.388557	0.580909	0.29176	1.05405	0.305083	0.0604205	0.33033	2.83767	21.7437	5.99466	2.51914	11.842	2.33243	14.9932	1.81312	5.40749	54.5266	0.437418	1.3789	1.25531	1.75149	10.3838	86.9725	0.384746	3.8154	0.149637	3.38712	0.259045	1.40437	0.247349	28.8808	14.7374	10.8479	4.51027	0.402126	13.8634	21.9104	6.99681	0.0134238	6.80421	23.5779
TCGA-O2-A52W-01A-11R-A26W-07	SSC	21.4158	11.4202	7.71173	3.01583	0.303167	12.426	2.50456	0.277343	0.277662	0.77031	0.446278	0.997818	0.0484524	0.308654	5.16556	7.23376	4.96781	1.55137	3.72244	0.725637	7.81439	0.616632	2.46605	67.2788	0.402389	0.469791	1.36565	0.811277	2.67111	32.4438	0.233787	2.88887	0.148548	1.55934	0.113604	1.075	0.0933293	17.9813	11.2803	9.29738	1.35885	0.400822	23.0116	27.4742	1.51062	0.0141288	2.73383	11.1191
TCGA-37-4132-01A-01R-1100-07	SSC	23.3932	13.5304	3.341	4.6488	0.43933	8.3303	0.99818	0.0662954	0.970412	1.66383	1.3563	1.67422	0.347362	0.190131	7.4129	24.0725	1.35911	8.20807	7.73692	1.29654	9.15353	0.681431	5.35858	11.9381	0.623736	0.646781	2.27572	1.99547	3.39691	139.024	0.824287	1.27697	0.11106	1.64672	0.181581	1.24537	0.0600391	21.3886	22.4248	10.7822	3.62542	0.471732	50.8301	9.39638	10.2302	0.0797047	4.28397	11.7896
TCGA-56-A4BW-01A-11R-A24H-07	SSC	69.8695	21.4298	15.958	6.01606	4.09979	26.5852	2.31895	0.781805	2.62284	0.969515	3.5842	0.912991	0.250386	2.70409	2.9972	63.0144	5.03032	7.28481	21.3281	2.68717	12.9509	1.48869	6.14563	23.4393	1.10592	1.73807	5.87739	2.44729	5.29455	170.011	1.70607	6.76783	0.381005	5.03651	0.367086	7.55659	0.252088	70.9843	107.511	14.7593	3.08598	0.737887	33.1634	39.9117	6.73163	0.0537107	9.93415	15.3313
TCGA-22-4595-01A-01R-1201-07	SSC	129.784	24.3689	8.1648	5.13865	7.34573	10.372	1.45368	0.857729	8.45196	0.9546	7.96042	1.50509	0.569651	1.54496	6.72516	79.1148	4.53113	25.5417	29.15	3.01241	29.2565	2.46283	2.67289	32.1892	0.98538	1.92526	9.00172	7.36479	8.58291	367.538	3.52608	6.00048	0.725518	5.81875	0.780011	5.49964	0.124742	62.9155	48.7615	25.5239	4.50644	1.03871	49.3817	54.3233	9.91021	0.172756	21.2562	15.3823
TCGA-56-8629-01A-11R-2403-07	SSC	12.5723	27.0651	18.2733	11.7826	3.20256	38.0578	2.83026	0.827237	2.19717	0.960263	7.86789	1.06459	0.254998	3.01426	2.56124	63.1468	5.44221	13.5772	28.9235	2.81459	17.0907	0.768671	9.27359	15.647	1.85555	0.984216	2.79427	6.95273	12.0471	134.134	1.61945	7.13354	0.299718	2.50701	0.193472	15.0966	0.0185899	146.138	181.852	13.0143	2.72157	2.93042	35.4803	25.1944	8.25589	0.12031	9.12905	32.6418
TCGA-60-2697-01A-11R-2125-07	SSC	83.7314	18.7832	8.31878	5.87648	3.55726	8.84878	2.84075	0.636576	1.45594	1.15515	3.51415	14.8642	1.09073	1.23779	8.63446	61.5737	4.52022	14.3573	13.571	3.96892	16.9203	6.01606	3.20997	22.9496	0.600009	1.34907	7.02704	6.80176	7.77108	237.221	2.67756	6.04452	0.548691	12.5922	0.352558	2.89205	0.263306	127.796	116.531	20.6311	6.96202	0.508739	44.6795	60.5139	24.9023	0.186019	18.6822	14.6914
TCGA-66-2793-01A-01R-1201-07	SSC	9.88641	11.2949	10.1274	5.92667	0.481023	15.1963	0.412642	0.0505238	0.701551	0.17291	1.11471	0.713072	0.358029	0.544239	3.09666	15.9694	6.48539	3.41754	17.8651	1.0839	12.6646	0.876637	7.61884	21.3206	2.83368	0.24591	2.6796	4.54031	10.9804	36.9988	0.893335	2.49632	0.0682009	0.380907	0.111002	2.05575	0.278375	9.65637	4.78529	9.177	2.25024	0.0766851	30.2628	5.73999	1.30382	0.0276105	4.70344	16.6568
TCGA-66-2744-01A-01R-0980-07	SSC	42.8122	48.248	10.2011	8.10096	3.37932	9.01421	1.35642	0.14013	1.83177	0.949744	2.92703	2.06883	0.620973	1.03836	4.1014	38.8823	5.13189	17.0336	11.6618	4.45788	18.7838	3.35273	6.98715	25.798	0.687692	1.31861	1.35401	4.25648	35.4391	112.05	2.34194	3.87963	0.449453	5.00671	0.543904	8.46238	0.0843081	77.7834	76.0642	21.5492	4.83828	0.549448	59.3696	64.8131	4.89742	0.0382895	11.9218	30.1195
TCGA-39-5019-01A-01R-1820-07	SSC	90.4679	15.3784	14.6349	10.5192	4.76176	21.0626	0.804106	0.297429	3.41803	1.07865	5.08663	1.73752	0.485962	2.34886	8.66159	69.206	4.11195	9.39567	18.2963	2.36589	13.3237	1.73119	7.20765	33.8396	1.27651	3.52331	11.0671	5.3371	6.37234	241.903	2.04429	4.20757	0.421784	8.79707	2.30227	2.7144	0.315305	65.082	43.3179	23.4641	3.90811	2.50861	92.4101	98.0226	10.0584	0.116605	13.5079	36.0292
TCGA-NC-A5HF-01A-11R-A26W-07	SSC	18.1753	28.9235	17.0388	3.80811	0.464346	13.2391	2.8751	0.529275	0.634301	0.939668	1.08904	0.388954	0.0734841	0.361576	3.31746	17.8193	2.72926	9.91107	3.19036	2.30999	22.5684	0.323375	6.87699	32.0382	1.28784	0.537426	1.71352	2.93187	4.47263	68.9508	0.316071	15.5381	0.0642758	1.06936	0.220538	7.33016	0.061982	26.2434	16.4154	10.6524	1.92704	0.0897816	44.4137	18.9002	5.89766	0.013714	9.83379	14.3469
TCGA-21-1080-01A-01R-0692-07	SSC	24.3758	13.7208	12.8052	10.7708	1.66706	13.6468	0.655774	0.204987	1.11115	0.318721	1.65043	0.940568	0.207917	0.240292	6.51159	16.8022	2.62407	5.06405	12.5187	3.90542	12.3658	1.88177	2.42606	6.92387	1.90708	0.412531	5.48037	0.95434	2.89794	85.8145	0.677851	4.16527	0.129523	1.2109	0.0843234	2.60751	0.10938	15.5754	15.1715	5.43635	2.9145	0.150837	59.9297	37.9276	4.23979	0.065545	5.38136	12.2494
TCGA-46-6026-01A-11R-1820-07	SSC	14.7454	14.9511	7.51218	10.4198	0.287043	9.40542	0.492915	0.133988	0.741543	3.095	1.2634	1.93279	0.0833404	5.28981	3.88611	14.8509	2.57837	2.15554	10.1627	1.12858	23.7753	3.83754	4.94772	9.41701	1.158	1.07192	1.1895	4.76655	3.70274	47.547	0.558051	10.2861	0.0826776	1.84918	0.0781618	2.49056	0.0820758	10.721	5.76468	7.25692	7.95284	0.192848	27.9587	42.4951	1.4992	0.152757	4.02529	23.1902
TCGA-56-8622-01A-11R-2403-07	SSC	78.424	43.4461	18.7286	5.62369	2.89643	9.06961	1.06569	0.0864882	4.23659	2.39885	6.28257	2.12151	22.1085	1.4393	7.83191	120.736	5.83204	24.9561	16.8509	3.18427	25.0231	1.58082	2.37666	27.5358	1.04383	16.4306	14.5447	2.03908	5.918	455.349	1.45941	12.6295	0.367159	24.5789	0.271725	5.11071	0.117489	69.3253	49.2118	21.5608	2.97905	2.39548	43.7455	52.5991	105.427	0.0129977	13.1765	19.734
TCGA-34-5240-01A-01R-1443-07	SSC	65.0474	11.7178	16.1303	11.6742	4.85618	28.0894	0.873058	0.107314	1.44704	0.0950572	1.34312	0.571909	0.353962	0.288333	3.79845	29.4348	1.08795	6.30417	20.4228	1.85079	8.38841	1.77734	2.27337	17.0488	0.672002	0.444321	11.2135	2.46393	4.13008	113.219	1.6164	2.65144	0.253321	5.06119	0.217854	2.29989	0.278104	26.7162	31.0264	17.059	4.01265	0.609178	134.852	27.0709	9.45692	0.154824	5.33555	16.516
TCGA-66-2787-01A-01R-0980-07	SSC	25.154	7.23937	6.85724	6.9253	6.36515	26.4384	0.827012	0.38061	1.27901	0.305168	4.89337	1.10893	0.493207	0.455645	3.33267	30.8797	5.00486	6.94344	11.999	2.51243	10.4827	2.47503	4.92531	21.1534	1.50134	0.273263	9.8991	5.20095	4.9025	108.292	1.64349	2.651	0.378102	1.77197	0.200883	1.61147	0.160003	41.002	49.1338	12.3919	4.27021	0.592157	70.0708	52.7857	9.59324	0.0657464	6.04643	27.4155
TCGA-85-A50M-01A-21R-A262-07	SSC	59.0131	77.682	13.2257	13.2248	6.50486	13.5751	1.39688	0.178761	9.16717	6.83848	8.29736	5.04845	1.03644	1.63584	6.69808	76.249	14.0285	19.7369	14.6559	6.04759	24.2288	3.83972	1.74907	33.3229	0.720306	3.25405	11.2734	5.64693	17.8216	254.93	4.90964	30.4485	0.923922	12.0049	0.518422	4.14646	0.084059	50.476	39.177	43.4777	3.69106	0.407713	86.4058	134.441	11.1003	0.38954	19.3351	23.9459
TCGA-43-A474-01A-11R-A24H-07	SSC	33.8282	31.5983	19.3515	6.16021	3.93359	13.7494	0.161421	0.771816	2.73684	2.18986	7.43535	2.69852	0.531115	0.946572	3.35877	76.4936	4.06855	12.3019	22.3957	1.05822	19.5318	0.708847	8.90289	9.5629	0.632412	1.5809	10.3682	1.67248	3.36056	162.358	1.56565	8.08508	0.360643	5.17055	0.148374	4.14042	0.0229124	43.7931	33.3003	18.735	3.68777	0.402691	60.0718	63.4786	2.79699	0	18.8329	20.5198
TCGA-77-8128-01A-11R-2247-07	SSC	125.332	23.0321	15.2552	9.78988	4.57684	11.0568	0.409074	0.730998	5.25755	1.61877	10.9919	2.11343	0.713514	2.43417	9.58301	157.248	4.8494	13.6974	37.83	2.01761	20.4101	1.27248	8.1752	44.0927	1.10355	1.92918	31.2353	4.07219	5.81718	418.42	2.03812	8.65926	0.452053	4.86149	0.40686	5.77137	0.148143	41.7815	33.1338	26.4476	9.17262	0.840058	55.6975	105.708	8.82504	0.159792	21.4712	29.1296
TCGA-77-8009-01A-11R-2187-07	SSC	19.2654	16.0613	11.3155	6.04666	8.93422	37.505	0.603529	0.171487	1.80498	0.662131	7.86985	2.32349	0.643017	0.603984	3.02267	39.807	1.72279	6.37855	31.7862	2.70467	12.8598	1.61833	6.94959	11.7684	0.83757	0.698407	8.70323	15.3367	3.01621	120.818	1.3004	7.26558	0.261164	2.20907	0.233786	2.7258	0.0275687	109.092	159.184	10.8105	2.81453	0.828522	99.3654	93.9259	3.82308	0.0264325	10.0385	33.3365
TCGA-92-7340-01A-21R-2045-07	SSC	248.863	35.6735	16.117	7.06053	16.6562	9.30368	0.583896	0.420286	10.9198	1.28092	15.0752	4.47878	1.47938	1.90974	9.11091	167.441	7.02218	27.3578	43.3414	5.66599	27.1434	3.03582	3.62968	31.8414	2.8235	2.89972	48.5294	3.79568	13.9092	543.87	5.12175	12.0485	1.27189	10.2382	0.418854	7.07058	0.239965	91.1241	94.9073	46.9552	4.33497	1.72067	66.1336	86.8678	32.2108	0.117208	28.0942	28.685
TCGA-77-7138-01A-41R-2045-07	SSC	18.2791	52.2666	6.45743	13.1347	0.911012	20.4324	0.836826	0.0474416	1.41014	0.319948	1.14474	0.732877	0.311182	0.390602	2.01333	79.5462	3.76818	7.00039	12.1795	4.68331	21.5006	1.28166	0.854751	15.2736	0.359209	7.39676	1.16129	1.71464	3.92016	83.7718	1.1759	4.43547	0.146143	4.39053	0.396077	3.29355	0.0540812	29.6106	41.001	6.96581	1.21435	0.167159	28.8714	60.859	1.5958	0.0518522	4.94766	30.9181
TCGA-21-1077-01A-01R-0692-07	SSC	47.5998	20.2616	9.58892	9.54049	6.80845	21.0319	1.80016	0.341747	3.01723	0.910058	3.68177	1.4653	0.473757	1.07414	4.65359	29.2967	2.41409	6.39856	20.0819	3.52565	17.2977	2.15421	6.20307	11.4143	1.73475	1.04223	12.7413	3.32632	4.91624	140.189	2.0362	5.68862	0.332699	3.47832	0.230001	4.46238	0.329988	39.6224	39.5588	18.4479	3.54037	0.745461	56.2041	76.7932	8.99747	0.0910156	10.5665	36.3851
TCGA-21-1072-01A-01R-0692-07	SSC	16.9723	17.2449	15.7499	6.56524	5.85076	55.9714	0.860951	0.268084	1.81977	0.437947	3.64345	1.88065	0.942789	0.461044	3.66017	28.656	4.81823	5.93351	17.3132	1.94167	8.67176	1.18306	4.50134	45.3241	1.92507	1.4353	12.7678	4.68294	4.19363	64.2813	1.3973	3.85397	0.247642	1.77479	0.0955899	3.70071	0.0413316	52.7297	99.8911	14.2719	2.11186	0.361634	76.9632	47.5547	2.98351	0.0132093	5.41253	26.5045
TCGA-O2-A52Q-01A-11R-A26W-07	SSC	33.2755	49.8377	8.82763	4.94163	2.87321	10.1156	0.709979	0.0130304	1.24392	1.12536	6.23185	5.47549	1.22558	0.780189	3.17599	46.7571	3.43637	12.4907	5.96575	3.06985	11.6915	2.20886	1.55525	51.2162	0.586181	2.12392	1.50807	2.1083	5.51142	237.902	0.817785	6.85811	0.216636	2.39094	0.073479	13.2996	0.0136162	41.8606	37.0136	13.8863	11.8383	0.341869	43.1898	51.037	3.13669	0.05222	6.62717	25.102
TCGA-58-8391-01A-11R-2326-07	SSC	9.53455	11.9564	20.2635	7.68557	3.85817	33.2116	1.07835	0.138452	1.03392	0.677482	0.79129	1.67671	0.397052	0.610105	3.04065	9.8439	8.84538	5.8289	9.73473	1.44755	19.1238	0.827434	2.58848	63.4158	0.275541	1.61803	1.36081	5.49196	1.53686	42.8493	0.444246	5.93589	0.107128	2.47998	0.151111	4.10736	0.135343	40.0301	26.5599	6.87199	3.03482	0.948066	52.1404	18.3643	3.94097	0.0134239	6.42738	34.8289
TCGA-68-A59J-01A-21R-A26W-07	SSC	57.095	13.2321	18.4205	5.5406	3.95288	14.2104	0.857138	0.354689	2.18321	1.44661	2.40139	1.18875	0.14751	0.908119	4.45517	24.3377	2.80044	8.07548	7.29311	1.71009	11.3085	2.36977	3.1031	13.152	0.772117	1.37015	3.65855	10.433	3.17631	110.56	1.03273	5.13275	0.191453	1.33286	0.20616	1.29444	0.11729	77.5265	73.7112	13.4864	2.23333	0.358737	44.7079	41.9241	2.30249	0.0674733	15.8408	18.1584
TCGA-85-A511-01A-21R-A262-07	SSC	115.023	22.625	16.9744	6.3774	7.68838	16.9891	2.05849	0.565747	6.87253	1.70885	10.3034	3.38553	1.00592	1.93337	10.7585	162.264	7.30098	32.5966	46.183	4.95487	21.4187	1.83177	7.09297	26.0361	0.917964	3.49745	26.3832	4.9029	8.16625	419.426	4.28486	8.44338	0.894339	13.4035	0.317205	6.86821	0.146613	162.259	179.042	31.4639	5.43723	1.58686	57.7734	64.3283	17.9	0.176847	23.4524	26.0091
TCGA-94-7033-01A-11R-1949-07	SSC	17.3176	25.0796	7.40316	3.86711	0.315348	12.4199	0.897785	0.111035	0.368341	0.791741	0.60279	0.586723	0.0629465	0.412298	3.05678	13.4026	3.35894	2.03877	2.29195	0.682976	22.2975	0.593657	2.02673	17.2332	0.602822	1.37918	1.11197	1.33456	2.00089	78.8951	0.213	6.50291	0.0405838	0.97687	0.150271	4.56337	0.0139232	18.506	15.5098	3.96182	1.09213	0.116526	10.0972	25.5726	6.73597	0.0133493	4.9229	13.2314
TCGA-66-2778-01A-02R-0851-07	SSC	26.5032	9.37186	7.82995	5.65253	0.435733	10.5108	4.1085	0.0510818	0.54352	0.0895523	0.512282	0.487842	0.208415	0.144572	3.15836	4.85158	0.866082	2.54154	3.17369	1.21855	9.16821	0.653673	1.99922	9.70969	1.0111	0.744496	1.92038	0.511641	4.52452	48.9396	0.446102	2.43988	0.0826567	1.8265	0.226327	0.775311	0.044482	27.5533	22.3209	4.07219	2.81263	0.253825	38.6773	16.3616	5.07287	0.0255892	3.47563	16.7548
TCGA-77-8144-01A-11R-2247-07	SSC	30.6972	77.2886	4.58049	5.74748	1.47241	4.6738	0.134885	0.0264735	1.82699	1.07967	2.44844	2.79978	0.50311	0.526143	3.46689	22.3539	4.20126	4.39497	5.31803	1.92588	30.589	0.72143	0.992019	19.2881	0.524008	2.97648	0.771189	1.03685	2.5821	119.891	0.305648	7.41808	0.097434	1.76592	0.319897	11.7588	0.0138318	15.7841	12.8148	11.253	1.40797	0.234153	20.0788	150.546	1.19341	0.0397852	10.2441	31.7653
TCGA-58-A46K-01A-11R-A24H-07	SSC	25.2262	11.6915	13.6237	8.42325	7.39713	44.0724	0.468438	0.126647	1.62461	0.711151	2.99077	0.543893	0.180658	0.692976	3.02332	21.7812	2.0009	3.50117	7.95339	1.16102	12.7597	1.04044	4.45947	18.0959	0.903426	0.629624	4.24127	4.26204	2.34489	64.1137	0.686908	3.1435	0.198041	2.07666	0.120242	2.28671	0.0567173	34.906	47.4219	12.7475	1.94427	4.59304	49.4486	25.2159	3.82966	0.0407847	4.56988	30.4873
TCGA-98-A53B-01A-11R-A262-07	SSC	22.7747	30.9852	16.086	18.9831	1.34497	12.8393	0.663955	0.499435	1.25878	2.71327	2.27808	0.708835	0.171396	6.83414	3.53643	32.0066	4.21107	13.2898	17.5994	1.07389	20.8557	1.47414	3.17162	44.2968	0.716318	1.32448	2.73411	4.86574	9.14036	104.927	1.0695	8.96275	0.348316	6.37855	0.439935	4.44508	0.26826	102.759	77.7441	13.2848	4.08288	0.481494	45.1107	54.3764	7.4499	0.0982051	10.986	34.5766
TCGA-33-AAS8-01A-11R-A405-07	SSC	15.8231	10.8249	12.1288	6.60655	1.79255	30.2038	0.538863	0.0745338	0.282517	0.237869	0.363477	0.435627	0.776724	0.466563	1.84021	6.97401	1.69485	2.2954	2.75626	2.75127	15.8228	0.678706	12.968	21.3588	0.537599	1.5649	0.5592	2.07747	1.99008	33.8575	0.202477	3.76261	0.036724	1.26468	0.0847663	1.62214	0.0366516	34.5568	23.9712	5.59483	1.45668	0.797359	65.0478	74.0285	0.606629	0.0790672	2.08986	38.912
TCGA-52-7811-01A-11R-2125-07	SSC	43.0219	44.591	17.0887	9.50116	2.94075	23.4907	0.867156	0.154913	1.86397	1.12444	2.53462	3.67799	0.268898	2.7995	6.21125	29.2287	4.02483	23.4907	7.28446	2.28802	22.2988	2.18301	2.93113	25.0295	0.720118	4.76902	5.87467	4.18741	3.78955	177.134	1.60128	6.50212	0.294904	5.64775	0.447181	3.66569	0.247313	148.737	120.939	10.4749	2.68977	0.364355	36.7189	51.5994	10.7382	0.0517353	18.1071	30.7216
TCGA-NC-A5HK-01A-11R-A26W-07	SSC	21.6093	72.3285	5.07393	5.38975	0.519397	25.6385	1.32353	3.07698	0.769262	0.825154	1.34803	0.425884	0.144323	1.65629	3.09758	37.9239	3.27701	7.07811	5.06742	2.50129	24.3092	0.292769	17.5664	5.87569	0.391372	2.9782	0.658731	3.88896	8.78757	91.6872	0.625312	10.3001	0.153184	1.86284	0.0552469	31.5986	0.0286655	28.653	25.3193	19.7712	8.30749	0.139037	80.3077	49.1587	2.29776	0.06871	3.43061	22.0191
TCGA-85-A50Z-01A-21R-A262-07	SSC	14.0832	28.1966	13.348	10.731	1.05748	13.2364	8.74	0.026283	1.14737	0.727535	0.872754	1.22413	0.417654	0.476073	5.03083	7.62808	3.4504	3.44337	13.1604	1.18919	27.1922	0.566456	0.671179	72.8976	0.266876	1.05538	1.09673	1.74153	1.15532	35.3073	0.237313	3.51646	0.0683803	4.81739	1.14335	1.89979	0.0366196	45.8627	62.0309	8.49007	0.789371	0.180229	85.2576	19.8946	2.56712	0.0131663	5.56475	25.9571
TCGA-85-6798-01A-11R-1949-07	SSC	100.818	20.2092	18.1236	4.64504	5.79011	26.8734	0.134559	0.422897	4.54932	1.65758	7.85166	2.53068	0.463141	1.02453	6.36973	85.1737	4.1767	13.5254	19.5656	2.19855	20.1498	1.21203	4.93718	32.283	0.704442	2.40001	15.8019	2.48934	6.68254	326.406	1.84034	9.65274	0.429901	8.47807	0.296389	6.58674	0.0530291	38.1386	27.6956	21.1025	5.8663	0.559806	63.5148	80.106	5.81545	0.101687	37.5285	42.145
TCGA-LA-A7SW-01A-11R-A405-07	SSC	66.1772	72.7471	6.88146	6.73392	2.39225	9.72079	0.946634	0.440655	2.26324	2.70612	4.2825	3.83413	1.1794	2.14286	6.2532	85.724	5.52452	5.3701	7.53156	15.0167	18.3249	0.948954	2.89769	17.2636	1.94086	8.9343	2.68248	12.1209	17.7817	148.613	0.661665	10.1208	0.240417	5.43272	0.28545	11.0382	0.0142412	11.5787	10.0934	14.7956	3.41093	0.344018	59.3497	104.025	3.36786	1.32446	12.3086	16.1782
TCGA-LA-A446-01A-21R-A24Z-07	SSC	10.6975	15.0532	7.07647	7.45967	0.585856	17.5255	0.709161	0.275289	0.445064	0.481793	0.721363	0.849756	0.263157	0.536171	2.89817	11.1457	4.2304	3.71005	4.55413	1.20538	18.2483	1.97922	10.9146	22.8828	0.503351	1.55312	0.681678	1.78918	2.13603	43.8981	0.327297	3.51925	0.0828353	1.91583	0.16096	2.31005	0.0788759	22.9307	21.847	8.80039	1.57523	0.142968	55.9126	29.2196	3.08562	0.106765	3.2405	40.5897
TCGA-34-2608-01A-02R-0851-07	SSC	139.356	38.3339	17.1828	7.91912	7.03003	18.2177	2.53137	0.751534	8.68507	1.1095	9.57961	1.41677	0.613831	1.17154	7.97611	126.208	4.35832	19.5416	42.0819	4.08508	28.2961	3.29839	5.67702	27.7303	1.25574	7.13721	59.666	5.66282	22.2901	447.644	4.77144	9.30247	0.72726	8.55414	0.486498	7.7859	0.327217	80.3597	86.9527	38.7691	6.56646	2.41667	74.2442	76.1189	17.6682	0.201684	25.2205	27.3647
TCGA-18-3415-01A-01R-0980-07	SSC	64.2982	17.4865	16.1513	8.3082	7.68494	31.7212	0.938187	0.0816331	3.60937	0.71358	5.92028	2.55653	0.935534	0.405331	6.10224	25.3641	3.03955	10.8538	14.1513	1.71272	13.7784	1.09248	4.98737	15.9838	1.32204	2.7527	9.74212	3.14811	3.47243	144.243	1.98038	4.89839	0.333707	3.00024	0.290737	3.5758	0.062855	58.6383	86.6903	15.1265	2.78239	0.535438	88.158	40.6237	8.56808	0.064569	9.1816	33.3696
TCGA-18-3419-01A-01R-0980-07	SSC	15.7587	10.1765	8.62673	8.42579	0.74011	20.1718	1.71905	0.0656043	0.720222	0.261501	1.33924	0.972825	0.154965	0.165043	2.42112	4.78387	3.0992	2.65064	5.59256	3.54902	22.0695	0.867381	4.03531	49.0158	1.07931	3.59046	0.785098	2.61492	2.39612	37.2801	0.454458	3.20013	0.138211	0.883114	0.306526	0.853738	0.0228512	23.0865	11.21	14.6463	4.08842	0.164298	40.031	12.3646	1.71198	0.0262913	2.51366	28.7431
TCGA-18-3412-01A-01R-0980-07	SSC	45.9108	9.15341	7.57544	4.61721	1.44514	23.1177	0.358856	0.150236	1.33176	0.237638	1.67312	1.15349	0.188038	0.3434	4.05017	15.1012	2.3056	5.80821	9.87311	0.860637	8.02103	0.755217	2.31621	29.841	2.9958	1.57807	4.92734	1.4651	2.77923	90.2767	0.861555	2.83238	0.171601	1.59416	0.342334	2.86428	0.0627963	20.093	20.5198	10.9094	2.65087	0.289225	47.0764	27.8618	5.95259	0.0258035	5.62912	7.37441
TCGA-22-5489-01A-01R-1635-07	SSC	101.405	27.4457	8.7266	3.79999	9.12792	8.84671	0.964877	0.281967	3.34685	0.860923	8.72604	4.86955	0.877962	1.15109	6.37842	149.455	2.7815	14.5033	43.4994	3.20649	21.2047	4.40105	2.86027	18.5208	0.846731	3.14888	16.4379	5.72743	18.4103	234.956	2.3638	5.8082	0.640876	32.5802	0.474943	5.88648	0.575895	197.131	183.946	24.9495	9.63928	1.08012	56.5395	76.0944	10.5791	0.385227	12.959	30.8112
TCGA-90-6837-01A-11R-1949-07	SSC	190.09	48.6293	9.51259	6.49468	5.89653	10.504	1.18363	0.475395	5.74113	1.10148	6.89826	2.92486	0.621019	1.71754	8.03027	156.351	5.88268	31.075	34.0728	4.61326	20.3081	1.86088	3.32823	16.2349	0.858833	4.7291	16.2502	3.09301	5.98904	484.813	2.86551	11.6215	0.749136	6.16873	0.223398	6.90268	0.133391	74.0884	67.2047	25.8654	3.37114	0.742792	108.25	64.5223	25.5878	0.132304	26.0114	15.1199
TCGA-77-7140-01A-41R-2045-07	SSC	19.2773	7.84059	17.2	6.33838	5.41238	8.3838	0.0695648	0.158675	2.91183	0.512826	8.85107	1.81338	0.649241	0.291298	2.63267	82.3843	5.29004	14.3335	28.9227	2.97522	25.272	0.410589	3.7211	40.8799	0.744128	2.60984	9.12646	4.27891	2.83493	231.293	1.74438	5.50216	0.24002	5.65948	0.176192	2.33625	0.00896265	49.743	31.7638	14.2419	3.83983	0.342659	88.4304	22.4703	4.54791	0.0257798	11.7467	19.9359
TCGA-56-8625-01A-11R-2403-07	SSC	66.3041	23.6908	9.42443	12.4584	4.39094	16.6591	2.58733	1.29179	9.92925	2.59428	14.2355	1.85838	0.175046	1.74481	11.9907	104.93	6.60297	17.875	35.9789	5.7802	17.9175	4.59152	4.47339	42.5522	1.26415	1.08114	10.8473	6.4213	15.0811	417.024	5.94988	6.96378	0.934474	5.3966	0.183009	5.15524	0.716824	94.9459	89.7045	28.6934	7.44164	1.18727	43.5087	42.09	16.794	0.0535543	63.1191	25.0916
TCGA-56-7580-01A-11R-2045-07	SSC	44.1452	9.53492	10.9164	4.95922	2.73805	15.7361	1.23093	0.156943	2.9483	0.605719	2.63819	1.00499	0.540188	0.558398	3.1195	28.0396	11.8106	14.0521	10.138	1.69468	8.98854	0.660693	5.72042	42.3725	0.843763	0.888275	3.44212	4.42566	9.24283	182.907	1.26639	4.52751	0.377301	3.19052	0.119205	14.5944	0.0937134	28.3693	21.6382	11.5904	1.5319	0.97325	35.426	32.6455	8.97021	0.0134776	8.48823	21.0385
TCGA-37-3792-01A-01R-0980-07	SSC	41.3528	26.6197	7.81456	15.0581	1.17972	18.5881	1.91354	0.100347	1.22606	0.72461	2.14394	3.04433	0.497483	0.595992	3.29114	13.2942	3.72312	6.13912	11.3909	8.38374	16.355	2.96194	2.41961	18.3874	0.568616	2.0322	3.22544	3.01189	23.6407	45.3446	3.01842	4.48692	0.398666	17.147	0.316319	3.68809	0.0638266	77.8941	125.962	13.5605	8.59903	0.993775	100.601	104.991	4.78646	0.157361	9.21408	26.3809
TCGA-33-4583-01A-01R-1443-07	SSC	15.7469	9.42274	10.1285	5.96883	2.89597	20.0508	1.39813	0.0510282	0.619064	0.296625	0.861436	1.44519	0.304076	0.0962803	2.68425	6.57881	1.89349	2.14975	4.06146	0.648877	17.6907	0.441493	1.32433	16.0793	0.64931	1.54055	1.91837	1.99527	0.80865	36.1656	0.188828	3.33057	0.0518086	1.08351	0.45218	0.861325	0.0133306	51.5672	27.8642	4.2393	1.96359	0.121708	40.567	21.2179	1.04198	0.0511246	2.48276	18.8054
TCGA-85-8052-01A-11R-2247-07	SSC	38.7418	21.7079	11.8897	7.77593	4.42687	36.8209	0.74784	0.158067	2.41276	0.680619	2.40421	1.00142	0.444086	1.48789	5.18406	40.5145	2.64936	7.64054	9.2479	1.9087	17.3567	2.45401	4.83354	24.5113	1.05645	1.48099	2.86231	7.53041	4.49788	187.026	0.783792	5.80816	0.177201	3.13466	0.127335	3.56459	0.0917628	44.7866	31.3436	9.72263	3.66761	0.578602	40.6789	35.4657	4.66219	0.158365	14.2398	27.5245
TCGA-77-8140-01A-11R-2247-07	SSC	16.7465	5.72209	6.2388	7.69175	0.242449	14.3242	1.06704	0.10244	0.473019	0.404384	0.67298	0.721643	0.114771	0.299171	5.59353	10.53	6.85593	4.44317	4.62223	2.58683	23.7405	1.28204	1.85442	36.0852	0.436218	0.596149	1.23083	1.42412	3.27701	59.002	0.268979	5.84652	0.0915712	3.21189	0.0968755	1.28047	0.0558499	24.7335	15.5213	9.46127	2.25731	0.154035	68.7489	33.8785	3.83272	0.053548	5.04853	29.8663
TCGA-94-8035-01A-11R-2247-07	SSC	20.4446	11.5339	10.8627	7.21687	0.658452	16.2259	1.12788	0.0527832	0.724335	0.243513	0.814601	2.22247	1.34031	0.315373	2.43494	15.7179	2.76405	5.16	10.437	2.66396	11.2838	1.08016	2.45406	10.6278	0.502034	2.26078	1.17398	3.15515	2.47453	56.8673	0.441428	7.51191	0.0703373	2.74906	0.148823	2.18785	0.0367708	35.8952	14.4668	9.89123	2.6421	0.141631	57.4144	59.7358	3.95984	0.0396621	3.62149	23.8834
TCGA-85-8580-01A-31R-2403-07	SSC	26.9677	12.5082	10.0311	6.91476	1.08124	11.791	0.85715	0.511314	0.718912	0.61045	1.92329	1.57884	0.249195	0.550327	3.69563	15.1133	4.74535	3.92856	13.998	1.54099	21.709	6.53455	3.88014	16.6443	0.627478	0.817295	1.78529	2.97691	2.10875	77.881	0.544924	9.83613	0.177747	3.90638	0.118198	1.84476	0.0511071	34.5825	24.2653	7.69769	3.54703	0.204141	29.1752	56.7843	3.53833	0.0133638	6.93604	20.463
TCGA-37-4133-01A-01R-1100-07	SSC	38.3419	4.97981	10.5251	3.43489	2.17561	35.434	1.49792	0.0666925	0.692377	0.0984587	1.38523	0.549703	0.303614	0.151003	2.74782	10.8938	0.640978	2.78799	8.14771	0.699489	8.82803	0.46438	2.38434	7.49146	0.353167	0.365002	5.54484	1.3497	3.89537	52.2163	0.769994	1.55543	0.0812549	0.710729	0.118197	3.33361	0.0743369	15.6173	26.1758	7.03089	2.52045	0.360558	70.5045	8.02969	8.30697	0.200455	1.75428	9.10812
TCGA-33-A5GW-01A-11R-A27Q-07	SSC	13.6516	5.73622	12.2639	7.03399	0.218872	19.3448	0.686989	0.0731224	0.256636	0.26194	0.552146	0.468659	0.0692742	0.470713	1.62767	4.42625	4.24316	1.90995	8.96451	0.824252	19.3703	0.93594	2.19921	13.1691	0.766251	1.94211	1.1785	0.430825	1.37788	35.8353	0.0573007	2.44859	0.0605935	1.16319	0.0727661	1.4228	0.0314629	25.7619	37.3263	3.26835	1.01732	0.141063	16.1393	23.4288	73.5462	0	2.34458	20.086
TCGA-33-4547-01A-01R-1201-07	SSC	76.3942	22.7737	18.4416	12.6188	3.97628	15.8803	2.59641	0.427174	3.47624	1.00935	5.45876	3.63229	0.402857	0.824274	8.00854	82.9302	5.0483	22.3889	31.4614	3.20109	39.1618	2.72965	4.45926	21.7355	0.69282	1.564	7.75963	3.49483	8.76342	285.451	2.67911	6.70931	0.590199	6.8491	0.627934	3.2767	0.207083	72.7233	88.6063	24.601	4.43081	2.91741	93.068	48.9344	32.3849	0.0661826	18.4605	28.316
TCGA-33-6737-01A-11R-1820-07	SSC	60.7244	18.6605	6.13887	4.97151	3.86725	8.81646	1.17509	0.193293	2.1939	0.711741	3.98213	6.70469	0.999072	1.00082	5.74564	43.4947	4.04506	15.0647	9.37817	2.92717	16.539	2.04568	1.42242	12.3511	0.415994	1.09103	6.46598	1.88409	3.21578	254.156	1.56495	5.36012	0.35941	4.53831	0.293319	7.09318	0.0704592	48.1268	39.8934	8.89884	2.1601	0.377935	56.9469	35.5489	8.21799	0.0540441	12.8562	17.6883
TCGA-85-A4PA-01A-11R-A24Z-07	SSC	22.4774	10.3781	3.35302	4.91078	1.28762	7.53807	8.39737	1.1232	0.1452	1.18664	0.91365	4.88783	0.340686	0.819447	7.5015	22.5092	2.56817	3.4401	3.28572	3.14163	18.5357	3.83187	1.90958	30.2491	0.552198	0.200451	0.729557	11.827	2.37326	42.5185	0.723207	2.07944	0.24233	18.1065	0.237517	2.95851	0.156493	36.4395	34.2662	7.27307	7.3353	0.290221	10.08	27.132	5.07586	0.0140665	6.85247	3.38456
TCGA-85-8354-01A-31R-2326-07	SSC	4.55863	13.7376	6.57584	5.91227	1.78043	18.9205	0.171195	0.120922	0.407911	0.442861	0.513058	1.70139	0.206733	0.37558	2.1711	8.80522	1.8952	5.34427	13.8135	0.407105	10.9142	0.355643	8.11743	13.367	0.530824	0.514605	1.28525	0.659333	1.7478	38.7914	0.280871	2.76015	0.0460391	1.649	0.0337195	0.93824	0.0534592	18.2449	9.23328	5.77227	1.25713	0.0942888	60.5872	87.8916	1.38249	0.0139789	2.8321	22.4868
TCGA-56-8307-01A-11R-2296-07	SSC	16.0578	7.45154	3.82467	2.80547	0.910419	9.00587	5.51704	0.0407301	0.920754	12.2415	1.4493	2.37604	0.218657	4.36165	2.86419	17.8714	6.09281	5.03739	8.44804	4.04705	24.9354	7.24765	3.08264	14.8886	0.355984	0.314984	1.04753	2.60465	1.9005	57.9599	0.474266	5.83455	0.0809829	59.7339	0.120308	1.40087	0.0189161	31.4201	18.6433	13.5592	13.1586	0.356202	27.9559	8.00755	2.02596	0.040807	6.98759	14.2396
TCGA-63-A5MR-01A-31R-A27Q-07	SSC	18.6416	51.6433	5.57491	6.62348	1.21393	20.3803	5.32109	0.354046	1.19703	0.949872	1.52646	2.67012	0.160827	0.452195	2.98523	21.4519	3.51459	8.10971	9.98733	2.42419	26.9727	0.544629	4.17283	27.2067	1.04663	18.5017	1.19003	3.123	4.58816	91.4576	0.81833	17.1376	0.178002	6.04466	0.142606	2.58395	0.0142294	73.5833	61.5714	10.1048	3.90226	0.292307	29.2824	136.23	3.08751	0.0272858	5.77651	49.1678
TCGA-77-8153-01A-11R-2403-07	SSC	10.2496	21.4807	11.6421	4.41276	8.03547	19.518	0.743621	0.261423	1.0231	0.93705	2.52099	2.73407	0.219792	0.411323	2.77498	25.3542	5.3343	4.42684	16.6058	1.55403	29.4085	0.972399	5.15078	36.0725	0.792751	0.90937	2.95128	4.24003	1.86576	70.2045	0.613879	8.9753	0.0944717	10.2835	0.0428332	3.41986	0.0370408	16.188	10.8088	4.51184	1.71334	0.142671	51.0729	53.1313	1.80164	0.0266356	6.64941	18.5688
TCGA-66-2794-01A-01R-1201-07	SSC	15.5313	9.27834	8.97793	4.99865	3.77757	17.1903	2.38724	0.0471335	0.434612	0.218239	1.35217	0.471704	0.0966128	0.174629	3.04464	8.59665	2.59793	1.78694	4.16275	0.993427	15.0403	2.02455	6.74365	33.4945	0.647665	0.512346	1.81159	1.63747	9.32206	51.9931	0.582231	6.32726	0.0978837	3.98606	0.13462	2.34475	0.0223875	85.2405	148.966	12.9904	5.94383	0.240168	59.0373	20.9426	1.91438	0.0128789	3.51807	27.2126
TCGA-56-8201-01A-11R-2247-07	SSC	84.368	46.6193	6.49154	7.6014	6.51776	21.4614	4.37295	0.0986601	7.86489	2.28928	15.9341	6.61837	1.08878	1.89066	10.6927	171.016	10.0216	32.8759	27.3735	4.51339	27.2555	3.81087	4.00063	18.596	0.588832	21.9249	32.5329	4.26673	16.7127	598.15	2.82673	14.4304	0.422996	30.3511	0.176235	9.82726	0.103096	155.297	147.077	27.3822	12.6093	0.902897	56.5318	122.597	13.6547	0.567293	17.5999	37.8586
TCGA-39-5040-01A-21R-2125-07	SSC	6.69754	38.4708	3.03868	16.834	0.735087	20.6731	1.41627	0.283186	0.602267	0.24275	0.430577	0.649799	0.126526	0.389534	2.65299	16.1549	8.7938	4.0289	22.6491	1.08057	20.3564	2.59256	1.93975	29.5619	0.239523	7.40147	1.05725	3.64583	1.84057	32.3717	0.462437	12.8223	0.107819	3.28283	0.110385	46.4111	0.405694	12.3792	13.1874	27.8218	2.06625	0.108941	84.1812	191.763	7.1352	0.205927	2.95845	32.9456
TCGA-77-8145-01A-11R-2247-07	SSC	84.6935	42.7742	23.9592	6.49851	8.81719	17.9482	0.682666	0.730967	8.45768	3.77365	15.3898	3.05067	2.94384	4.0445	7.01763	273.007	6.30336	45.6176	44.0077	3.53287	22.7098	1.38283	6.93082	63.3751	1.35567	3.48938	32.9412	11.478	18.3502	534.957	3.84729	13.0479	0.920283	10.1437	0.541888	13.2698	0.26242	79.6263	60.7378	29.6071	4.20045	0.887765	53.7951	74.7486	10.8925	0.175224	31.1841	44.9462
TCGA-58-8386-01A-11R-2296-07	SSC	46.2869	49.5313	11.4927	6.09298	2.22403	9.7737	0.66606	0.355864	2.07282	1.18207	2.64094	4.60314	0.106029	0.775519	5.08663	54.0658	6.49301	12.0048	13.0217	7.948	23.2835	3.90764	3.83751	70.9604	0.596898	4.00107	2.81577	8.33172	5.94656	136.401	0.916534	7.69752	0.225252	4.5872	0.247258	2.16534	0.288193	60.3991	32.7103	24.6094	4.72602	0.501309	65.0014	63.3056	8.33477	0.0267402	13.6453	22.8093
TCGA-21-1070-01A-01R-0692-07	SSC	39.2216	23.0553	7.47847	7.94743	3.14147	17.2756	6.19431	0.199101	2.56329	1.04347	2.34873	2.82502	0.749631	0.75133	4.8437	43.7638	3.35386	13.029	10.9084	2.90991	23.491	1.79344	1.96743	15.836	0.535696	1.97403	5.8104	2.27375	9.95134	116.319	1.65822	6.42977	0.331857	2.43021	0.299398	5.03383	0.0693508	145.063	97.2338	13.1435	3.7207	0.625259	44.1035	26.9924	6.66686	0.0664925	7.62868	11.4437
TCGA-43-7657-01A-31R-2125-07	SSC	26.0463	16.1458	24.4594	8.63032	17.7929	8.9516	0.305197	0.53286	2.50694	0.681884	4.98761	0.648495	2.10749	2.38	3.33807	102.994	2.76749	15.9675	16.0732	2.13377	14.451	1.68897	7.67418	26.8273	1.59657	4.02991	12.07	5.86215	5.60645	261.782	1.8115	4.31792	0.7134	3.8164	0.274445	11.5152	0.12323	86.282	43.5215	15.4031	6.21452	1.784	116.46	77.6817	10.8389	0.0787672	13.6172	31.2699
TCGA-85-7950-01A-11R-2187-07	SSC	79.4938	16.5347	11.1556	7.00233	5.29739	10.7074	0.786287	0.17617	3.846	9.26291	9.98743	8.2472	1.05634	1.60233	6.70309	171.852	11.3727	21.0271	22.7408	2.72777	17.191	7.87734	5.38651	22.4591	1.05553	1.49945	5.1533	4.33653	9.15769	349.533	2.42712	9.70038	0.81865	52.5057	0.109169	5.65214	0.188811	70.8082	63.1101	22.2837	3.73932	2.48611	69.6442	33.4855	9.40138	0.135772	25.1067	33.3434
TCGA-98-A53A-01A-11R-A262-07	SSC	12.7135	10.0205	12.1115	6.58901	1.44701	29.3854	0.35884	0.751791	1.29702	0.536551	1.2263	0.825828	0.128372	1.15871	3.92523	30.6925	6.9239	7.59556	22.4703	2.31696	19.3834	1.40497	4.17855	64.9968	1.19097	1.26894	0.6953	3.88016	4.36255	56.3111	0.599298	8.10926	0.134495	5.43778	0.262682	2.28223	0.0851845	33.8466	30.3261	6.97913	4.02102	0.143125	16.7834	16.3305	3.54549	0.0272245	8.85189	25.6586
TCGA-63-A5MJ-01A-11R-A27Q-07	SSC	52.5187	27.2766	9.36469	6.84324	5.90292	27.4932	0.297301	0.380348	3.21619	2.18796	13.9334	4.95838	1.09557	1.44848	5.46153	126.913	5.38008	18.5993	16.9827	1.64708	15.6239	1.34538	8.19836	21.2342	1.28116	2.01295	35.1084	2.96078	4.6715	289.936	2.06169	9.03999	0.600886	4.52935	0.19018	7.22701	0.0411153	112.017	102.427	21.3308	3.81593	0.55004	53.4445	50.5573	7.28998	0.131402	23.2319	24.2672
TCGA-66-2727-01A-01R-0980-07	SSC	37.5412	9.91912	8.94943	4.66289	3.33008	17.0836	0.761593	0.0685314	1.97289	0.194443	2.26515	0.43767	0.601529	0.349125	5.62333	25.4875	4.77805	7.46628	18.9984	1.5909	17.64	1.75482	2.96036	15.6418	0.650719	0.642097	11.7556	1.61374	5.04226	107.726	1.12217	2.43829	0.257661	1.71942	0.0828112	1.32935	0.0671367	64.7087	65.5449	8.74831	2.02608	0.334573	47.7184	21.8093	6.2571	0.0514957	3.53626	15.6639
TCGA-60-2712-01A-01R-0851-07	SSC	76.5202	13.9622	8.23745	3.45966	5.34691	8.36044	5.16585	0.297435	4.51748	3.92774	7.55661	2.3113	0.338138	1.01346	7.66882	64.0658	6.68466	19.6652	22.8962	2.80172	15.2993	4.65821	2.87744	10.9691	0.522844	1.49877	8.80222	3.61609	7.10984	278.338	2.50948	5.43768	0.452976	18.5525	0.190276	3.7511	0.169116	67.2057	60.5099	14.4844	3.9985	0.565969	27.1774	31.6511	13.9529	0.0657346	15.3827	12.5289
TCGA-63-A5MT-01A-21R-A26W-07	SSC	78.2657	42.5958	6.92659	7.79779	4.60675	12.6642	1.16311	0.549377	3.4659	2.02929	5.0278	4.64967	0.649813	1.42061	6.19477	70.5633	5.66465	13.3821	20.2112	4.46107	20.5743	2.24244	3.11232	17.2041	0.576469	3.1342	8.97682	3.57705	7.71717	187.399	1.80766	8.71364	0.468054	13.5035	0.293835	8.02143	0.0752886	85.0056	81.2686	23.9623	4.49684	0.502114	45.9352	39.7085	11.4844	0.121813	12.1496	33.2346
TCGA-66-2781-01A-01R-0851-07	SSC	62.3667	17.6922	9.59877	7.8093	1.36857	12.0432	0.604794	0.437353	2.13329	0.574112	2.35732	1.72325	0.302081	1.0651	3.63216	39.6449	2.31696	9.00258	17.0584	1.50668	18.4533	1.02033	6.66807	21.6832	0.890139	1.02996	12.1405	4.457	6.13972	136.755	1.34144	3.83421	0.279815	4.92054	0.185242	4.34539	0.113076	34.5499	42.2001	15.2059	2.69137	0.4678	45.6571	29.4721	29.7335	0.0813116	7.48614	30.4526
TCGA-18-4083-01A-01R-1100-07	SSC	92.9521	13.7115	5.63589	10.912	6.9761	9.96719	1.03441	0.448748	3.91469	0.946663	8.04691	3.3894	1.02551	0.934043	6.03767	61.1167	5.89544	10.5512	41.1735	2.30766	20.9714	1.89122	10.0303	17.0786	0.659348	0.733414	23.1731	3.31189	7.85457	153.034	3.2764	5.35591	0.59709	2.11197	0.114158	1.97916	0.157953	46.7638	38.2236	25.2369	3.60876	0.712606	65.4294	133.923	16.8181	0.227164	9.405	15.3304
TCGA-60-2709-01A-21R-1820-07	SSC	133.875	21.8766	9.12521	6.66535	8.49081	13.6108	0.898536	0.821744	5.9996	0.881128	8.92918	2.96659	0.434648	1.67451	10.8489	195.994	5.03079	24.077	31.314	4.6504	24.1877	4.00903	4.1849	37.6497	1.17071	1.96822	24.1593	5.62152	17.8151	419.057	4.40953	6.43377	0.986353	6.13903	0.574877	3.98807	1.08014	95.7405	87.6282	23.2324	5.5692	0.832982	59.1395	77.7983	27.6275	0.168992	30.7359	29.4341
TCGA-66-2737-01A-01R-0980-07	SSC	126.4	25.8401	11.4715	5.55417	9.58834	20.7786	1.23877	0.918103	10.67	1.67318	15.1224	2.2022	1.05273	2.01575	7.18276	139.166	4.25173	26.2077	59.4622	3.92316	19.081	2.83206	7.76955	22.6838	2.03261	2.32838	54.9909	4.82299	15.0664	324.751	4.29146	6.91207	0.854651	5.45924	0.382188	7.53802	0.399359	91.1206	149.325	42.3043	5.76379	1.56114	110.979	62.7507	25.0161	0.250865	18.8652	23.2741
TCGA-NC-A5HI-01A-11R-A26W-07	SSC	11.3121	11.0784	7.58545	3.27677	0.339239	13.3131	1.83468	0.272801	0.297944	0.368609	0.596627	0.430702	0.0982966	0.572302	1.44406	7.93734	3.44848	1.94214	4.71939	0.853223	14.7532	0.600785	3.44984	27.0288	3.08082	0.165035	0.666184	0.555744	0.648991	23.3351	0.26281	4.51328	0.0827399	0.755788	0.0893951	1.87311	0.0193265	9.64004	8.30706	4.57119	1.39735	0.055141	29.1273	19.2376	3.09146	0.0138975	2.18289	8.57631
TCGA-56-8628-01A-11R-2403-07	SSC	75.3808	27.0879	12.923	8.51324	2.9613	13.7102	1.7205	0.756656	2.65162	1.59483	4.6718	2.177	0.440465	1.79232	8.88421	66.1133	6.32483	16.5818	23.5124	5.53199	16.2855	4.37538	8.55541	46.9226	1.2268	1.93606	7.57936	9.2715	12.3571	291.248	1.83382	10.0162	0.539726	6.49743	0.451652	5.34974	0.566808	82.8948	47.909	22.2157	6.95611	0.58164	58.8584	61.764	10.1173	0.137003	34.5243	33.1229
TCGA-85-8277-01A-11R-2296-07	SSC	23.8322	16.7834	9.22482	7.37917	18.4776	33.9287	0.527265	0.112984	1.0678	0.285228	1.68905	1.01035	0.492034	0.426359	2.94242	21.295	3.91445	5.48474	11.8027	1.20818	18.3892	1.40203	4.75688	13.9287	0.613407	3.12134	2.00681	3.5099	1.68816	75.2932	0.509741	4.80313	0.0997997	1.71646	0.0873772	3.07475	0.0283354	88.8646	50.4839	4.94213	2.18869	0.161689	65.674	39.7764	4.62127	0.190172	3.958	45.8575
TCGA-85-7699-01A-11R-2125-07	SSC	53.1324	38.5591	7.97019	7.08713	5.60325	9.95125	0.92038	0.47588	3.43299	1.12567	11.9224	4.01273	1.81433	1.76966	7.60993	126.383	6.49583	11.5259	46.7899	3.52844	14.5932	3.61478	4.02757	22.6918	1.35119	1.38972	15.1127	7.56301	12.355	260.837	3.56165	6.78016	0.736266	20.4813	0.177739	3.38851	0.0406861	113.842	102.159	29.2082	9.89093	0.969935	66.5269	97.6525	11.5295	0.156037	10.4389	27.894
TCGA-77-A5GB-01B-11R-A27Q-07	SSC	67.1597	46.3354	9.85259	7.1786	4.74643	9.35896	0.861099	0.140658	4.05453	2.74007	6.02449	6.40969	0.645624	0.809453	4.73216	86.6349	3.14798	22.6105	15.2327	2.56593	24.0896	1.21606	3.11854	13.3682	0.444062	4.2988	10.2575	2.08956	4.35854	327.378	2.3891	10.3179	0.404998	12.6581	1.28537	5.8087	0.10105	93.0625	94.0786	19.0732	2.35975	0.550407	39.7967	80.6558	8.2399	0.0528464	13.8645	30.2385
TCGA-66-2756-01A-01R-0851-07	SSC	46.9135	7.07905	18.5857	3.61253	1.83909	14.8723	1.23132	0.073902	1.51214	2.71953	1.62178	1.10929	0.431279	0.465889	8.64537	29.1797	2.95664	8.48424	12.2268	1.83577	16.2878	0.594577	3.95299	46.9373	1.19013	0.737025	1.76606	2.1101	3.61181	114.39	0.880256	3.08574	0.167167	4.55607	0.588335	5.25123	0.0363409	27.6731	26.6448	10.9093	3.3293	0.31624	84.9051	12.3097	6.16234	0.0653308	4.86804	14.0719
TCGA-43-2578-01A-01R-0851-07	SSC	40.4819	26.8542	4.14572	4.42845	1.08584	11.9816	0.890199	0.211045	3.38613	0.701028	3.2545	1.07489	0.254183	1.11843	6.11817	32.3408	2.27762	11.6314	7.74041	1.96729	18.472	1.89108	7.09839	50.6508	1.10744	1.06442	3.19676	3.02585	4.24809	238.374	0.798622	2.97361	0.171185	3.62836	0.243933	2.18835	0.0767073	43.5656	27.5862	6.99132	5.14136	1.53746	40.4765	19.4313	4.48866	0.082739	10.0033	16.3774
TCGA-98-7454-01A-11R-2045-07	SSC	174.022	20.7525	9.33556	10.2221	12.5336	13.7122	2.89628	0.286018	8.44855	1.24239	8.15794	8.27222	1.94745	1.30515	7.41305	58.7407	6.00853	24.4236	31.3386	5.54596	22.7687	6.12509	2.70416	20.7647	0.94337	1.72764	11.9522	4.94642	10.6889	380.379	6.42073	6.6317	1.21629	12.0793	0.436006	9.71789	0.593155	99.2224	104.103	35.5219	5.05495	1.18071	61.2782	39.4121	33.9179	0.0793545	28.0998	18.056
TCGA-56-8083-01A-11R-2247-07	SSC	20.2822	24.1701	9.98421	10.2329	0.596641	12.9347	0.63199	4.57223	3.26921	1.49377	4.44526	0.681049	1.93993	7.01968	14.9282	63.6838	6.06252	15.7417	24.3977	5.13611	19.9521	4.38547	6.93991	30.0688	3.36624	1.52021	4.45895	11.3665	16.5376	257.126	2.98108	5.21716	1.89333	3.41453	1.0015	4.41502	0.375295	26.7156	13.3481	10.7526	6.07603	0.249845	42.6768	39.0867	2.78263	0.982604	34.3919	21.6906
TCGA-96-A4JL-01A-11R-A24Z-07	SSC	38.5266	9.08663	9.28312	5.10516	1.54088	4.10742	2.55478	0.507375	1.94493	5.7769	4.61999	2.0304	0.286362	1.32838	6.49587	47.4522	17.4955	7.22735	11.6653	5.21562	19.7337	5.93741	4.21003	33.0684	0.481308	0.472775	6.15104	6.10592	10.79	144.184	1.20427	4.89468	0.411994	30.5068	0.846398	5.20011	0.168909	30.6978	29.1703	29.8675	15.7861	0.690749	44.2433	40.6884	4.45099	0.0539823	20.4091	22.2435
TCGA-68-7755-01A-11R-2125-07	SSC	32.9679	30.1281	11.4218	7.70788	7.61149	36.4869	0.306616	0.232796	3.47499	0.959435	10.843	2.54572	0.327713	1.11925	5.26448	61.7369	3.45833	6.22135	20.1266	1.26467	18.5126	1.49017	4.22886	12.1021	1.43955	0.538556	11.8727	2.17892	4.32839	129.71	2.0292	5.0833	0.293803	1.86531	0.0937676	3.79565	0.0540582	33.4513	36.1885	16.2611	3.09931	0.511546	54.3423	96.601	4.49097	0.0647876	15.0726	33.6823
TCGA-L3-A4E7-01A-11R-A24Z-07	SSC	61.5055	30.2677	8.94011	5.66881	1.11502	7.76159	12.6084	0.451731	2.13168	3.50624	2.9378	1.06903	0.0970037	1.45671	5.17625	15.8539	3.20418	7.72799	14.785	3.61089	28.1338	1.44675	4.20998	38.6201	0.658027	1.11562	2.3818	2.03554	5.45419	142.325	0.774007	11.8474	0.199786	4.24475	0.220548	4.08079	0.2241	58.0838	32.7253	17.4574	2.107	0.318332	33.4146	50.4935	4.5762	0.0274293	21.5001	27.3119
TCGA-77-7463-01A-11R-2045-07	SSC	9.9623	18.3382	12.4038	8.47033	1.03403	16.0556	1.61734	0.0849218	0.54135	0.197954	0.534896	0.305315	0.100777	0.151798	6.59918	9.45137	7.24896	3.4061	7.77963	1.56495	21.3642	0.736359	0.602944	42.3133	0.568731	0.414782	1.02402	0.950452	2.32726	49.8442	0.3771	2.11857	0.599005	5.14096	0.151225	0.715496	0.0326936	53.6588	57.5137	3.91807	1.03194	0.133256	43.6966	18.7869	1.6857	0.0268681	2.77268	19.846
TCGA-33-AASL-01A-11R-A405-07	SSC	7.88925	13.2864	9.96955	5.10978	1.62425	15.3287	1.10297	0.377566	0.251776	0.265586	1.61556	0.526612	0.0543698	0.308424	2.05524	6.80938	2.0967	1.58591	5.74326	0.811794	11.5977	0.927879	4.57181	14.1744	0.938603	0.277455	1.11211	0.533893	0.663697	30.1401	0.3511	3.70453	0.0963987	1.23325	0.19323	1.88653	0	36.9617	31.7974	5.36822	1.00889	0.177459	30.5009	58.6931	1.08051	0.013351	4.31568	17.1141
TCGA-85-8664-01A-11R-2403-07	SSC	8.70899	18.7892	7.0581	10.9032	1.78479	19.4175	1.16475	0.33276	0.175334	2.89012	0.187804	0.658723	0.267265	2.40052	6.51635	16.44	7.50381	1.37438	16.9784	1.9272	16.0769	0.22031	4.08085	40.7237	0.469913	0.724971	0.255182	4.33519	8.07136	25.2737	0.944155	4.42079	0.031262	7.12107	0.0313322	1.10477	0.0180634	39.8094	18.8173	10.1791	1.91443	1.07455	46.7842	46.6501	0.993358	0.0389676	1.25173	61.3377
TCGA-34-A5IX-01A-12R-A27Q-07	SSC	24.6853	3.11062	10.3362	7.41866	1.07058	8.11634	3.53476	0.0172734	0.87344	0.401638	0.874805	4.3809	0.406163	0.358506	2.86149	13.8499	6.12509	4.6383	4.34918	1.20807	25.066	3.34782	1.49591	9.98186	0.216465	2.41991	0.948571	0.489092	2.1361	96.3669	0.548429	14.0483	0.0970045	25.5565	0.260907	2.01743	0.00902497	32.2022	20.7058	17.1564	1.08619	0.131322	145.273	56.7111	2.14714	0.0648975	5.3085	30.3801
TCGA-O2-A52N-01A-11R-A26W-07	SSC	50.8794	51.996	7.86095	2.91075	2.33941	10.7482	0.929991	1.11343	2.18278	0.976195	2.51277	2.0756	0.125891	0.603665	4.61851	208.27	2.90071	10.8262	6.26147	1.60467	15.8138	1.00583	12.723	23.4147	0.984828	24.1855	2.00728	5.77745	7.29963	169.748	1.00903	9.54279	0.174759	3.81804	0.164747	12.234	0.066485	140.34	69.0239	20.854	5.9288	0.937611	22.7732	80.641	6.53957	0.0273192	9.96061	15.7683
TCGA-22-5471-01A-01R-1635-07	SSC	36.807	16.5839	7.8501	4.12909	1.21862	22.803	0.7362	0.296092	0.98723	0.539976	4.59094	1.5757	0.277705	0.683547	3.64442	55.538	3.17664	9.06643	8.5256	1.07906	69.0657	1.54031	6.04798	17.7878	0.654803	3.60569	8.39224	2.65034	6.01805	186.168	1.1872	4.18906	0.205571	9.02764	0.199941	4.04712	0.0227503	211.621	208.539	11.7556	5.95025	0.571204	53.9247	50.8989	5.44947	0.0392627	7.48782	19.0316
TCGA-96-7544-01A-11R-2045-07	SSC	98.0681	18.0306	16.6465	12.0214	9.01633	13.0671	2.02314	0.285611	7.26464	0.632474	8.9454	2.96433	0.70484	0.736209	4.98462	72.1288	10.6385	9.73577	37.1507	4.99751	13.3603	3.07594	2.23196	27.3466	2.19242	0.635181	14.6854	3.54457	10.415	228.037	3.7814	5.59975	1.00712	4.9273	0.318575	3.28732	0.41324	45.5657	54.2842	25.9836	3.2167	1.02182	52.1846	29.6727	28.5941	0.105655	12.9576	12.475
TCGA-66-2791-01A-01R-0980-07	SSC	75.051	18.1603	6.93651	10.5154	5.99681	15.2419	2.35416	0.244853	6.15928	0.721343	8.59441	1.55756	0.808406	1.25067	5.6284	67.5884	2.91532	24.9903	26.3717	2.7929	17.8534	2.39753	4.68225	42.4738	2.1479	3.18368	16.8955	5.12055	9.5768	236.782	2.95508	4.09719	0.562674	3.97288	0.327573	3.94965	0.091379	95.1305	139.408	20.6027	3.99698	0.769112	60.5692	45.8925	13.0362	0.249696	11.5576	25.5591
TCGA-56-A4ZK-01A-11R-A262-07	SSC	18.8159	13.5525	9.87087	7.60288	2.01079	24.4942	0.822309	0.26177	1.0056	1.10851	4.82054	1.73707	0.423068	0.641214	3.57434	29.1391	4.70922	8.37046	10.5664	1.63514	13.3482	3.61743	7.80902	17.5856	0.623325	1.41789	1.62707	2.67145	4.07032	116.999	1.41935	6.1754	0.176599	4.05694	0.122086	2.67811	0.0383913	54.7184	47.7013	9.92431	3.87058	0.268362	38.2605	54.5436	5.19203	0.0966237	6.35769	18.9026
TCGA-85-8288-01A-11R-2296-07	SSC	104.511	25.9326	8.59904	5.24098	4.38806	13.4783	2.77176	0.81816	4.98649	1.73873	10.3019	3.37476	0.937958	1.61342	9.92175	263.027	6.0243	29.3309	52.8071	2.39086	20.0054	6.13932	5.45768	27.8683	0.946427	1.35022	23.792	4.75826	13.1248	530.409	4.11749	11.9534	1.27783	13.1218	0.531526	7.55528	0.335542	120.23	84.3211	48.936	8.26504	1.63404	58.4113	54.8101	19.9548	0.158653	21.0774	38.0301
TCGA-63-A5M9-01A-11R-A26W-07	SSC	27.077	10.9048	8.37164	6.50865	14.3544	15.4438	1.28208	0.137591	1.98082	1.6119	4.54015	1.30045	0.368848	0.874288	3.27109	46.802	6.01158	9.3148	19.9462	1.87692	16.6128	0.833322	8.10147	36.6047	0.794095	0.348523	3.33368	6.48368	3.51177	118.3	1.80929	3.27873	0.23658	2.24049	0.235982	2.96528	0.134501	47.1856	38.7083	10.4727	2.5827	1.64614	53.3112	19.8938	5.96083	0.0533615	5.1018	19.9365
TCGA-22-4613-01A-01R-1443-07	SSC	38.087	15.0934	12.5464	6.69349	0.928073	13.7382	0.888133	0.158171	1.12198	0.31621	2.86111	0.952475	0.195301	0.431077	2.88597	16.0106	2.99846	4.89054	13.416	1.78523	18.8673	2.28627	4.73429	12.0338	1.29094	0.50967	1.71229	2.10896	5.36621	78.9769	0.831134	2.04484	0.239212	5.61338	0.148656	1.34209	0.151509	25.271	25.1248	9.23687	3.53808	0.32486	43.2255	29.7774	7.23813	0.0660291	4.04829	20.161
TCGA-90-A4EE-01A-11R-A24Z-07	SSC	96.8937	14.2979	4.25312	4.03997	5.31752	9.78659	2.57378	0.160075	2.9935	1.98509	9.40271	4.97033	0.533292	1.79493	5.86096	58.6741	4.32032	10.3052	12.6191	2.79158	18.2099	4.4243	4.91295	27.2608	0.567859	1.20801	5.10961	5.20819	9.55676	211.587	1.80752	5.53217	0.825387	7.6243	0.221063	2.88376	0.0669089	111.824	121.169	18.8291	6.95388	2.33716	32.381	33.2623	10.0842	0.0549867	24.7526	15.7388
TCGA-77-8154-01A-11R-2247-07	SSC	30.9175	18.2085	7.47758	7.39443	1.64127	10.6607	0.916037	0.37949	2.151	0.735321	2.22306	1.1069	0.261935	0.934241	8.13726	27.8991	3.34577	9.22376	13.7241	0.801597	19.1641	0.811704	3.40084	15.7036	0.742093	1.62864	3.41461	4.06556	2.37791	138.863	0.565728	4.95662	0.27349	2.61176	0.174691	2.77476	0.160509	19.8278	17.7627	12.2049	2.07765	0.263996	25.3515	37.7102	4.8535	0.0678941	14.291	11.3948
TCGA-58-8390-01A-11R-2326-07	SSC	21.4479	17.9718	14.7167	5.76377	3.35644	15.2849	2.23277	1.187	6.34478	4.71566	10.3287	4.04829	0.48974	1.26493	7.17	92.8205	18.8732	18.8002	43.567	5.01685	13.192	3.40785	10.5285	29.8851	0.839968	2.02316	6.42628	10.245	14.7394	182.124	2.25841	6.30091	1.12391	60.3894	0.569435	6.55393	0.37629	83.2453	69.3477	27.8254	7.87765	0.561985	67.793	68.5601	12.1754	0.0668113	21.2417	37.0697
TCGA-22-5477-01A-01R-1635-07	SSC	27.689	4.89123	12.0721	10.6218	5.77827	26.1961	2.11687	0.0783004	1.4742	0.236008	1.9573	1.05599	0.168141	1.05058	3.19876	14.7351	3.83604	2.92999	13.0874	5.84282	10.6011	1.5415	9.61366	82.1039	1.2211	0.279477	1.96243	2.27571	3.11194	50.6112	0.45587	2.23854	0.155683	0.569882	0.157693	3.35389	0.136368	29.6554	28.6691	11.5816	2.59659	0.355355	69.3603	17.9595	1.67362	0.0261494	4.27597	31.7569
TCGA-56-7730-01A-11R-2125-07	SSC	8.96822	13.6716	8.13805	6.85448	2.94513	38.3317	1.03326	0.104076	0.121493	0.19039	0.36304	0.671855	0.0349811	1.9842	2.82273	7.90107	2.08067	2.74241	10.25	1.01699	16.051	1.45442	11.8995	42.8647	2.22638	0.363401	0.320636	4.71362	1.33173	21.2656	0.160749	5.10596	0.0258426	2.10474	0.164037	5.31455	0.0567416	31.407	23.2902	5.88165	2.39528	0.0512655	30.2626	80.6454	0.987616	0.054403	2.37364	23.2409
TCGA-56-7579-01A-11R-2045-07	SSC	36.2569	26.5492	9.97675	7.93912	4.48525	22.9953	0.328737	0.0974127	1.87308	1.1031	4.03497	2.98966	0.867155	0.574789	6.83392	38.2711	3.36157	6.56928	7.55237	1.22561	29.7124	1.31032	1.83619	9.28874	0.443909	0.971963	4.84221	2.51771	3.34303	117.292	1.17973	4.77501	0.187128	3.61883	0.128411	2.45555	0.0277615	26.1737	18.5326	8.39812	4.11418	0.282505	50.6962	28.2344	3.67985	0.0798519	9.018	9.94223
TCGA-NC-A5HT-01A-11R-A26W-07	SSC	38.1626	23.5188	13.5436	6.24853	1.01255	24.4399	0.547957	0.294272	0.994032	0.8271	1.40142	3.74431	0.271237	0.587694	4.60088	25.2341	3.70811	10.5064	27.5092	1.92253	17.1993	0.492552	14.8384	41.925	0.876329	0.218148	2.38457	6.64487	8.45555	78.1702	0.365885	6.15846	0.168921	2.92742	0.175059	1.8599	0.0851544	32.0977	10.2264	12.2467	2.43045	0.299646	56.7304	40.2874	1.71958	0	29.8091	21.0124
TCGA-66-2773-01A-01R-1201-07	SSC	49.1672	21.7349	12.2478	10.8857	3.57734	37.6556	6.66897	0.248589	2.80748	0.919123	4.19657	1.96225	0.680614	0.804067	6.37447	39.9049	3.24366	7.11203	13.5073	1.7932	21.8683	2.3458	5.85525	21.3093	0.530619	2.11523	7.24505	6.42653	8.10495	177.99	1.35619	5.91372	0.258588	2.16614	0.203834	7.18956	0.102051	61.6485	80.6266	12.5344	5.66615	0.860255	45.3509	23.0292	14.8182	0.0533697	5.1937	46.898
TCGA-39-5035-01A-01R-1443-07	SSC	33.5349	14.1389	14.3333	4.80995	1.39724	5.48866	1.53233	0.055918	1.92994	0.619142	3.65515	2.53031	0.0498782	0.399301	5.39131	37.2489	3.04802	17.7964	11.9968	1.65616	14.4891	1.64193	1.51153	12.6253	0.262055	0.813703	7.48765	4.17907	5.10747	140.96	0.844244	4.74947	0.281682	5.06642	0.15593	2.35731	0.121359	42.8576	29.5174	11.3043	20.0803	0.202622	47.1686	25.9662	3.30021	0.0517141	6.31772	12.5019
TCGA-77-8138-01A-11R-2247-07	SSC	90.7181	75.8144	18.0302	16.0624	3.35889	17.2607	3.04149	0.240108	5.44897	2.23603	4.98218	1.90982	0.875603	1.87363	6.63523	92.0498	5.6678	23.1359	33.2686	4.46571	30.9355	1.48208	3.03482	55.3327	0.833252	6.71837	9.955	5.35827	25.9993	306.603	2.39136	10.3994	0.595845	11.1208	0.155431	4.35987	0.362912	167.416	161.635	25.0852	5.85111	0.815565	75.3124	58.1375	6.90657	0.0128872	40.1516	33.0527
TCGA-39-5029-01A-01R-1443-07	SSC	38.8368	41.5911	16.0348	6.03925	2.05304	11.1591	1.09035	0.420972	1.73536	0.442572	3.67593	0.967432	0.186276	0.465342	14.099	45.2043	6.00661	9.00701	11.1202	3.01544	35.9301	1.35617	2.0254	17.4079	2.49223	13.3486	6.31739	3.12879	8.58205	210.748	1.30288	7.05277	0.322176	3.22999	0.143871	1.74691	0.075538	76.159	50.1948	18.4337	6.64089	0.332153	55.0173	48.1311	5.56846	0.0639041	13.81	8.89885
TCGA-58-A46M-01A-11R-A24H-07	SSC	19.5597	21.8898	6.70388	6.15192	5.02247	21.5326	0.326592	0.437734	0.748514	0.374747	2.80892	1.06236	0.21513	0.330368	5.5257	12.6562	1.91237	3.91964	11.7757	1.27045	9.24756	1.4168	6.68139	22.0892	1.0684	0.20134	3.5174	9.79101	2.73795	44.1757	0.769498	2.61475	0.268032	0.710521	0.163591	3.09234	0.0424405	93.7188	162.628	6.64935	2.17699	0.185668	65.1595	61.5403	5.03543	0.054255	4.46678	19.6148
TCGA-98-A53I-01A-31R-A262-07	SSC	64.0031	15.0479	11.0641	6.00236	17.6904	43.009	2.29646	0.264548	1.96485	0.363619	3.25686	1.62739	0.675824	1.18075	8.43782	39.7993	3.25597	5.74756	12.0354	1.47293	16.6994	2.76477	5.98589	16.9552	1.27685	0.276762	5.17115	6.96523	5.12681	205.654	0.826368	6.32923	0.309114	4.00738	0.35274	3.04357	0.119156	47.7683	45.651	16.1178	4.18669	0.6065	31.5893	38.17	3.70922	0.0822561	11.3596	19.8494
TCGA-98-8023-01A-11R-2247-07	SSC	106.132	14.6943	11.2146	6.89928	6.34104	14.6423	1.17928	0.659169	5.21435	1.28087	5.62701	2.18842	0.778986	4.31597	7.75458	91.2512	6.24253	23.5422	31.1895	3.17311	22.6336	2.81977	7.60462	23.6207	0.774293	2.10346	19.0748	3.03377	7.26372	313.044	2.77588	5.69959	0.644873	35.2578	0.295398	4.70986	0.301067	202.339	176.771	26.6629	4.7854	0.767877	36.8063	36.864	18.4046	0.0918457	18.5182	25.9454
TCGA-66-2768-01A-01R-0851-07	SSC	7.50966	41.1524	11.4862	11.1392	0.673856	14.5523	1.26766	0.608265	0.84681	0.864551	2.25256	0.762283	0.305701	1.13628	3.83519	20.8451	3.65877	6.98271	6.75234	4.69977	22.6007	1.34634	3.21868	21.2102	1.01469	18.4772	3.61719	2.36984	12.8328	50.5608	1.03061	7.42797	0.0804809	3.00206	1.75151	7.14542	0.0225394	41.4252	37.4825	12.3677	8.35678	0.684235	43.6895	38.2246	1.00508	0.155595	5.48018	34.8403
TCGA-22-4591-01A-01R-1201-07	SSC	19.0146	14.3706	6.62569	5.2856	0.45206	13.4312	0.569809	0.0395185	0.971959	0.243089	1.00107	0.525523	0.0735464	0.271743	3.12001	10.9601	2.85879	3.08929	14.0775	1.02581	17.6496	0.960901	7.49563	27.5701	1.31385	0.172398	1.12009	7.43942	5.05476	46.2313	0.382165	1.11437	0.0785739	0.965774	0.148564	1.01133	0.0734136	25.6032	19.2502	6.26691	1.45887	0.950417	84.9695	9.70332	2.12248	0.158373	4.6667	6.79477
TCGA-77-6843-01A-11R-1949-07	SSC	14.7157	8.3642	34.9251	9.63606	16.6604	26.7142	1.1661	0.0607124	0.401049	0.422543	0.388513	0.785874	0.273783	2.08813	2.03158	6.55087	3.64774	3.8122	6.51271	1.77232	18.1278	3.06541	6.41341	17.1418	3.31087	0.116089	0.921853	6.43185	1.98805	15.4294	0.16561	3.80292	0.0544862	1.38643	0.199128	2.07555	0.104226	31.6782	56.6014	6.50293	3.38632	0.351673	57.6981	66.9637	0.627122	0.0130344	3.70891	41.451
TCGA-J1-A4AH-01A-31R-A24H-07	SSC	11.9529	10.4118	6.12717	6.87074	1.12019	12.86	0.742121	1.06692	0.30068	0.492639	1.03204	0.58182	0.149164	2.17241	6.80084	24.8352	2.90575	3.45985	8.46222	1.68363	10.2098	1.68225	7.6217	20.8569	1.4215	0.469942	1.30826	3.87929	1.89119	76.405	0.858839	4.23308	0.1331	4.10891	0.120694	3.91945	0.0379537	23.9372	21.5396	6.51207	3.96281	0.227402	38.6591	79.8413	2.43774	0.054584	4.3282	22.3385
TCGA-18-5592-01A-01R-1635-07	SSC	12.0058	26.4784	21.1683	5.25167	2.19899	18.7765	0.312561	0.214708	1.52506	0.650932	4.85674	2.10967	0.50058	0.594165	2.80036	42.9093	4.74581	9.83909	11.7474	0.822398	19.46	1.22678	4.18881	22.0577	0.954053	1.86115	5.63879	5.19518	2.4998	80.0616	1.02153	3.68459	0.130406	1.86784	0.0494184	3.99574	0.0373935	148.531	155.06	10.8412	2.13988	0.134123	29.6465	74.3731	5.18857	0.0153653	5.11835	22.333
TCGA-NC-A5HP-01A-11R-A26W-07	SSC	83.7649	49.9577	16.6967	4.83723	11.1003	16.7911	0.474006	1.58359	9.23271	5.36157	19.6971	2.91199	0.598541	1.71677	6.26222	175.669	4.29681	25.5411	34.1687	2.70154	22.7949	2.39869	9.85581	31.206	2.26247	3.44692	91.0118	8.80173	6.5536	276.473	3.264	13.9744	0.995008	7.21169	0.630481	10.8779	0.119566	59.2779	56.068	48.7044	4.69079	1.37	81.2518	65.5119	9.60115	0.220104	25.1878	19.7876
TCGA-37-4141-01A-02R-1100-07	SSC	41.097	19.8208	3.78943	4.36199	0.590798	11.4669	0.82784	0.0754425	2.26916	3.00716	2.74151	1.26519	0.714722	0.867468	4.06263	31.5018	1.66908	14.4396	13.8449	1.47508	15.4674	1.45673	4.73752	9.14185	0.691315	0.760308	7.90329	4.94072	4.99818	232.04	1.23755	2.00994	0.17741	2.82156	0.160875	3.47956	0.129845	29.4504	25.6377	9.26393	4.85647	0.563633	52.7445	15.4137	3.80498	0.0400156	7.95528	11.8846
TCGA-22-0944-01A-01R-0692-07	SSC	20.9436	33.9913	20.3444	6.58382	1.5079	21.2668	0.864536	0.22731	1.48664	0.658253	2.24162	2.79111	0.211206	0.422292	3.03025	14.5192	3.17637	9.25276	6.10377	1.09104	24.0732	0.57886	2.14037	12.4176	0.289916	0.553893	7.40294	1.25289	2.52353	80.7907	0.854094	3.88801	0.11151	4.62869	0.0845152	3.39533	0.036543	28.6048	28.9399	12.3924	1.27184	0.364917	49.2062	59.6456	2.22227	0	9.27181	21.9822
TCGA-60-2722-01A-01R-0851-07	SSC	16.1217	28.3842	12.9773	7.02314	6.2778	23.8086	0.725125	0.0660377	1.37904	0.458213	2.89927	1.63043	0.28078	0.37214	3.38286	24.5284	2.42102	4.95325	13.145	0.73949	9.78747	0.697942	1.69371	16.5639	0.784279	0.322134	3.08835	1.93344	2.9352	69.6606	0.570849	8.71498	0.150857	1.56624	0.0957574	2.0999	0.0184018	23.796	24.6429	6.59133	1.33876	0.123381	35.0194	77.9855	1.25169	0.0661625	3.95606	27.0329
TCGA-56-A4BY-01A-11R-A24H-07	SSC	54.2532	18.0461	8.72404	8.20014	1.43445	48.329	1.32023	0.49683	0.705397	0.677445	1.83308	1.83612	0.210413	0.833263	3.08632	31.9077	3.36946	4.05779	17.257	2.29636	18.6834	1.98768	5.91463	37.5318	0.830152	0.426913	2.92285	5.86949	4.67088	100.58	0.80894	3.23306	0.140119	5.30789	0.255706	2.0214	0.245162	35.8093	22.6101	12.8069	2.2106	0.159097	43.3892	28.9063	8.09801	0.0829614	6.58885	21.8307
TCGA-60-2713-01A-01R-0851-07	SSC	121.832	39.4249	13.6644	10.0581	7.93994	13.8302	2.15439	0.227296	5.66716	2.02304	13.6243	3.47942	1.25027	1.04577	8.29204	128.946	4.75919	23.9862	50.899	4.82149	24.8985	5.58988	7.09046	28.5321	0.866323	2.18423	15.8684	4.16259	14.3338	335.878	3.90918	6.44094	0.589136	6.97151	0.264094	5.6871	0.0822168	69.7319	54.5535	28.7368	4.92296	1.62117	87.952	68.5354	13.9005	0.144518	25.9296	31.9291
TCGA-22-0940-01A-01R-0692-07	SSC	124.112	15.6731	13.3758	7.2506	4.6257	16.2158	4.37154	0.171633	3.45613	0.551107	3.41093	1.75378	0.248778	0.806354	4.54494	56.5015	2.58906	11.4124	26.0205	2.8753	18.9682	2.12873	5.18089	14.528	0.810706	4.28058	16.3269	2.42656	12.0986	236.141	1.95109	6.55385	0.477029	4.03802	0.311093	4.14932	0.134512	177.563	215.884	24.8698	6.4434	1.15134	59.2628	34.24	13.0305	0.193451	16.9004	27.6705
TCGA-46-3766-01A-01R-0980-07	SSC	93.2014	31.3696	14.3509	7.39406	7.0869	9.73463	1.71382	0.516126	9.984	1.6294	9.02599	1.46651	1.35196	1.24586	6.91111	72.6961	5.16246	33.2482	42.2177	7.70464	18.5563	5.00669	5.07218	22.0944	1.09211	3.20482	58.9682	5.20572	19.0427	410.688	4.9929	6.86492	1.15306	10.2277	0.917464	6.93977	1.14998	98.3639	103.059	35.2758	7.59038	2.43406	81.2092	73.3026	19.5866	0.243593	24.9336	31.3239
TCGA-51-6867-01A-11R-2045-07	SSC	35.8128	31.94	12.749	8.68023	13.286	58.4497	0.672598	0.221027	2.74515	0.289678	3.39578	2.07542	0.371954	0.857901	7.53956	45.9397	3.5058	8.2554	19.3004	2.34505	28.7295	2.09483	6.46813	27.5879	1.06794	1.02236	5.54016	10.2559	13.0813	122.342	1.39411	3.37093	0.214675	2.62399	0.0981118	9.70769	0.395938	96.9582	117.118	20.0035	2.90422	1.17001	73.8895	45.317	8.45382	0.18981	8.34327	56.2308
TCGA-NC-A5HH-01A-11R-A26W-07	SSC	11.0642	17.0129	8.37235	8.97694	0.388433	10.6078	0.133681	0.629135	0.424332	0.721836	1.06375	0.615121	0.138036	1.61371	3.23562	17.4342	2.53884	7.20147	8.74757	1.09203	19.7678	0.294765	11.7609	10.5314	1.89501	0.284763	0.226127	4.05346	2.93113	39.6405	0.550643	6.18731	0.222176	4.8876	0.187302	2.20058	0.0190556	31.4314	19.2541	10.6031	2.66996	0.0978626	22.8509	17.7729	1.67057	0.0685134	7.94372	25.7474
TCGA-60-2721-01A-01R-0851-07	SSC	30.5226	12.8639	11.5663	6.9993	4.61299	9.81987	2.66685	1.62862	5.19333	1.3436	9.66856	0.757175	0.655369	0.898625	13.2526	66.0124	4.79463	21.1259	18.2708	3.39966	22.8334	2.16115	3.86719	30.4345	1.65703	1.09096	7.82271	4.14752	9.73901	119.087	2.39445	8.07589	0.50891	4.01903	0.341776	5.12691	0.300324	62.9841	57.5205	13.5195	4.29873	0.579403	34.1993	28.4221	18.4617	0.0685586	16.5222	18.657
TCGA-52-7809-01A-21R-2125-07	SSC	45.1079	7.6544	7.19899	7.84676	1.31974	18.3454	2.04307	1.87782	1.64233	0.481761	4.19509	1.06011	0.11212	1.50365	5.26377	35.2132	5.16774	47.1464	19.9429	2.02892	22.0708	2.44022	5.24026	14.3354	0.974847	0.702942	1.3955	4.1181	3.89342	88.9286	1.78567	4.94987	0.563242	2.912	0.376338	2.4988	0.20101	40.7018	26.6249	9.38443	6.74018	0.535274	30.9898	23.202	7.97041	0.0688305	14.2792	26.3391
TCGA-22-5491-01A-01R-1635-07	SSC	9.57836	7.00904	11.8202	7.88055	0.600793	17.3856	0.836539	0.12584	0.163108	0.201793	0.414865	0.391956	0.064295	0.163748	7.42147	2.85086	3.48857	1.33445	6.82296	0.975251	18.3989	1.39472	2.16804	15.1527	1.08088	1.14613	1.45538	0.738869	1.80263	13.9116	0.281326	3.09709	0.0561721	0.651923	0.230713	0.956905	0.0317407	9.47991	7.20053	6.39381	2.51688	0.240631	42.0381	18.0607	12.62	0.0130425	1.7517	17.5271
TCGA-79-5596-01A-31R-1949-07	SSC	39.494	27.2511	15.7335	7.48755	2.21207	31.112	0.562635	0.245154	1.05523	0.702842	3.28687	2.28608	0.332785	0.786349	5.32426	36.3743	3.22683	4.83345	9.6137	0.569623	19.6479	2.08749	8.46467	19.2774	1.1411	1.19535	1.09604	1.66285	2.49254	132.79	0.598741	7.49341	0.235014	3.5358	0.0740591	1.70194	0.0137237	39.1112	21.7416	6.96682	4.1005	0.180115	30.2909	63.3024	6.36004	0.0131581	12.8298	52.3239
TCGA-56-8504-01A-11R-2403-07	SSC	52.1414	32.3367	18.7531	6.78611	4.51453	18.4287	0.816512	0.0610747	2.30873	0.71488	4.77164	1.06393	0.404693	1.03054	4.08379	73.4038	4.4734	11.0206	16.6759	1.83707	23.2489	1.42116	5.36913	27.4738	1.47691	3.9083	9.80933	4.6552	4.81459	188.509	1.41027	5.35176	0.300631	3.41335	0.253031	3.69129	0.123082	52.6065	73.1973	13.5696	3.97155	0.611295	29.5793	31.2482	12.8685	0.118009	13.1233	17.4003
TCGA-60-2720-01A-01R-0851-07	SSC	50.0033	25.704	7.75349	4.09735	1.39138	16.8566	5.05607	0.222734	1.31871	0.744597	1.3116	1.80393	0.104857	1.83619	4.02741	58.8037	2.79371	7.04885	13.7875	2.22935	25.0216	1.29952	2.22569	26.9007	1.05373	3.70746	7.49671	1.726	12.8485	399.325	0.947217	13.0146	0.425644	7.15591	0.445124	7.90288	0.19694	125.963	63.2499	13.1609	5.99801	0.247745	46.2217	39.6704	2.90592	0.0643716	23.7191	31.0898
TCGA-43-6770-01A-11R-1820-07	SSC	67.0303	20.3669	16.4247	6.17381	7.39718	18.4219	0.469968	0.480165	5.87958	1.55594	5.28664	2.09896	0.754876	1.24343	7.84353	82.2136	5.30847	16.8513	26.6041	3.3662	18.8039	2.17178	5.12823	69.722	0.567333	2.85379	3.86018	6.06519	6.94604	245.044	2.37867	6.41894	0.484713	5.464	0.22357	5.70268	0.354449	46.6739	34.8988	18.4466	3.50603	0.522718	64.7396	77.4957	5.41091	0.0529621	20.0234	23.1354
TCGA-66-2742-01A-01R-0980-07	SSC	57.9338	21.1766	12.5864	16.0278	1.979	24.1016	8.19998	0.235481	2.78915	0.719425	4.11085	0.928112	0.26407	0.575952	4.56497	38.0711	2.54508	9.89757	19.8148	2.59461	12.3183	2.53484	3.92176	14.7268	1.80926	1.58761	13.3795	3.34303	7.94217	127.545	1.34774	3.61638	0.28391	1.95495	0.189698	2.27231	0.159488	37.1697	36.9247	17.1413	2.34925	0.499244	108.02	29.8469	8.26611	0.117963	9.50791	11.8802
TCGA-33-4532-01A-01R-1201-07	SSC	9.01364	12.6791	6.88774	4.81957	0.304061	29.7614	0.120933	0.076633	0.465296	0.359366	0.566599	0.424992	0.08712	0.197325	2.10434	5.69494	2.84579	2.51558	4.23798	0.567884	11.0799	0.613747	4.18916	20.2958	1.3523	0.370063	0.681422	2.3409	2.20431	25.9127	0.344296	2.50279	0.06007	0.980645	0.0871537	0.979341	0.0518153	21.2448	18.2894	3.48404	1.23539	0.131708	25.7712	32.6603	3.11857	0.013549	2.35433	14.8481
TCGA-63-7022-01A-11R-1949-07	SSC	117.493	25.2612	11.3532	4.19806	7.41313	8.54537	1.87471	0.590702	6.01446	1.22752	11.8765	2.55424	1.19401	2.60382	13.662	169.055	4.63811	40.7812	35.3698	5.2	22.2503	3.6777	4.79767	25.0219	0.75263	1.87921	16.9345	7.06752	12.7913	555.363	5.62244	8.07893	1.18317	11.5343	0.37241	5.57267	0.478599	134.454	100.843	25.2538	5.75291	1.3655	47.1262	66.8598	36.5631	0.0900592	40.2795	20.7726
TCGA-85-A4QQ-01A-41R-A262-07	SSC	6.80995	43.6169	18.2446	6.97629	0.830969	15.0144	1.14916	0.0700019	0.532521	0.939788	1.33677	1.06702	0.174748	0.158496	1.32665	14.1762	4.12013	3.06504	4.23173	4.12987	15.407	0.679999	0.655781	10.0177	0.678178	24.2127	0.713031	0.704518	2.04037	61.4127	0.909229	14.2672	0.0566359	2.38733	0.0845881	1.39003	0.00914364	11.4212	10.6174	7.78726	2.45554	0.0756551	24.8212	52.0291	0.486236	0.0131502	1.95574	10.3949
TCGA-39-5039-01A-01R-1443-07	SSC	167.68	23.8818	15.3106	7.10914	2.588	8.60605	1.78578	0.436125	4.15581	0.989224	4.7361	3.80553	0.163665	0.667893	6.36715	58.5032	4.95477	20.0275	14.1605	7.42526	22.493	2.80088	3.37781	33.1356	0.780421	3.03019	7.0007	2.69143	9.90687	379.087	2.51951	7.37999	0.512653	13.5675	0.399087	4.91421	0.42476	114.401	88.2629	25.1065	4.2204	0.664017	61.699	47.327	14.5293	0.03818	20.859	25.634
TCGA-22-5474-01A-01R-1635-07	SSC	36.4678	10.5041	16.5335	8.63788	5.55397	24.9123	2.14118	0.149402	1.2174	0.36393	2.63701	0.643425	0.285991	0.921387	4.09469	20.7719	2.69727	6.07692	9.38929	1.71677	18.0952	2.07527	4.50007	12.2313	0.513536	0.731327	5.75698	5.90021	8.64413	88.4658	0.849188	3.11998	0.206403	2.39079	0.13411	3.08196	0.147198	50.1181	61.2329	11.0993	6.17773	0.990121	63.4903	33.3669	8.67259	0.128301	4.25438	30.61
TCGA-85-8352-01A-31R-2326-07	SSC	12.5808	12.2097	7.25398	7.44643	0.0727126	7.56808	0.56225	0.691831	0.214536	0.231821	0.258658	0.418834	0.0322537	1.17481	2.01568	1.13074	1.86266	1.20853	0.60666	0.131906	12.3553	1.27901	6.85253	132.49	0.65638	0.186825	0.602024	10.8746	6.92433	14.8193	0.048507	1.99392	0.0173292	0.61269	0.0989983	4.28991	0.00475614	2.95872	2.52304	4.13019	2.36658	1.03403	40.7112	550.57	0.19096	0.39673	3.82006	41.6079
TCGA-34-2596-01A-01R-0851-07	SSC	52.1061	14.9359	9.43002	7.22469	7.99594	26.7555	1.16535	0.361817	3.69959	0.425654	4.61127	1.7541	0.85077	1.59747	4.19269	41.4234	7.69797	4.93244	39.3542	2.72041	14.7747	5.74442	4.85831	47.8332	3.02745	1.582	7.39222	4.85059	4.75083	138.629	1.1809	4.61243	0.251406	3.75072	0.437208	3.78255	0.330823	56.4274	80.9164	16.4618	4.12592	0.46385	65.484	103.274	5.03245	0.0815627	7.71555	45.939
TCGA-56-7582-01A-11R-2045-07	SSC	30.7671	15.2432	22.4591	11.4598	8.90359	35.3743	1.60588	0.184799	1.08684	0.565126	1.03254	1.3488	0.790831	0.670792	2.74107	49.1215	2.85699	5.99327	17.2206	1.90491	14.1144	1.78077	5.5545	20.4946	1.50657	1.27208	3.05539	1.32212	5.53331	220.581	1.00818	3.62828	0.242907	4.26766	0.212671	1.70339	0.105749	68.2466	76.1541	11.5634	2.45296	0.427648	59.1862	35.3658	7.77878	0.0264497	4.06415	28.0918
TCGA-66-2734-01A-01R-0980-07	SSC	75.496	43.4832	14.4651	12.4895	5.3759	14.7948	4.42285	0.287688	5.15967	1.00315	4.63341	3.27976	0.558763	0.862015	8.27323	47.9823	5.07945	16.58	22.0693	4.63471	24.4299	1.94871	2.98201	21.8542	0.496701	3.1265	6.5719	2.47459	8.15568	244.478	1.83806	5.53246	0.40053	7.88047	0.363198	3.56308	0.0987115	44.2046	36.1799	29.6694	3.76399	0.821867	89.821	49.2629	11.5966	0.103247	19.2921	33.2768
TCGA-21-5782-01A-01R-1635-07	SSC	92.2605	13.4151	12.3346	3.36701	3.52712	9.80575	0.971782	0.502222	3.61315	1.19274	5.93201	2.0381	0.708033	1.41178	6.57305	117.766	3.01677	23.8467	16.3576	2.9187	13.9261	1.01814	3.92752	49.4787	0.965456	1.85752	6.17178	2.78153	6.28627	383.191	1.82936	7.08763	0.496047	7.30466	0.633255	3.93541	0.441137	69.2124	38.1722	11.3805	3.01943	0.698751	38.6914	73.39	11.8316	0.415663	21.2316	28.388
TCGA-34-5241-01A-01R-1443-07	SSC	100.747	22.9016	11.795	10.4488	3.95487	15.912	1.3697	0.26379	4.15811	0.546465	4.71062	1.55406	0.737307	0.629374	6.44009	36.9947	2.6093	22.9836	29.6193	2.93915	16.9077	1.68229	4.59872	21.2652	1.71931	2.72591	17.5159	2.79622	8.74589	278.089	3.30251	5.91058	0.438993	4.51537	0.699204	4.51747	0.23119	62.7896	97.5047	30.3192	5.20714	1.23043	61.0778	44.7933	24.63	0.166246	10.5478	20.6475
TCGA-56-8308-01A-11R-2296-07	SSC	69.4347	20.305	19.3803	10.4636	3.3341	16.6779	1.16609	0.379363	3.21852	0.809351	4.59324	3.28042	0.810663	1.90643	7.72899	50.6415	4.2169	13.9567	28.7512	2.7554	24.0441	3.52047	6.23327	25.4367	1.20591	2.86499	13.0253	4.17758	9.31621	201.399	1.54899	7.91899	0.449163	5.47702	0.335422	3.46117	0.212712	43.6118	34.1994	21.89	3.5605	0.529654	58.0616	76.0918	8.70562	0.139054	14.086	34.6559
TCGA-85-A4QR-01A-11R-A24Z-07	SSC	2.13558	11.0392	7.96428	5.68283	12.4379	12.3222	0.531421	0.0493139	0.0802443	0.158842	0.161853	0.172101	0.0173284	0.554891	4.05964	3.45733	5.47531	1.00878	3.17622	0.286361	11.1384	0.200672	5.24131	19.8585	1.02681	0.928081	0.158832	4.34523	1.1164	10.9181	0.0597221	1.3338	0.0136549	0.560372	0.075841	4.19245	0.435671	7.85736	2.97079	2.2506	1.2202	0.0294049	23.2489	26.6394	1.09852	0	1.22694	13.4122
TCGA-56-8304-01A-11R-2326-07	SSC	18.8198	19.9168	5.14374	3.6982	0.35035	11.3795	2.65657	0.0740155	0.37407	0.168725	0.867444	0.449804	0.044877	0.203729	2.45334	8.90423	3.5762	2.31209	6.54483	0.605139	15.1748	0.454738	0.551079	24.9193	1.93399	0.334113	1.64537	0.895656	2.08467	41.1708	0.243602	5.64378	0.0397839	1.25589	0.0420885	0.739644	0.0545951	17.053	12.4958	4.22179	1.05426	0.134998	23.8552	54.3441	3.4454	0	3.6343	8.99693
TCGA-77-A5G3-01A-31R-A27Q-07	SSC	25.6898	23.7751	17.1281	9.79836	2.14548	18.7173	0.70306	0.236285	2.40476	0.679211	5.46227	1.17745	0.699617	0.891647	3.84819	56.0415	4.50099	8.54788	23.4293	1.90274	18.6662	3.94646	7.85518	31.4043	1.21246	1.71917	10.0349	2.31414	4.87085	93.4257	1.12591	6.45081	0.242205	6.06209	0.153741	3.25475	0.0284894	33.1086	24.089	14.231	3.54823	0.655689	41.66	103.683	5.08243	0.0409727	7.28541	22.0991
TCGA-85-8584-01A-11R-2403-07	SSC	73.5969	26.2836	6.59001	4.6707	2.64088	7.8308	1.36913	0.424039	1.78666	0.740565	5.10012	2.66536	0.478754	1.36261	4.91578	79.4135	5.85748	13.1288	10.46	2.51054	28.7361	1.04634	2.30791	13.4222	0.428149	2.81639	12.8963	2.65746	6.99689	293.202	1.5219	9.25104	0.277954	4.94413	0.316945	13.0392	0.063953	52.4504	47.4905	12.3981	5.4076	0.495265	37.7522	39.9209	7.82022	0.0919756	12.2134	16.9303
TCGA-18-4086-01A-01R-1100-07	SSC	45.7758	22.0483	10.5999	6.03222	6.41499	12.8418	1.26845	0.275679	3.0018	0.696328	5.3105	1.3934	0.452315	0.458384	4.39888	33.5842	3.42543	11.0755	22.4065	2.19861	17.8054	2.26018	6.22686	13.3759	0.956694	3.92822	16.136	3.22918	6.07036	156.536	2.24558	7.05357	0.377202	3.99157	0.374761	3.11704	0.0900227	59.6966	69.5173	17.3123	3.80828	0.56763	58.9335	45.474	9.02644	0.103575	9.22475	25.8644
TCGA-6A-AB49-01A-12R-A405-07	SSC	5.66694	21.4176	9.36532	2.79017	1.04101	10.4398	2.51494	0.124718	0.0930154	0.808821	0.0595596	0.299237	0.0114778	2.32292	1.70393	86.338	8.22867	4.45681	2.51763	3.62758	11.3714	0.39599	12.6406	28.8933	0.429376	1.9555	0.0946852	4.77025	5.50069	128.743	0.18988	13.2068	0.013567	0.4604	0.0861171	8.65467	0	25.0925	10.5681	13.5328	3.24405	0.0159357	33.214	42.3594	0.914504	0.174042	8.01518	19.3182
TCGA-63-A5MB-01A-11R-A26W-07	SSC	35.8476	13.8665	9.88685	3.49422	10.3461	19.27	0.479712	0.24424	1.34391	0.500797	2.147	1.77207	0.201049	1.16744	3.81548	22.2599	6.19184	4.96664	7.35999	1.86186	13.7481	1.19787	6.74928	25.2494	1.21035	0.355163	2.01909	1.97937	2.08884	78.9781	0.715007	5.45682	0.165317	1.30467	0.251409	2.40856	0.137063	29.0666	20.7886	8.57852	2.8102	0.250817	48.9645	30.9778	3.79726	0.0543781	7.87071	22.278
TCGA-22-4601-01A-01R-1443-07	SSC	21.4073	14.257	11.0849	6.83257	1.83148	18.8337	0.701743	0.354263	1.10441	0.495217	2.21161	0.897488	0.288129	0.648373	8.43715	26.111	2.35539	7.70589	11.0788	1.66312	23.5744	1.61329	8.42963	15.4892	0.877661	1.45414	2.03958	5.30545	6.01505	83.7178	0.507333	2.90817	0.139938	1.36784	0.192636	4.59331	0.217487	32.8536	26.5103	6.92389	3.0423	0.3195	39.8367	27.5219	6.28325	0.11979	4.4337	27.676
TCGA-NC-A5HG-01A-11R-A26W-07	SSC	7.5624	16.7884	10.4596	4.72989	0.562778	15.934	0.0800416	0.115023	0.588614	0.489833	0.990844	0.991512	0.0569993	0.470777	3.29332	18.7619	1.58929	1.53303	1.73744	0.745706	12.1057	0.195275	10.6685	1.18981	1.63078	0.315806	1.07626	3.35057	2.80427	22.9369	0.1493	2.50458	0.0168435	0.988984	0.042766	6.84345	0	114.786	44.8767	19.3694	2.75698	0.150361	45.509	34.4259	0.306055	0.0132969	30.0066	10.008
TCGA-18-3417-01A-01R-1443-07	SSC	253.618	34.9792	8.8994	6.04038	5.70244	18.129	1.72319	0.214077	10.1731	0.985311	8.48657	3.24178	0.457	0.750817	6.59297	86.8644	5.1803	34.7589	35.3523	2.77062	16.6569	1.29959	7.66888	37.7979	1.256	5.30376	19.1646	2.50967	10.5148	683.926	4.84629	10.1351	0.90616	9.64614	0.344911	7.79606	0.293882	193.012	152.594	38.8714	3.46687	1.12632	134.766	65.1432	15.5764	0.176631	48.0679	32.8048
TCGA-34-2600-01A-01R-0851-07	SSC	11.9466	6.0317	8.06223	5.56526	0.145549	10.2373	0.547287	0.287764	0.240924	0.205562	0.664064	0.288228	0.0299003	1.08591	3.1714	10.7054	4.45449	2.57617	6.6495	1.99569	18.837	2.092	4.10455	41.4836	2.0617	0.372743	0.844122	1.10499	9.79819	52.3671	0.136027	3.83459	0.0406439	0.970646	0.235556	2.0205	0.116401	16.7278	10.2578	8.19235	11.0733	0.0996317	24.4994	15.5548	1.61584	0.0418511	4.63644	24.8839
TCGA-56-A62T-01A-11R-A405-07	SSC	35.7459	60.8635	14.3712	3.52258	3.45731	30.5369	1.08701	0.208368	4.1714	1.81133	6.76395	1.34903	0.311308	0.853219	5.19043	85.3964	3.41987	10.1555	15.6291	2.0059	20.0871	1.05287	8.2104	59.6689	2.88558	27.0985	8.60746	8.78879	7.959	161.101	1.382	11.6806	0.518197	2.23795	0.182143	7.441	0.0694902	56.822	116.633	28.2843	2.03053	0.415033	96.3995	38.1275	8.34835	0.0932765	16.653	20.8333
TCGA-85-7843-01A-11R-2125-07	SSC	57.8383	19.4379	6.99352	7.41089	5.21172	10.3451	0.726892	0.236523	3.32156	1.05724	6.71483	2.92277	1.41649	1.43799	11.8303	68.8365	3.28709	16.0784	16.4933	2.71749	12.1022	1.55759	2.21029	40.9374	1.55718	1.14908	10.8731	2.46691	4.48694	228.688	2.06947	6.92274	0.47361	4.2694	0.179953	3.73121	0.0915395	45.9887	38.9191	15.6648	3.6258	0.605923	53.4101	71.8402	11.0729	0.07899	13.1762	11.3058
TCGA-60-2704-01A-11R-2045-07	SSC	131.912	25.4575	17.3819	10.1261	12.2015	13.5395	3.4954	0.76461	9.70514	1.57226	9.56675	9.93066	1.03499	1.06826	8.40443	93.4491	8.34181	20.5097	39.1094	7.17367	18.3978	6.24187	4.39628	46.9308	1.41798	1.57574	12.846	7.25867	13.6366	406.441	8.58928	7.57359	1.46943	8.72485	0.494963	4.82121	0.974952	100.806	96.515	36.8944	5.10024	2.2389	86.1521	51.6612	31.407	0.136795	27.9948	17.564
TCGA-66-2767-01A-01R-0851-07	SSC	51.917	11.5106	6.52592	5.92266	3.70132	12.2514	1.58921	0.445881	1.7358	0.664775	3.02238	0.700328	0.125135	0.919588	4.42444	41.8839	2.08125	9.76828	12.2372	2.71285	17.6065	3.49659	5.0878	27.1992	0.670689	3.41931	6.92365	3.57824	13.5722	125.731	1.3448	5.95357	0.679049	4.38272	0.480108	2.1706	0.189139	71.6576	66.4803	14.8518	6.76197	0.571225	36.3251	41.842	9.13085	0.053076	8.52799	24.0821
TCGA-18-3416-01A-01R-0980-07	SSC	8.99639	8.21038	6.17566	3.93225	5.5001	30.3626	1.4358	0.0812244	0.522315	0.369729	1.65328	1.15401	0.273257	0.143038	4.24284	6.1896	4.87377	3.65541	12.2414	0.942111	12.9055	1.59907	3.34426	65.4699	0.869984	0.161063	1.62004	3.72704	7.60555	24.8018	0.468886	2.74498	0.104801	5.54283	0.163582	1.63269	0.0188613	47.3046	33.6751	3.81125	2.80367	0.177586	37.0951	10.0475	0.797566	0.013563	2.68609	13.0774
TCGA-77-6845-01A-11R-1949-07	SSC	20.8515	31.375	8.12167	8.64292	1.26345	36.3708	0.0750941	0.0802428	1.13042	0.449172	1.27862	1.15013	0.287186	0.491217	3.0387	25.0628	2.4178	5.95185	5.51609	0.748799	17.1392	0.850845	6.69678	16.215	0.993548	0.676245	0.821292	4.21095	3.4263	81.0656	0.542402	2.05735	0.0814699	2.09497	0.107736	3.21863	0.0605586	21.0188	18.1836	5.96354	1.23846	0.332272	43.474	71.779	8.22947	0.0133991	4.31087	13.5059
TCGA-18-3414-01A-01R-0980-07	SSC	22.1163	21.2124	16.2131	9.60078	1.17799	9.00277	3.02987	0.786696	2.58027	1.04137	6.28222	1.18351	0.339755	0.739683	4.29212	41.8004	5.59505	9.01921	28.4814	3.77428	19.6374	1.7077	5.26271	21.5318	1.24727	0.831403	18.7993	2.70217	11.9744	140.671	1.95941	9.01918	0.235937	3.50215	0.4461	5.20843	0.105628	33.7634	35.3851	22.1131	4.83434	0.626328	54.2981	21.5141	4.73335	0.052839	12.9504	30.6738
TCGA-60-2710-01A-01R-0851-07	SSC	56.2533	18.6971	12.5929	11.0181	3.76598	18.2645	0.831196	0.197693	3.63089	0.594815	5.14038	2.05259	0.373764	0.934142	6.86736	53.3938	4.85663	7.94923	31.2971	2.99682	27.838	6.77581	3.53579	57.3428	0.580001	1.60299	5.79614	2.66554	10.5758	192.598	1.7252	6.67171	0.364889	5.64573	0.259658	3.43287	0.332326	60.3564	38.8661	16.8093	5.67119	0.38183	57.3183	79.9468	11.5245	0.0645869	11.811	36.5639
TCGA-22-4607-01A-01R-1201-07	SSC	55.4257	21.9343	10.256	7.05816	2.26564	9.10552	2.5076	0.133976	2.47029	0.684291	3.45292	1.35656	1.01622	0.538193	4.75632	37.0595	2.30378	16.9862	15.5779	2.30306	20.7073	0.910846	3.39731	36.4977	0.463275	1.26492	34.6558	1.6183	4.49088	194.729	1.3242	5.47401	0.274793	4.53989	0.386454	10.5753	0.130968	30.3033	31.0896	14.8059	8.25848	0.672601	81.02	18.1527	14.1605	0.0779397	8.93019	20.2318
TCGA-60-2703-01A-11R-2045-07	SSC	96.9376	48.432	15.4819	9.32178	4.72178	28.7819	1.65007	0.32086	6.76603	1.03027	6.7543	5.17283	3.97459	2.0722	6.00649	110.932	8.45727	40.8238	39.4146	5.07772	14.181	2.00332	5.8628	36.2505	0.876651	3.46845	19.5634	7.00319	16.4993	342.787	9.96543	5.88089	1.38393	6.16473	0.0664658	2.70671	0.114955	84.788	71.7863	38.592	2.3403	1.14247	78.7212	47.3214	15.391	0.0688856	13.1303	21.9548
TCGA-63-7023-01A-11R-1949-07	SSC	9.56245	12.3504	8.69792	7.47779	0.907312	20.2951	0.354639	0.132193	0.628351	0.473258	1.74406	1.31596	0.312256	1.13072	3.14923	21.5048	6.27311	2.66392	7.05416	0.906944	18.047	1.93407	9.37876	24.9705	0.479143	0.267374	2.84132	3.33392	3.01264	57.7128	0.469609	2.19187	0.432843	1.05392	0.0745444	2.65601	0.0184182	103.581	53.6382	7.1509	3.59801	0.112981	31.9059	61.2191	3.39065	0.0132443	4.15053	33.3609
TCGA-66-2782-01A-01R-0851-07	SSC	84.3496	28.3801	9.23155	9.51533	4.1542	15.2621	1.58154	0.21362	3.51211	0.804191	3.79588	1.32122	0.59634	0.798953	5.06356	58.3628	5.52182	12.7898	24.8524	4.58208	16.8072	1.45202	6.19829	23.6712	1.48998	3.39723	8.34203	2.03357	10.5212	195.375	1.60628	3.68842	0.312679	4.05663	0.309758	4.83484	0.148816	74.3244	64.2651	19.4113	5.06131	0.540646	53.6862	34.3723	13.1047	0.057073	9.05111	24.1066
TCGA-77-7141-01A-11R-2045-07	SSC	20.16	15.0509	11.7023	10.4987	1.8818	39.5324	0.528764	0.476188	0.625575	0.188649	1.76417	0.937202	0.309581	0.415441	2.94899	13.4096	4.59151	4.1812	7.42656	1.45728	11.7718	2.037	3.68881	32.0985	1.52282	0.452201	5.83001	4.49354	3.93134	40.1578	0.830295	2.31296	0.272783	1.63822	0.274507	2.25147	0.209995	23.9592	44.7264	15.5672	2.78815	0.213607	58.7262	46.9991	9.93467	0.196963	3.35774	33.9029
TCGA-66-2789-01A-01R-0980-07	SSC	75.5627	12.922	18.204	10.0928	2.50077	32.8326	0.670031	0.883416	4.90914	1.05007	6.91097	0.909444	0.672329	1.22234	6.80528	73.268	4.53624	25.1081	37.6814	3.07091	13.2206	3.45145	6.86591	39.366	0.597786	1.90117	18.278	5.53191	15.2447	252.485	2.58062	5.19076	0.704021	8.8325	0.565143	4.14523	0.683299	64.0997	55.2273	31.6576	5.78763	0.815966	98.2772	42.9646	10.9205	0.312383	18.3208	28.0538
TCGA-52-7622-01A-11R-2125-07	SSC	71.7586	26.0643	11.0874	6.5217	4.89649	19.9953	1.92228	0.270819	2.35752	0.820927	3.73406	5.07041	0.274569	0.740506	4.67692	43.5847	4.39769	7.88551	16.5627	2.91465	18.0016	3.89177	4.23673	26.5851	0.808014	1.37864	5.57867	3.89951	5.79933	131.955	1.51408	5.50192	0.327925	4.25813	0.321884	2.17201	0.255159	102.64	77.763	15.8753	2.7501	0.648583	54.5022	50.0563	8.43154	0.106753	11.2393	19.2738
TCGA-NK-A5D1-01A-11R-A26W-07	SSC	15.4332	16.6272	7.19769	6.8139	0.400556	11.1415	0.304882	1.20152	1.06462	1.28072	2.53582	0.564417	0.274379	2.23997	5.39335	54.3644	3.633	13.5654	12.0919	1.78984	10.7213	1.00898	13.5071	59.0243	3.58537	1.34418	0.656536	5.75132	5.21182	148.574	1.59665	7.16993	0.981494	0.840598	0.704271	1.6734	0.243612	59.8414	39.5207	8.13923	5.15032	0.117625	45.9985	16.2618	3.49381	0.107802	13.5481	38.0298
TCGA-46-6025-01A-11R-1820-07	SSC	26.7546	48.5368	11.2525	5.18006	2.71728	48.7519	0.156185	0.0906404	2.07307	0.94625	5.22026	1.93473	0.189078	0.905596	4.02621	54.3864	6.71922	13.9728	15.0377	2.38686	36.6061	0.703044	1.18608	65.7975	0.402759	5.43825	2.73216	14.4061	3.16103	107.888	0.935319	6.12414	0.13311	2.09062	0.0625868	2.73558	0.018041	91.3868	58.4434	9.1713	2.58451	0.187878	71.08	122.832	6.08954	0.116758	8.05233	40.6336
TCGA-66-2780-01A-01R-0851-07	SSC	113.585	27.3654	17.4986	10.1466	3.66642	9.83312	6.93833	0.159569	3.79502	0.480961	3.72802	1.91678	0.648189	0.662366	7.25122	74.2214	5.5449	31.092	32.045	5.7517	23.1248	0.934166	4.45871	22.6565	0.922927	2.11207	6.84689	1.9705	11.901	353.772	2.99176	6.56254	0.479277	9.39747	0.171394	7.46122	0.254746	129.874	113.785	24.929	3.69415	0.687178	73.1371	46.5638	14.9425	0.0932577	11.1604	34.6405
TCGA-60-2695-01A-01R-0851-07	SSC	53.124	25.9364	9.24103	11.7324	1.46422	10.0556	2.1423	0.180963	2.12163	1.15713	3.80506	3.08018	0.308934	0.631668	6.00311	34.0532	7.20324	10.2683	21.3857	2.27705	18.675	2.65791	2.38845	25.4004	1.36765	0.8962	5.83435	2.96282	5.72524	151.754	1.93662	4.25348	1.88439	1.79437	0.21867	4.71114	0.170189	32.4148	22.256	12.147	11.4049	0.410038	36.5565	23.9389	4.07684	0.0815873	5.71618	21.3024
TCGA-60-2716-01A-01R-0851-07	SSC	16.8143	9.96381	6.69808	4.77967	0.288736	8.06671	1.89803	0.0395669	0.474771	0.262858	0.858268	0.315203	0.0962937	0.517608	2.30292	10.7096	5.5099	3.16562	14.2326	2.21795	30.7919	1.1944	2.13063	7.30521	1.53923	0.604131	0.976082	4.15275	2.8415	41.1959	0.113228	5.30745	0.0351505	0.591798	0.127497	0.969479	0.0459397	8.55992	2.48067	10.0789	3.70528	0.1468	19.1301	21.8223	2.79616	0.0132139	3.72991	12.8241
TCGA-22-A5C4-01A-12R-A27Q-07	SSC	15.626	16.7755	24.3178	7.52796	1.02378	21.9503	10.3312	0.0766011	0.551133	0.329282	0.566364	1.19305	0.171265	0.734559	43.4244	11.7459	7.26867	3.98811	29.1493	7.0996	13.8334	1.27461	4.25496	97.5259	1.97027	0.450325	0.383141	4.10702	2.92256	78.5845	0.604269	2.14637	0.0772007	1.38641	0.130676	6.42564	0.12713	14.5528	8.8602	12.4561	2.63892	0.112846	67.3097	13.0408	4.21134	0.0406301	4.03873	25.5525
TCGA-56-A4ZJ-01A-11R-A262-07	SSC	181.455	40.9997	16.9298	7.59999	7.19685	12.1749	4.75876	0.921331	5.40722	2.62388	8.49638	1.59791	0.425176	1.93227	10.6206	88.508	4.5936	19.3895	24.705	3.71486	19.7159	3.83328	5.6729	34.5413	0.611453	5.0276	14.9295	5.26933	11.3414	492.191	3.44213	27.6852	0.683015	10.8445	1.12401	7.43447	0.652635	132.73	92.501	33.0535	5.25478	1.60321	67.523	77.6327	17.376	0.106508	49.1778	26.4664
TCGA-39-5011-01A-01R-1443-07	SSC	29.3081	16.3719	10.2013	4.84825	1.16427	14.5345	1.7187	0.0427767	0.704421	0.753082	1.08964	0.685841	0.30313	0.213078	2.47403	19.7884	3.32961	11.0117	3.23497	1.37632	21.6504	2.1754	0.854898	41.1496	0.221024	0.648899	3.91009	1.34469	7.60685	102.53	2.26423	2.68232	0.125407	1.37273	0.10338	1.87265	0.0491698	89.3388	126.127	8.90938	5.35572	0.989666	172.062	31.1884	5.239	0.051429	3.84387	8.05145
TCGA-90-A59Q-01A-11R-A26W-07	SSC	31.9013	10.1847	5.17971	5.98133	3.34049	7.12045	3.4	0.926846	2.65333	1.84525	9.74189	1.17479	0.554028	0.813854	3.12942	63.498	3.61865	10.9894	17.5701	3.23372	12.3162	1.0721	4.74211	10.1964	0.474221	1.03381	19.9234	2.43415	10.8393	109.136	2.90474	8.78605	0.44789	4.72367	0.559986	11.0383	0.0465632	82.0312	106.604	14.5471	4.32435	0.499519	33.4737	35.1167	6.46973	0.0133932	10.3355	12.7448
TCGA-39-5028-01A-01R-1443-07	SSC	57.9265	32.2329	9.4455	6.86949	3.80201	7.58168	2.91998	0.145457	3.75732	1.58686	8.44921	2.18334	20.2816	0.648989	3.60894	39.279	3.18324	14.4143	19.4912	2.68209	24.8163	1.44688	2.15173	22.0666	1.02606	14.5675	35.71	2.55124	6.73118	211.207	2.7888	6.34071	0.33554	10.8391	0.268817	3.1587	0.129644	60.3064	62.5472	24.0686	4.18386	0.551008	67.7629	53.3924	37.922	0.0771519	12.2744	17.7575
TCGA-46-3767-01A-01R-0980-07	SSC	133.099	25.4315	15.836	7.98712	8.32769	11.7085	2.74691	0.672064	11.1967	1.38809	10.8674	5.983	1.90943	1.74276	10.0484	142	6.62896	40.5276	75.514	7.39429	19.8635	4.55316	6.12731	31.6971	1.46847	2.79859	65.8151	7.07335	18.638	670.417	6.28241	8.15803	1.10716	11.6554	0.884981	11.5375	1.29651	134.822	152.042	46.6411	7.69854	1.91635	87.0725	73.017	32.4249	0.155385	21.8125	30.7071
TCGA-22-4605-01A-21R-2125-07	SSC	79.7078	35.6202	15.3098	9.53975	8.57461	19.0684	1.69967	0.54399	3.20674	1.06491	4.9463	7.55481	0.375678	0.968924	6.89651	49.2717	3.31151	15.2504	21.6637	3.82998	18.6923	2.7191	4.11676	15.0133	0.711499	4.25611	4.26578	3.5475	6.91131	243.241	2.61273	5.52572	0.419203	9.23192	0.567942	3.35891	0.313782	90.3793	70.9889	13.6941	3.96194	1.58552	51.7183	69.495	16.2754	0.130804	19.6919	28.8296
TCGA-63-A5ML-01A-31R-A27Q-07	SSC	22.5863	15.7898	15.1839	8.10082	21.2481	24.0041	0.753871	3.3887	1.55896	0.666487	2.25368	0.52106	0.735342	1.23502	4.15187	28.5484	1.90767	4.16712	11.1011	1.5269	14.6126	3.14071	12.8244	30.7188	2.58236	7.59136	2.41171	4.92291	4.93606	99.2471	0.978101	3.13016	0.499102	1.45766	0.183188	8.10645	0.102504	74.3601	62.4555	9.68045	4.27687	2.7039	48.184	50.048	6.51761	0.0804103	5.30831	42.178
TCGA-21-1081-01A-01R-0692-07	SSC	105.874	25.4404	9.46218	4.1072	8.53858	17.9246	0.151932	1.10487	5.80649	3.01593	9.69043	3.16712	0.729205	1.1504	7.4297	129.716	3.57836	26.8845	28.4631	2.75257	25.718	1.76911	3.72524	31.7314	0.813803	3.0905	1.71491	3.73169	5.05363	340.919	2.61132	14.0545	0.762345	12.5585	0.348759	5.12341	0.117811	45.7076	35.6452	25.4836	4.24947	0.330751	55.0893	52.454	14.8163	0.067773	19.007	17.959
TCGA-39-5031-01A-01R-1443-07	SSC	66.6095	18.2409	8.47059	5.05646	2.78032	9.86316	1.52501	0.908914	2.97738	0.566698	4.77883	2.60297	0.551426	0.785877	5.46823	66.4533	3.06499	11.2852	27.5868	3.19672	10.979	2.70739	3.47571	45.2084	2.37503	2.17328	18.0186	5.30318	9.45927	201.026	2.06114	6.26379	0.312458	8.03936	0.863714	2.83967	0.281245	53.1925	46.8648	21.1722	5.52417	0.526181	64.7406	41.2202	8.94656	0.145878	14.1484	20.0743
TCGA-43-7658-01A-11R-2125-07	SSC	10.5224	11.1451	5.61626	25.4225	0.575503	23.467	2.32618	0.900605	0.682424	0.44873	0.936302	2.00322	0.0667209	1.83181	3.45637	14.315	4.59396	6.18093	10.3285	0.785669	14.9586	2.40758	4.40969	22.0744	1.55228	0.522359	0.818964	3.75047	4.30198	47.1222	0.727852	3.41789	20.0386	1.40716	0.185005	2.72526	0.0846985	28.4521	14.2411	3.65915	7.03255	0.110088	35.6046	7.54217	2.49421	0.0812076	1.75617	51.7971
TCGA-56-8503-01A-11R-2403-07	SSC	259.383	36.4328	12.4229	8.02143	9.37446	16.2579	3.52112	0.716396	8.97613	2.07977	11.869	8.95434	1.64625	4.45072	13.899	202.436	8.36448	32.8172	46.4792	5.87766	23.7905	3.87264	6.83127	40.4716	1.21611	6.90708	14.4756	5.33114	11.5209	643.709	4.54678	14.3676	1.33717	16.6904	0.749544	8.25222	0.228233	131.354	142.042	37.4642	4.95258	1.32319	61.8829	79.8554	28.0113	0.170684	62.9042	29.2092
TCGA-22-1000-01A-01R-A32Z-07	SSC	153.74	36.8132	11.269	5.49685	8.94482	10.0701	2.66834	1.00153	10.6433	1.9085	16.4153	2.14274	0.700584	2.28386	10.0187	208.881	4.6376	39.1922	63.6255	5.35404	24.6031	4.36924	5.63392	38.781	1.20662	5.58461	37.311	5.7195	17.7155	558.902	4.74513	19.9381	1.01631	14.6619	0.799889	9.2402	0.952236	94.9718	83.3845	43.6702	7.89911	1.51221	64.5194	108.458	24.5303	0.155036	27.9788	21.7196
TCGA-56-5897-01A-11R-1635-07	SSC	170.649	41.6621	22.1032	7.92659	15.0697	19.8136	1.61801	0.524655	10.5362	1.69551	12.7989	2.32137	1.07168	2.53034	10.2627	199.235	7.62217	35.7948	47.301	4.29885	34.2866	3.85843	3.89292	28.6985	0.901316	7.65805	24.2904	5.11369	12.4762	547.244	4.22009	7.01146	0.963044	10.6327	0.329874	7.63303	0.356581	102.773	118.413	37.5788	4.85207	1.45993	57.3114	76.0718	31.8205	0.20513	25.6729	34.494
TCGA-96-8170-01A-11R-2296-07	SSC	68.7232	14.1095	7.61937	5.79851	0.874918	11.6505	2.27301	0.921956	1.04436	0.438903	2.96884	1.18932	0.123378	0.534471	4.3276	35.8742	3.793	2.92646	8.97139	3.85388	25.0442	2.69698	2.43299	20.2796	0.532389	3.02842	3.00868	2.58742	4.74408	112.537	1.17875	5.7978	0.364587	2.69262	0.516667	1.78611	0.665541	45.0872	43.6646	13.1781	4.32231	0.353217	15.2055	39.9195	9.12254	0.0401608	6.82614	16.8366
TCGA-66-2759-01A-01R-0851-07	SSC	38.6869	13.1778	13.4674	6.94231	2.64465	23.4929	0.752224	0.111958	2.13757	0.414799	3.24168	1.15228	0.37172	0.357487	10.0045	35.9916	3.74721	13.1325	17.9703	1.74201	12.3521	1.16988	3.87975	30.7056	0.750493	7.20065	3.5394	4.4988	5.24463	93.2356	1.26966	3.54412	0.275431	2.78439	0.364232	1.62835	0.0449966	47.3997	55.9657	13.5472	3.33823	0.552038	49.8168	30.1157	15.2928	0.181196	4.37025	20.1852
TCGA-77-A5GA-01A-11R-A27Q-07	SSC	39.234	9.69304	10.3733	3.80575	5.34826	22.2525	0.580444	0.352744	0.686635	0.590735	1.25583	1.27947	0.150548	0.569053	4.4555	19.873	0.804831	3.91579	4.64192	0.719767	7.27962	0.729171	4.69976	15.083	0.36044	0.464272	4.74902	1.78694	2.16112	128.105	0.68529	3.85978	0.144374	2.68155	0.213122	3.16191	0.0737205	27.0028	25.5049	6.13891	1.85397	0.538981	37.0067	40.3733	7.50598	0.0397586	5.0784	12.7273
TCGA-21-1075-01A-01R-0692-07	SSC	7.87365	10.4039	8.22303	6.76227	1.83004	37.7165	0.201118	0.0304937	0.810929	0.168818	0.570846	0.580393	0.29186	0.230143	3.76122	4.35454	3.41356	2.84923	4.0458	0.597741	11.2621	0.257285	5.22361	20.7279	0.913773	0.528655	0.679087	1.48686	2.61342	24.4301	0.32885	1.99341	0.0613672	1.2304	0.0421115	1.31999	0.0182084	25.3068	35.7421	8.76062	0.956716	0.262351	61.6845	60.0304	1.58268	0.0392802	2.12614	16.628
TCGA-46-3768-01A-01R-0980-07	SSC	31.9354	12.5147	9.77129	7.30044	7.26898	38.5092	1.08163	0.0384314	1.63822	0.354604	1.61874	0.559281	0.159552	0.396402	2.6849	19.1303	2.93653	5.02214	7.66386	1.13903	11.3886	1.30879	4.11764	26.8241	0.543357	0.906865	2.75344	1.92138	3.69766	98.3485	0.542309	2.23079	0.126812	1.7963	0.0722389	1.88332	0.0267728	24.4509	24.6924	6.30459	2.90962	0.218974	108.319	13.5233	12.8858	0.102677	6.24263	23.8737
TCGA-85-A53L-01A-21R-A26W-07	SSC	29.0011	15.5458	9.09898	4.73166	1.57616	22.2038	1.10341	0.658285	1.33801	1.08845	2.59961	2.40074	0.446694	0.414019	8.09315	35.9268	3.91595	7.24176	5.7368	1.69492	11.8171	0.93037	3.90293	18.8401	0.538118	2.65506	4.04257	2.39731	3.73562	129.371	1.14198	5.58254	0.258987	7.22093	0.116666	3.21515	0.0825457	38.3186	32.9129	8.0583	1.49103	1.64336	37.8824	19.6503	6.74008	0.0263812	9.24828	18.0357
TCGA-58-8393-01A-11R-2326-07	SSC	64.6057	38.6109	7.1083	10.7015	4.40272	24.1231	2.52616	0.306342	3.9231	0.801279	4.3367	1.65174	0.328917	1.18952	5.57206	43.8678	2.88023	14.0463	15.5282	3.71559	17.563	3.02515	4.81355	15.3356	0.619718	2.73356	2.96766	6.20513	6.77438	157.088	1.51805	4.95078	0.366809	3.12696	0.278972	2.90091	0.14382	82.3988	71.692	18.1439	4.86694	0.976864	30.0576	38.5342	9.97536	0.0934107	12.2116	29.2291
TCGA-22-5481-01A-31R-1949-07	SSC	35.9339	17.6969	2.51485	5.76852	1.2048	6.68819	0.810882	0.0563211	0.971924	0.973783	1.63944	1.94199	0.0725657	0.359673	5.7058	48.5559	7.69891	10.7756	4.00512	0.881454	12.6952	4.06978	1.28432	5.52363	0.340789	0.811837	4.53316	2.55355	2.15285	151.424	0.923435	1.49195	0.1633	1.36426	0.125643	2.81661	0.0316902	23.5106	15.8058	2.79637	5.2128	0.216999	16.5512	14.176	3.25632	0.0260435	5.91862	6.28459
TCGA-60-2714-01A-01R-0851-07	SSC	41.3071	15.5966	17.774	5.57137	2.43601	10.1037	0.855301	0.13015	2.63763	1.4843	2.73808	2.42714	0.215201	0.618831	3.30487	28.0733	2.70853	11.0377	8.27789	3.41776	17.0382	2.57037	2.18924	8.2306	0.250924	0.611649	1.78296	3.32585	11.8594	121.731	1.00176	6.92795	0.151962	2.17955	0.555685	6.35316	0.058934	32.6592	25.0827	7.8015	6.38447	0.276794	131.776	20.9659	5.65604	0.0260792	17.4043	17.1397
TCGA-98-A538-01A-11R-A262-07	SSC	34.4856	19.7198	10.1761	9.4868	2.39264	16.6607	2.42196	0.472139	2.7857	0.343671	3.73532	1.02669	0.444973	0.640081	3.96596	38.1869	4.28713	7.98771	12.5106	2.1719	14.0818	0.90776	1.91482	65.9374	1.30471	1.56037	13.0103	2.12872	3.9538	96.2466	1.14146	5.22989	0.218042	1.97561	0.338085	1.68529	0.12791	28.3461	28.2552	11.7818	1.69864	0.359729	41.1542	31.8004	8.28874	0.0262795	8.40504	22.3243
TCGA-56-8309-01A-11R-2296-07	SSC	36.4981	11.2919	8.85236	4.79022	1.81727	13.5975	10.9374	0.190026	3.15877	1.08137	5.23552	1.13765	0.0996422	1.30076	5.15926	55.1588	8.29762	12.9406	26.3235	6.89499	22.7995	7.03337	3.77562	33.4783	0.354435	0.575731	13.799	8.11041	15.1369	237.721	1.06753	11.067	0.25743	78.1524	0.234962	3.98113	0.374049	110.586	93.0368	21.1901	4.7366	1.17261	65.9687	58.0021	7.34732	0.0531308	18.9079	17.4313
TCGA-96-7545-01A-21R-2045-07	SSC	39.7984	12.9004	19.5137	10.3915	3.53102	18.8273	0.974935	0.217642	1.63877	0.231341	2.22049	1.4007	0.465491	0.660322	4.20424	24.6206	7.06977	13.3535	18.6774	5.18754	20.0161	5.53137	2.95774	19.6992	0.829139	1.42159	6.89866	3.02842	11.4556	127.335	2.31948	2.80764	0.465695	4.37367	0.525984	2.64504	1.03707	48.425	39.3729	14.4942	4.10985	0.718957	54.9757	52.8189	7.73433	0.117749	7.08822	18.3608
TCGA-85-8666-01A-11R-2403-07	SSC	51.7852	42.8996	19.3376	8.17291	9.58713	23.6527	1.41149	0.33182	4.43009	2.87718	9.91684	9.55854	2.44578	1.48308	7.12457	78.0707	7.92349	15.4374	18.8225	2.82145	21.0284	2.513	4.09802	24.1446	0.824177	2.2226	10.1683	4.54206	4.86815	333.614	1.60741	14.6618	0.625114	21.1215	0.312437	5.67716	0.0585401	89.7877	116.141	23.4728	3.85847	0.768303	60.3278	67.4885	10.6037	0.142477	28.7084	23.9114
TCGA-85-7696-01A-11R-2125-07	SSC	45.35	17.953	8.96052	9.85889	1.73758	20.82	1.41744	0.259519	1.29577	1.29054	3.05618	0.637447	0.331438	0.505125	3.91602	72.1811	2.33966	5.3206	15.0772	1.41104	12.8569	2.30974	5.33818	17.7852	2.06457	1.22694	7.37714	9.28548	4.59707	172.139	1.0958	4.54729	0.346695	2.3421	0.209063	3.36534	0.280702	36.017	44.5988	11.1694	3.39289	0.434375	32.2116	23.4118	11.4876	0.136847	6.1888	13.0557
TCGA-22-5483-01A-01R-1820-07	SSC	55.9131	24.8679	8.42008	13.0131	4.4267	14.1313	1.80311	0.111986	7.59133	3.00925	11.8844	2.97869	0.918437	0.968711	7.20281	93.7672	5.20787	16.9867	17.7231	2.63915	15.2004	2.12345	7.56781	73.3614	0.910121	1.13764	8.81005	3.77982	8.64414	489.099	3.84436	4.79621	0.393573	5.99986	0.458008	5.61448	0.0360064	51.235	34.5072	31.6327	5.19053	2.30374	99.3544	31.0752	8.17799	0.0647295	18.7723	29.712
TCGA-66-2757-01A-01R-0851-07	SSC	42.019	14.4788	12.2941	15.6289	1.79865	13.0107	0.497678	0.163852	2.49549	0.759109	4.26948	2.76532	0.602779	0.953505	9.74019	43.3865	7.14865	10.9445	14.3619	1.5786	16.0614	3.77978	3.51159	10.6628	0.827991	0.831082	10.49	2.3056	7.42857	152.513	1.17564	3.14824	0.200286	5.22391	0.302201	2.43351	0.0946208	31.0365	27.6704	14.915	12.2621	0.501364	54.4807	19.6619	4.565	0.129601	11.4567	24.8333
TCGA-63-A5MM-01A-11R-A26W-07	SSC	68.0099	55.6881	9.29727	7.68871	4.6522	11.3057	0.594926	0.416105	2.62749	2.11165	10.0035	6.78546	1.18393	1.19402	5.72638	65.6034	4.34637	23.3364	8.20863	5.96286	22.7864	2.73242	1.93461	14.3606	0.531479	3.27981	4.93456	2.41783	24.5462	302.785	1.95937	9.12852	0.709615	9.01248	0.597084	6.99173	0.0634101	58.9511	47.4083	30.8105	9.07177	0.839972	44.2426	84.4751	9.48337	0.0911949	25.5539	24.6117
TCGA-66-2766-01A-01R-0851-07	SSC	35.2827	17.6456	7.69999	4.51556	0.988097	5.79027	0.676824	0.0982339	1.1289	0.236451	1.29069	0.634143	0.250383	0.6737	3.82528	16.0516	1.66347	7.40021	7.28186	1.28577	11.7604	0.477952	7.46166	28.8166	1.08364	2.21808	2.42111	2.19819	2.0015	77.7381	0.747252	2.98833	0.0829328	2.1714	0.268371	2.67905	0.0446306	41.2505	57.2109	10.7638	4.49761	0.376917	58.5613	28.8488	5.85425	0.0898612	4.9289	20.0435
TCGA-43-6771-01A-11R-1820-07	SSC	14.9719	54.7103	10.1621	5.14506	6.53209	11.7204	0.284988	0.298835	7.76619	4.59923	17.2565	2.95476	0.189764	1.79786	3.33324	77.0446	4.78958	14.2685	14.6301	3.63083	193.886	1.77292	1.49307	22.566	0.747339	5.79789	4.11399	2.01628	13.9799	134.835	2.46063	13.3347	0.676161	8.43021	0.505544	6.90375	0.173979	68.1485	52.3014	19.453	2.94895	0.40729	31.0156	111.686	5.18847	0.0513257	17.0777	26.5821
TCGA-22-4599-01A-01R-1443-07	SSC	36.3559	10.752	5.95041	5.64975	4.89551	22.8558	0.799363	0.217162	1.5937	0.509751	4.51249	1.45891	0.316171	0.160619	3.061	30.7283	4.17847	11.1153	13.6831	1.97026	11.278	1.5364	3.65285	29.3795	1.58763	0.767362	9.53013	3.64416	7.35474	128.386	1.52362	3.07277	0.362143	3.69062	0.14695	2.39798	0.063539	110.355	180.106	13.2806	3.3752	0.520547	90.6253	35.7836	4.72806	0.104435	6.27023	11.5536
TCGA-90-7767-01A-11R-2125-07	SSC	68.1905	29.0262	7.85211	4.66884	9.92062	12.5701	0.552985	0.247656	9.86124	1.88581	18.6725	6.37498	1.26795	2.44625	7.19403	214.098	12.9038	31.7158	64.4334	5.24482	17.4478	8.15485	4.34162	14.7426	1.90653	3.17139	57.2533	6.89935	12.6739	274.724	3.95132	5.46246	0.732826	136.959	0.525017	6.50108	0.131665	100.051	92.036	36.4213	9.36272	1.08552	56.6066	70.7727	10.6464	0.457071	12.2676	27.7857
TCGA-56-7823-01B-11R-2247-07	SSC	12.1276	43.4143	11.5237	8.63381	1.26727	24.3499	0.480389	0.0796541	0.834333	0.333183	2.57399	2.53571	0.339244	0.417477	3.6526	12.291	5.55385	6.14717	14.1464	0.478961	20.9336	0.638267	6.18335	12.68	1.17054	0.450155	0.637581	1.86159	2.0988	66.7469	0.357639	5.49095	0.0707632	1.69665	0.0641677	4.29015	0.00924836	22.6443	12.1533	8.32233	1.86898	0.416911	34.5286	83.8236	1.40036	0.0931054	17.7125	29.0171
TCGA-66-2769-01A-02R-0851-07	SSC	92.1862	23.5977	15.3867	6.80168	10.4471	13.2905	1.81939	0.172301	3.77287	0.724954	4.92466	2.02325	1.50404	0.728222	14.2076	64.1314	4.80268	12.8009	49.5173	4.69025	19.689	3.26714	2.63282	47.4361	0.584654	4.5202	12.3514	4.80898	21.1612	241.508	2.06581	5.14309	0.446088	8.80643	0.687072	3.88756	0.175547	111.371	86.6178	35.0821	8.90229	4.33819	111.067	49.3609	7.86723	0.103576	14.6085	45.4538
TCGA-NK-A5CT-01A-31R-A26W-07	SSC	9.74964	19.9675	7.80257	10.5347	5.22261	9.66846	10.0857	0.0268834	0.28337	0.515945	0.284582	0.280772	0.274212	0.277289	3.26513	11.1786	4.16473	1.56609	10.7401	3.62255	15.9486	0.295268	0.358179	3.64117	0.428461	0.655689	0.571473	0.365927	12.8314	31.5529	0.15519	62.0583	0.0580008	3.02646	0.184082	14.7001	0.028092	119.831	48.2138	10.5323	2.99411	0.0748067	64.7987	66.8922	1.35787	0.0404012	2.63644	25.451
TCGA-56-A5DS-01A-11R-A27Q-07	SSC	42.5913	16.3164	11.7448	7.02126	1.88305	17.2639	5.52319	0.62306	1.86943	1.03232	2.17572	0.923646	0.251226	1.30584	4.9368	42.1259	5.7351	9.35342	20.8438	2.69883	19.7088	1.91726	5.9199	34.7849	0.916048	0.807956	7.14641	3.73333	6.68225	129.911	1.13456	5.64595	0.366924	5.47901	0.444148	4.08202	0.341929	39.9912	37.1903	13.2281	3.71055	0.999623	27.9431	39.1302	8.00463	0.0673637	8.25001	20.9978
TCGA-33-A4WN-01A-11R-A262-07	SSC	22.5809	9.64484	10.5968	7.2579	1.61583	26.2482	0.638918	0.157552	0.92697	0.218058	1.06798	0.775798	0.112775	0.412874	4.88875	18.0091	3.38105	4.49718	7.9825	1.16738	16.8925	2.30181	2.98835	16.5867	0.513006	1.56989	2.29479	1.70619	1.67936	65.7195	0.481959	3.6909	0.163294	1.75685	0.0740369	1.94806	0.0777443	19.5227	19.4198	9.25518	4.19785	0.281835	37.1924	16.848	5.97723	0.0394624	2.3456	21.8465
TCGA-77-8148-01A-11R-2247-07	SSC	108.54	28.3502	10.4296	6.98597	5.93657	16.5069	0.457217	0.435267	2.6394	0.619639	11.3315	3.81881	0.429191	1.70957	8.21278	134.934	4.00191	8.57505	31.9456	2.0017	17.4391	1.60982	8.84682	21.3531	1.22622	0.776796	9.79819	4.11672	4.95208	277.825	1.56204	7.31466	0.368645	6.53932	0.225413	3.78718	0.0324883	44.2171	32.4919	21.1153	6.69469	0.558807	41.4804	86.237	7.29516	0.106797	13.6447	27.305
TCGA-98-A53D-01A-32R-A262-07	SSC	173.43	21.0932	9.77555	4.74966	8.4829	14.7075	2.15203	1.89013	4.06202	3.52315	7.95189	25.9575	0.908125	3.05488	12.3062	127.068	6.19197	18.087	24.8348	5.05068	19.6023	5.75144	5.67675	61.5657	1.21644	4.07697	5.06391	9.21967	19.7686	553.01	5.63976	14.1191	1.58079	22.6792	1.05161	6.33049	0.79099	160.434	128.409	32.7168	7.05335	0.394601	51.2437	143.617	30.3867	0.476831	70.9265	28.3141
TCGA-33-4538-01A-01R-1201-07	SSC	10.1259	14.1242	23.9947	11.8874	3.6311	28.3976	0.696635	0.149466	0.571789	0.408866	1.40489	1.28307	0.31152	0.285331	3.41058	12.9346	3.68242	3.00716	7.67361	0.702005	19.3874	2.31486	5.48367	14.7949	0.671252	1.23957	2.9073	1.43271	3.25932	44.1627	0.909675	6.49146	0.135572	1.50054	0.138113	3.74484	0.0321558	48.4084	50.3446	5.7609	2.12896	0.159898	86.1481	45.7257	2.32901	0.0660654	3.87005	28.127
TCGA-92-8064-01A-11R-2247-07	SSC	61.2412	20.2254	7.56969	5.25847	8.52812	12.2594	1.18182	0.168577	3.35621	1.0708	13.5841	4.93627	0.791633	1.11492	6.64892	108.58	3.75217	16.0783	25.2422	2.35878	17.0136	1.91956	4.38861	23.3464	0.520014	1.67842	11.4631	6.93509	8.29557	215.33	2.27724	8.948	0.50333	4.27084	0.310915	4.17037	0.10662	94.0649	119.624	15.7158	4.11364	0.547563	37.7233	50.1596	16.1353	0.106671	10.6539	11.3714
TCGA-98-8022-01A-11R-2247-07	SSC	92.8056	31.7981	14.4103	9.27781	1.24617	12.1482	0.828576	0.415863	1.60346	0.797135	5.26475	1.50204	0.161319	1.81567	5.78575	91.9884	8.85096	17.8837	21.737	2.27182	30.1423	3.39161	3.30656	17.2595	1.06213	1.69182	12.1355	4.59599	8.47315	394.813	1.14771	3.91785	0.306452	4.81551	0.443078	8.95882	0.831738	63.5448	48.4207	18.0702	5.86719	0.570599	24.9893	47.2275	5.44065	0.188164	8.4749	19.3468
TCGA-63-A5MU-01A-11R-A26W-07	SSC	10.6075	22.2873	8.92472	5.07648	1.49498	15.7653	0.437876	0.375828	0.426859	0.295802	0.908204	0.659521	0.0787599	0.283646	6.68927	12.7951	3.23759	2.57442	14.3654	0.25174	12.7607	0.363144	3.35581	14.7256	4.95858	0.210105	2.22456	2.45257	1.56839	22.3244	0.209113	6.14184	0.0482716	0.691165	0.0656586	1.16865	0.0189265	30.8831	18.0362	3.07563	3.33183	0.0890994	30.0499	26.4856	1.41269	0.0816588	2.64373	5.05262
TCGA-85-A510-01A-11R-A26W-07	SSC	18.2544	8.20708	6.9447	11.4377	0.467929	11.1223	1.32334	1.6274	0.842789	2.7636	1.87962	2.54202	0.173751	0.686569	3.70144	22.3526	2.73708	7.67366	3.923	1.23829	14.6859	1.20216	4.46898	15.2586	1.89311	0.416069	2.66692	5.01193	2.66485	104.84	0.673937	2.05615	0.248887	2.19222	0.176764	1.07528	0.195851	32.2504	24.3168	13.3414	2.96897	0.198983	25.9932	18.3995	6.12101	0.0137399	6.3389	16.8138
TCGA-37-4129-01A-01R-1100-07	SSC	119.886	8.22094	12.4563	4.68228	0.0292133	4.7307	0.308035	0.282774	0.0535606	0.044728	0.10203	2.79241	0.621681	0.291329	5.85203	12.863	1.12195	1.56212	5.12198	0.953031	21.0706	1.30315	10.1514	2.26426	0.69921	0.432558	0.879927	7.10322	4.31857	47.0554	0.0996566	0.998922	0.0444319	9.03069	1.78983	0.601213	0.0328319	1.17264	0.806402	13.6183	4.91194	0.227493	15.5083	15.3776	0.566948	0.0134909	7.50359	11.4911
TCGA-NK-A5CX-01A-11R-A26W-07	SSC	65.636	44.7457	12.8959	5.48869	4.79833	9.89698	2.78957	0.368221	3.40008	1.23768	6.86384	1.03691	0.578912	0.701377	5.1575	73.9034	4.00833	15.8809	16.391	1.92892	18.5533	1.07103	3.65757	17.3084	1.25418	2.34694	11.9897	4.03601	5.26461	175.576	1.31976	28.0555	0.342141	3.50889	0.190691	3.80224	0.196968	66.6127	50.0949	23.3498	2.50143	1.33044	36.5147	49.611	12.3203	0.0395267	12.0871	14.4297
TCGA-22-5482-01A-01R-1635-07	SSC	38.9488	26.8275	20.1349	6.03061	3.61814	15.0794	0.765733	0.252434	3.25637	0.751766	5.29593	0.990199	0.406553	0.551843	4.43387	48.8918	3.67613	12.7708	14.1832	2.16743	22.3426	1.4422	4.28384	12.2623	0.919661	5.87209	7.80245	2.74973	4.99058	159.625	1.26783	17.0986	0.208792	2.73582	0.105184	3.69691	0.0500278	55.331	56.3113	14.2525	2.96559	0.363327	48.712	57.1505	4.84283	0.0392448	13.3607	26.4772
TCGA-37-A5EM-01A-21R-A27Q-07	SSC	86.8977	29.4924	11.0607	8.53642	6.75307	14.037	1.06134	1.22838	8.06197	3.14584	20.7502	4.80193	1.74493	2.07427	11.8614	167.452	5.44025	26.567	41.7617	4.21014	22.7838	4.48043	3.10546	25.0203	1.11427	9.23412	52.7358	4.93641	11.0385	546.608	3.99879	13.7949	0.948831	7.67931	0.501896	8.91394	0.05079	96.9775	80.7535	48.6704	5.9635	1.57294	70.1132	70.3717	11.5234	0.132809	36.1883	34.3695
TCGA-77-A5FZ-01A-31R-A27Q-07	SSC	60.4432	15.5254	7.42003	6.28777	4.26854	7.09189	4.74083	0.433208	4.67622	1.88928	4.79667	8.61467	0.222124	1.47128	9.62389	80.0686	3.9804	16.6446	15.6121	5.65248	17.886	6.34834	3.08468	42.6134	0.61703	1.66458	6.10795	7.24765	8.67643	408.095	3.52544	6.10295	0.518374	10.355	0.993533	4.1303	0.406492	173.226	119.088	16.8783	7.65044	0.68532	39.0162	54.9332	25.8601	0.0398595	27.8256	12.3222
TCGA-56-8623-01A-11R-A28V-07	SSC	92.8826	18.9561	8.10745	5.76145	0.302686	11.1652	1.29288	0.737003	0.74754	0.480019	2.35357	2.28839	0.377037	1.28588	6.85587	100.715	2.39918	8.60416	16.1703	5.54357	14.455	8.83233	4.45484	12.7627	0.628544	1.97293	5.50899	4.88675	19.6979	181.953	2.14843	5.70776	0.49188	2.92835	1.88591	1.09412	2.94917	55.5786	51.1559	18.9094	8.17033	0.845314	19.6562	104.155	4.26084	0.390915	10.105	12.7146
TCGA-98-A53C-01A-11R-A262-07	SSC	100.265	18.2584	7.24144	6.11753	2.7509	11.433	3.00796	2.15034	2.0825	1.58394	4.27669	7.6237	0.309136	1.83474	10.3421	108.329	4.13951	14.4176	19.4765	5.46743	16.4282	8.3195	5.51889	21.6393	0.974038	1.82589	4.90791	8.96403	11.9345	299.767	3.12394	6.33844	0.949705	21.0405	0.875253	4.64767	1.61785	109.88	90.3696	23.7571	9.17748	0.853005	30.7301	98.1641	25.1499	0.149675	25.5022	11.9473
TCGA-66-2770-01A-01R-0851-07	SSC	69.4294	12.6014	10.7775	6.53387	10.3355	15.47	1.04708	0.725755	7.33966	2.00392	10.8811	2.53259	0.748066	1.36251	5.50544	89.3702	3.1747	15.0789	34.3257	2.46815	23.4147	3.38963	6.93488	18.2793	0.773072	3.48089	23.2916	4.69705	5.71462	163.179	2.36067	8.94728	0.559548	5.04288	0.405603	4.77168	0.127977	85.4724	145.468	20.0131	3.13331	0.638311	42.4677	38.4292	11.9428	0.122703	15.3315	25.0256
TCGA-NC-A5HJ-01A-11R-A26W-07	SSC	19.8392	13.5624	7.7874	9.37719	0.32247	9.66022	0.787858	0.726672	0.544601	0.480794	1.41603	2.83165	0.265465	1.11359	5.03016	25.9335	3.94087	7.66395	7.53235	3.22077	11.83	5.83995	3.54949	15.2923	0.587734	1.09916	2.32336	3.76553	9.3038	107.078	0.909021	2.8061	0.246303	2.57222	0.760295	1.24129	1.40756	49.043	33.7907	14.095	10.0389	0.494067	29.2515	70.8512	2.32573	0.213086	5.29531	15.9709
TCGA-43-A56V-01A-11R-A26W-07	SSC	79.5329	29.9611	10.8081	4.9691	1.66487	10.5608	2.52174	0.307042	1.26323	1.0402	1.20105	1.9921	0.3277	0.764367	4.1953	25.8345	6.01524	4.57853	8.36201	1.90271	14.1997	0.87751	4.2664	41.3259	2.04625	1.74202	2.63026	3.033	1.90894	87.7271	0.785502	4.70941	0.268699	4.41186	0.398708	1.55331	0.129296	85.0853	112.577	14.4529	1.68603	0.363433	50.3715	25.4854	10.1166	0.0275482	8.99895	16.3539
TCGA-34-5231-01A-21R-1820-07	SSC	22.4011	15.8775	6.34464	8.8157	1.7143	14.7357	0.48353	0.301899	2.42768	0.653577	4.46765	4.37536	0.232224	0.479505	6.59335	44.5433	4.03641	8.39532	11.5493	1.10598	11.011	1.03089	3.2719	7.29087	0.663709	0.257329	3.59727	3.9022	8.60957	133.957	1.29658	3.55734	0.483792	3.22233	0.174235	1.94683	0.061211	63.175	34.1798	13.8877	3.32403	0.306296	54.5223	69.462	4.36219	0.0270868	10.215	24.3951
TCGA-85-7844-01A-11R-2125-07	SSC	102.993	23.5816	15.994	8.97117	25.3071	29.5912	1.12008	0.373108	10.3764	1.8809	7.69777	3.32557	1.96248	2.20636	9.11761	104.03	4.96807	25.7203	46.627	5.11441	17.4978	3.39207	7.18614	47.8346	1.12386	1.71558	30.5745	5.29619	6.70767	259.727	3.05242	7.87344	0.745372	4.55823	0.265207	6.88698	0.371535	78.0351	73.5795	30.3278	3.97144	3.19319	98.4147	54.7356	14.4744	0.0923538	20.5628	44.0915
TCGA-94-A5I6-01A-21R-A27Q-07	SSC	34.6595	19.7897	16.4342	5.91649	7.60303	44.588	0.295785	0.49646	2.57517	1.48567	4.91304	1.38117	0.945073	1.95784	3.12261	47.942	4.89313	9.36646	15.8918	1.30413	13.663	0.962091	5.04285	17.0877	1.47971	3.68769	13.0466	3.49426	3.91854	137.412	1.54915	4.71152	0.311627	2.161	0.216183	3.62741	0.0420632	55.6643	73.2484	13.7531	2.62779	0.53872	62.4236	38.6286	4.282	0.0672159	10.5373	32.4117
TCGA-90-7766-01A-21R-2125-07	SSC	15.6684	5.84018	9.03801	8.86945	0.546596	11.4797	2.3393	0.158495	0.707888	0.255714	0.744789	0.363022	0.0729318	0.160632	2.40579	10.3596	2.36127	3.62078	3.80547	2.88721	17.4963	1.50337	0.671217	20.5333	0.729878	0.218204	0.941237	1.77591	6.35097	35.7995	0.550978	3.41595	0.268964	1.05588	0.142272	1.16135	0.170352	19.707	17.5022	5.4244	2.97509	0.175513	32.8707	39.4419	5.58249	0	2.79886	20.7508
TCGA-22-1017-01A-01R-0692-07	SSC	22.9265	14.6285	43.5035	8.06045	1.20938	10.204	1.1018	0.0769695	0.724571	0.374034	1.04635	0.610752	0.278226	1.06499	3.50122	13.7093	7.73058	12.8935	5.96769	6.7703	19.1225	3.69787	1.73765	24.8845	0.217644	0.686816	1.68668	5.26147	4.11906	91.5796	0.675979	3.61962	0.11722	2.70847	0.227352	4.28525	0.0670249	45.869	25.2864	4.84335	9.31888	0.237126	65.0197	31.7047	4.44501	0.0128525	5.37358	17.983
TCGA-43-8116-01A-11R-2247-07	SSC	25.1794	10.9174	5.09551	6.18704	1.41385	11.3284	3.65676	0.0750872	2.22421	0.679783	1.69504	2.66309	0.594694	1.1334	5.09086	24.7333	17.6213	11.2243	8.07203	3.01465	19.7229	2.32309	2.24359	20.8174	0.487092	0.709433	2.72287	1.96018	2.7898	120.784	1.07482	3.62845	0.364922	10.6385	0.138768	1.70273	0.0415392	104.54	68.3841	14.0477	3.32466	0.302876	30.5049	21.6014	4.9975	0.0265514	7.76672	26.168
TCGA-NC-A5HL-01A-11R-A26W-07	SSC	16.0415	10.3085	8.31494	5.09477	0.98553	16.4527	0.699391	0.108925	0.427846	0.437192	1.82061	1.61162	0.312844	0.465844	3.78736	16.6294	0.949779	3.41099	3.7525	0.998552	6.00041	0.996019	7.21089	31.5648	0.658006	0.380683	1.415	3.40938	2.35289	53.1714	0.491747	2.95221	0.0967665	1.38553	0.153558	7.39879	0.0616533	32.9478	30.1204	5.07066	2.70059	0.278742	52.7746	109.985	3.06891	0.0682064	2.85686	15.4939
TCGA-43-A475-01A-11R-A24H-07	SSC	22.9376	5.47928	5.66465	11.8161	4.98749	12.7005	3.95858	0.11963	1.10634	0.927208	2.42714	1.33514	0.204525	1.21888	2.39882	19.7897	5.46706	3.5547	7.85782	2.14441	12.302	3.42691	3.44831	59.8871	0.791279	1.17423	1.23892	4.81419	6.53111	60.6351	0.711023	6.36317	0.448466	3.1411	0.177917	1.97669	0.105776	129.232	189.032	7.04418	4.26658	0.26064	23.1927	17.8113	4.74597	0.0138296	4.95308	37.4652
TCGA-22-1011-01A-01R-0692-07	SSC	49.48	15.5939	6.77867	6.50051	1.57857	14.0661	8.30339	0.306156	0.868972	0.653758	1.62582	1.39506	0.478988	0.432418	5.05549	22.8176	3.11703	8.66716	11.2694	2.61523	17.9377	2.35201	1.68989	19.3738	0.961275	0.757127	2.56193	3.5787	4.72298	125.718	1.18083	4.88734	0.366345	3.60083	0.34881	1.68963	0.141679	41.8323	51.2728	10.9421	3.28391	0.388581	33.9125	47.6924	12.2397	0.0262915	7.16202	13.7202
TCGA-37-4135-01A-01R-1100-07	SSC	20.4143	6.63061	4.77358	4.05131	0.753834	14.0675	0.62651	0.0796281	0.778632	0.220417	0.768986	3.55133	0.113995	0.373937	2.09435	7.07321	0.992629	3.19867	4.81167	0.596544	2.25371	0.76457	5.70245	6.0839	1.0644	0.300005	2.63308	2.28022	1.1467	51.8587	1.33972	1.31615	0.052213	1.06339	0.310042	1.33685	0.0369814	21.3583	24.5024	6.58909	6.6846	0.25323	93.4209	4.66546	2.88076	0.0797786	1.8766	15.8334
TCGA-77-8146-01A-11R-2247-07	SSC	36.8059	44.3509	12.0051	12.2475	3.20646	15.781	7.78154	0.061833	2.5851	1.76538	3.88892	1.36388	0.230466	1.05667	5.87514	38.0442	4.02829	9.3155	10.6183	2.65921	33.092	1.08185	3.08936	38.7175	0.371258	1.65525	6.00875	4.76405	7.24907	183.781	1.01592	14.6578	0.218604	2.71256	0.202803	3.52791	0.166147	77.3046	56.8606	18.06	2.53688	0.223852	39.6524	56.299	9.92346	0.0398249	16.3283	44.5873
TCGA-56-8305-01A-11R-2296-07	SSC	69.4248	33.5575	15.947	6.39267	3.48259	27.0876	1.62238	0.365052	3.4849	1.02297	4.27566	2.74529	0.609704	1.40818	5.36579	47.3269	3.58656	7.77492	14.6385	2.43362	30.4178	1.14596	10.0728	14.7221	1.11914	5.33254	3.38506	4.9377	3.28022	223.687	1.01665	8.10848	0.26768	4.71254	0.141593	5.28579	0.127155	41.9933	34.642	13.9384	2.42793	0.52134	32.0416	30.4688	14.7224	0.0541839	18.3679	27.1989
TCGA-NC-A5HO-01A-11R-A26W-07	SSC	29.5992	3.83611	8.64247	4.54418	1.42502	21.9941	3.62163	0.463158	0.755332	0.566547	1.22978	0.784419	0.213123	0.472732	3.07233	14.9677	3.57701	3.25562	7.66516	2.83585	16.5061	0.488133	5.51704	9.95242	1.66003	5.43963	2.19832	0.49619	1.9273	53.2723	0.407418	4.86365	0.152828	5.26448	0.074622	1.72568	0.0230467	41.2505	34.4354	5.58444	1.46554	0.142031	20.7255	30.1036	2.7051	0.0132581	6.08641	14.4922
TCGA-77-7142-01A-11R-2045-07	SSC	36.2025	26.4396	26.6978	8.74909	2.86403	24.0627	0.270772	0.115144	1.48498	0.240272	2.80395	0.392524	0.174032	0.404428	2.50279	21.4358	3.21284	7.64667	21.2974	2.18186	22.587	3.47737	2.11678	12.1103	1.42076	0.497921	13.7656	3.41212	5.00289	118.113	0.825952	2.84268	0.220883	1.09648	0.214056	1.96767	0.513677	30.2641	18.6598	17.5105	3.10072	0.897837	44.4182	37.7357	7.17518	0.0266219	3.70681	19.6781
TCGA-56-7223-01A-11R-2045-07	SSC	26.4263	19.0434	6.14185	9.30842	1.19234	39.2572	2.21883	0.0828148	3.86779	4.87512	2.82684	3.65969	0.429767	0.833361	4.55399	28.125	3.5223	3.0161	8.74921	0.884366	14.8199	1.27284	7.22559	46.4587	2.00111	0.361276	4.66189	6.14313	2.46851	124.445	0.510755	3.17237	0.091088	0.840515	0.122309	3.21283	0.0240383	11.2674	42.8412	15.7644	1.80496	1.95328	50.6297	12.5091	2.24857	0.0138285	14.3125	15.7841
TCGA-77-7338-01A-11R-2045-07	SSC	79.9558	24.3681	25.2045	10.2777	9.75873	27.8931	1.57324	0.300509	6.48329	0.882466	7.50077	3.20861	1.39723	1.43641	5.73584	55.5649	8.7901	29.7791	33.8891	5.29081	20.0311	4.63002	3.85875	19.7036	0.873252	8.43315	31.0968	2.79182	6.36439	219.28	2.98602	6.44814	0.527301	6.11913	0.0736776	2.64647	0.300366	79.6293	104.244	26.0613	3.29457	0.820627	76.0008	69.7732	11.9936	0.0654515	13.022	31.5884
TCGA-77-8133-01A-12R-2247-07	SSC	39.2011	11.3966	13.7983	10.3076	1.66266	12.3797	2.62975	0.478783	0.576667	0.331946	1.24451	0.947292	0.392034	0.793614	4.4993	44.5547	5.07999	3.10788	10.8087	1.91605	13.8818	3.44392	5.03765	31.8878	0.904094	1.27769	3.54053	4.48526	3.72782	141.762	0.770945	9.41326	0.294729	9.51369	0.540697	4.44765	0.215086	43.1982	30.2941	12.6851	4.94715	0.38154	36.6515	116.101	4.95295	0.0134492	5.04136	30.9047
TCGA-77-6842-01A-11R-1949-07	SSC	32.3232	10.0223	7.01882	5.92103	1.11526	11.1315	3.59385	0.0308278	1.82356	0.731432	2.23774	2.57574	0.709275	0.890771	4.4392	28.5239	9.71287	11.7662	21.1067	2.87819	26.8648	8.70389	4.4007	11.6843	0.611328	0.290802	2.7045	9.03929	9.45159	141.085	0.67664	3.33927	0.167674	131.116	0.276724	4.7767	0.151865	54.6922	58.3196	19.6813	3.87706	0.879709	61.7317	24.1759	5.22072	0.0397106	7.58328	14.7101
TCGA-21-A5DI-01A-31R-A26W-07	SSC	32.1124	38.7451	15.3753	7.38571	3.32933	13.8698	4.68448	1.40447	2.27487	3.84282	4.92972	1.54003	0.0869979	0.597939	5.39666	51.5112	6.33778	8.71115	11.2587	2.24705	19.7284	0.383404	3.04376	37.3476	1.12129	1.92002	8.14433	1.15147	4.83045	134.917	1.05543	15.3296	0.270793	8.24535	0.0870315	2.6839	0.0423349	137.18	105.409	35.1918	1.4787	0.582461	89.0249	42.1162	3.24882	0.04059	11.7346	26.7688
TCGA-63-A5MI-01A-12R-A27Q-07	SSC	32.2422	13.1891	9.43903	10.4725	2.5053	15.1915	1.76771	0.222136	1.82847	0.326269	1.64579	0.381336	0.332934	0.441367	4.95171	21.8041	4.42993	6.74627	12.7053	1.60607	22.3975	0.51013	4.06948	28.0032	1.4299	0.525882	6.12476	3.91199	4.67994	67.5374	0.813284	2.68691	0.28652	2.18492	0.0876482	3.81	0.161065	18.9919	15.8924	14.5446	0.953075	0.240582	30.5342	20.7824	5.15562	0.0408776	7.07205	21.4179
TCGA-66-2786-01A-01R-0851-07	SSC	35.631	11.5618	6.86978	11.2224	1.80531	8.46234	4.36189	0.458608	1.87909	0.725408	2.93787	0.396283	0.123603	0.540374	4.29953	32.0066	3.79214	14.1104	18.1619	3.65345	29.0003	2.38857	1.76916	11.2661	0.55216	0.651421	7.70403	2.92771	15.012	129.083	1.14708	12.4027	0.247658	1.89545	0.124405	4.4451	0.352085	37.6932	31.6486	17.0581	7.89698	0.346009	52.3218	38.5626	6.77361	0.0703277	6.51046	11.754
TCGA-33-AASD-01A-11R-A405-07	SSC	13.245	38.3127	32.3688	3.53894	4.08517	32.7032	0.0894492	0.416678	0.858103	1.28982	3.54967	0.58176	0.184726	0.324621	4.33116	41.7745	6.06587	5.90793	9.92856	0.405436	16.4293	0.479098	5.97691	33.3036	0.684133	11.2903	11.7466	3.99399	2.02862	82.8383	0.553095	8.30589	0.175702	1.77166	0.129936	3.97771	0.0421366	61.9458	104.883	13.3416	2.06048	0.200368	45.0586	22.7587	1.50781	0.0269333	6.22302	14.9182
TCGA-77-A5G6-01A-11R-A27Q-07	SSC	10.9254	10.8134	5.54502	5.71507	0.646957	17.4846	0.748375	0.101499	0.960682	0.173682	0.666258	0.307339	0.133746	0.445692	2.60351	15.8615	8.64915	2.80991	13.4496	1.55261	19.8469	0.831791	1.85943	37.1104	1.1243	0.452847	0.501262	3.06408	3.70782	48.6193	0.409737	4.0314	0.14228	1.09237	0.267595	1.33768	0.269976	19.8071	11.8584	11.3399	1.86192	0.143051	31.5963	12.7336	1.99947	0.0138669	4.67183	18.8341
TCGA-43-3394-01A-01R-0980-07	SSC	52.3012	13.5988	14.8528	7.6541	1.08094	28.3977	0.523085	0.278004	1.94041	0.254069	2.95912	0.891848	0.4122	0.599473	3.99231	28.4457	3.42706	7.28829	15.091	1.83998	13.8283	1.47595	9.95073	16.7307	0.847358	1.18128	7.80659	3.3047	3.90106	127.408	1.10516	2.16055	0.223452	2.35483	0.309269	4.15912	0.350447	43.0731	39.9706	13.658	2.97365	0.344692	74.4573	51.636	5.04205	0.0663164	5.24341	28.5823
TCGA-92-8063-01A-11R-2247-07	SSC	82.1978	54.0302	10.6081	8.27259	5.08364	19.2334	0.367598	0.391337	6.18615	1.84518	6.33812	2.08515	1.09906	1.27432	8.52293	94.9887	2.84486	27.6773	18.3124	2.30673	30.1659	1.34494	4.61347	56.2012	1.23091	4.53565	14.2594	9.17752	6.39069	423.718	2.41333	6.12552	0.560826	5.09453	0.488818	8.8309	0.179194	60.5444	70.9191	19.1135	5.43915	0.736744	64.3146	59.6276	15.1861	0.145376	18.6727	28.7304
TCGA-63-A5MH-01A-12R-A27Q-07	SSC	14.6585	27.702	2.85555	5.36894	5.87533	18.8547	0.428402	0.46372	6.22256	1.63907	3.81578	3.75065	2.252	3.53345	4.59766	50.6976	4.42966	18.294	35.2866	6.43993	11.4172	3.41516	7.04717	35.0555	2.10441	5.10072	1.12687	9.57104	10.0337	262.313	1.23154	13.7916	0.166368	41.5756	0.290948	6.67165	0.0186372	57.0981	53.7608	20.2648	2.56948	1.56333	47.3702	78.3513	7.06892	0.0938126	5.64392	54.3633
TCGA-34-8456-01A-21R-2326-07	SSC	65.6382	21.2512	9.26616	7.65222	1.66472	20.9786	0.714714	0.252027	2.05598	0.877745	2.42639	0.654489	0.280439	1.67731	6.79214	39.0342	2.79691	10.1942	15.6284	2.32804	21.8769	1.82323	7.86045	43.1941	1.94359	1.05493	5.27087	8.38148	5.18688	189.148	0.716249	5.77889	0.176209	3.43114	0.321152	3.61906	0.383065	38.7188	23.556	18.4115	3.94805	0.464497	44.5042	64.249	3.22532	0.0275458	9.67745	17.4426
TCGA-21-5786-01A-01R-1635-07	SSC	50.5192	31.9858	6.57953	4.65951	2.61944	14.1428	0.499515	0.218358	2.45748	0.549914	2.83104	1.19405	0.32547	1.42503	5.29566	52.4572	6.23714	7.03943	23.0924	1.46619	31.3919	1.01415	4.20704	60.8432	0.894798	1.67338	3.80238	3.02829	10.9287	167.039	1.36889	4.40323	0.26408	5.67598	0.165557	6.77001	0.170012	58.236	48.43	13.9217	5.25607	0.382948	36.1105	65.7086	5.78836	0.167295	8.12433	35.2276
TCGA-O2-A5IB-01A-11R-A27Q-07	SSC	32.3552	14.689	13.188	9.00865	1.00987	15.1774	3.20867	0.0953248	1.05084	0.351822	2.48858	8.15939	0.467882	1.68896	3.38293	14.8578	5.76823	3.03023	13.5695	0.918176	14.6648	0.767598	8.52751	9.56208	1.02218	0.332141	1.8441	2.98676	1.36162	60.7373	0.516017	3.26109	2.01342	0.70379	0.120673	1.23087	0.0521769	18.7784	4.77842	13.1025	3.2208	0.170521	45.0261	8.77895	1.70186	0.0818613	4.2446	18.0673
TCGA-60-2711-01A-01R-0851-07	SSC	17.1257	7.8294	22.0122	10.3685	2.50186	22.7407	0.745949	0.0960003	0.978936	0.294726	1.04152	0.618332	0.185534	0.490708	3.2845	14.098	1.66149	3.84907	15.9588	1.60787	18.9335	1.82576	6.72957	26.168	1.35617	0.327078	1.44294	2.59888	4.84553	67.9871	0.57356	3.96975	0.0930381	2.05066	0.105458	1.56103	0.113996	34.2366	15.3565	7.43061	2.30985	0.153515	43.5141	31.4894	2.27289	0.0262314	5.01587	31.6956
TCGA-33-4589-01A-01R-1443-07	SSC	3.51483	32.7193	7.14071	7.11816	0.558218	13.6704	0.298297	0.00426896	0.191029	0.0898077	0.710677	0.643474	0.110005	0.151428	1.40733	4.14666	0.789141	1.55617	2.78414	2.0224	6.60565	0.289286	0.319934	11.5744	0.131686	15.8847	0.695729	0.914371	1.72992	18.1128	0.1744	3.83027	0.0325068	9.65624	0.103169	2.68472	0.00892176	54.4206	174.34	4.78973	0.761256	2.25785	38.3155	43.7205	0.67069	0.0513243	1.44095	9.5495
TCGA-18-3411-01A-01R-0980-07	SSC	23.1538	10.633	11.536	5.666	16.6035	33.3575	0.860006	0.214046	1.9795	0.516657	5.97612	1.5564	0.477105	0.397401	3.51226	28.5485	1.37118	6.51826	9.80994	1.2533	10.1153	0.870289	4.96218	24.6762	1.12907	1.9711	14.6007	3.18948	6.88094	96.1427	1.58921	4.23881	0.270563	4.5175	0.206917	2.55588	0.0223669	48.2458	54.1548	13.425	4.40355	1.261	86.7158	30.6836	3.38196	0.21874	6.03381	17.2418
TCGA-68-8251-01A-11R-2296-07	SSC	129.027	25.0271	9.56036	6.35428	5.60184	10.5378	1.18246	0.353435	5.21125	2.35289	10.7486	4.08038	0.500912	2.35402	5.7637	137.22	7.93823	32.6867	40.694	3.89853	26.3159	7.79214	5.34173	25.9862	0.83813	3.61107	34.7065	5.21475	7.65625	326.775	2.78969	8.25561	0.790569	12.3402	0.427079	5.51712	0.12003	53.8841	49.7935	38.9873	4.51132	7.10213	49.0886	55.6825	14.4518	0.22574	29.6938	30.8621
TCGA-77-A5GH-01A-11R-A27Q-07	SSC	49.4313	13.2013	9.8888	6.44219	4.06826	8.16637	2.54236	0.103564	2.73223	1.50566	6.32195	1.57351	0.284274	0.458776	5.68093	62.5689	11.6138	17.7109	12.7447	3.13984	24.8654	10.2373	2.51218	36.5923	0.420168	0.731262	8.63586	3.88903	9.68912	242.645	2.00748	4.66945	0.291442	22.8705	0.304697	3.11494	0.159977	103.243	128.83	26.6402	3.64286	0.859172	47.7327	25.3702	7.27121	0.0270677	17.7661	16.5996
TCGA-43-6773-01A-41R-1949-07	SSC	101.523	16.6618	9.84825	3.87974	2.95631	12.2709	1.06907	0.224797	2.62175	0.943951	6.24713	5.81622	0.308762	1.01155	7.16302	155.544	3.06473	19.559	21.1259	3.3615	17.6051	2.74237	3.46835	25.6264	0.431764	1.55931	11.5108	6.13061	9.20363	428.235	1.90604	5.36228	0.495765	12.8413	0.389518	4.00806	0.327979	96.0906	78.27	18.3341	5.39797	0.632274	37.1743	63.691	15.7979	0.114736	11.7339	16.0916
TCGA-66-2795-01A-02R-0980-07	SSC	86.7842	11.8981	8.24974	5.64038	4.82548	30.4545	1.28004	0.282109	4.67978	0.41648	7.55875	3.48689	0.919707	0.648419	5.05021	57.8301	2.62139	15.5109	33.4064	2.27019	12.8624	1.68477	3.68036	18.7849	2.10965	1.44937	43.7857	1.78167	9.24604	223.119	2.96477	3.52472	0.406851	4.46436	0.278911	5.08649	0.11613	54.7096	85.3375	20.9237	3.93949	0.751874	62.2731	28.6629	13.2324	0.179863	8.94915	18.3673
TCGA-43-8118-01A-11R-2403-07	SSC	40.779	35.6279	8.06744	9.39153	1.89704	16.0003	0.732228	0.661021	3.81785	1.53849	3.7941	0.982441	0.173812	1.19801	5.24977	44.378	3.10803	10.4221	11.7756	3.36169	20.2546	2.45454	5.67666	22.1417	1.08196	3.09768	2.12421	3.0246	3.94986	161.061	1.51757	5.76579	0.376654	4.91279	0.315155	4.8406	0.155064	70.0806	48.1159	13.9765	3.48605	0.686416	52.4564	55.0379	7.7592	0.0405471	13.5477	32.1227
TCGA-77-8156-01A-11R-2247-07	SSC	100.36	24.7236	11.6228	6.05638	4.74003	18.2941	2.42438	0.305733	4.62116	1.42766	13.2034	4.74774	0.779266	2.09341	8.82288	116.698	5.67174	16.2983	30.7009	3.44875	20.8888	2.68581	6.63405	27.9821	0.563812	1.09916	14.9658	4.73164	6.89131	315.563	2.14072	5.63294	0.352583	12.909	0.342667	5.26553	0.166684	59.8441	59.1884	23.7227	5.84701	0.67901	115.969	52.2333	13.7763	0.0932249	17.8767	17.9252
TCGA-85-8049-01A-11R-2247-07	SSC	107.138	27.307	12.5713	8.44292	9.8227	16.157	3.08073	0.719463	5.4258	2.19192	11.5205	10.1391	1.15152	1.76389	8.61386	113.474	5.19539	10.4242	23.0892	3.11873	19.2067	3.71721	4.56215	29.3512	0.771948	1.69071	9.26716	9.08955	8.44736	341.563	4.03618	10.2593	1.03615	8.43773	0.35639	5.57689	0.266168	123.55	128.557	28.0676	6.6015	0.850009	56.9563	65.4759	17.8391	0.0537259	30.0249	36.8807
TCGA-22-1002-01A-01R-0692-07	SSC	173.266	27.9371	10.0853	13.7679	2.46336	11.6155	1.91841	1.45118	1.95079	0.867082	5.79474	4.968	0.230868	1.20543	7.27813	84.1078	3.33576	12.0264	18.0602	4.63688	25.307	4.33769	4.9	10.4584	1.05771	1.05805	8.50633	6.24837	10.9777	307.224	1.79176	5.76278	0.496928	14.9637	0.73778	2.65235	0.799822	86.1449	71.607	29.0948	3.87008	0.58303	43.1748	69.6266	16.2263	0.119683	22.3405	17.5027
TCGA-O2-A52S-01A-11R-A262-07	SSC	8.5871	10.0137	6.61589	8.979	7.87151	39.111	0.520683	0.166915	1.06049	0.694299	7.05464	0.927028	0.133685	0.966939	3.52975	16.8215	2.56209	3.99954	7.10935	1.68893	14.7629	1.42755	5.2141	32.4439	1.89952	0.426698	1.66222	7.73704	4.99407	53.3235	0.629014	3.29729	0.164887	1.16031	0.0436097	2.16281	0.0188561	27.7244	26.2533	8.16585	3.89526	0.207126	63.3626	20.4607	1.58462	0.366099	5.15463	27.4677
TCGA-85-8276-01A-11R-2296-07	SSC	168.122	21.682	30.7616	5.59774	7.70936	9.13959	1.03028	1.0537	5.60004	1.00492	19.9622	2.55439	0.516235	1.58715	12.7443	138.412	4.94135	31.5937	24.3457	2.75466	20.8718	2.23223	5.51527	15.3248	0.775036	2.24393	21.0186	6.45039	7.0661	348.8	3.24778	6.53414	0.689421	8.34356	0.342388	4.85986	0.212812	85.6924	79.2573	23.5039	6.57356	0.921328	41.7349	76.1911	40.7796	0.159684	32.4426	16.9971
TCGA-66-2777-01A-01R-1201-07	SSC	42.8647	40.8676	11.6539	9.71017	2.64143	37.9313	0.994527	0.369516	3.2891	0.742159	3.18866	1.10853	0.462254	1.01176	5.49548	36.2066	2.78743	14.5155	14.5593	2.803	26.1941	3.41117	2.17538	16.0346	0.821757	6.13445	6.2718	3.13502	13.5353	157.687	1.51111	5.50928	0.310821	3.68722	0.332287	3.54439	0.228983	48.1097	45.9056	14.0704	5.11339	0.637946	45.2994	66.1444	9.25889	0.103315	13.4644	31.0464
TCGA-34-8455-01A-11R-2326-07	SSC	89.1823	40.3623	15.4349	12.3163	4.37091	13.4634	2.43587	0.146197	3.35827	0.985526	4.19724	1.81819	0.110802	1.31757	10.683	69.4248	6.07895	10.1207	15.22	3.69266	20.8393	2.32304	4.54736	20.9099	0.517299	2.32516	2.16326	5.58564	7.8119	286.067	1.58098	5.99692	0.410919	6.34119	0.405278	3.05889	0.247127	75.4074	46.0215	24.8461	3.76931	0.438435	37.4212	59.3327	14.3555	0.0646205	30.1852	16.938
TCGA-90-7964-01A-21R-2187-07	SSC	41.0027	19.4281	12.3596	7.45257	2.6547	22.8544	2.85377	0.349839	1.99337	0.590713	3.93235	1.91328	0.284531	0.8515	4.89573	55.7814	3.30975	8.88886	20.9862	2.33291	20.4246	1.94929	2.60728	14.1514	0.431664	1.2877	8.60385	2.65497	16.2309	195.557	1.30881	7.59111	0.294696	3.87883	0.179662	3.26088	0.392984	63.5146	64.0327	11.9434	6.91976	0.380698	27.5869	34.7758	13.4323	0.0394312	9.67422	20.4621
TCGA-85-8481-01A-11R-2326-07	SSC	64.0376	77.4778	22.5934	17.1107	8.39541	21.6884	1.02091	0.625028	3.61008	2.97005	9.86369	3.27372	0.360709	2.05723	5.14265	153.222	7.52403	25.8693	28.2583	5.91214	23.3256	1.33844	3.90353	29.6195	0.589125	4.52378	17.2848	3.25391	8.80926	389.869	3.62353	15.8455	0.566832	10.2093	0.199306	3.70813	0.0408205	165.689	151.158	21.1778	5.01069	0.546097	69.5429	92.0547	10.2153	0.104368	25.6985	86.8462
TCGA-21-5787-01A-01R-1635-07	SSC	52.6306	21.9451	4.96708	8.41427	2.21516	6.62637	0.479196	0.0438901	1.35124	0.359614	5.07649	6.26633	1.15078	0.86787	3.73149	56.823	2.39318	12.964	12.2819	3.82888	20.0822	1.24698	0.760197	9.49438	0.402783	1.10443	2.73678	1.91399	5.94679	228.664	3.16122	5.9978	0.243973	4.44693	0.25457	8.30215	0.041277	36.8237	31.6482	11.8597	5.02553	0.34022	51.1094	38.5821	2.86203	0	10.3503	13.9162
TCGA-22-1005-01A-01R-0692-07	SSC	73.9412	9.25306	7.25153	3.3289	3.47718	7.21844	3.2037	0.478392	1.94564	0.719213	3.55054	1.24878	0.240329	0.920851	6.24078	44.921	1.89307	10.8635	9.72581	3.30705	12.4646	2.77223	2.76297	15.1345	0.555084	0.994747	8.31383	4.24382	6.75148	266.373	2.68562	3.9002	0.487936	5.62317	0.275778	3.029	0.215553	68.3461	60.5691	13.1758	4.21806	0.567894	27.4391	32.3406	9.83766	0.0527665	16.1157	9.67924
TCGA-39-5027-01A-21R-1820-07	SSC	10.2642	10.8348	9.57597	6.12303	1.71313	14.0962	0.178475	0.104025	0.933573	0.302345	0.74185	0.460024	0.0558451	0.228986	1.83714	6.05757	2.89501	1.79458	5.12529	0.674208	12.2602	0.883847	4.80757	55.6142	1.16322	0.564676	0.952088	0.918361	1.16768	28.1421	0.25021	2.72125	0.0231034	4.05295	0.073325	2.75063	0.0452922	14.324	12.4164	7.77379	0.960046	0.1499	58.1977	96.8595	0.406258	0.0260553	3.03479	27.6228
TCGA-96-8169-01A-11R-2296-07	SSC	48.8006	64.7108	12.211	11.522	2.94901	19.0475	5.36597	0.543397	3.83212	2.16501	5.60439	1.5414	0.241028	1.36144	5.35084	71.7251	6.83027	11.6796	34.1822	5.1949	42.0469	1.94113	3.33066	37.5628	0.759114	2.15416	14.297	7.26154	10.5675	250.031	2.12026	6.92842	0.522313	8.99895	0.161465	10.4661	0.283913	89.5779	93.0227	23.9549	5.55987	1.2217	54.0492	41.7539	7.81281	0.0535498	25.4975	22.4591
TCGA-39-5022-01A-21R-1820-07	SSC	100.14	14.0019	8.17377	4.62117	2.63251	9.42255	3.24596	0.608836	2.21258	0.509127	4.5089	2.14882	0.449819	0.751912	6.41989	73.6341	2.47002	13.0166	16.2082	3.24587	14.0988	2.23136	3.595	18.8535	0.643543	0.911795	9.05058	4.6745	9.81697	225.939	2.54098	4.86071	0.484683	6.60117	0.833448	3.04269	0.49384	98.602	184.919	17.9976	7.0009	0.723534	43.0641	39.5228	13.9672	0.0383907	13.2545	13.1858
TCGA-37-3783-01A-01R-1201-07	SSC	20.425	10.0308	6.06893	4.4127	1.34269	16.6309	1.51313	0.374497	1.57207	0.315927	3.89579	1.82224	0.577291	0.316289	2.36485	22.3143	0.969273	3.70516	9.67618	1.69548	7.47917	0.784393	2.07899	6.20914	0.825159	2.18007	18.4385	1.12324	3.60321	80.1073	1.77384	2.22463	0.291958	1.78435	0.624922	3.82335	0.0885159	31.7555	59.3731	16.2141	3.39766	0.451927	50.89	17.6727	4.74785	0.0938011	4.72811	10.9539
TCGA-77-8131-01A-11R-2247-07	SSC	46.553	45.8206	9.00882	7.07744	3.31761	10.7277	1.51991	0.22772	1.84832	1.35108	4.32902	2.38924	0.310008	1.24521	5.31431	57.9688	3.45924	9.66174	12.5653	3.70252	25.7688	3.53932	2.13239	26.147	0.490393	2.34638	3.29821	3.31702	9.67346	282.27	1.53398	5.43871	0.294456	8.88219	1.51603	3.17585	0.291835	79.9013	61.029	12.4428	10.0169	0.637932	28.0774	63.2356	10.9003	0.0774849	18.6773	26.9886
TCGA-77-8008-01A-21R-2187-07	SSC	150.249	49.1611	13.3506	8.60657	21.1375	12.9159	2.58533	0.887341	24.4331	4.15594	43.6369	8.19293	2.31227	3.31834	20.0809	396.364	11.4073	91.049	92.8368	8.86933	29.7591	3.5968	7.93581	44.3565	1.2728	8.73349	58.2332	8.71338	20.1887	755.356	8.77502	19.0482	1.74833	38.8523	0.782731	11.9363	0.185447	188.602	163.302	59.4566	6.67081	1.69313	89.803	119.209	43.8743	0.200029	36.3668	37.4245
TCGA-63-A5MN-01A-22R-A27Q-07	SSC	71.5348	31.5695	10.0113	7.62528	3.88275	8.25206	2.47887	0.280362	2.8045	1.12529	3.84844	1.34535	0.358404	0.955484	4.77401	64.3328	5.69908	17.086	19.1246	5.43054	17.8539	2.75612	1.53209	17.7681	0.922271	3.69005	16.6274	3.99957	12.3569	209.465	2.13978	12.1712	0.473674	4.47532	0.201151	3.10201	0.151061	77.8146	60.9177	22.7006	6.24117	0.971699	64.2608	92.3794	14.1754	0.131668	14.5967	19.571
TCGA-46-3765-01A-01R-0980-07	SSC	37.4106	20.6717	8.88466	6.78748	2.48413	29.2662	1.27179	0.134453	2.07539	0.27373	2.3343	1.27324	0.268232	0.363345	11.2487	33.4789	2.63722	13.0778	16.8667	2.18556	11.5015	1.28619	4.57957	11.8855	1.49846	1.46293	4.10793	3.83959	4.73269	112.126	1.76417	2.79416	0.22458	3.51346	0.136264	2.40882	0.0589184	53.8897	53.1007	10.5963	2.39355	0.351721	59.9926	30.3467	9.28229	0.16947	6.37031	28.659
TCGA-60-2719-01A-01R-0851-07	SSC	15.9318	10.0148	11.5238	11.8377	0.965355	15.3448	0.500742	0.0877172	1.05981	0.29137	1.38404	0.94336	0.163875	0.473345	3.07292	14.9288	3.10023	6.053	8.93126	1.53045	20.4555	2.09136	1.53391	28.7879	1.48145	0.44615	1.96824	1.35167	2.86949	52.7701	0.494681	3.38033	0.116889	1.34419	0.296785	1.51166	0.0687456	21.685	14.0923	10.7568	2.32161	0.164758	51.1235	31.5628	3.33566	0.0527297	7.37205	29.0452
TCGA-60-2698-01A-01R-0851-07	SSC	62.1263	27.3008	11.3994	7.08327	2.42452	15.0211	1.16983	0.351841	2.27845	0.969172	3.29039	2.58461	0.375925	0.897014	4.24353	23.8298	3.97333	8.12951	12.1659	2.62402	15.0772	3.51849	4.652	21.3644	1.18791	5.7584	1.93569	5.65638	11.1028	149.989	1.48616	9.40509	0.325094	4.64132	0.445893	3.43435	0.14796	49.0847	34.0309	15.1139	5.71842	0.42215	67.7089	51.5619	19.241	0.141862	15.6378	18.8125
[truncated: 583 more rows]
[truncated: 286 more columns]
