# Supplementary material for: Matrisome-Associated Gene Expression Patterns Correlating with TIMP2 in Cancer
Source: Sci Rep. 2019 Dec 27;9:20142. doi: 10.1038/s41598-019-56632-3 (PMC6934702; doi:10.1038/s41598-019-56632-3)
Supplement: Supplementary file 3 — Supplementary Dataset 3 [file 41598_2019_56632_MOESM3_ESM.xlsx]

## Sheet: Sheet1
Peened, D. et al. Matrisome-Associated Gene Expression Patterns Correlating with TIMP2 in Cancer.
Supplementary Table III. Number of Highly Correlating Genes (>0.7) with TIMP Family Genes
Study	Adrenocortical Carcinoma (AC)	Acute Myeloid Leukemia (AML)	Breast Invasive Carcinoma (BIC)	Brain Lower Grade Glioma (BLGG)	Bladder Urothelial Carcinoma (BUC)	Cholangiocarcinoma (C)	Colorectal Adenocarcinoma (CA)	Cervix Squamous Cell Carcinona and Endocervical Carcinoma (CSCC)	Esophageal Carcinoma (EC)	Glioblastoma Multiforme (GM)	Head and Neck Squamous Cell Carcinoma (HNSCC)	Kidney Chromophobe (KC)	Kidney Renal Clear Cell Carcinoma (KRCCC)	Kidney Renal Papillary Cell Carcinoma (KRPCC)	Lung Adenocarcinoma (LA)	Liver Hepatocellular Carcinoma (LHC)	Lymphoid Neoplasm Diffuse Large B-cell Lymphoma (LNDLL)	Lung Squamous Cell Carcinoma (LSCC)	Mesothelioma (M)	Ovarian Serous Cystadenocarcinoma (OSC)	Pancreatic Adenocarcinoma (PA)	Pheochromocytoma and Paraganglioma (PP)	Prostate Adenocarcinoma (PRA)	Sarcoma (S)	Stomach Adenocarcinoma (SA)	Skin Cutaneous Melanoma (SCM)	Thymoma (T)	Thyroid Carcinoma (TC)	Testicular Germ Cell Cancer (TGCC)	Uterine Carcinosarcoma (UC)	Uterine Corpus Endometrial Carcinoma (UCEC)	Uveal Melanoma (UM)
Type	Carcinoma	Leukemia	Carcinoma	Sarcoma	Carcinoma	Carcinoma	Carcinoma	Carcinoma	Carcinoma	Sarcoma	Carcinoma	Carcinoma	Carcinoma	Carcinoma	Carcinoma	Carcinoma	Lymphoma	Carcinoma	Sarcoma	Carcinoma	Carcinoma	Mixed	Carcinoma	Sarcoma	Carcinoma	Carcinoma	Carcinoma	Carcinoma	Mixed	Mixed	Carcinoma	Carcinoma
TIMP1	69	3	0	24	7	529	0	0	4	8	0	1498	6	0	0	0	4	2	6	2	0	0	24	1	175	0	15	13	5	11	0	69
TIMP2	6	0	70	0	67	2	401	4	64	0	142	1387	6	0	26	96	39	72	0	38	119	0	266	0	238	0	25	7	582	0	0	3
TIMP3	0	241	0	0	0	395	123	0	5	0	0	0	14	0	0	2	7	2	0	38	67	49	162	0	7	0	11	0	37	4	1	0
TIMP4	272	0	0	0	0	539	0	2	0	0	0	63	0	0	0	160	325	0	761	0	111	1	5	0	1	0	2	15	93	31	24	0
