# Supplementary material for: Matrisome-Associated Gene Expression Patterns Correlating with TIMP2 in Cancer
Source: Sci Rep. 2019 Dec 27;9:20142. doi: 10.1038/s41598-019-56632-3 (PMC6934702; doi:10.1038/s41598-019-56632-3)
Supplement: Supplementary file 4 — Supplementary Dataset 4 [file 41598_2019_56632_MOESM4_ESM.xlsx]

## Sheet: Supplementary Table I. Gene_IDs
Peened, D. et al. Matrisome-Associated Gene Expression Patterns Correlating with TIMP2 in Cancer.
Supplementary Table IV. IDs of Recount2 Harvested Genes
Gene stable ID	HGNC symbol
ENSG00000107796	ACTA2
ENSG00000072110	ACTN1
ENSG00000115170	ACVR1
ENSG00000137845	ADAM10
ENSG00000148848	ADAM12
ENSG00000151694	ADAM17
ENSG00000042980	ADAM28
ENSG00000149451	ADAM33
ENSG00000151388	ADAMTS12
ENSG00000138316	ADAMTS14
ENSG00000087116	ADAMTS2
ENSG00000158859	ADAMTS4
ENSG00000154736	ADAMTS5
ENSG00000136378	ADAMTS7
ENSG00000020181	ADGRA2
ENSG00000106624	AEBP1
ENSG00000196526	AFAP1
ENSG00000136859	ANGPTL2
ENSG00000169604	ANTXR1
ENSG00000163297	ANTXR2
ENSG00000175220	ARHGAP1
ENSG00000031081	ARHGAP31
ENSG00000240771	ARHGEF25
ENSG00000188042	ARL4C
ENSG00000139971	ARMH4
ENSG00000183876	ARSI
ENSG00000106819	ASPN
ENSG00000143515	ATP8B2
ENSG00000167601	AXL
ENSG00000182492	BGN
ENSG00000122870	BICC1
ENSG00000168487	BMP1
ENSG00000173068	BNC2
ENSG00000173918	C1QTNF1
ENSG00000145861	C1QTNF2
ENSG00000133466	C1QTNF6
ENSG00000163145	C1QTNF7
ENSG00000159403	C1R
ENSG00000182326	C1S
ENSG00000122786	CALD1
ENSG00000138172	CALHM2
ENSG00000178033	CALHM5
ENSG00000128595	CALU
ENSG00000177469	CAVIN1
ENSG00000091986	CCDC80
ENSG00000185972	CCIN
ENSG00000174807	CD248
ENSG00000103855	CD276
ENSG00000125810	CD93
ENSG00000140937	CDH11
ENSG00000167123	CERCAM
ENSG00000198108	CHSY3
ENSG00000105472	CLEC11A
ENSG00000169504	CLIC4
ENSG00000166250	CLMP
ENSG00000140931	CMTM3
ENSG00000166997	CNPY4
ENSG00000119865	CNRIP1
ENSG00000108797	CNTNAP1
ENSG00000123500	COL10A1
ENSG00000060718	COL11A1
ENSG00000111799	COL12A1
ENSG00000187955	COL14A1
ENSG00000204291	COL15A1
ENSG00000084636	COL16A1
ENSG00000108821	COL1A1
ENSG00000164692	COL1A2
ENSG00000168542	COL3A1
ENSG00000187498	COL4A1
ENSG00000134871	COL4A2
ENSG00000130635	COL5A1
ENSG00000204262	COL5A2
ENSG00000080573	COL5A3
ENSG00000142156	COL6A1
ENSG00000142173	COL6A2
ENSG00000163359	COL6A3
ENSG00000144810	COL8A1
ENSG00000171812	COL8A2
ENSG00000158270	COLEC12
ENSG00000005243	COPZ2
ENSG00000088882	CPXM1
ENSG00000109625	CPZ
ENSG00000103196	CRISPLD2
ENSG00000182578	CSF1R
ENSG00000169826	CSGALNACT2
ENSG00000118523	CTGF
ENSG00000164932	CTHRC1
ENSG00000143387	CTSK
ENSG00000107562	CXCL12
ENSG00000071967	CYBRD1
ENSG00000008256	CYTH3
ENSG00000153071	DAB2
ENSG00000165617	DACT1
ENSG00000197380	DACT3
ENSG00000166341	DCHS1
ENSG00000011465	DCN
ENSG00000162733	DDR2
ENSG00000050165	DKK3
ENSG00000143196	DPT
ENSG00000113657	DPYSL3
ENSG00000106823	ECM2
ENSG00000151617	EDNRA
ENSG00000172638	EFEMP2
ENSG00000024422	EHD2
ENSG00000049540	ELN
ENSG00000138080	EMILIN1
ENSG00000072840	EVC
ENSG00000124491	F13A1
ENSG00000181104	F2R
ENSG00000189320	FAM180A
ENSG00000164125	FAM198B
ENSG00000078098	FAP
ENSG00000077942	FBLN1
ENSG00000163520	FBLN2
ENSG00000140092	FBLN5
ENSG00000166147	FBN1
ENSG00000183580	FBXL7
ENSG00000073712	FERMT2
ENSG00000176971	FIBIN
ENSG00000168386	FILIP1L
ENSG00000079150	FKBP7
ENSG00000122642	FKBP9
ENSG00000196924	FLNA
ENSG00000115414	FN1
ENSG00000164694	FNDC1
ENSG00000163430	FSTL1
ENSG00000157240	FZD1
ENSG00000131386	GALNT15
ENSG00000180447	GAS1
ENSG00000007237	GAS7
ENSG00000131459	GFPT2
ENSG00000099998	GGT5
ENSG00000126603	GLIS2
ENSG00000120820	GLT8D2
ENSG00000114353	GNAI2
ENSG00000183098	GPC6
ENSG00000164294	GPX8
ENSG00000166923	GREM1
ENSG00000172986	GXYLT2
ENSG00000173706	HEG1
ENSG00000089472	HEPH
ENSG00000182218	HHIPL1
ENSG00000177374	HIC1
ENSG00000143341	HMCN1
ENSG00000080824	HSP90AA1
ENSG00000096384	HSP90AB1
ENSG00000132622	HSPA12B
ENSG00000142798	HSPG2
ENSG00000166033	HTRA1
ENSG00000170801	HTRA3
ENSG00000163453	IGFBP7
ENSG00000122641	INHBA
ENSG00000129009	ISLR
ENSG00000137809	ITGA11
ENSG00000005884	ITGA3
ENSG00000161638	ITGA5
ENSG00000150093	ITGB1
ENSG00000082781	ITGB5
ENSG00000198542	ITGBL1
ENSG00000197256	KANK2
ENSG00000110906	KCTD10
ENSG00000134901	KDELC1
ENSG00000139330	KERA
ENSG00000162849	KIF26B
ENSG00000183853	KIRREL1
ENSG00000196569	LAMA2
ENSG00000112769	LAMA4
ENSG00000091136	LAMB1
ENSG00000172037	LAMB2
ENSG00000150457	LATS2
ENSG00000100097	LGALS1
ENSG00000183722	LHFPL6
ENSG00000113083	LOX
ENSG00000129038	LOXL1
ENSG00000134013	LOXL2
ENSG00000115318	LOXL3
ENSG00000123384	LRP1
ENSG00000081479	LRP2
ENSG00000172061	LRRC15
ENSG00000128606	LRRC17
ENSG00000137507	LRRC32
ENSG00000177363	LRRN4CL
ENSG00000119681	LTBP2
ENSG00000139329	LUM
ENSG00000166963	MAP1A
ENSG00000198909	MAP3K3
ENSG00000155254	MARVELD1
ENSG00000102802	MEDAG
ENSG00000105419	MEIS3
ENSG00000117122	MFAP2
ENSG00000166482	MFAP4
ENSG00000140545	MFGE8
ENSG00000235718	MFRP
ENSG00000133816	MICAL2
ENSG00000187098	MITF
ENSG00000196611	MMP1
ENSG00000166670	MMP10
ENSG00000099953	MMP11
ENSG00000262406	MMP12
ENSG00000137745	MMP13
ENSG00000157227	MMP14
ENSG00000102996	MMP15
ENSG00000156103	MMP16
ENSG00000198598	MMP17
ENSG00000123342	MMP19
ENSG00000087245	MMP2
ENSG00000137674	MMP20
ENSG00000154485	MMP21
ENSG00000189409	MMP23B
ENSG00000125966	MMP24
ENSG00000008516	MMP25
ENSG00000167346	MMP26
ENSG00000137675	MMP27
ENSG00000271447	MMP28
ENSG00000149968	MMP3
ENSG00000137673	MMP7
ENSG00000118113	MMP8
ENSG00000100985	MMP9
ENSG00000011028	MRC2
ENSG00000172935	MRGPRF
ENSG00000072952	MRVI1
ENSG00000147065	MSN
ENSG00000174099	MSRB3
ENSG00000101825	MXRA5
ENSG00000182534	MXRA7
ENSG00000162576	MXRA8
ENSG00000101335	MYL9
ENSG00000158747	NBL1
ENSG00000116962	NID1
ENSG00000087303	NID2
ENSG00000086991	NOX4
ENSG00000118257	NRP2
ENSG00000182667	NTM
ENSG00000106809	OGN
ENSG00000183801	OLFML1
ENSG00000162745	OLFML2B
ENSG00000116774	OLFML3
ENSG00000127083	OMD
ENSG00000117385	P3H1
ENSG00000149380	P4HA3
ENSG00000129116	PALLD
ENSG00000197702	PARVA
ENSG00000113555	PCDH12
ENSG00000189184	PCDH18
ENSG00000106333	PCOLCE
ENSG00000134853	PDGFRA
ENSG00000113721	PDGFRB
ENSG00000104213	PDGFRL
ENSG00000154553	PDLIM3
ENSG00000196923	PDLIM7
ENSG00000121440	PDZRN3
ENSG00000173517	PEAK1
ENSG00000019144	PHLDB1
ENSG00000118762	PKD2
ENSG00000241839	PLEKHO2
ENSG00000203805	PLPP4
ENSG00000161381	PLXDC1
ENSG00000120594	PLXDC2
ENSG00000004399	PLXND1
ENSG00000109099	PMP22
ENSG00000174348	PODN
ENSG00000132000	PODNL1
ENSG00000133110	POSTN
ENSG00000146112	PPP1R18
ENSG00000188783	PRELP
ENSG00000139174	PRICKLE1
ENSG00000163637	PRICKLE2
ENSG00000185532	PRKG1
ENSG00000116132	PRRX1
ENSG00000160013	PTGIR
ENSG00000124212	PTGIS
ENSG00000130508	PXDN
ENSG00000112210	RAB23
ENSG00000168461	RAB31
ENSG00000167994	RAB3IL1
ENSG00000142552	RCN3
ENSG00000122707	RECK
ENSG00000126785	RHOJ
ENSG00000179300	RTL3
ENSG00000159216	RUNX1
ENSG00000124813	RUNX2
ENSG00000244486	SCARF2
ENSG00000132386	SERPINF1
ENSG00000149257	SERPINH1
ENSG00000145423	SFRP2
ENSG00000106483	SFRP4
ENSG00000107819	SFXN3
ENSG00000170624	SGCD
ENSG00000107957	SH3PXD2A
ENSG00000174705	SH3PXD2B
ENSG00000019549	SNAI2
ENSG00000113140	SPARC
ENSG00000171621	SPSB1
ENSG00000197122	SRC
ENSG00000101955	SRPX
ENSG00000102359	SRPX2
ENSG00000179954	SSC5D
ENSG00000123096	SSPN
ENSG00000157350	ST3GAL2
ENSG00000137573	SULF1
ENSG00000196562	SULF2
ENSG00000165124	SVEP1
ENSG00000105137	SYDE1
ENSG00000149591	TAGLN
ENSG00000196628	TCF4
ENSG00000140682	TGFB1I1
ENSG00000119699	TGFB3
ENSG00000163513	TGFBR2
ENSG00000137801	THBS1
ENSG00000186340	THBS2
ENSG00000154096	THY1
ENSG00000102265	TIMP1
ENSG00000035862	TIMP2
ENSG00000100234	TIMP3
ENSG00000157150	TIMP4
ENSG00000137076	TLN1
ENSG00000183160	TMEM119
ENSG00000123610	TNFAIP6
ENSG00000079308	TNS1
ENSG00000121297	TSHZ3
ENSG00000108828	VAT1
ENSG00000038427	VCAN
ENSG00000035403	VCL
ENSG00000206538	VGLL3
ENSG00000026025	VIM
ENSG00000165633	VSTM4
ENSG00000104415	WISP1
ENSG00000114853	ZBTB47
ENSG00000165424	ZCCHC24
ENSG00000148516	ZEB1
ENSG00000169554	ZEB2
ENSG00000169946	ZFPM2
ENSG00000225614	ZNF469
ENSG00000198795	ZNF521
