# Supplementary material for: Matrisome-Associated Gene Expression Patterns Correlating with TIMP2 in Cancer
Source: Sci Rep. 2019 Dec 27;9:20142. doi: 10.1038/s41598-019-56632-3 (PMC6934702; doi:10.1038/s41598-019-56632-3)
Supplement: Supplementary file 5 — Supplementary Dataset 5 [file 41598_2019_56632_MOESM5_ESM.xlsx]

## Sheet: Sheet1
Peened, D. et al. Matrisome-Associated Gene Expression Patterns Correlating with TIMP2 in Cancer.
Supplementary Table V. R.test Top p-value Genes for Breast Dataset
Gene	cor.Normal	cor.Tumor	cor.change	z.value	p.value	bonferroni	fdr
POSTN	-0.0942622	0.778615	0.872877	18.0268	0	0	0
ADAM12	-0.0500574	0.820471	0.870529	19.1685	0	0	0
LOXL2	-0.131292	0.689943	0.821235	15.5445	0	0	0
COL11A1	-0.157264	0.651438	0.808703	14.854	0	0	0
PODNL1	-0.055797	0.642924	0.698721	12.992	0	0	0
MXRA5	0.11151	0.801709	0.690199	15.7269	0	0	0
COL10A1	0.0441209	0.721613	0.677492	13.7511	0	0	0
ADAMTS12	0.110031	0.752405	0.642374	13.7693	0	0	0
MMP13	-0.0842378	0.55776	0.641998	11.3266	0	0	0
LAMB1	0.127623	0.767546	0.639922	14.055	0	0	0
SRPX2	0.127391	0.759906	0.632515	13.7679	0	0	0
PXDN	0.0523466	0.655567	0.603221	11.6216	0	0	0
BMP1	0.0993845	0.689831	0.590447	11.8645	0	0	0
COL8A2	0.189267	0.764986	0.57572	12.9532	0	0	0
COL3A1	0.262081	0.833087	0.571006	14.7497	0	0	0
SPARC	0.25318	0.812635	0.559455	13.8952	0	0	0
C1QTNF6	0.161797	0.68818	0.526383	10.807	0	0	0
ADAMTS14	0.109216	0.625951	0.516735	9.9158	0	0	0
ADAMTS7	0.0891769	0.597529	0.508352	9.5161	0	0	0
MMP3	-0.0056087	0.498722	0.50433	8.77577	0	0	0
ADAMTS2	0.334199	0.832295	0.498096	13.4523	0	0	0
COL5A2	0.348889	0.846434	0.497545	13.948	0	0	0
EMILIN1	0.170495	0.665237	0.494741	9.99346	0	0	0
WISP1	0.298285	0.790366	0.492081	12.1318	0	0	0
NID1	0.275591	0.765831	0.490239	11.5368	0	0	0
SERPINH1	0.050086	0.520841	0.470755	8.36575	0	0	0
COL5A3	0.17146	0.637566	0.466106	9.21487	0	0	0
GPC6	0.153651	0.610724	0.457073	8.80727	0	0	0
LTBP2	0.199922	0.655102	0.45518	9.22504	0	0	0
COL15A1	0.15762	0.6034	0.44578	8.55876	0	0	0
HSPG2	0.231543	0.673944	0.442401	9.23429	0	0	0
NID2	0.326872	0.765991	0.439119	10.648	0	0	0
SRPX	0.258011	0.681808	0.423797	9.01844	0	0	0
HMCN1	0.330407	0.752384	0.421977	10.0755	0	0	0
GREM1	0.277383	0.694377	0.416994	9.06612	0	0	0
CTGF	0.27297	0.681516	0.408546	8.75447	0	0	0
CRISPLD2	0.362597	0.765681	0.403084	9.9928	0	0	0
MMP14	0.398173	0.794677	0.396504	10.5098	0	0	0
ANGPTL2	0.420245	0.815125	0.39488	11.0111	0	0	0
COL1A1	0.409671	0.798527	0.388856	10.459	0	0	0
LAMA4	0.376469	0.764151	0.387682	9.67944	0	0	0
COL5A1	0.435174	0.811446	0.376273	10.5489	0	0	0
SERPINF1	0.384412	0.753708	0.369296	9.14138	0	0	0
COL1A2	0.504399	0.833386	0.328987	10.2149	0	0	0
COL6A3	0.52382	0.833352	0.309532	9.79432	0	0	0
FSTL1	0.549383	0.837884	0.288501	9.46296	0	0	0
VCAN	0.516252	0.803623	0.287371	8.52719	0	0	0
FBN1	0.532949	0.815583	0.282634	8.71255	0	0	0
THBS2	0.608674	0.853062	0.244388	8.89109	0	0	0
MFAP4	0.831183	0.559926	-0.271257	8.87119	0	0	0
C1QTNF2	0.634873	0.203955	-0.430917	8.60872	0	0	0
COL8A1	0.42306	0.749042	0.325982	8.23869	2.22045e-16	7.39409e-14	7.62277e-16
LUM	0.552196	0.814879	0.262684	8.24652	2.22045e-16	7.39409e-14	7.62277e-16
HTRA3	0.283348	0.660712	0.377364	7.97539	1.55431e-15	5.17586e-13	5.17586e-15
TNFAIP6	0.38074	0.712952	0.332212	7.80851	5.77316e-15	1.92246e-12	1.86647e-14
MMP11	0.20346	0.601768	0.398308	7.76629	7.99361e-15	2.66187e-12	2.55949e-14
FNDC1	0.467135	0.759212	0.292077	7.74055	9.99201e-15	3.32734e-12	3.139e-14
LOX	0.577502	0.816113	0.238611	7.71529	1.19904e-14	3.99281e-12	3.73159e-14
COL6A1	0.492932	0.770312	0.277381	7.63295	2.28706e-14	7.61591e-12	7.05177e-14
COL4A2	-0.0195745	0.427221	0.446796	7.55204	4.28546e-14	1.42706e-11	1.29733e-13
INHBA	0.394749	0.712415	0.317666	7.52966	5.08482e-14	1.69325e-11	1.51183e-13
MFGE8	-0.0209148	0.421341	0.442256	7.45955	8.68194e-14	2.89109e-11	2.53604e-13
C1QTNF1	0.0919082	0.501464	0.409555	7.28271	3.27294e-13	1.08989e-10	9.00734e-13
COL4A1	0.0144324	0.440961	0.426528	7.28109	3.31069e-13	1.10246e-10	9.03654e-13
P4HA3	0.4496	0.735437	0.285837	7.23794	4.55636e-13	1.51727e-10	1.23355e-12
PLXDC2	0.26449	0.620318	0.355828	7.21132	5.54001e-13	1.84482e-10	1.48776e-12
MMP19	0.142258	0.530927	0.388669	7.11003	1.16018e-12	3.86341e-10	2.99489e-12
ECM2	0.529682	0.761661	0.23198	6.51122	7.45435e-11	2.4823e-08	1.7605e-10
COLEC12	0.680574	0.401059	-0.279515	6.42897	1.28471e-10	4.27807e-08	2.98021e-10
CLEC11A	0.225061	0.560954	0.335893	6.42849	1.28874e-10	4.2915e-08	2.98021e-10
MMP10	-0.117819	0.277127	0.394946	6.3919	1.63832e-10	5.45561e-08	3.7113e-10
MMP1	-0.109192	0.283359	0.392551	6.36055	2.01037e-10	6.69455e-08	4.46303e-10
F13A1	0.442338	0.701899	0.259561	6.28027	3.37976e-10	1.12546e-07	7.45337e-10
LOXL3	0.374024	-0.000865278	-0.37489	6.2495	4.11766e-10	1.37118e-07	9.02093e-10
ASPN	0.526358	0.751699	0.225341	6.21455	5.14717e-10	1.71401e-07	1.12027e-09
KERA	0.225288	0.548424	0.323136	6.13759	8.37839e-10	2.79001e-07	1.8e-09
COL6A2	0.536516	0.752917	0.2164	6.03447	1.5948e-09	5.3107e-07	3.38261e-09
THBS1	0.21448	0.53279	0.31831	5.96731	2.41201e-09	8.032e-07	5.05157e-09
LGALS1	0.174703	0.481681	0.306978	5.53086	3.18671e-08	1.06117e-05	6.2422e-08
TIMP3	0.325601	0.595008	0.269407	5.51225	3.54267e-08	1.17971e-05	6.89888e-08
MMP16	0.193624	0.491752	0.298128	5.42952	5.65054e-08	1.88163e-05	1.0814e-07
FBLN5	0.697703	0.478582	-0.219121	5.41996	5.96107e-08	1.98504e-05	1.13431e-07
COL12A1	0.527883	0.724905	0.197022	5.24598	1.55451e-07	5.1765e-05	2.90815e-07
PLXDC1	0.365623	0.609758	0.244135	5.15834	2.49143e-07	8.29647e-05	4.53359e-07
FBLN2	0.539155	0.726868	0.187713	5.06183	4.15242e-07	0.000138276	7.43418e-07
ADAMTS4	0.0677867	0.366877	0.29909	5.02738	4.97233e-07	0.000165579	8.80738e-07
LAMA2	0.40663	0.634192	0.227562	5.02599	5.00853e-07	0.000166784	8.82455e-07
SULF1	0.373639	0.60965	0.236011	5.00833	5.49033e-07	0.000182828	9.62252e-07
SULF2	0.197617	0.459733	0.262116	4.70698	2.51412e-06	0.000837203	4.27145e-06
MMP2	0.747924	0.850689	0.102765	4.60693	4.08655e-06	0.00136082	6.8383e-06
ADAMTS5	0.330902	0.560746	0.229844	4.60162	4.1922e-06	0.001396	6.98002e-06
FN1	0.590064	0.745913	0.155849	4.53553	5.7459e-06	0.00191339	9.51933e-06
ADAM10	-0.0189042	0.255459	0.274363	4.44411	8.82549e-06	0.00293889	1.44773e-05
TGFB3	0.230357	0.467295	0.236938	4.31542	1.59298e-05	0.00530461	2.526e-05
EFEMP2	0.517574	0.686805	0.169231	4.26506	1.99848e-05	0.00665495	3.13913e-05
MMP15	-0.218214	0.0416448	0.259859	4.17918	2.9256e-05	0.00974224	4.55245e-05
MMP8	-0.0700182	0.187967	0.257985	4.13021	3.6244e-05	0.0120692	5.58761e-05
MMP9	-0.00633652	0.247662	0.253999	4.11268	3.9109e-05	0.0130233	5.97399e-05
COL16A1	0.362501	0.561586	0.199084	4.05123	5.09486e-05	0.0169659	7.74698e-05
BGN	0.561438	0.71044	0.149001	4.01564	5.92849e-05	0.0197419	8.97359e-05
OGN	0.66875	0.508441	-0.160309	3.93179	8.4317e-05	0.0280776	0.000126476
LOXL1	0.480331	0.644323	0.163992	3.84078	0.000122646	0.040841	0.000180712
PCOLCE	0.575208	0.714848	0.13964	3.83507	0.000125528	0.0418008	0.000184145
IGFBP7	0.402499	0.58251	0.180011	3.80127	0.000143956	0.0479374	0.000210252
MMP23B	0.492622	0.291489	-0.201133	3.79648	0.000146767	0.0488736	0.000213422
KIF26B	-0.156735	0.709715	0.86645	16.5716	0	0	0
PLPP4	-0.0269035	0.740492	0.767396	15.5219	0	0	0
CLMP	0.131853	0.731481	0.599628	12.6792	0	0	0
ARSI	0.088035	0.680306	0.592271	11.7614	0	0	0
SNAI2	0.104769	0.682141	0.577373	11.5478	0	0	0
ZNF469	0.0791638	0.639787	0.560623	10.763	0	0	0
RUNX2	0.165391	0.722178	0.556787	11.8223	0	0	0
ITGB1	0.0605569	0.590338	0.529781	9.79645	0	0	0
RUNX1	-0.0711099	0.451283	0.522393	8.84444	0	0	0
KIRREL1	0.17667	0.693731	0.517061	10.7326	0	0	0
MSRB3	0.300536	0.806412	0.505876	12.7949	0	0	0
CDH11	0.331638	0.825799	0.494161	13.1684	0	0	0
SCARF2	0.259808	0.743182	0.483374	10.9718	0	0	0
DKK3	0.195227	0.677649	0.482422	9.94611	0	0	0
PHLDB1	0.139893	0.620033	0.48014	9.26801	0	0	0
PARVA	0.0567203	0.536225	0.479505	8.59888	0	0	0
ACVR1	0.103773	0.582478	0.478705	8.91609	0	0	0
MICAL2	0.0681871	0.543497	0.47531	8.57908	0	0	0
FERMT2	0.244092	0.71862	0.474528	10.401	0	0	0
EVC	0.217996	0.688508	0.470512	9.89176	0	0	0
GLT8D2	0.3815	0.845676	0.464175	13.3086	0	0	0
SGCD	0.278076	0.731603	0.453527	10.2568	0	0	0
ACTA2	0.182013	0.62932	0.447307	8.82358	0	0	0
CHSY3	0.352875	0.795515	0.44264	11.3828	0	0	0
ARHGAP31	0.165656	0.606224	0.440567	8.49849	0	0	0
PALLD	0.251745	0.690001	0.438256	9.3702	0	0	0
TAGLN	0.194553	0.627018	0.432465	8.55704	0	0	0
CPXM1	0.217477	0.648326	0.430848	8.747	0	0	0
HEPH	0.231255	0.660796	0.429541	8.86301	0	0	0
LRP1	0.383268	0.810725	0.427457	11.5049	0	0	0
VSTM4	0.348051	0.773335	0.425284	10.5546	0	0	0
GALNT15	0.221044	0.645753	0.424708	8.61735	0	0	0
TGFB1I1	0.265572	0.683467	0.417895	8.93894	0	0	0
ARMH4	0.318349	0.735022	0.416673	9.67274	0	0	0
NTM	0.250272	0.657555	0.407283	8.45183	0	0	0
ITGA11	0.320061	0.725116	0.405055	9.30597	0	0	0
ANTXR2	0.290075	0.686064	0.395989	8.59527	0	0	0
CAVIN1	0.339811	0.734757	0.394946	9.28177	0	0	0
LRRC15	0.359519	0.748918	0.389399	9.42523	0	0	0
THY1	0.334206	0.71323	0.379024	8.6641	0	0	0
GXYLT2	0.415204	0.768629	0.353425	9.12278	0	0	0
DACT1	0.48326	0.827357	0.344098	10.3504	0	0	0
FBXL7	0.690655	0.186174	-0.504481	10.4831	0	0	0
ACTN1	0.128943	0.571214	0.442271	8.2435	2.22045e-16	7.39409e-14	7.62277e-16
FIBIN	0.471251	0.767789	0.296538	7.98307	1.33227e-15	4.43645e-13	4.52699e-15
CYBRD1	0.660008	0.282441	-0.377567	7.97123	1.55431e-15	5.17586e-13	5.17586e-15
SPSB1	0.204165	0.606139	0.401974	7.86377	3.77476e-15	1.25699e-12	1.24455e-14
EDNRA	0.306377	0.669676	0.363299	7.83035	4.88498e-15	1.6267e-12	1.5948e-14
TCF4	0.455301	0.752813	0.297512	7.74207	9.76996e-15	3.2534e-12	3.09847e-14
ANTXR1	0.568357	0.807979	0.239621	7.5523	4.28546e-14	1.42706e-11	1.29733e-13
CD248	0.205466	0.593781	0.388315	7.53592	4.84057e-14	1.61191e-11	1.45217e-13
FZD1	-0.0350968	0.410925	0.446022	7.48488	7.17204e-14	2.38829e-11	2.11353e-13
DPYSL3	0.564807	0.803637	0.238829	7.43883	1.01474e-13	3.3791e-11	2.93835e-13
TSHZ3	0.534421	0.787035	0.252614	7.4126	1.23901e-13	4.1259e-11	3.55681e-13
ARL4C	0.141894	0.542977	0.401083	7.38453	1.52989e-13	5.09452e-11	4.35429e-13
PDGFRB	0.51671	0.776016	0.259306	7.35162	1.95843e-13	6.52158e-11	5.52677e-13
EHD2	0.257632	0.620827	0.363194	7.34119	2.11609e-13	7.04656e-11	5.92148e-13
F2R	0.199221	0.580155	0.380933	7.3094	2.6823e-13	8.93206e-11	7.44338e-13
HEG1	0.367698	0.685927	0.318229	7.2093	5.62439e-13	1.87292e-10	1.49834e-12
MRC2	0.514539	0.771112	0.256573	7.20482	5.81091e-13	1.93503e-10	1.53574e-12
NRP2	0.413288	0.71156	0.298272	7.15065	8.63754e-13	2.8763e-10	2.2648e-12
PDGFRA	0.466675	0.741695	0.27502	7.11351	1.13132e-12	3.76729e-10	2.94319e-12
COPZ2	0.345603	0.667838	0.322235	7.0812	1.42908e-12	4.75883e-10	3.66064e-12
SYDE1	0.263227	0.609281	0.346054	6.95138	3.61733e-12	1.20457e-09	9.19519e-12
CALHM5	0.570112	0.795349	0.225237	6.95029	3.64531e-12	1.21389e-09	9.19611e-12
ITGA5	0.39726	0.693859	0.296599	6.90004	5.19873e-12	1.73118e-09	1.30164e-11
P3H1	0.260597	0.604922	0.344325	6.88667	5.71143e-12	1.90191e-09	1.41933e-11
SH3PXD2B	0.321524	0.643607	0.322083	6.83648	8.1164e-12	2.70276e-09	2.00204e-11
PDLIM7	0.186668	0.546458	0.35979	6.73295	1.66258e-11	5.5364e-09	4.07088e-11
KDELC1	0.338612	0.648204	0.309592	6.65737	2.78777e-11	9.28327e-09	6.77611e-11
LRRC32	0.396858	0.683396	0.286539	6.59193	4.34148e-11	1.44571e-08	1.04762e-10
CCIN	0.284958	0.609027	0.324069	6.57222	4.95701e-11	1.65069e-08	1.18754e-10
CCDC80	0.524781	0.758916	0.234135	6.51568	7.23601e-11	2.40959e-08	1.72114e-10
CMTM3	0.517014	0.753695	0.236681	6.49125	8.51281e-11	2.83477e-08	1.99631e-10
MRVI1	0.475534	0.726944	0.25141	6.42493	1.3193e-10	4.39327e-08	3.02984e-10
HHIPL1	0.269413	0.591032	0.321619	6.39323	1.62414e-10	5.40839e-08	3.70438e-10
DDR2	0.47058	0.722601	0.252021	6.38106	1.75869e-10	5.85643e-08	3.95704e-10
OLFML2B	0.566657	0.7794	0.212742	6.36522	1.95011e-10	6.49386e-08	4.35829e-10
ITGBL1	0.342438	0.634196	0.291758	6.21132	5.2543e-10	1.74968e-07	1.13616e-09
ST3GAL2	0.232935	0.552333	0.319398	6.09852	1.07057e-09	3.56499e-07	2.28525e-09
FAP	0.684024	0.838596	0.154572	6.02468	1.6944e-09	5.64235e-07	3.57111e-09
SSC5D	0.765194	0.564527	-0.200666	5.85632	4.7323e-09	1.57586e-06	9.84909e-09
DACT3	0.438627	0.68544	0.246813	5.84998	4.91624e-09	1.63711e-06	1.01684e-08
FILIP1L	0.452701	0.694281	0.24158	5.839	5.25149e-09	1.74875e-06	1.07947e-08
TNS1	0.28619	0.579786	0.293597	5.83341	5.43048e-09	1.80835e-06	1.10942e-08
AFAP1	0.136633	0.464012	0.327379	5.78884	7.0875e-09	2.36014e-06	1.43911e-08
BICC1	0.645634	0.809755	0.16412	5.68764	1.28806e-08	4.28925e-06	2.59955e-08
NOX4	0.537242	0.742737	0.205495	5.65189	1.58693e-08	5.28449e-06	3.18343e-08
CD93	0.222782	0.521986	0.299204	5.59157	2.25027e-08	7.49339e-06	4.48706e-08
MYL9	0.328324	0.599601	0.271278	5.57717	2.44468e-08	8.1408e-06	4.84571e-08
VAT1	0.498356	0.194716	-0.303641	5.5503	2.85173e-08	9.49625e-06	5.61908e-08
FLNA	0.320953	0.589454	0.268501	5.45889	4.79118e-08	1.59546e-05	9.27594e-08
PTGIS	0.664737	0.42802	-0.236717	5.45353	4.93786e-08	1.64431e-05	9.50467e-08
PRKG1	0.365445	0.617748	0.252303	5.36496	8.09657e-08	2.69616e-05	1.53191e-07
GAS1	0.574255	0.755834	0.181578	5.27575	1.32211e-07	4.40262e-05	2.48736e-07
PCDH18	0.415996	0.648902	0.232906	5.24377	1.57328e-07	5.23902e-05	2.92682e-07
AXL	0.584488	0.760872	0.176384	5.21952	1.79391e-07	5.97372e-05	3.31374e-07
SH3PXD2A	0.40895	0.643036	0.234086	5.21877	1.80116e-07	5.99787e-05	3.31374e-07
GLIS2	0.4415	0.665124	0.223623	5.20085	1.98381e-07	6.60609e-05	3.62972e-07
TLN1	0.192033	0.476897	0.284865	5.14786	2.63475e-07	8.77372e-05	4.76833e-07
SSPN	0.291524	0.552388	0.260864	5.10133	3.3728e-07	0.000112314	6.07104e-07
PDLIM3	0.118768	0.411903	0.293135	5.05357	4.33635e-07	0.0001444	7.72195e-07
CALD1	0.588835	0.756006	0.167171	4.93263	8.11286e-07	0.000270158	1.41444e-06
LRRC17	0.421974	0.641056	0.219083	4.91564	8.84949e-07	0.000294688	1.53483e-06
MFRP	0.395718	0.619888	0.22417	4.85832	1.18388e-06	0.000394232	2.04265e-06
VCL	0.272784	0.52193	0.249146	4.74503	2.08473e-06	0.000694214	3.57842e-06
ITGB5	0.221664	0.480183	0.258519	4.72437	2.30834e-06	0.000768678	3.94194e-06
DCHS1	0.408809	0.62269	0.213881	4.68295	2.82779e-06	0.000941653	4.77996e-06
LATS2	0.491818	0.680956	0.189138	4.63904	3.50025e-06	0.00116558	5.88679e-06
CYTH3	0.352105	0.570562	0.218457	4.44984	8.59346e-06	0.00286162	1.41664e-05
CLIC4	0.323538	0.546838	0.2233	4.41422	1.01374e-05	0.00337577	1.65479e-05
LHFPL6	0.735733	0.580526	-0.155207	4.40774	1.04454e-05	0.00347831	1.69674e-05
VIM	0.44969	0.641592	0.191902	4.38721	1.14816e-05	0.00382338	1.85601e-05
PRICKLE1	0.462334	0.649381	0.187047	4.34578	1.38783e-05	0.00462148	2.2326e-05
CERCAM	0.409404	0.609384	0.19998	4.3314	1.48162e-05	0.00493378	2.37201e-05
CALU	0.255486	0.48818	0.232694	4.32109	1.55258e-05	0.00517008	2.47372e-05
GFPT2	0.499283	0.674553	0.17527	4.2942	1.75321e-05	0.0058382	2.76692e-05
CALHM2	0.623478	0.432077	-0.191401	4.25498	2.09067e-05	0.00696193	3.26851e-05
ZEB1	0.565314	0.717302	0.151989	4.14759	3.35995e-05	0.0111886	5.20401e-05
ATP8B2	0.639214	0.459749	-0.179464	4.12207	3.75483e-05	0.0125036	5.76202e-05
MAP1A	0.755674	0.627395	-0.128279	3.94907	7.84557e-05	0.0261257	0.000118216
VGLL3	0.502033	0.662853	0.16082	3.90023	9.61002e-05	0.0320014	0.000143504
MITF	0.736574	0.602722	-0.133852	3.89504	9.81819e-05	0.0326946	0.000145958
HSP90AA1	-0.273388	-0.0369044	0.236483	3.86431	0.000111404	0.0370976	0.000164878
