# Supplementary material for: Matrisome-Associated Gene Expression Patterns Correlating with TIMP2 in Cancer
Source: Sci Rep. 2019 Dec 27;9:20142. doi: 10.1038/s41598-019-56632-3 (PMC6934702; doi:10.1038/s41598-019-56632-3)
Supplement: Supplementary file 6 — Supplementary Dataset 6 [file 41598_2019_56632_MOESM6_ESM.xlsx]

## Sheet: r.test_Lung_all (229 significan
Peened, D. et al. Matrisome-Associated Gene Expression Patterns Correlating with TIMP2 in Cancer.
Supplementary Table VI. R.test Top p-value Genes for Lung Dataset
Gene	cor.Normal	cor.Tumor	cor.change	z.value	p.value	bonferroni	fdr
ARHGEF25	0.544818	0.129437	-0.415382	8.68597	0	0	0
LRP2	-0.514202	0.0667501	0.580952	11.4763	0	0	0
LAMA4	0.466722	0.764846	0.298124	9.0672	0	0	0
SPARC	0.433332	0.749259	0.315927	9.16391	0	0	0
TIMP3	0.429764	0.734396	0.304632	8.64589	0	0	0
AXL	0.414898	0.743067	0.328169	9.31759	0	0	0
ANGPTL2	0.413411	0.752541	0.33913	9.73834	0	0	0
FN1	0.40293	0.78077	0.37784	11.2039	0	0	0
MRVI1	0.390475	0.705527	0.315052	8.41581	0	0	0
FBN1	0.344343	0.756382	0.412039	11.3574	0	0	0
FIBIN	0.320688	0.661782	0.341094	8.37432	0	0	0
OLFML2B	0.317934	0.729509	0.411575	10.8089	0	0	0
FAP	0.316964	0.682044	0.365079	9.11665	0	0	0
COL10A1	0.292681	0.697797	0.405116	10.1435	0	0	0
TMEM119	0.286085	0.666831	0.380746	9.22615	0	0	0
ADAMTS12	0.284267	0.690924	0.406658	10.0696	0	0	0
LRRC15	0.282013	0.669722	0.387709	9.40053	0	0	0
COL1A2	0.270035	0.736883	0.466847	12.0444	0	0	0
COL5A2	0.263668	0.665962	0.402293	9.63599	0	0	0
MMP28	-0.263435	0.215732	0.479167	8.83331	0	0	0
MMP7	-0.26219	0.297544	0.559735	10.3925	0	0	0
THBS2	0.261869	0.715964	0.454095	11.4027	0	0	0
MMP9	-0.259843	0.394567	0.65441	12.3409	0	0	0
COL8A1	0.257046	0.737469	0.480423	12.3197	0	0	0
CSF1R	-0.253428	0.60737	0.860798	17.4114	0	0	0
WISP1	-0.232163	0.493099	0.725262	14.0297	0	0	0
INHBA	0.226394	0.607542	0.381148	8.57423	0	0	0
DAB2	0.221252	0.648864	0.427612	9.9062	0	0	0
THY1	0.21802	0.661105	0.443085	10.3549	0	0	0
PCOLCE	0.215901	0.69639	0.48049	11.578	0	0	0
ADAMTS2	0.210796	0.696542	0.485746	11.6799	0	0	0
LRRC32	0.206456	0.648007	0.441551	10.1596	0	0	0
EMILIN1	0.202557	0.728122	0.525564	12.9946	0	0	0
CRISPLD2	0.202269	0.666228	0.463959	10.8179	0	0	0
CSGALNACT2	0.20179	0.614074	0.412284	9.22832	0	0	0
COL8A2	0.201721	0.675734	0.474013	11.1406	0	0	0
PDGFRA	0.199936	0.627295	0.427359	9.65176	0	0	0
MXRA5	0.186842	0.609866	0.423024	9.38742	0	0	0
CD248	0.18336	0.635891	0.45253	10.221	0	0	0
ZNF469	-0.1641	0.505089	0.669189	13.0378	0	0	0
COL4A1	0.163359	0.571656	0.408297	8.76414	0	0	0
COL5A1	0.162118	0.724807	0.562689	13.6236	0	0	0
CTGF	0.159817	0.636197	0.476379	10.6685	0	0	0
KIF26B	-0.15834	0.536325	0.694665	13.7054	0	0	0
GAS7	0.157767	0.700087	0.54232	12.7968	0	0	0
ZBTB47	0.153968	0.579032	0.425064	9.13737	0	0	0
GFPT2	0.150601	0.562083	0.411481	8.74561	0	0	0
COL1A1	0.148016	0.688699	0.540682	12.5799	0	0	0
COL15A1	0.131059	0.676899	0.54584	12.4929	0	0	0
GGT5	-0.130719	0.581604	0.712323	14.3862	0	0	0
CCIN	-0.126282	0.386026	0.512309	9.64823	0	0	0
COLEC12	0.12092	0.617879	0.496959	10.84	0	0	0
TGFBR2	0.109803	0.580873	0.471069	9.99957	0	0	0
CD93	0.108031	0.613649	0.505618	10.9529	0	0	0
PLEKHO2	0.107159	0.597865	0.490706	10.5183	0	0	0
COL3A1	0.106367	0.673719	0.567352	12.8398	0	0	0
GREM1	0.101353	0.571867	0.470514	9.91032	0	0	0
TIMP1	-0.100353	0.454131	0.554483	10.6689	0	0	0
COL6A3	0.0946442	0.759982	0.665338	16.281	0	0	0
MICAL2	-0.0884821	0.610005	0.698487	14.4095	0	0	0
FAM198B	-0.0835174	0.582933	0.666451	13.5598	0	0	0
CLMP	0.0819797	0.641066	0.559086	12.2448	0	0	0
MMP19	-0.0786986	0.372131	0.45083	8.48618	0	0	0
RAB31	0.075545	0.572132	0.496587	10.3874	0	0	0
NTM	0.0742688	0.568737	0.494468	10.3196	0	0	0
F13A1	-0.0719937	0.579167	0.651161	13.2476	0	0	0
THBS1	0.0650572	0.602797	0.537739	11.424	0	0	0
RUNX1	-0.0547031	0.457055	0.511758	9.9058	0	0	0
VCAN	0.0522228	0.682792	0.630569	14.1279	0	0	0
ST3GAL2	0.0409631	0.561721	0.520758	10.7371	0	0	0
SH3PXD2B	0.0378621	0.48646	0.448598	8.9157	0	0	0
ARHGAP31	-0.031399	0.521581	0.55298	11.0182	0	0	0
TNFAIP6	0.0312957	0.469021	0.437726	8.62624	0	0	0
COL11A1	-0.0304176	0.620784	0.651202	13.67	0	0	0
ADAMTS14	-0.0174152	0.435675	0.45309	8.74886	0	0	0
ACTA2	0.398298	0.705007	0.306709	8.22976	2.22045e-16	7.39409e-14	9.4796e-16
FILIP1L	0.344566	0.670716	0.32615	8.17949	2.22045e-16	7.39409e-14	9.4796e-16
CXCL12	0.213534	0.587087	0.373553	8.24378	2.22045e-16	7.39409e-14	9.4796e-16
CPXM1	0.168668	0.551663	0.382995	8.13783	4.44089e-16	1.47882e-13	1.84852e-15
CHSY3	0.020916	0.439195	0.418279	8.13495	4.44089e-16	1.47882e-13	1.84852e-15
PDGFRB	0.525266	0.774282	0.249016	8.08136	6.66134e-16	2.21823e-13	2.64074e-15
TAGLN	0.350889	0.67128	0.320391	8.06809	6.66134e-16	2.21823e-13	2.64074e-15
DCHS1	0.318995	0.650779	0.331784	8.0592	6.66134e-16	2.21823e-13	2.64074e-15
POSTN	0.313036	0.647673	0.334637	8.0818	6.66134e-16	2.21823e-13	2.64074e-15
FBXL7	0.721617	0.435681	-0.285936	8.02312	1.11022e-15	3.69704e-13	4.34946e-15
CCDC80	0.303566	0.634212	0.330646	7.85808	3.9968e-15	1.33094e-12	1.5476e-14
BGN	0.5082	0.758021	0.24982	7.79048	6.66134e-15	2.21823e-12	2.54968e-14
MMP25	-0.194543	0.227763	0.422306	7.74781	9.32587e-15	3.10552e-12	3.529e-14
MMP8	-0.210752	0.210648	0.4214	7.72837	1.08802e-14	3.6231e-12	4.0709e-14
PALLD	0.639826	0.32135	-0.318476	7.67272	1.68754e-14	5.6195e-12	6.24389e-14
LGALS1	0.144175	0.51117	0.366995	7.57155	3.68594e-14	1.22742e-11	1.34881e-13
PLPP4	0.168637	0.529203	0.360567	7.5652	3.86358e-14	1.28657e-11	1.39845e-13
NRP2	0.0959582	0.472607	0.376649	7.53617	4.84057e-14	1.61191e-11	1.73324e-13
NID2	0.402206	0.686344	0.284138	7.49219	6.77236e-14	2.2552e-11	2.39914e-13
FSTL1	0.374914	0.66861	0.293696	7.48068	7.39409e-14	2.46223e-11	2.59182e-13
RAB23	0.621085	0.303031	-0.318055	7.47744	7.57172e-14	2.52138e-11	2.62644e-13
C1R	0.175263	0.529541	0.354278	7.45032	9.30367e-14	3.09812e-11	3.19394e-13
ARMH4	0.441233	0.061689	-0.379544	7.44269	9.85878e-14	3.28297e-11	3.34997e-13
CALU	-0.0495729	0.343888	0.393461	7.37252	1.67422e-13	5.57514e-11	5.63145e-13
ITGA11	0.430093	0.700274	0.270181	7.36743	1.73861e-13	5.78957e-11	5.78957e-13
CDH11	0.449141	0.711677	0.262536	7.35159	1.95843e-13	6.52158e-11	6.45701e-13
HEG1	0.212683	0.552351	0.339668	7.33041	2.29372e-13	7.63809e-11	7.48832e-13
MSN	0.0334311	0.411471	0.378039	7.29714	2.93987e-13	9.78977e-11	9.48434e-13
AEBP1	0.594859	0.796524	0.201665	7.29608	2.96208e-13	9.86371e-11	9.48434e-13
COL4A2	0.210139	0.54861	0.338471	7.28156	3.29958e-13	1.09876e-10	1.04644e-12
SCARF2	0.390795	0.67172	0.280925	7.24649	4.27658e-13	1.4241e-10	1.34349e-12
GALNT15	0.230898	0.562095	0.331197	7.23963	4.49862e-13	1.49804e-10	1.40004e-12
FNDC1	0.35738	0.64918	0.2918	7.22606	4.97158e-13	1.65554e-10	1.5329e-12
C1QTNF1	0.130883	0.485027	0.354143	7.18805	6.57252e-13	2.18865e-10	2.00794e-12
GPX8	0.106657	0.465782	0.359125	7.18278	6.83009e-13	2.27442e-10	2.06766e-12
LAMA2	0.242894	0.568104	0.32521	7.1695	7.52731e-13	2.50659e-10	2.25819e-12
BICC1	0.464378	0.716126	0.251749	7.16768	7.62723e-13	2.53987e-10	2.26774e-12
PMP22	0.442217	0.700274	0.258057	7.09696	1.2752e-12	4.24642e-10	3.7579e-12
P4HA3	0.076514	0.436363	0.359849	7.06464	1.61027e-12	5.36219e-10	4.70368e-12
MMP2	0.532915	0.754929	0.222013	7.04734	1.82365e-12	6.07276e-10	5.28066e-12
COL6A2	0.480048	0.72185	0.241802	7.01738	2.26064e-12	7.52792e-10	6.48958e-12
MEDAG	0.100345	0.452757	0.352412	6.99984	2.56262e-12	8.53351e-10	7.2936e-12
TGFB1I1	0.364548	0.64623	0.281682	6.98536	2.84128e-12	9.46147e-10	8.0182e-12
BMP1	0.0786691	0.432327	0.353658	6.93561	4.04476e-12	1.34691e-09	1.13185e-11
OLFML1	0.555592	0.764028	0.208436	6.85365	7.19891e-12	2.39724e-09	1.9977e-11
MMP24	-0.182889	0.189947	0.372836	6.81509	9.42024e-12	3.13694e-09	2.59251e-11
VIM	0.495427	0.724289	0.228862	6.74517	1.52851e-11	5.08994e-09	4.17208e-11
COL6A1	0.4431	0.69059	0.24749	6.73829	1.60258e-11	5.33661e-09	4.33871e-11
GAS1	0.215972	0.531363	0.31539	6.7313	1.68148e-11	5.59932e-09	4.51558e-11
MXRA7	0.535209	0.221349	-0.31386	6.7264	1.73912e-11	5.79127e-09	4.63302e-11
COPZ2	0.399222	0.0517157	-0.347506	6.70143	2.06386e-11	6.87265e-09	5.45449e-11
ZEB2	0.380353	0.645906	0.265553	6.64378	3.05738e-11	1.01811e-08	8.01659e-11
CYTH3	0.706467	0.476126	-0.230341	6.54194	6.07241e-11	2.02211e-08	1.57978e-10
PCDH12	0.217408	0.522003	0.304595	6.47009	9.79439e-11	3.26153e-08	2.52832e-10
PHLDB1	0.323421	0.598952	0.275531	6.43203	1.25913e-10	4.1929e-08	3.22531e-10
SYDE1	0.280179	0.56628	0.286101	6.39781	1.57618e-10	5.24869e-08	4.00663e-10
ADAM12	0.15643	0.470783	0.314353	6.3833	1.73307e-10	5.77112e-08	4.37206e-10
GNAI2	0.379945	0.636937	0.256991	6.37709	1.80482e-10	6.01004e-08	4.51883e-10
FBLN2	0.466017	0.694931	0.228914	6.36719	1.92519e-10	6.41087e-08	4.78423e-10
CPZ	0.415582	0.656103	0.240521	6.20718	5.39446e-10	1.79635e-07	1.33063e-09
MRGPRF	0.416508	0.656338	0.23983	6.19439	5.85126e-10	1.94847e-07	1.4327e-09
RCN3	0.169954	0.47328	0.303326	6.19035	6.00322e-10	1.99907e-07	1.45918e-09
MMP1	-0.0965625	0.239883	0.336445	6.16948	6.85157e-10	2.28157e-07	1.65331e-09
PLXND1	0.264594	0.545761	0.281167	6.16528	7.0359e-10	2.34295e-07	1.68558e-09
MFRP	0.445726	0.674775	0.229049	6.144	8.04667e-10	2.67954e-07	1.91396e-09
MYL9	0.420079	0.656278	0.236199	6.11429	9.69857e-10	3.22962e-07	2.29051e-09
SFXN3	0.368559	0.61981	0.251251	6.10495	1.02831e-09	3.42427e-07	2.41146e-09
PRICKLE1	0.147483	0.450289	0.302806	6.07882	1.21067e-09	4.03153e-07	2.81925e-09
ARHGAP1	0.0331494	0.352154	0.319005	6.04709	1.47484e-09	4.91123e-07	3.41057e-09
ITGA3	0.0451911	0.362259	0.317068	6.03846	1.55593e-09	5.18125e-07	3.57328e-09
MMP15	-0.191959	0.13842	0.330379	6.02804	1.65963e-09	5.52657e-07	3.78532e-09
PDZRN3	0.386239	0.629214	0.242975	6.01102	1.84363e-09	6.1393e-07	4.1764e-09
CTHRC1	0.265495	0.539349	0.273854	5.98362	2.1823e-09	7.26705e-07	4.91017e-09
FERMT2	0.30875	0.569206	0.260456	5.91061	3.40842e-09	1.135e-06	7.61748e-09
CMTM3	0.413087	0.644768	0.231681	5.90663	3.49177e-09	1.16276e-06	7.75172e-09
PKD2	0.69188	0.484727	-0.207153	5.82433	5.73425e-09	1.90951e-06	1.26457e-08
MMP12	-0.215958	0.101285	0.317243	5.79972	6.64252e-09	2.21196e-06	1.45524e-08
PTGIR	0.352235	0.59599	0.243755	5.76117	8.35304e-09	2.78156e-06	1.81801e-08
TCF4	0.523764	0.260575	-0.26319	5.68667	1.2954e-08	4.31369e-06	2.8011e-08
HSPA12B	0.197687	0.472668	0.274981	5.65755	1.53549e-08	5.11319e-06	3.29883e-08
CTSK	0.478275	0.681858	0.203583	5.6333	1.76796e-08	5.88731e-06	3.77392e-08
EHD2	0.206637	0.478484	0.271846	5.62474	1.85793e-08	6.1869e-06	3.93869e-08
CALHM5	0.301472	0.552826	0.251354	5.62373	1.86881e-08	6.22312e-06	3.93869e-08
TLN1	0.255589	0.514015	0.258426	5.54215	2.98781e-08	9.94939e-06	6.25748e-08
CLEC11A	0.367443	0.599131	0.231688	5.5338	3.13357e-08	1.04348e-05	6.52175e-08
ZCCHC24	0.554067	0.730216	0.176149	5.50909	3.60685e-08	1.20108e-05	7.46013e-08
PRRX1	0.348052	0.581142	0.23309	5.43685	5.42311e-08	1.80589e-05	1.11475e-07
ADAMTS4	0.144599	0.418106	0.273507	5.41545	6.11337e-08	2.03575e-05	1.24893e-07
GLIS2	0.39344	0.61302	0.21958	5.38125	7.39711e-08	2.46324e-05	1.50197e-07
MMP13	0.0454536	0.330179	0.284725	5.37516	7.65154e-08	2.54796e-05	1.54422e-07
MFAP4	0.750807	0.591573	-0.159234	5.32415	1.01424e-07	3.37743e-05	2.0346e-07
SERPINH1	0.0801335	0.357272	0.277139	5.3012	1.15046e-07	3.83105e-05	2.29404e-07
C1QTNF7	0.623412	0.413991	-0.209422	5.24158	1.59212e-07	5.30174e-05	3.1558e-07
MMP14	0.247545	0.494861	0.247316	5.23312	1.66672e-07	5.55017e-05	3.28412e-07
C1QTNF6	0.205991	0.458162	0.252171	5.16664	2.38341e-07	7.93675e-05	4.66868e-07
LOXL2	0.338179	0.56189	0.223711	5.12246	3.01573e-07	0.000100424	5.87274e-07
DKK3	0.617383	0.411477	-0.205906	5.11923	3.06793e-07	0.000102162	5.93966e-07
ITGB5	0.597896	0.386388	-0.211508	5.10012	3.39443e-07	0.000113035	6.53379e-07
TGFB3	0.345593	0.563901	0.218309	5.02399	5.06083e-07	0.000168526	9.68539e-07
LRRC17	0.248722	0.485562	0.23684	4.98932	6.05907e-07	0.000201767	1.15295e-06
PPP1R18	0.243991	0.481257	0.237266	4.97883	6.39685e-07	0.000213015	1.21031e-06
CALHM2	0.376661	0.586005	0.209344	4.97507	6.52246e-07	0.000217198	1.22711e-06
CD276	-0.0359676	0.233611	0.269579	4.94963	7.43558e-07	0.000247605	1.39104e-06
PODN	0.514702	0.686731	0.172029	4.92521	8.42703e-07	0.00028062	1.56771e-06
ITGB1	0.259472	0.490631	0.231159	4.90193	9.48995e-07	0.000316015	1.75564e-06
ITGA5	0.222312	0.457355	0.235043	4.83918	1.30377e-06	0.000434156	2.39865e-06
NBL1	0.732739	0.586547	-0.146193	4.73724	2.16646e-06	0.00072143	3.9639e-06
DACT1	0.514521	0.680916	0.166395	4.73234	2.21944e-06	0.000739073	4.03865e-06
MXRA8	0.562162	0.714992	0.15283	4.72102	2.34666e-06	0.000781439	4.24695e-06
COL12A1	0.391884	0.587496	0.195612	4.69347	2.68605e-06	0.000894455	4.83489e-06
DCN	0.715354	0.563756	-0.151598	4.69225	2.70219e-06	0.000899829	4.83779e-06
PXDN	0.320913	0.530572	0.209659	4.66578	3.07444e-06	0.00102379	5.4748e-06
MMP11	0.240075	0.460016	0.219941	4.56103	5.09036e-06	0.00169509	9.01643e-06
ACVR1	0.0399208	0.284139	0.244218	4.55667	5.19711e-06	0.00173064	9.15682e-06
RTL3	0.278637	0.491148	0.212511	4.54098	5.59922e-06	0.00186454	9.81338e-06
PDLIM7	0.285785	0.496397	0.210612	4.52608	6.00881e-06	0.00200093	1.04761e-05
LATS2	0.46907	0.640537	0.171468	4.52001	6.18355e-06	0.00205912	1.07246e-05
FKBP9	0.418868	0.194003	-0.224865	4.51311	6.38848e-06	0.00212736	1.10226e-05
MAP1A	0.0467928	0.284389	0.237596	4.43721	9.11316e-06	0.00303468	1.56427e-05
SFRP4	0.406603	0.588232	0.181629	4.39747	1.0952e-05	0.00364701	1.87026e-05
MITF	0.395794	0.578214	0.182421	4.35593	1.32502e-05	0.00441231	2.25118e-05
ZNF521	0.49865	0.655576	0.156925	4.29057	1.78218e-05	0.00593466	3.01252e-05
ANTXR2	0.486002	0.64255	0.156548	4.18554	2.84487e-05	0.00947341	4.78455e-05
VCL	0.284345	0.479814	0.195469	4.16111	3.16708e-05	0.0105464	5.29968e-05
HSP90AA1	0.0963773	-0.12618	-0.222557	4.03814	5.38762e-05	0.0179408	8.97039e-05
SULF1	0.41375	0.580305	0.166556	4.02483	5.70162e-05	0.0189864	9.44597e-05
TIMP4	-0.195635	0.0242311	0.219867	4.01814	5.86584e-05	0.0195332	9.66992e-05
OGN	0.590099	0.429065	-0.161034	3.95748	7.57453e-05	0.0252232	0.000124252
FLNA	0.280358	0.467119	0.186761	3.94376	8.02131e-05	0.026711	0.000130936
MSRB3	0.590817	0.71431	0.123492	3.92026	8.84542e-05	0.0294552	0.000143684
PODNL1	0.256532	0.443738	0.187206	3.87465	0.000106779	0.0355574	0.000172609
RUNX2	0.255207	0.442529	0.187322	3.8731	0.00010746	0.0357842	0.00017287
HEPH	0.547528	0.679165	0.131636	3.84275	0.000121665	0.0405145	0.000194781
