# Supplementary material for: Matrisome-Associated Gene Expression Patterns Correlating with TIMP2 in Cancer
Source: Sci Rep. 2019 Dec 27;9:20142. doi: 10.1038/s41598-019-56632-3 (PMC6934702; doi:10.1038/s41598-019-56632-3)
Supplement: Supplementary file 7 — Supplementary Dataset 7 [file 41598_2019_56632_MOESM7_ESM.xlsx]

## Sheet: IPA upstream analysis of signif
Peened, D. et al. Matrisome-Associated Gene Expression Patterns Correlating with TIMP2 in Cancer.
Supplementary Table VII. Ingenuity Pathway Analysis Upstream Regulators for Breast Data
¬© 2000-2019 QIAGEN. All rights reserved.
Upstream Regulator	Molecule Type	p-value of overlap	Target molecules in dataset	Mechanistic Network
TGFB1	growth factor	9.56e-46	ACTA2,ACTN1,ACVR1,ADAM10,ADAM12,ADAMTS12,ADAMTS2,ADAMTS4,ASPN,AXL,BGN,BMP1,CALD1,CDH11,CLIC4,COL11A1,COL12A1,COL16A1,COL1A1,COL1A2,COL3A1,COL4A1,COL4A2,COL5A1,COL6A1,COL6A2,COL6A3,COL8A1,CPXM1,CTGF,DDR2,DKK3,DPYSL3,EDNRA,EMILIN1,F13A1,F2R,FAP,FBLN2,FBLN5,FBN1,FERMT2,FILIP1L,FLNA,FN1,FZD1,GAS1,GFPT2,GREM1,HSP90AA1,HSPG2,IGFBP7,INHBA,ITGA11,ITGA5,ITGB1,ITGB5,ITGBL1,LOX,LOXL1,LOXL2,LTBP2,MFAP4,MITF,…	132 (19)
Alpha catenin	group	3.43e-36	ADAMTS12,ADAMTS2,ADAMTS4,ADAMTS5,BGN,C1QTNF2,CDH11,COL15A1,COL1A1,COL1A2,COL3A1,COL5A1,COL5A2,COL6A1,COL6A2,COL6A3,FSTL1,IGFBP7,ITGA5,LAMA2,LAMA4,LUM,MMP11,MMP13,MMP19,MMP2,MMP23B,MMP9,PDGFRA,THBS2,TNFAIP6,VIM	71 (7)
COLQ	other	4.2e-34	ADAMTS2,ADAMTS5,ASPN,BGN,BMP1,COL11A1,COL4A1,COL4A2,COL5A2,COL6A3,COL8A1,FBLN5,FN1,HSPG2,LAMA4,LAMB1,MMP16,MMP19,MMP2,MMP9,NID1,NID2,SGCD,SSPN,TGFB3,VCAN
Tgf beta	group	2.35e-31	ACTA2,ADAM12,BGN,CDH11,COL10A1,COL1A1,COL1A2,COL4A1,COL4A2,COL5A1,COL6A2,CTGF,FBLN2,FN1,FSTL1,GREM1,HSPG2,ITGA5,ITGB1,LOX,MMP1,MMP10,MMP11,MMP13,MMP2,MMP3,MMP9,NOX4,PHLDB1,POSTN,RUNX1,RUNX2,SNAI2,SPARC,TAGLN,THBS1,TIMP3,VIM	134 (19)
HRAS	enzyme	6e-30	ANTXR1,BMP1,CALD1,CALU,CCDC80,COL1A1,COL1A2,COL3A1,COL4A1,COL5A2,COL6A2,CTGF,EFEMP2,F2R,FBLN2,FERMT2,FLNA,FN1,FSTL1,FZD1,HSP90AA1,ITGA5,ITGB1,ITGB5,LATS2,LOXL1,LRRC17,MFGE8,MMP1,MMP13,MMP14,MMP2,MMP23B,MMP3,MMP9,MYL9,NID1,NID2,PDGFRA,PDGFRB,POSTN,SNAI2,SPARC,TAGLN,TGFB1I1,TGFB3,THBS1,TIMP3,VCAN,VCL,VIM	112 (18)
ERBB2	kinase	1.83e-28	ACTA2,ADAM12,ADAMTS5,ANGPTL2,BMP1,CAVIN1,CCDC80,CDH11,CLEC11A,COL1A1,COL3A1,COL4A1,COL5A1,COL5A2,COL6A1,COL6A2,COL6A3,CTGF,F2R,FBLN2,FN1,FSTL1,HEPH,ITGA5,ITGB1,LAMB1,LGALS1,LTBP2,LUM,MITF,MMP1,MMP10,MMP11,MMP13,MMP14,MMP16,MMP3,MMP9,MYL9,NID1,NOX4,PHLDB1,SNAI2,SPARC,SRPX,TAGLN,THBS1,THY1,TIMP3,VCAN,VCL,VIM,ZEB1	122 (18)
TGFB3	growth factor	2.02e-26	ACTA2,ADAM12,ASPN,COL11A1,COL1A1,COL1A2,COL3A1,COL5A1,CTGF,FN1,LTBP2,MICAL2,MMP1,MMP10,MMP2,MMP3,MMP9,PALLD,SH3PXD2A,SNAI2,TAGLN,TGFB3,THBS1,TIMP3,TNS1	94 (17)
AHR	ligand-dependent nuclear receptor	7.85e-26	ACTA2,ACTN1,ADAMTS2,ADAMTS5,ASPN,COL11A1,COL12A1,COL16A1,COL1A1,COL1A2,COL3A1,COL4A1,COL4A2,COL5A1,COL5A2,COL6A1,COL6A3,EMILIN1,FBLN2,FBLN5,FN1,GAS1,HSP90AA1,ITGA5,ITGBL1,LTBP2,MMP2,NID1,NID2,PDGFRA,PDGFRB,SNAI2,TGFB3,THBS1,TIMP3,VCL,VIM	135 (17)
ITGB1	transmembrane receptor	2.28e-25	ACTA2,ADAMTS12,ADAMTS2,ADAMTS5,BMP1,COL10A1,COL1A1,COL1A2,COL5A2,FLNA,FN1,GAS1,HSPG2,ITGA5,LAMB1,LOX,LOXL1,MMP1,MMP15,MMP19,MMP2,MMP9,TCF4,THBS1,VIM,WISP1	114 (18)
TWIST1	transcription regulator	4.25e-25	ACTA2,AXL,C1QTNF1,COL1A1,COL6A1,DKK3,EMILIN1,FIBIN,FN1,HEG1,ITGB5,MFGE8,MMP1,MMP2,MRC2,PCDH18,PCOLCE,PDGFRA,PXDN,RUNX2,SNAI2,THBS2,TIMP3,VCAN,VIM,WISP1,ZEB1	95 (9)
CCR2	G-protein coupled receptor	4.81e-25	ASPN,BGN,COL12A1,COL1A1,COL1A2,COL4A1,COL4A2,COL6A1,COL6A2,COL6A3,F13A1,FBLN2,FBN1,FN1,HSPG2,LUM,MMP13,MMP2,MMP9,OGN,PCOLCE,SPARC,THBS1,VCAN	137 (18)
FBN1	other	2.61e-21	COL1A2,COL3A1,COL4A2,COL6A3,CTGF,FBN1,INHBA,MMP1,MMP2,MMP3,MMP9,RUNX2,TIMP3	133 (17)
TGFB2	growth factor	6.38e-21	ACTA2,ASPN,CD248,CDH11,COL10A1,COL1A1,COL1A2,COL3A1,CTGF,FN1,GAS1,HSPG2,INHBA,ITGB5,MMP9,PDGFRB,RUNX1,SNAI2,TAGLN,THBS1,VCAN	92 (14)
WNT3A	cytokine	2.58e-20	ACTA2,ADAM10,ADAMTS4,BGN,CLEC11A,COL1A1,CTGF,FN1,FZD1,GAS1,LRRC17,LRRC32,MITF,MMP13,MMP14,OGN,PDGFRA,PRICKLE1,RUNX1,RUNX2,SPARC,TCF4,TGFB3,THBS1,THY1,TIMP3,VIM,WISP1	90 (19)
TP53	transcription regulator	3.25e-20	ACTA2,ACTN1,ADAM12,ANTXR1,BMP1,CALU,CCDC80,CLIC4,COL1A1,COL1A2,COL3A1,COL4A1,COL4A2,COL5A2,COL6A2,CTGF,DKK3,EDNRA,EMILIN1,F2R,FBLN2,FERMT2,FN1,FSTL1,GAS1,HSP90AA1,HSPG2,IGFBP7,INHBA,ITGB5,LATS2,LOX,LRRC17,MMP1,MMP10,MMP13,MMP2,MMP23B,MMP3,MMP9,MYL9,NID2,NOX4,PALLD,PARVA,PDGFRA,PDGFRB,POSTN,PRKG1,RUNX1,RUNX2,SERPINH1,SNAI2,SSPN,SULF1,SULF2,TCF4,TGFB1I1,TGFB3,THBS1,THBS2,THY1,TIMP3,TLN1,VCAN,VCL,VI…	107 (18)
CR1L	other	5.48e-20	BGN,COL15A1,COL1A1,COL1A2,COL3A1,COL4A1,COL4A2,COL5A1,COL6A1,COL6A3,COL8A1,CTGF,FBN1,LUM
halofuginone	chemical drug	5.87e-20	BGN,COL1A1,COL1A2,CTGF,DKK3,F2R,FBLN5,FBN1,FSTL1,LGALS1,LOX,MMP13,MMP2,MMP3,MMP9,PCOLCE,PDGFRA,SPARC,ST3GAL2,TAGLN,TCF4,TGFB3	100 (17)
FGF2	growth factor	7.72e-20	ACTA2,ADAMTS5,BGN,CDH11,COL1A1,COL1A2,COL3A1,FBN1,FLNA,FN1,GREM1,INHBA,ITGA5,ITGB1,LOX,MITF,MMP1,MMP13,MMP2,MMP3,MMP9,PDGFRA,PDGFRB,PLXDC1,RUNX1,RUNX2,SNAI2,SPARC,TAGLN,THBS1,TIMP3,VIM,ZEB1	88 (17)
lipopolysaccharide	chemical drug	1.78e-19	ACTA2,ACVR1,ANGPTL2,ARL4C,AXL,BGN,CAVIN1,CDH11,CLIC4,COL12A1,COL1A1,COL1A2,COL3A1,COL4A1,COL4A2,COL5A1,COL5A2,COL5A3,COL6A1,CTGF,DKK3,F2R,FBLN2,FBN1,FN1,FZD1,GAS1,GLIS2,INHBA,ITGA5,ITGB1,ITGB5,LAMB1,LGALS1,LRP1,MMP1,MMP10,MMP13,MMP14,MMP2,MMP23B,MMP3,MMP8,MMP9,MYL9,NID1,NID2,NOX4,OGN,OLFML2B,PCOLCE,RUNX2,SERPINF1,SERPINH1,SPARC,TCF4,THBS1,THBS2,THY1,TIMP3,TNFAIP6,VCAN,VCL,VIM,WISP1,ZEB1	126 (19)
EGFR	kinase	3.77e-19	ACTA2,COL1A1,COL3A1,COL5A2,COL6A1,COL6A2,COL8A1,CTGF,F2R,FAP,FBLN2,FBN1,ITGB5,LAMA4,MMP1,MMP13,MMP14,MMP2,MMP3,MMP9,POSTN,PTGIS,RUNX1,RUNX2,SNAI2,ST3GAL2,THBS1,TNFAIP6,VCAN,VCL,VIM,ZEB1	111 (20)
CD44	other	2.9e-18	ACTA2,BGN,COL1A1,COL3A1,COL5A2,EMILIN1,FN1,ITGA5,ITGBL1,LAMB1,LGALS1,LTBP2,MMP13,MMP14,MMP2,MMP3,MMP8,MMP9,NOX4,THBS1,THBS2,THY1,VIM,ZEB1	120 (21)
estrogen receptor	group	6.8e-18	AXL,CALD1,CDH11,COL12A1,COL4A1,COL4A2,COL5A1,COL6A1,COL6A2,CTGF,DCHS1,FN1,HSP90AA1,ITGB1,LOXL2,MMP1,MMP14,MMP15,MMP9,PCDH18,SPARC,TGFB3,TIMP3,VIM,ZEB1	111 (13)
SMAD3	transcription regulator	1.01e-17	ACTA2,ADAM12,ASPN,BGN,COL10A1,COL1A1,COL1A2,COL3A1,COL6A1,COL6A3,CTGF,FN1,ITGB1,ITGB5,LUM,MMP1,MMP13,MMP9,RUNX2,SNAI2,TAGLN,TGFB3,THBS1,TIMP3,VIM	97 (18)
SPDEF	transcription regulator	1.21e-17	CDH11,COL16A1,COL1A1,COL4A1,COL4A2,COL5A1,COL5A2,COL6A1,COL6A2,COL6A3,CTGF,DKK3,ITGA5,SNAI2,VIM,ZEB1	62 (8)
RHOA	enzyme	3.39e-17	ACTA2,COL10A1,COL1A1,COL3A1,CTGF,FN1,ITGB1,ITGB5,ITGBL1,MMP1,MMP13,MMP14,MMP9,PRKG1,RUNX2,SNAI2,TAGLN	86 (20)
CTGF	growth factor	4.59e-17	ADAMTS4,ADAMTS5,COL10A1,COL1A1,COL4A2,COL8A1,CTGF,EMILIN1,FN1,LOX,MMP1,MMP13,MMP14,MMP2,MMP3,MMP9,SPARC,TIMP3	94 (19)
SMAD7	transcription regulator	1.32e-16	ACTA2,ACVR1,ADAMTS2,BGN,COL1A1,COL1A2,COL3A1,COL6A1,COL6A3,CTGF,FN1,ITGBL1,LTBP2,MMP1,MMP2,MMP9,NID2,TAGLN,TGFB3,TIMP3	88 (18)
TNF	cytokine	1.6e-16	ACTA2,ADAMTS4,ADAMTS5,ADAMTS7,ARSI,BGN,C1QTNF1,CCDC80,CDH11,CHSY3,CLEC11A,CLIC4,COL15A1,COL16A1,COL1A1,COL1A2,COL3A1,CRISPLD2,CTGF,CYTH3,DCHS1,FN1,GFPT2,HSPG2,INHBA,ITGA5,ITGB1,LAMA4,LOX,LTBP2,MITF,MMP1,MMP10,MMP13,MMP14,MMP16,MMP2,MMP3,MMP8,MMP9,NID1,NOX4,OGN,OLFML2B,PDGFRA,PLXDC2,POSTN,RUNX2,SERPINF1,SPARC,SPSB1,TAGLN,TGFB3,THBS1,THBS2,THY1,TIMP3,TNFAIP6,VCL,VIM,WISP1	125 (17)
PDGF BB	complex	1.64e-16	ACTA2,CALD1,COL3A1,CTGF,FBLN5,FLNA,FN1,FZD1,GFPT2,GREM1,INHBA,ITGA5,ITGB1,MMP1,MMP14,MMP2,MMP3,MMP9,NOX4,PCOLCE,PDGFRA,PDGFRB,POSTN,TAGLN,TGFB3,THBS1,VCAN	139 (19)
EDN1	cytokine	2.43e-16	ACTA2,ADAM12,COL1A2,COL4A1,COL5A1,CTGF,EDNRA,FN1,INHBA,ITGA5,ITGB1,MITF,MMP1,MMP13,MMP2,MMP3,MMP9,THBS1,TIMP3,VCAN,VCL,VIM	111 (17)
PPARGC1A	transcription regulator	2.57e-16	ADAMTS2,ADAMTS5,ASPN,COL1A2,COL6A2,COL6A3,CPXM1,FBLN2,FIBIN,GPC6,IGFBP7,INHBA,LAMA2,LAMA4,LAMB1,LUM,MITF,MMP15,MMP19,MMP2,OGN,POSTN,RUNX2,SERPINH1,THY1,TIMP3,VCAN
COL4A3	other	3.06e-16	COL1A1,COL1A2,COL3A1,COL4A1,COL4A2,CTGF,FN1,LAMB1,MMP14,MMP2,MMP9	108 (20)
FN1	enzyme	5.06e-16	ACTA2,CLIC4,COL1A1,FERMT2,FLNA,FN1,ITGA5,ITGB1,MMP1,MMP13,MMP14,MMP2,MMP3,MMP9,PDGFRA,RUNX2,SNAI2,SPARC,TAGLN,TCF4,THBS1,VIM	113 (19)
RUNX2	transcription regulator	6.3e-16	ACTA2,COL10A1,COL11A1,COL1A1,COL1A2,DPYSL3,FN1,ITGBL1,LUM,MMP13,MMP14,MMP2,PCDH18,RUNX1,RUNX2,SNAI2,TAGLN,TLN1	113 (17)
dexamethasone	chemical drug	9.14e-16	ACTA2,ADAM10,ADAM12,ADAMTS2,ARL4C,ASPN,BGN,BMP1,CDH11,CLEC11A,CLIC4,COL10A1,COL11A1,COL15A1,COL1A1,COL4A1,COL4A2,COL6A1,COL6A2,CRISPLD2,CTGF,DPYSL3,EDNRA,FBLN2,FILIP1L,FN1,FSTL1,GAS1,INHBA,ITGA5,ITGB1,ITGB5,ITGBL1,LAMA2,LAMA4,LGALS1,LRP1,LTBP2,MFGE8,MMP1,MMP13,MMP14,MMP19,MMP2,MMP3,MMP8,MMP9,MXRA5,OLFML2B,POSTN,RUNX2,SERPINF1,SNAI2,SPARC,SULF2,TAGLN,TGFB3,THBS1,TIMP3,TNFAIP6,TNS1,VCAN,VCL,VIM	106 (18)
RUNX3	transcription regulator	9.85e-16	CDH11,COL12A1,COL4A1,CTGF,FBN1,FLNA,FSTL1,ITGB5,LOX,MMP9,MSRB3,PARVA,PXDN,RUNX1,SGCD,SNAI2,THY1,VIM
SB203580	chemical - kinase inhibitor	1.34e-15	ACTA2,ADAMTS4,COL1A1,COL1A2,COL3A1,CTGF,DCHS1,FN1,MITF,MMP1,MMP10,MMP13,MMP2,MMP3,MMP8,MMP9,PALLD,PDGFRA,PDGFRB,POSTN,RUNX1,RUNX2,SPARC,TAGLN,TGFB3,THBS1,TIMP3,TNFAIP6,VGLL3,VIM	107 (16)
thioacetamide	chemical toxicant	1.96e-15	ACTA2,BGN,COL1A1,COL1A2,COL3A1,CTGF,DKK3,F2R,FBLN5,FBN1,FSTL1,LGALS1,LOX,MMP13,MMP14,MMP2,PCOLCE,PDGFRA,SPARC,ST3GAL2,TAGLN,TCF4,TGFB3	142 (12)
bleomycin	chemical drug	2.04e-15	ACTA2,BMP1,CDH11,COL1A1,COL1A2,COL3A1,CTGF,F2R,FAP,FN1,FZD1,ITGB1,LOX,LTBP2,MMP14,MMP2,MMP8,MMP9,THBS1,TIMP3,WISP1	144 (18)
MYC	transcription regulator	2.16e-15	ACTN1,ACVR1,AXL,CLIC4,COL15A1,COL1A1,COL1A2,COL3A1,COL4A1,COL4A2,COL5A1,COL5A2,COL6A3,COL8A1,F2R,FAP,FBLN2,FBLN5,FBN1,FLNA,FN1,FSTL1,GAS1,HSP90AA1,INHBA,ITGB1,ITGB5,ITGBL1,LGALS1,LOX,LUM,MITF,MMP9,MYL9,PCDH18,PDGFRA,PDGFRB,PDLIM7,SERPINH1,SPARC,THBS1,THBS2,THY1,TLN1,VIM,WISP1	116 (17)
TGFBR2	kinase	2.26e-15	ACTA2,ADAMTS5,BGN,CLIC4,COL1A1,COL1A2,CTGF,FN1,MMP10,MMP13,MMP14,MMP2,MMP3,MMP9,PTGIS,RUNX2,SPARC,TAGLN,TGFB3,THBS1,VCL	95 (14)
CTNNB1	transcription regulator	3.63e-15	ACTA2,ARMH4,BGN,BMP1,CDH11,COL1A1,COL4A1,COL4A2,CTGF,F13A1,F2R,FBLN2,FN1,GREM1,ITGB1,LAMB1,MFGE8,MITF,MMP1,MMP13,MMP14,MMP15,MMP16,MMP2,MMP23B,MMP3,MMP9,NRP2,OGN,RUNX2,SNAI2,TCF4,TGFB3,TIMP3,VCAN,VIM,WISP1,ZEB1	103 (20)
ROCK1	kinase	4.05e-15	COL1A1,COL3A1,COL4A2,COL5A1,COL6A2,COL8A1,CTGF,FBLN2,FBN1,LAMA2,LAMA4	41 (7)
HNF1B	transcription regulator	7.19e-15	ACTN1,ACVR1,BGN,COL5A1,COL5A2,FN1,FZD1,LAMB1,LUM,MMP10,MMP2,NID2,PTGIS,SERPINH1,SNAI2,SPARC,SULF1
MAP2K1	kinase	8.19e-15	ACTA2,COL1A1,COL1A2,COL3A1,CTGF,F2R,FLNA,ITGA5,ITGB1,MITF,MMP1,MMP13,MMP14,MMP2,MMP3,MMP9,PDGFRA,RUNX2,SNAI2,THBS1	83 (17)
Collagen type I	complex	8.23e-15	ACTA2,COL1A1,F13A1,FN1,ITGB1,MMP1,MMP10,MMP13,MMP14,MMP2,MMP3,MMP9,RUNX2,VIM	76 (20)
BIRC5	other	1.76e-14	BGN,COL1A1,COL3A1,COL5A2,COL8A1,CTGF,FBN1,FN1,ITGA5,LAMA4,LUM,MMP2,VIM	101 (9)
EGF	growth factor	2.87e-14	ACTN1,CDH11,COL1A1,COL1A2,COL3A1,CTGF,FN1,FSTL1,GAS1,INHBA,ITGB1,MMP1,MMP10,MMP13,MMP2,MMP3,MMP9,PDGFRB,PLXDC1,RUNX1,RUNX2,SNAI2,SPARC,TGFB3,THBS1,TIMP3,VCAN,VCL,VIM,ZEB1	101 (16)
Brd4	kinase	3.94e-14	ACTA2,COL1A1,COL1A2,COL3A1,COL4A1,COL4A2,COL5A2,COL6A3,COL8A1,LOX,LOXL2,TAGLN
IL1B	cytokine	5.12e-14	ACTA2,ADAMTS4,ADAMTS5,ANTXR1,BGN,COL10A1,COL1A1,CTGF,F13A1,FN1,HSPG2,INHBA,ITGA5,ITGB1,LOX,MMP1,MMP10,MMP11,MMP13,MMP14,MMP2,MMP3,MMP8,MMP9,PDGFRA,PLXDC2,POSTN,PTGIS,RUNX2,SERPINH1,SPARC,TGFB3,THBS1,THY1,TIMP3,TLN1,TNFAIP6,VCAN,VIM	125 (21)
AGT	growth factor	5.42e-14	ACTA2,ADAM12,ADAMTS5,BGN,COL1A1,COL1A2,COL3A1,COL4A1,COL6A1,CTGF,CYTH3,EDNRA,FN1,HSPG2,ITGA5,ITGB1,ITGB5,LAMB1,LATS2,MMP1,MMP2,MMP9,NOX4,PALLD,POSTN,SGCD,TGFB3,ZEB1	101 (20)
THBS1	other	9.3e-14	COL1A1,COL1A2,COL3A1,COL4A1,CTGF,FN1,LAMA4,LRP1,MMP2,MMP9,THBS1	109 (19)
KRAS	enzyme	2.02e-13	AXL,BGN,CAVIN1,CCDC80,COL1A1,COL3A1,COL4A1,CTGF,FBLN2,FBN1,FN1,FSTL1,GAS1,LOX,MMP10,MMP2,MMP3,MMP9,PALLD,PARVA,PCOLCE,SNAI2,SPARC,ST3GAL2,THBS1,THY1,TIMP3,VCAN,VIM,ZEB1	122 (18)
SNAI1	transcription regulator	2.06e-13	ACTN1,AFAP1,AXL,COL1A1,COL1A2,CTGF,FLNA,FN1,ITGB1,MMP14,MMP9,RUNX2,SNAI2,SPARC,THY1,ZEB1	117 (21)
ITGB3	transmembrane receptor	2.61e-13	COL1A1,COL1A2,FN1,ITGA5,ITGB5,MMP1,MMP14,MMP2,MMP9,RUNX1,RUNX2,SNAI2,SPARC	113 (19)
TGFBR1	kinase	2.7e-13	ACTA2,BGN,COL1A1,COL1A2,CTGF,FBLN5,FN1,GAS1,ITGB5,MMP13,RUNX1,SNAI2,TAGLN,VIM	116 (18)
PD98059	chemical - kinase inhibitor	3.2e-13	ACTA2,BGN,COL1A1,COL1A2,COL3A1,COL4A1,CTGF,F2R,FN1,ITGB1,ITGB5,MITF,MMP1,MMP10,MMP11,MMP13,MMP14,MMP2,MMP3,MMP9,PDGFRA,POSTN,RUNX1,RUNX2,SNAI2,TAGLN,TGFB3,THBS1,VCAN,VIM	111 (17)
ramipril	chemical drug	3.43e-13	COL1A1,COL1A2,COL3A1,COL4A1,COL4A2,CTGF,FN1,LAMB1,MMP2,MMP9	90 (7)
BRD4	kinase	3.45e-13	ACTA2,COL1A1,COL1A2,COL4A1,COL5A1,FBN1,FN1,ITGA5,ITGB1,ITGB5,LOX,LOXL1,LOXL2,PDGFRB,THBS1,THBS2
ERBB3	kinase	4.45e-13	ACTA2,BGN,COL1A1,COL6A1,FBLN2,FBN1,FN1,LAMA4,MMP3,NID1,SPARC,THBS1,TIMP3,TLN1	120 (16)
TP63	transcription regulator	5.29e-13	AXL,COL4A1,COL5A1,F2R,FBN1,FN1,GREM1,IGFBP7,INHBA,ITGB1,MFGE8,MMP13,POSTN,RUNX1,RUNX2,SERPINF1,SNAI2,SSPN,TAGLN,TGFB3,THBS1,THY1,TIMP3,VIM,ZEB1	123 (22)
NREP	other	8.06e-13	ACTA2,COL3A1,ITGA5,MMP2,MMP9,PDGFRA,PDGFRB,TAGLN	63 (7)
SMARCA4	transcription regulator	8.88e-13	ACTA2,ANGPTL2,ANTXR2,ARL4C,CDH11,COL1A1,CTGF,ECM2,EDNRA,FN1,HEPH,IGFBP7,INHBA,ITGA5,ITGB1,LGALS1,LOX,LOXL2,LUM,MFGE8,MMP1,MMP2,NRP2,PARVA,PHLDB1,SERPINH1,SRPX,TAGLN,TCF4,THY1,VIM	113 (12)
dihydrotestosterone	chemical - endogenous mammalian	1.59e-12	BGN,COL3A1,COL4A1,COL5A2,COL5A3,COL6A1,CTGF,F2R,FN1,HSP90AA1,IGFBP7,ITGB1,LGALS1,LOX,MMP1,MMP13,MMP2,MMP3,MMP9,NID2,POSTN,RUNX2,SNAI2,SPARC,THBS1,TIMP3,VCAN,VIM,ZEB1	116 (18)
IL1	group	2.22e-12	ADAMTS4,ADAMTS5,COL1A1,FN1,INHBA,LAMB1,LOX,LRP1,MMP1,MMP10,MMP13,MMP2,MMP3,MMP9,NRP2,PDGFRA,PDGFRB,RUNX2,SPARC,TGFB3,THY1,TNFAIP6,VCAN	111 (17)
ANGPT2	growth factor	2.63e-12	ACTA2,ADAM12,ARL4C,COL1A1,COL1A2,COL3A1,FN1,HSP90AA1,MFGE8,MMP1,MMP2,MMP9,NOX4,PDGFRB,POSTN,THBS1,THBS2,VIM	116 (20)
MYCN	transcription regulator	2.91e-12	CDH11,COL1A1,COL4A1,COL5A2,COL8A1,CTGF,DKK3,DPYSL3,FBN1,FN1,IGFBP7,INHBA,ITGB1,LGALS1,MMP2,MRC2,MSRB3,P3H1,SPARC,TAGLN,VIM	84 (4)
miR-29b-3p (and other miRNAs w/seed AGCACCA)	mature microRNA	3.42e-12	COL15A1,COL1A1,COL1A2,COL3A1,COL4A1,COL4A2,COL5A2,COL5A3,FBN1,LOXL2,SPARC,TGFB3
NEUROG1	transcription regulator	3.42e-12	COL3A1,FAP,FN1,GFPT2,GREM1,INHBA,MFAP4,MMP9,PXDN,SERPINF1,SULF1,THBS1
JUN	transcription regulator	3.5e-12	ANGPTL2,AXL,COL1A1,COL1A2,CTGF,FBLN5,FN1,IGFBP7,ITGB1,MMP1,MMP10,MMP13,MMP2,MMP3,MMP8,MMP9,PARVA,PXDN,RUNX2,SNAI2,SPARC,SULF2,THBS1,TIMP3,VIM,ZEB1	95 (16)
SFRP1	transmembrane receptor	3.73e-12	ACTA2,COL1A1,FN1,MMP1,MMP10,MMP2,MMP3,MMP9,RUNX2,VIM	90 (17)
CXCL12	cytokine	3.73e-12	ACTA2,AXL,BMP1,COL1A1,FLNA,FN1,IGFBP7,ITGB1,LOXL2,MMP11,MMP13,MMP14,MMP2,MMP3,MMP9,RUNX2,THBS1,VIM	86 (17)
JUNB	transcription regulator	4.44e-12	COL1A1,COL1A2,FBLN2,FBLN5,FN1,INHBA,MMP1,MMP10,MMP13,MMP2,MMP3,MMP9,RUNX2,SNAI2,TIMP3	90 (15)
mifepristone	chemical drug	4.95e-12	COL15A1,COL5A2,CTGF,DKK3,FBLN2,LAMA2,LOX,LRP1,MMP1,MMP3,MMP9,NOX4,OGN,PDGFRA,POSTN,PTGIS,RUNX2,THBS2,TIMP3,TNFAIP6,VCAN	127 (20)
SMAD2	transcription regulator	6.12e-12	ACTA2,ADAM12,BGN,CTGF,FN1,ITGB1,MMP13,MMP2,MMP9,RUNX2,SNAI2,THBS1,TIMP3	98 (18)
DCN	other	7.15e-12	BGN,COL1A2,CTGF,FBN1,ITGB1,MMP1,MMP13,MMP2,MMP9,THBS1,TIMP3	90 (17)
U0126	chemical - kinase inhibitor	7.48e-12	ACTA2,ADAMTS4,COL1A1,COL4A1,CTGF,DCHS1,FN1,GFPT2,INHBA,ITGA5,ITGB1,ITGB5,LAMB1,MMP1,MMP13,MMP2,MMP3,MMP9,POSTN,RUNX1,RUNX2,SNAI2,TGFB3,THBS1,TIMP3,VIM,WISP1	118 (20)
TMPO	other	8.85e-12	ASPN,COL11A1,COL12A1,COL1A1,COL3A1,MMP15
decitabine	chemical drug	1.16e-11	CDH11,COL1A1,COL1A2,COL3A1,COL6A3,CTGF,FILIP1L,FN1,HTRA3,IGFBP7,LAMA2,LOX,LUM,MMP1,MMP13,MMP14,MMP2,MMP3,MMP9,PXDN,SERPINH1,SPARC,THBS1,TIMP3,VCAN,VIM,ZEB1	111 (17)
ERK	group	1.23e-11	ACTN1,ADAM10,AXL,BGN,COL1A1,COL3A1,CTGF,FN1,LAMB1,MMP1,MMP13,MMP14,MMP2,MMP3,MMP9,RUNX2,SNAI2,THBS1,VCAN	115 (20)
TAF4	transcription regulator	1.29e-11	CDH11,CTGF,GAS1,GREM1,LRRC15,LUM,MMP13,MMP2,MMP3,RUNX1,TGFB3,THBS1,THBS2
Laminin (complex)	complex	1.5e-11	ACTA2,CDH11,COL1A1,FN1,ITGB1,MMP1,MMP9,RUNX2,SNAI2,VIM	89 (18)
diethylstilbestrol	chemical drug	1.55e-11	COL1A1,CPXM1,GREM1,HTRA3,INHBA,LGALS1,LTBP2,LUM,MFAP4,MFGE8,MMP2,MMP8,PCOLCE,PDGFRA,PDGFRB,RUNX1,SPARC,SULF1,TGFB3,THBS2,TSHZ3	61 (8)
PTK2	kinase	1.67e-11	ACTA2,COL1A1,COL1A2,FN1,ITGA5,MMP2,MMP9,PALLD,PDGFRB,THBS1,TIMP3	92 (16)
mir-29	microRNA	2.02e-11	ADAM12,COL1A1,COL3A1,COL4A2,FN1,ITGA11,MMP2,NID1,PDGFRB,RUNX2,THBS1,TIMP3	129 (19)
prostaglandin E2	chemical - endogenous mammalian	2.09e-11	ACTA2,COL1A1,CTGF,F2R,FN1,IGFBP7,ITGA5,ITGB1,MITF,MMP1,MMP13,MMP14,MMP19,MMP2,MMP3,MMP9,RUNX2,TCF4,THBS1,TNFAIP6,VIM	108 (19)
ABCB4	transporter	2.24e-11	ACTA2,COL1A1,COL1A2,COL4A1,CTGF,MMP13,MMP2,PDGFRB,SPARC
HGF	growth factor	2.25e-11	ACTA2,ANGPTL2,CD93,COL1A1,COL1A2,COL3A1,COL4A1,CTGF,FLNA,FN1,INHBA,ITGB1,MMP1,MMP10,MMP13,MMP14,MMP2,MMP8,MMP9,NID2,RUNX2,THBS1,TIMP3,TNFAIP6,VIM,ZEB1	95 (17)
IGF2BP1	translation regulator	2.41e-11	COL1A1,COL1A2,COL5A1,COL6A2,COL6A3,LGALS1,LUM,SERPINH1
SKIL	transcription regulator	2.49e-11	ACTA2,ADAM12,CDH11,COL1A2,COL4A1,DCHS1,THBS2,TLN1,VAT1,ZEB1
sunitinib	chemical drug	3.64e-11	COL4A2,COL5A1,COL6A1,COL8A1,CTGF,FN1,ITGB1,ITGB5,LAMB1,MMP9,RUNX1	68 (7)
AKT1	kinase	3.7e-11	ACTA2,COL4A1,COL8A1,FN1,FSTL1,ITGB1,LAMB1,MMP14,MMP2,MMP9,NOX4,PCOLCE,PDGFRA,PDGFRB,SERPINF1,SNAI2,THBS1,THBS2,VCAN,VIM	107 (20)
NOV	growth factor	3.76e-11	COL1A1,CTGF,GREM1,ITGB1,MMP1,MMP2,MMP9,RUNX2	100 (19)
PDGFB	growth factor	4.39e-11	ACTA2,ADAMTS7,COL1A1,COL1A2,FN1,MMP2,MMP3,MMP9,PDGFRB,SERPINF1,THBS1	120 (18)
SP600125	chemical - kinase inhibitor	4.73e-11	ADAMTS4,COL1A1,COL4A1,COL4A2,COL8A1,CTGF,FN1,INHBA,ITGB5,MMP1,MMP13,MMP3,MMP9,PDGFRA,PDGFRB,POSTN,SERPINH1,SPARC,THBS1,THBS2	131 (20)
D-glucose	chemical - endogenous mammalian	5.86e-11	ACTA2,ACTN1,CALD1,COL1A1,COL3A1,COL4A1,CTGF,FN1,GREM1,INHBA,ITGA5,ITGB1,LAMB1,LRP1,MMP1,MMP13,MMP14,MMP2,MMP9,MRVI1,MYL9,NOX4,PDGFRA,PDGFRB,PTGIS,TAGLN,TGFB3,THBS1,VCL	107 (16)
BMP2	growth factor	6.51e-11	ACTA2,ADAMTS7,CLIC4,COL10A1,COL1A1,COL1A2,FN1,FZD1,GREM1,MMP13,MMP9,POSTN,RUNX2,SPARC,TAGLN,TIMP3,VCAN	83 (18)
F2	peptidase	6.8e-11	ACTA2,CALD1,COL1A1,COL4A1,CTGF,DKK3,F2R,FN1,GREM1,HSP90AA1,ITGB1,LOXL2,MMP1,MMP10,MMP2,MMP9,PDGFRA,TGFB3,THBS1	134 (20)
SMAD4	transcription regulator	7.05e-11	BGN,COL10A1,COL1A2,CTGF,FAP,FN1,ITGB1,ITGB5,MMP1,MMP13,PDGFRB,RUNX1,RUNX2,SNAI2,THBS1,TIMP3,TNFAIP6,VIM	117 (17)
FAS	transmembrane receptor	7.84e-11	ACTA2,BGN,CD93,COL15A1,COL1A1,COL1A2,COL3A1,COL4A1,COL4A2,COL5A1,COL6A1,COL6A3,COL8A1,CTGF,FBN1,LUM,MMP1,MMP13,MMP9,PDLIM7,RUNX2,TNFAIP6	97 (19)
SB-431542	chemical reagent	8.24e-11	ASPN,BGN,CLIC4,COL1A1,CTGF,FAP,FN1,IGFBP7,ITGA11,MMP2,RUNX2,SPSB1,TNFAIP6	90 (15)
HIF1A	transcription regulator	1.31e-10	ACTA2,ADAM10,AXL,BGN,CTGF,FN1,ITGA5,LGALS1,LOX,LOXL2,MITF,MMP1,MMP13,MMP2,MMP9,NOX4,PTGIS,SNAI2,SULF1,TCF4,TGFB3,THBS1,VIM	79 (13)
LMNA	other	1.39e-10	ACTA2,ADAMTS12,ASPN,CD93,COL11A1,COL12A1,COL1A1,COL3A1,COL8A1,CTGF,FN1,HTRA3,MMP14,MMP15,MMP3,MMP9,PLXDC2,TIMP3	108 (15)
VCAN	other	1.45e-10	CRISPLD2,FBLN5,FN1,FNDC1,GPC6,ITGA5,ITGB1,LAMB1,MMP9,OGN,OLFML2B,PTGIS,TGFB3,VCAN,VCL
RAC1	enzyme	1.49e-10	ACTA2,COL1A2,CTGF,FN1,ITGB1,MMP1,MMP10,MMP13,MMP14,MMP2,MMP9,PRKG1,SNAI2	111 (20)
crizotinib	chemical drug	1.77e-10	COL3A1,COL5A2,MITF,SPARC,TGFB3,VCAN,VIM,ZEB1	68 (7)
FOS	transcription regulator	2.03e-10	ADAM12,CALU,COL16A1,COL1A1,COL6A1,COL8A2,CTGF,FBN1,FN1,FSTL1,GAS1,ITGB1,LOX,LTBP2,MMP1,MMP10,MMP13,MMP2,MMP3,MMP8,MMP9,RUNX1,SNAI2,SULF2,VIM,ZEB1	103 (13)
NOTCH3	transcription regulator	2.65e-10	ACTA2,ACTN1,CDH11,COL5A1,FN1,MMP9,PDGFRB,SNAI2,SPARC,TAGLN	94 (12)
FSH	complex	3.58e-10	ACTA2,ACTN1,ARL4C,AXL,CLEC11A,COL15A1,CTGF,FILIP1L,INHBA,ITGA5,ITGB5,LGALS1,LOX,LRRC32,MMP2,MMP9,PDLIM3,THBS1,TLN1,TNFAIP6,VCL,ZEB1	124 (22)
tretinoin	chemical - endogenous mammalian	3.6e-10	ADAM10,ADAMTS5,CD93,CLEC11A,COL1A1,COL1A2,COL3A1,COL4A1,COL4A2,CTGF,DKK3,DPYSL3,FN1,GREM1,IGFBP7,INHBA,ITGB1,LAMA4,LAMB1,LATS2,LGALS1,LOXL2,LRRC32,MMP1,MMP11,MMP13,MMP14,MMP19,MMP3,MMP8,MMP9,NID2,OGN,PALLD,PDGFRA,PDGFRB,POSTN,PTGIS,RUNX2,SPARC,TGFB3,THBS1,TNFAIP6,VCL,VGLL3,VIM	129 (22)
GLIS2	transcription regulator	3.77e-10	COL1A1,CTGF,LTBP2,MMP14,SNAI2,SPARC,VIM	59 (7)
docosahexaenoic acid	chemical drug	4.06e-10	COL1A1,CTGF,LOX,LOXL1,LOXL2,LOXL3,MMP1,MMP13,MMP2,MMP9,NOX4,SERPINH1,TGFB3,THBS1,THBS2	116 (22)
LGALS1	other	4.61e-10	ACTA2,ADAMTS4,FN1,LGALS1,MMP1,MMP10,MMP13,MMP2,MMP3,MMP9	113 (22)
HTT	transcription regulator	4.63e-10	ACTA2,ADAMTS2,ADAMTS4,ADAMTS5,BMP1,CDH11,COL16A1,COL4A1,COL4A2,COL6A1,COL6A3,CTGF,DKK3,FN1,ITGB1,LOX,LTBP2,MFAP4,MMP10,MMP14,MMP2,MMP3,SERPINF1,SERPINH1,ST3GAL2,TAGLN,THBS2,TIMP3,WISP1	124 (15)
forskolin	chemical toxicant	4.94e-10	ACTA2,ACTN1,ARL4C,COL10A1,COL15A1,COL1A1,COL1A2,CRISPLD2,CTGF,FBLN5,FN1,INHBA,ITGB5,MFGE8,MFRP,MITF,MMP19,MMP23B,MMP3,MMP9,PDLIM3,RUNX1,RUNX2,THBS1,TNFAIP6,VCAN,VCL,VIM,ZEB1	100 (17)
TAZ	enzyme	6.45e-10	ADAMTS5,AXL,COL1A1,COL5A1,COL5A2,CTGF,FN1,LOX,LOXL2,LUM,RUNX2,TAGLN
ERK1/2	group	7.26e-10	CLEC11A,COL1A1,COL3A1,CTGF,FN1,FZD1,MMP1,MMP13,MMP2,MMP3,MMP9,NOX4,PDGFRA,POSTN,RUNX2,SNAI2,VCAN,WISP1,ZEB1	119 (22)
CPXM1	peptidase	7.36e-10	COL15A1,COL16A1,COL4A2,COL5A1,COL6A1
ZMYND10	other	7.36e-10	MMP14,MMP19,MMP2,MMP9,THBS1	60 (6)
FGF1	growth factor	7.51e-10	CDH11,CPXM1,CTGF,FZD1,LRRC17,POSTN,PRICKLE1,SNAI2,TCF4,TGFB3,THBS1,TIMP3,WISP1	79 (14)
SNAI2	transcription regulator	7.75e-10	AXL,COL1A1,CTGF,FN1,ITGB1,MMP14,MMP9,RUNX2,SNAI2,VIM	103 (24)
VTN	other	8.55e-10	COL1A1,COL1A2,ITGA5,ITGB1,MMP1,MMP2,MMP9,RUNX2	105 (17)
F2R	G-protein coupled receptor	9.13e-10	CDH11,CTGF,F2R,FN1,IGFBP7,LAMB1,MMP2,MMP9,TAGLN,TGFB1I1,THBS1,VIM	113 (18)
VGLL3	other	1.12e-09	COL12A1,COL1A1,COL1A2,MMP3,SNAI2,THBS1
Jnk	group	1.19e-09	ACTA2,COL1A1,COL3A1,CTGF,FN1,MMP1,MMP13,MMP14,MMP2,MMP3,MMP9,MRC2,NOX4,POSTN,SNAI2,VCAN	114 (19)
Collagen type IV	complex	1.34e-09	ACTA2,ITGB1,MMP14,MMP2,MMP9,TAGLN,THBS1	115 (17)
MEF2C	transcription regulator	1.48e-09	COL10A1,COL1A1,COL1A2,COL3A1,ECM2,FAP,MMP10,MMP13,MMP8,PDLIM3,POSTN,RUNX2,VIM	16 (2)
Lh	complex	1.51e-09	ACTA2,ACTN1,ARL4C,AXL,COL15A1,ITGB5,MMP19,MMP2,MMP9,PDLIM3,RUNX1,RUNX2,THBS1,THBS2,TLN1,TNFAIP6,VCL	108 (21)
IGF1	growth factor	1.54e-09	ACTA2,BGN,CLEC11A,COL1A1,COL3A1,CTGF,FN1,ITGA5,ITGB5,MMP1,MMP13,MMP14,MMP2,MMP3,NOX4,PCOLCE,PDGFRA,PDGFRB,RUNX2,SNAI2,THBS1,THY1,VIM	86 (18)
losartan potassium	chemical drug	2.19e-09	COL1A1,COL3A1,CTGF,EDNRA,FN1,ITGB5,MMP2,MMP9,NOX4,POSTN,TGFB3,ZEB1	109 (22)
PI3K (complex)	complex	2.46e-09	ADAM12,COL1A1,CTGF,FBLN5,FN1,ITGB1,LTBP2,MITF,MMP1,MMP10,MMP13,MMP14,MMP2,MMP9,NOX4,POSTN,TAGLN,THBS1	84 (17)
MYOCD	transcription regulator	2.46e-09	ACTA2,CALD1,COL1A1,COL1A2,COL3A1,ECM2,FAP,FN1,PDLIM3,TAGLN,VCAN
cyclosporin A	biologic drug	2.46e-09	ACTA2,BGN,CDH11,COL1A1,COL4A2,CTGF,EDNRA,EFEMP2,FLNA,FN1,HSP90AA1,MMP1,MMP14,MMP2,MMP3,MMP9,POSTN,RUNX1,RUNX2,SERPINH1,TAGLN,VIM	110 (19)
DDR2	kinase	2.56e-09	COL1A1,MMP1,MMP13,MMP14,MMP2	63 (11)
Mek	group	2.79e-09	AXL,COL1A2,CTGF,DDR2,ITGB1,MMP13,MMP14,MMP2,MMP9,NOX4,PDGFRA,PDGFRB,RUNX1,THBS1,VIM,ZEB1	117 (17)
TERT	enzyme	2.8e-09	CALD1,CALU,COL5A2,CTGF,F2R,MFGE8,MMP1,MMP10,MMP14,MMP2,MMP3,MMP9,VIM	88 (17)
VEGFA	growth factor	3.04e-09	ACTA2,CLIC4,COL1A1,CTGF,FN1,ITGB1,MMP1,MMP10,MMP13,MMP15,MMP2,MMP9,PDGFRB,RUNX1,RUNX2,SNAI2,SPARC,THBS1	110 (20)
sphingosine-1-phosphate	chemical - endogenous mammalian	3.13e-09	ACTA2,COL3A1,CTGF,FN1,MMP14,MMP9,NRP2,RUNX2,TAGLN,THBS1,VIM	107 (19)
WISP2	growth factor	3.37e-09	ACTA2,CTGF,FN1,IGFBP7,ITGA5,SNAI2,SPARC,VIM,ZEB1	104 (17)
Y 27632	chemical drug	3.62e-09	ACTA2,AXL,COL10A1,COL12A1,CTGF,MMP2,MMP9,TAGLN,THBS1,VIM	87 (14)
tyrphostin AG 1478	chemical - kinase inhibitor	3.62e-09	COL8A1,FAP,FBN1,MMP1,MMP13,MMP2,MMP9,RUNX1,RUNX2,TNFAIP6	100 (19)
Rock	group	4.02e-09	ACTA2,CAVIN1,COL1A1,COL3A1,CTGF,FN1,RUNX2,TAGLN,THBS1	111 (20)
heparin	chemical - endogenous mammalian	4.78e-09	ACTA2,COL1A1,FN1,MMP1,MMP14,MMP2,MMP9,RUNX2,TNFAIP6,VIM	90 (17)
S100A4	other	4.97e-09	CLIC4,FN1,MMP13,MMP14,MMP2,MMP9,THBS1,VIM	86 (18)
LRP1	transmembrane receptor	4.97e-09	COL3A1,ITGB1,LRP1,MMP2,MMP9,MRC2,PDGFRB,SERPINF1	121 (21)
FOSL1	transcription regulator	6.26e-09	AXL,MMP1,MMP10,MMP13,MMP2,MMP3,MMP9,RUNX2,SNAI2,SPARC	68 (13)
OCLN	other	6.76e-09	MMP1,MMP14,MMP2,MMP3,MMP9	76 (12)
IL-1R	group	7.25e-09	COL3A1,MMP1,MMP13,MMP14,MMP3,MMP8,MMP9	93 (21)
CHI3L1	enzyme	7.25e-09	ARL4C,CALD1,CDH11,COL16A1,COL6A1,COL6A2,MMP9
HMGB2	transcription regulator	7.25e-09	COL10A1,INHBA,MMP1,MMP10,MMP14,MMP3,RUNX2
cardiotoxin	chemical - other	7.72e-09	ADAM10,BGN,COL1A2,COL6A2,HSP90AA1,IGFBP7,ITGA5,ITGB5,MMP13,MMP15,MMP2,MMP3,TSHZ3
RETNLB	other	8.14e-09	ACTA2,BMP1,COL1A1,COL1A2,CTGF,FAP,FN1,FZD1,MMP2,WISP1	127 (19)
SP1	transcription regulator	8.53e-09	ACTA2,COL1A1,COL1A2,COL8A1,CTGF,CYBRD1,F2R,FLNA,FN1,ITGB5,MMP1,MMP11,MMP14,MMP2,MMP9,NOX4,PDGFRA,PDGFRB,PRKG1,RUNX2,SPARC,TAGLN,TIMP3,VIM	96 (16)
SPP1	cytokine	8.7e-09	COL1A1,FN1,ITGB5,LOX,MMP1,MMP13,MMP14,MMP2,MMP9,RUNX2,SERPINF1,SNAI2,VAT1,VIM	110 (20)
15-deoxy-delta-12,14 -PGJ 2	chemical - endogenous mammalian	9.33e-09	ACTA2,ADAMTS4,COL1A1,COL1A2,CTGF,FN1,HTRA3,MMP1,MMP13,MMP3,MMP9,NOX4,PDGFRA,RUNX2	116 (19)
DDR1	kinase	9.35e-09	COL1A1,COL3A1,MMP1,MMP14,MMP2,MMP9	76 (17)
PDGFRbeta-recognizing cyclic peptide	chemical reagent	1.2e-08	ACTA2,COL1A1,COL1A2,FN1
FGFR2	kinase	1.23e-08	CDH11,COL1A1,COL3A1,COL4A1,COL4A2,FN1,LAMB1,PCOLCE,PDGFRA,RUNX2,WISP1,ZEB1	99 (15)
ibuprofen	chemical drug	1.41e-08	COL12A1,COL1A1,COL4A1,LAMB1,MMP1,MMP13,MMP2,MMP9	88 (20)
ITGB6	other	1.43e-08	COL1A1,COL1A2,COL3A1,MMP2,MMP3,MMP9	114 (22)
STAT3	transcription regulator	1.5e-08	ACTA2,COL1A1,COL1A2,COL3A1,COL5A1,CTGF,FERMT2,FN1,ITGB1,LOX,MITF,MMP13,MMP2,MMP3,MMP9,NRP2,RUNX1,SNAI2,TAGLN,TCF4,THBS1,TNS1,VCAN,VIM	117 (20)
MK2 inhibitory peptide	chemical - kinase inhibitor	1.51e-08	ACTA2,COL1A2,COL3A1,FN1,LOX	95 (10)
nitric oxide	chemical - endogenous mammalian	1.55e-08	CTGF,DPYSL3,HSP90AA1,HSPG2,MMP13,MMP2,MMP9,NID1,PRKG1,THBS1,TIMP3,TLN1,VCL	110 (18)
streptozocin	chemical drug	1.87e-08	COL12A1,COL1A1,COL3A1,COL4A1,CTGF,FBN1,FN1,GREM1,HSPG2,MMP2,MMP9,NOX4,PDGFRA,RUNX2,VIM	139 (20)
VHL	transcription regulator	1.89e-08	CTGF,FILIP1L,FN1,ITGA5,LOX,LOXL2,MMP14,NOX4,RUNX1,SPARC,TAGLN,VIM	117 (17)
FZD8	G-protein coupled receptor	2.13e-08	ACTA2,COL1A1,CTGF,FN1,VCAN,VIM	64 (10)
DEF6	other	2.13e-08	FN1,MMP2,MMP9,SNAI2,VIM,ZEB1	71 (13)
POSTN	other	2.77e-08	ACTA2,ADAMTS4,LOX,MMP13,MMP9,RUNX2,VIM	96 (12)
IL1A	cytokine	2.81e-08	ADAMTS4,ADAMTS5,HSPG2,INHBA,ITGA5,ITGB1,LOX,MMP1,MMP10,MMP13,MMP14,MMP2,MMP3,MMP9,SPARC	119 (19)
SRF	transcription regulator	3.22e-08	ACTA2,BICC1,CALD1,CTGF,FERMT2,FILIP1L,FLNA,HSPG2,ITGB1,LRP1,MMP9,MYL9,PDLIM7,TAGLN,TGFB1I1,TLN1,VCAN,VCL	21 (3)
WT1	transcription regulator	3.33e-08	ACTN1,CLIC4,COL4A1,CTGF,HSPG2,LRP1,MMP13,MMP14,MMP2,MMP3,MMP9,SNAI2,TGFB3,THBS1,TIMP3	113 (12)
cytochalasin D	chemical toxicant	3.51e-08	ACTA2,CTGF,ITGA11,MMP14,MMP15,MMP16,MMP2,MMP9	100 (18)
ALDH1A2	enzyme	3.52e-08	BGN,COL1A2,COL3A1,CTGF,PCOLCE,SPARC,TIMP3	50 (6)
PRKG1	kinase	3.52e-08	ACTA2,COL1A1,COL3A1,CTGF,FN1,TAGLN,THBS1	116 (24)
hymecromone	chemical drug	3.52e-08	ACTA2,ADAMTS4,MMP13,MMP2,MMP3,MMP9,TNFAIP6	111 (19)
IL13	cytokine	4.75e-08	COL1A1,COL1A2,COL3A1,COL6A2,CTGF,F13A1,MMP1,MMP10,MMP13,MMP14,MMP2,MMP3,MMP9,NID1,POSTN,SERPINF1,SNAI2,THBS1,TNS1	93 (18)
TP73	transcription regulator	4.95e-08	ACTA2,ADAM10,COL1A1,COL5A2,FN1,ITGA5,MMP13,MMP14,MMP19,MMP2,MMP23B,PDGFRB,RUNX1,SERPINF1,SNAI2,THBS1,THBS2,THY1,TIMP3	113 (19)
curcumin	chemical drug	4.96e-08	ACTA2,ADAMTS4,ADAMTS5,AXL,COL1A1,COL1A2,CTGF,MMP1,MMP13,MMP14,MMP2,MMP3,MMP9,PDGFRB,PTGIS,RUNX2,TIMP3,VIM	116 (19)
ID1	transcription regulator	5.05e-08	CTGF,FN1,MMP13,MMP14,MMP2,MMP9,RUNX2,THBS1,VIM	124 (18)
miR-199a-5p (and other miRNAs w/seed CCAGUGU)	mature microRNA	5.05e-08	BGN,CALD1,COL1A1,COL4A1,FN1,MMP1,MYL9,TAGLN,TGFB1I1
beta-estradiol	chemical - endogenous mammalian	5.4e-08	ACTA2,ADAMTS4,ADAMTS5,C1QTNF6,CCDC80,CDH11,CLIC4,COL1A1,COL1A2,COL3A1,COLEC12,CPXM1,CTGF,CYTH3,FBLN2,FBN1,FN1,FSTL1,GREM1,HTRA3,INHBA,ITGBL1,LAMB1,LUM,MMP1,MMP13,MMP2,MMP9,NRP2,OGN,PDGFRA,PDGFRB,PLXDC1,PTGIS,PXDN,RUNX1,RUNX2,SNAI2,SPARC,TCF4,TGFB3,THBS1,TIMP3,TNFAIP6,VCAN,VIM,ZEB1	104 (17)
carbon tetrachloride	chemical toxicant	5.66e-08	ACTA2,COL1A1,COL1A2,COL3A1,CTGF,FN1,HSP90AA1,ITGB1,MMP13,MMP2,MMP9,PDGFRA,PDGFRB,TIMP3	115 (19)
IGFBP2	other	5.76e-08	COL11A1,FN1,ITGA5,MMP13,MMP2,POSTN,TGFB3,THBS2	95 (7)
SLC39A8	transporter	5.93e-08	ADAMTS5,MMP13,MMP3,MMP9	4 (3)
CH-223191	chemical reagent	5.93e-08	ACTA2,COL1A1,COL1A2,COL3A1
ITGA9	other	6.06e-08	ACTA2,CDH11,MMP1,MMP14,MMP3,VIM	86 (19)
HMGA1	transcription regulator	6.67e-08	ACTA2,COL1A1,COL1A2,COL4A1,COL4A2,FSTL1,IGFBP7,LAMB1,MMP9,SERPINH1,SPARC,TAGLN	98 (14)
APOE	transporter	6.67e-08	ACTA2,ADAM10,ADAMTS5,BGN,COL1A1,CTGF,EMILIN1,F2R,HSPG2,ITGA5,LRP1,LTBP2,MMP2,MMP3,MMP9,NOX4,THY1	120 (19)
NORAD	other	6.84e-08	COL4A1,COL4A2,COL5A1,COL6A2,PHLDB1,TAGLN,THBS1
BMP7	growth factor	8.25e-08	ACTA2,ACVR1,COL10A1,COL1A1,COL1A2,FN1,GREM1,MMP13,MMP2,RUNX2,SULF1	95 (21)
ITGAV	transmembrane receptor	8.42e-08	COL1A1,COL1A2,FN1,MMP1,MMP2,MMP9,RUNX2	89 (18)
TWIST2	transcription regulator	8.42e-08	FBLN5,FN1,MMP9,POSTN,SNAI2,VIM,ZEB1	70 (10)
WNT5A	cytokine	8.96e-08	COL1A1,FLNA,FN1,GREM1,MMP1,MMP10,MMP13,RUNX2,SH3PXD2A,SPARC,VIM	98 (20)
DANCR	other	9.23e-08	RUNX2,SNAI2,TIMP3,VIM,ZEB1	9 (2)
Pdgf (complex)	complex	9.44e-08	COL4A1,FN1,INHBA,ITGA5,MMP1,MMP2,NOX4,SPARC,TGFB3,TIMP3	104 (14)
IFNB1	cytokine	9.53e-08	AXL,COL12A1,DKK3,F2R,FBLN2,FBN1,GAS1,GLIS2,LAMB1,MMP2,MMP9,NID2,OGN,THBS1,THBS2,VCL	31 (3)
GDF9	growth factor	1.03e-07	CTGF,GREM1,HSPG2,INHBA,LOX,TNFAIP6,VCAN	33 (3)
platelet activating factor	chemical - endogenous mammalian	1.06e-07	FN1,MMP1,MMP14,MMP2,MMP8,MMP9,THBS1,VIM	123 (21)
SEMA7A	transmembrane receptor	1.11e-07	COL1A1,COL1A2,COL3A1,CTGF,FN1,WISP1	100 (9)
CEBPB	transcription regulator	1.11e-07	ACTA2,ANTXR1,COL10A1,COL1A1,COL1A2,COL5A2,FZD1,GAS1,HSP90AA1,MMP1,MMP10,MMP11,MMP13,MMP3,PDGFRA,RUNX2,TNFAIP6,VCAN,VIM	110 (17)
cycloheximide	chemical reagent	1.13e-07	BMP1,COL1A1,COL5A1,CTGF,FN1,ITGB5,MMP1,MMP11,MMP13,MMP19,MMP2,OGN,PDGFRA,PDGFRB,PTGIS,RUNX2,THBS1,TNFAIP6	115 (22)
FOXC2	transcription regulator	1.23e-07	ACTA2,FN1,ITGB5,MMP2,MMP9,PDGFRB,RUNX2,VIM	108 (18)
LRP6	transmembrane receptor	1.25e-07	ACTA2,MMP13,MMP14,MMP2,MMP3,MMP9,VIM	93 (18)
KLF4	transcription regulator	1.25e-07	ACTA2,ACVR1,COL1A1,COL8A1,FN1,INHBA,PCDH18,PDGFRA,PRKG1,SERPINH1,SNAI2,TAGLN,TGFB3,THBS1,VIM	95 (12)
SERPINF1	other	1.41e-07	ACTA2,CTGF,LOXL1,LOXL2,PDGFRA,SERPINF1,THBS1,VIM	59 (7)
WNT7A	cytokine	1.46e-07	MMP1,MMP10,MMP9,RUNX2,VIM,ZEB1	83 (14)
RLN2	other	1.49e-07	ACTA2,MMP1,MMP13,MMP2,MMP3	91 (16)
PTH	other	1.56e-07	COL1A1,COL1A2,CTGF,FN1,MMP1,MMP13,MMP2,PLXDC2,POSTN,RUNX1,RUNX2,TNS1	94 (22)
NR4A2	ligand-dependent nuclear receptor	1.65e-07	COL16A1,COL1A1,COL6A1,COL6A2,MMP1,MMP13,MMP3,MMP9,TGFB3	90 (10)
progesterone	chemical - endogenous mammalian	1.71e-07	ACTA2,CDH11,COL15A1,EDNRA,F2R,FN1,INHBA,ITGA11,ITGA5,ITGB1,LAMA2,LGALS1,MMP1,MMP13,MMP2,MMP3,MMP9,POSTN,SPSB1,TGFB3,TIMP3,VIM,ZEB1	92 (17)
EFEMP2	other	1.77e-07	CTGF,FBLN2,FBLN5,MMP9
NET1	other	1.77e-07	FN1,ITGB1,MMP14,SNAI2	62 (10)
LY294002	chemical - kinase inhibitor	1.79e-07	ACTA2,COL1A1,COL1A2,CTGF,EMILIN1,F2R,FN1,ITGBL1,LAMB1,MITF,MMP13,MMP14,MMP2,MMP9,POSTN,RUNX2,TAGLN,THBS1,VCAN,VIM,ZEB1	98 (17)
ENG	transmembrane receptor	1.81e-07	ACTA2,CTGF,FN1,ITGA5,MMP1,MMP19,THBS1	117 (16)
SMO	G-protein coupled receptor	1.83e-07	BGN,COL4A2,FBLN2,LUM,NRP2,OGN,RUNX1,TGFB3,VCAN	57 (7)
DKK1	growth factor	2.13e-07	ACTA2,COL1A1,MMP9,RUNX2,SNAI2,SPARC,TAGLN,TCF4	130 (22)
H-7	chemical - kinase inhibitor	2.17e-07	COL1A1,COL1A2,FN1,ITGA5,ITGB1,MMP1,MMP3	109 (18)
LAMC1	other	2.29e-07	ACTA2,CDH11,FN1,SNAI2,VIM	47 (7)
arsenite	chemical toxicant	2.36e-07	ADAM12,ASPN,COL8A1,FZD1,INHBA,MMP1,PRKG1,SGCD,SNAI2,THBS1
NPR1	enzyme	2.46e-07	COL1A1,COL3A1,FN1,MMP2,MMP9,TGFB3	85 (13)
TAF4B	transcription regulator	2.46e-07	CTGF,FN1,INHBA,MMP13,MMP3,TGFB3
GLI1	transcription regulator	2.57e-07	CDH11,COL10A1,COL1A1,IGFBP7,MMP11,MMP2,MMP9,PCDH18,PDGFRA,PLXDC1,RUNX2,TIMP3,VIM	62 (9)
D-fructose	chemical - endogenous mammalian	2.58e-07	ACTA2,COL1A1,COL3A1,FN1,MMP2,THBS1,TIMP3	126 (18)
IGF2	growth factor	2.63e-07	CTGF,FN1,GAS1,ITGA5,ITGB5,MMP1,MMP10,MMP11,MMP3,OGN,THBS2,ZEB1	121 (20)
gefitinib	chemical drug	2.63e-07	COL15A1,COL1A1,COL8A1,MMP1,MMP11,MMP15,MMP3,NOX4,NRP2,PDGFRA,TIMP3,VIM	69 (11)
APP	other	3.09e-07	ACTA2,ADAMTS4,AXL,CTGF,FAP,FLNA,FN1,FZD1,HSP90AA1,HSPG2,INHBA,LRP1,MMP1,MMP10,MMP13,MMP14,MMP2,MMP3,MMP8,MMP9,NRP2,OGN,PDGFRA,PDGFRB,SERPINF1,TAGLN,THY1,VCAN	98 (18)
CYR61	other	3.09e-07	COL1A1,COL1A2,FN1,ITGA5,ITGB1,MMP1,MMP2,MMP3,MMP9	115 (19)
RET	kinase	3.31e-07	COL1A1,COL1A2,HSP90AA1,LOX,MMP1,MMP10,MMP14,MMP3,MMP9,TIMP3	106 (18)
ERBB4	kinase	3.41e-07	ACTA2,COL3A1,COL5A2,FBLN2,NID1,PTGIS,THBS1,TIMP3,TLN1	120 (17)
hydrogen peroxide	chemical - endogenous mammalian	3.55e-07	ACTA2,COL1A1,COL1A2,CTGF,FN1,MITF,MMP1,MMP10,MMP13,MMP2,MMP3,MMP8,MMP9,PDGFRA,RUNX2,SERPINH1,SNAI2,SPARC,TAGLN,VIM	90 (15)
SMAD1	transcription regulator	3.6e-07	ACTA2,COL10A1,COL1A1,COL1A2,COL4A1,CTGF,RUNX2	101 (17)
SRC	kinase	3.6e-07	CAVIN1,COL1A2,F2R,FN1,MMP1,MMP2,MMP9,POSTN,VIM,ZEB1	120 (19)
Ro31-8220	chemical - kinase inhibitor	3.6e-07	COL1A1,COL1A2,FN1,ITGA5,ITGB1,MMP1,MMP2	117 (17)
entinostat	chemical drug	4.02e-07	ADAMTS5,MMP1,MMP13,MMP2,MMP3,MMP9,RUNX2,THBS2	115 (18)
Akt	group	4.06e-07	ACTA2,COL3A1,CTGF,FN1,MMP14,MMP2,MMP9,NOX4,NRP2,RUNX2,SNAI2,THBS1,THBS2,VCAN,ZEB1	119 (21)
PPM1A	phosphatase	4.08e-07	ITGA5,ITGB1,MMP13,MMP2	36 (6)
butylidenephthalide	chemical reagent	4.08e-07	AXL,MMP2,SNAI2,VIM	54 (7)
dimethylnitrosamine	chemical toxicant	4.22e-07	ACTA2,COL1A1,COL1A2,COL3A1,COL4A1,MMP9,VIM	147 (19)
PIK3CA	kinase	4.53e-07	CALD1,ITGB1,PDGFRA,PDGFRB,SNAI2,SPARC,THY1,VIM	119 (14)
P38 MAPK	group	4.73e-07	BGN,COL3A1,CTGF,FLNA,FN1,INHBA,MITF,MMP1,MMP13,MMP2,MMP3,MMP9,POSTN,RUNX1,RUNX2,THBS1,TIMP3	113 (18)
silibinin	chemical drug	5.1e-07	CTGF,FN1,MMP2,MMP3,MMP9,SNAI2,VIM,ZEB1	109 (18)
herbimycin	chemical - kinase inhibitor	5.75e-07	CTGF,F2R,MMP1,MMP13,MMP2,MMP9,TAGLN	78 (19)
ETS1	transcription regulator	5.8e-07	ARL4C,COL1A2,CTGF,FN1,MMP1,MMP13,MMP2,MMP3,MMP9,RUNX1,RUNX2,THY1,ZEB1	111 (16)
NOTCH1	transcription regulator	6.34e-07	ACTA2,COL1A1,COL1A2,CTGF,ITGB1,LOX,MMP1,MMP10,MMP2,MMP3,PDGFRB,RUNX2,TAGLN,TGFB3	112 (15)
trinitrobenzenesulfonic acid	chemical reagent	6.64e-07	ADAM12,COL1A1,COL1A2,COL3A1,LUM,MMP10,MMP13,MMP3,MMP9	101 (13)
MIR17HG	other	6.77e-07	ACTA2,COL5A1,DCHS1,FZD1,HEG1,HSPG2,LRP1,P3H1,PDGFRA,TAGLN
INHBB	growth factor	6.91e-07	COL3A1,COL4A1,LOXL3,MMP3,THBS1
THY1	other	6.91e-07	AXL,MMP10,MMP13,MMP2,VIM	78 (12)
IL6	cytokine	7.42e-07	ACVR1,ADAMTS4,ADAMTS5,ARL4C,BGN,COL1A1,COL3A1,CTGF,FN1,GREM1,ITGB1,ITGB5,LGALS1,MFAP4,MMP1,MMP10,MMP13,MMP2,MMP3,MMP8,MMP9,MRVI1,RUNX2,THBS1,VIM	105 (19)
MAP2K3	kinase	8.03e-07	COL10A1,COL1A1,COL1A2,COL3A1,MMP1,MMP13,MMP3,MMP9	88 (18)
ZNF384	transcription regulator	8.1e-07	COL1A1,MMP1,MMP3,RUNX2
WNT5B	other	8.1e-07	ACTA2,COL1A1,FN1,VCAN	76 (11)
phorbol myristate acetate	chemical drug	8.24e-07	ADAMTS4,AXL,CTGF,FBN1,FZD1,INHBA,ITGA5,ITGB1,LOXL2,MITF,MMP1,MMP10,MMP11,MMP13,MMP14,MMP19,MMP2,MMP3,MMP8,MMP9,PDGFRB,PDLIM7,RUNX1,SNAI2,SPARC,THBS1,THY1,TNFAIP6,VCAN,VCL,VIM,ZEB1	137 (19)
ETV5	transcription regulator	8.68e-07	CAVIN1,FN1,ITGA5,ITGB1,MMP14,MMP2,SNAI2,TIMP3,ZEB1	61 (7)
BMP6	growth factor	8.68e-07	ACTA2,ADAMTS5,CTGF,INHBA,ITGA5,MMP13,TAGLN,VCL,ZEB1	23 (4)
TRAF3IP2	other	8.95e-07	COL1A1,COL3A1,CTGF,MMP10,MMP2,MMP3,MMP9,POSTN	112 (19)
NOSTRIN	transcription regulator	9.19e-07	FN1,ITGA5,MMP1,MMP2,MMP9,THBS1	98 (14)
4-(2-aminoethyl)benzenesulfonylfluoride	chemical - protease inhibitor	9.19e-07	COL11A1,COL1A1,COL1A2,FN1,MITF,TAGLN
PLAT	peptidase	1.11e-06	FN1,INHBA,MMP1,MMP2,MMP3,MMP9	93 (19)
glucuronyl glucosamine glycan sulfate	chemical drug	1.15e-06	COL3A1,FN1,HSPG2
latanoprost	chemical drug	1.15e-06	MMP2,MMP3,MMP9	68 (11)
NFKBIA	transcription regulator	1.18e-06	ADAMTS5,AXL,COL1A2,COL3A1,COL5A2,FN1,ITGB1,MFGE8,MMP1,MMP13,MMP14,MMP15,MMP3,MMP9,NID1,OGN,TGFB1I1,TIMP3	111 (19)
MAPK1	kinase	1.2e-06	ADAM12,CTGF,FN1,IGFBP7,LAMA4,LGALS1,MITF,MMP1,MMP13,MMP2,MMP9,PDLIM3,PLXDC1,PRKG1,SPSB1,VIM	91 (15)
leuprolide	biologic drug	1.28e-06	MMP1,MMP14,MMP2,MMP3,MMP9	93 (22)
RAS	group	1.3e-06	CTGF,FN1,MITF,MMP1,MMP13,MMP2,MMP9,SNAI2,VIM,ZEB1	89 (16)
FHIT	enzyme	1.34e-06	MMP14,MMP2,MMP9,SNAI2,TGFB3,VIM	106 (12)
wortmannin	chemical - kinase inhibitor	1.34e-06	ACTA2,COL1A1,COL1A2,COL3A1,CTGF,F2R,FN1,MMP14,MMP2,MMP9,POSTN,VIM	112 (19)
IL6R	transmembrane receptor	1.36e-06	COL1A1,COL1A2,FN1,GREM1,MMP13,MMP2,MMP3,MMP9	89 (15)
MAP2K6	kinase	1.36e-06	ACTA2,BGN,COL10A1,MMP1,MMP13,MMP2,MMP3,MMP9	82 (18)
ZFAS1	other	1.45e-06	MMP14,MMP16,VIM,ZEB1
SCUBE3	other	1.45e-06	MMP2,MMP9,SNAI2,VIM	55 (8)
MCAM	other	1.45e-06	FN1,MMP2,SNAI2,VIM	107 (15)
GNA12	enzyme	1.5e-06	ACTA2,DDR2,F2R,MMP2,PDGFRA,TAGLN,VCL,VIM	114 (14)
CG	complex	1.6e-06	ACTA2,CD93,COL11A1,FZD1,GAS1,INHBA,ITGB1,ITGB5,MMP1,MMP19,MMP2,MMP9,RUNX1,RUNX2,TNFAIP6,VCAN	100 (18)
AXL	kinase	1.6e-06	MMP1,MMP2,MMP3,MMP9,SNAI2,VIM	90 (14)
MMP9	peptidase	1.66e-06	ACTA2,ITGB1,MMP13,MMP14,MMP2,MMP3,MMP9,VIM	95 (19)
HOXD3	transcription regulator	1.69e-06	COL1A1,ITGA5,MMP2,TAGLN,THBS1
INHA	growth factor	1.7e-06	ACTA2,COL1A2,COL3A1,COL6A1,CTGF,INHBA,MMP2,MYL9,WISP1	59 (6)
CAT	enzyme	1.73e-06	COL1A1,FN1,MMP1,MMP9,TAGLN,THBS1,VIM	92 (18)
OSM	cytokine	1.8e-06	ACTA2,ADAMTS4,ADAMTS5,ARL4C,COL1A1,COL1A2,COL3A1,COL6A1,COL8A1,ECM2,FN1,MMP1,MMP10,MMP13,MMP2,MMP3,MMP8,MMP9,RUNX1,TIMP3	88 (17)
FOSB	transcription regulator	1.91e-06	INHBA,MMP1,MMP13,MMP2,MMP9,RUNX2	45 (8)
BMP4	growth factor	2.03e-06	ACTA2,GREM1,MITF,MMP13,MMP14,MMP3,POSTN,RUNX2,SNAI2,SPARC,SULF1,TAGLN	109 (20)
IKBKB	kinase	2.07e-06	CTGF,IGFBP7,ITGB5,MMP1,MMP13,MMP2,MMP3,MMP9,NID1,OGN,POSTN,TIMP3,TLN1,VCAN	81 (18)
raloxifene	chemical drug	2.09e-06	F2R,ITGB1,LAMB1,LUM,MMP13,MMP2,MMP3,PDGFRA,PXDN,TGFB3,TIMP3	33 (4)
estrogen	chemical drug	2.16e-06	AXL,COL15A1,COL1A1,COL3A1,COL4A2,COL5A1,COL6A2,CTGF,FN1,ITGA5,ITGB1,LGALS1,SPARC,TGFB3	125 (19)
ITGA2	transmembrane receptor	2.19e-06	COL1A1,ITGA5,ITGB1,MMP1,MMP3	123 (25)
SCX	transcription regulator	2.19e-06	COL1A1,MMP3,POSTN,SNAI2,TIMP3
PDGFC	growth factor	2.19e-06	ACTA2,COL1A2,COL4A2,PDGFRA,PDGFRB	104 (9)
SCGB1A1	cytokine	2.19e-06	COL4A1,FN1,MMP14,MMP2,MMP9	87 (15)
MRTFA	transcription regulator	2.24e-06	ACTA2,F2R,FLNA,ITGB1,MMP16,MMP9,MYL9,RUNX1,TAGLN,VCL	21 (3)
EOMES	transcription regulator	2.32e-06	ACTA2,AFAP1,COL3A1,COL6A3,MICAL2,MXRA5,NRP2,PDGFRA,TCF4
LTB4R2	G-protein coupled receptor	2.39e-06	MMP1,MMP2,MMP9,NOX4	57 (7)
LGALS3BP	transmembrane receptor	2.39e-06	FN1,MMP13,MMP14,MMP3	99 (12)
TBX5	transcription regulator	2.44e-06	COL1A1,COL1A2,COL3A1,ECM2,FAP,PDLIM3,POSTN,VIM
MTPN	transcription regulator	2.44e-06	COL1A1,COL1A2,COL8A1,FN1,MMP3,SPARC,TAGLN,TGFB3	63 (8)
diphenyleneiodonium	chemical reagent	2.8e-06	ACTA2,COL1A1,FN1,MMP13,MMP9,NOX4,THBS2	113 (21)
miR-204-5p (and other miRNAs w/seed UCCCUUU)	mature microRNA	2.82e-06	BMP1,CDH11,MMP3,MMP9,SPARC
CXCR4	G-protein coupled receptor	3.14e-06	AXL,CDH11,IGFBP7,MMP13,MMP2,RUNX2,ZEB1	91 (19)
ESR2	ligand-dependent nuclear receptor	3.52e-06	ADAMTS5,ANGPTL2,CD93,COL11A1,COL16A1,COL1A1,CTGF,ITGB1,MMP1,MMP14,MMP2,NID2,PDLIM3,PLXDC1,PTGIS,RUNX2,SNAI2	95 (16)
FAM3B	cytokine	3.57e-06	FN1,ITGA5,LGALS1,SPARC,WISP1
PLAUR	transmembrane receptor	3.63e-06	ACTA2,ITGB1,MMP2,MMP3,MMP9,VIM	120 (18)
TCF/LEF	group	3.73e-06	FN1,ITGB1,MMP2,RUNX2
MTF1	transcription regulator	3.73e-06	ADAMTS5,MMP13,MMP3,MMP9
MMP7	peptidase	3.73e-06	ADAM12,MMP10,MMP2,MMP3	78 (15)
Pkc(s)	group	3.83e-06	ACTA2,COL3A1,CTGF,FN1,ITGA5,ITGB1,MMP1,MMP13,MMP2,MMP9,NOX4,TAGLN	86 (18)
DDIT3	transcription regulator	3.9e-06	CCDC80,DDR2,FAP,FN1,GPC6,LOX,SNAI2,THBS2,VIM
YAP1	transcription regulator	3.9e-06	ACTA2,CTGF,FN1,LATS2,MYL9,SNAI2,TAGLN,VIM,ZEB1	66 (14)
MEF2D	transcription regulator	3.93e-06	COL1A2,COL3A1,CTGF,FN1,TGFB3,VIM,ZEB1	91 (9)
erlotinib	chemical drug	3.93e-06	COL8A1,FAP,FBN1,MMP1,MMP13,MMP3,NOX4	94 (14)
CDKN1A	kinase	4.01e-06	ACTA2,CTGF,EDNRA,FN1,INHBA,ITGB5,MMP1,MMP3,MMP9,SSPN,TNFAIP6,VIM	111 (18)
sirolimus	chemical drug	4.06e-06	ACTA2,CALD1,COL1A1,COL1A2,CTGF,FN1,HSP90AA1,LAMB1,MMP1,MMP13,MMP14,MMP2,MMP3,MMP9,PDGFRA,PDGFRB,POSTN,RUNX2,VIM	100 (21)
MYOC	other	4.16e-06	CDH11,FBN1,FN1,ITGB1,LAMA2,LAMB1,PXDN,RUNX2	74 (11)
WWTR1	transcription regulator	4.21e-06	COL1A1,CTGF,FN1,LATS2,RUNX2,THY1
GLS	enzyme	4.57e-06	ACTA2,COL1A1,FN1	75 (4)
RYK	kinase	4.57e-06	COL1A1,FN1,RUNX2	56 (7)
Hyaluronidase	biologic drug	4.57e-06	ADAMTS4,MMP13,TNFAIP6
PODXL	kinase	4.57e-06	MMP1,MMP9,VIM
cholesterol	chemical - endogenous mammalian	4.61e-06	ACTA2,COL1A1,COL3A1,FN1,INHBA,MITF,MMP1,MMP14,MMP2,MMP8,THBS1,TIMP3	114 (19)
fasudil	chemical drug	4.87e-06	ACTA2,CTGF,MMP2,MMP9,TAGLN,TGFB3	114 (18)
MMP12	peptidase	4.88e-06	ACTN1,MMP13,MMP14,MMP2,MMP9,TLN1,VCL	108 (20)
cytokine	group	5.3e-06	ADAM12,ADAMTS4,CD93,MMP1,MMP13,MMP2,MMP3,MMP9,SPARC,TNFAIP6	105 (17)
PRKCA	kinase	5.52e-06	ARL4C,COL1A1,CTGF,FN1,MMP1,MMP3,MMP9,RUNX1,RUNX2	83 (16)
STAT1/3/5 dimer	complex	5.54e-06	MMP1,MMP13,MMP3,TIMP3
miR-451a (and other miRNAs w/seed AACCGUU)	mature microRNA	5.54e-06	ADAM10,ADAMTS5,MMP2,MMP9
ITGA3	other	5.54e-06	FN1,MMP2,TLN1,VCL
ELN	other	5.54e-06	FN1,MMP1,MMP2,MMP9	115 (24)
NRG1	growth factor	5.78e-06	ACTN1,CAVIN1,COL1A1,COL6A3,CTGF,FN1,FSTL1,ITGB5,MMP9,RUNX1,VCL,VIM	114 (16)
HAND2	transcription regulator	6.01e-06	COL1A1,COL1A2,COL3A1,ECM2,FAP,GREM1,PDLIM3
epigallocatechin-gallate	chemical drug	6.05e-06	ADAM10,AXL,CTGF,FN1,MMP1,MMP13,MMP2,MMP3,MMP9,PDGFRB,SNAI2,VIM	83 (14)
IRS1	enzyme	6.31e-06	COL3A1,COL4A1,COL4A2,COL6A1,COL6A3,LAMA4,MMP14,SNAI2,WISP1	74 (3)
INHBA	growth factor	6.38e-06	ACTA2,ACTN1,ACVR1,CTGF,F13A1,FN1,INHBA,ITGA11,LOX,MMP2,TAGLN	88 (19)
TNC	other	6.44e-06	ADAMTS4,CDH11,EDNRA,MMP1,MMP14,MMP2	59 (9)
advanced glycation end-products	chemical - endogenous mammalian	6.44e-06	CTGF,F2R,FN1,MMP1,MMP9,SERPINF1	93 (23)
SPRY1	other	6.8e-06	LOX,LOXL3,MMP11,MMP14,MMP2
IFNG	cytokine	7.29e-06	ACTA2,CLIC4,COL1A1,COL1A2,COL5A2,CTGF,DDR2,EDNRA,F2R,FN1,FZD1,HSP90AA1,HSPG2,INHBA,ITGA5,ITGB1,LOX,MITF,MMP1,MMP10,MMP11,MMP13,MMP2,MMP3,MMP9,NOX4,RUNX2,SERPINH1,SNAI2,THBS1,THY1,TIMP3,TNFAIP6	111 (19)
JUND	transcription regulator	7.35e-06	COL6A1,MMP1,MMP13,MMP3,MMP9,NOX4,RUNX2	93 (13)
thymoquinone	chemical drug	7.37e-06	COL1A1,COL3A1,MMP1,MMP13,MMP3,MMP9	81 (17)
IDH1	enzyme	7.37e-06	COL10A1,FN1,RUNX2,SERPINH1,VIM,ZEB1
LAMA2	other	7.94e-06	ACTA2,LAMA2,LAMA4,MMP9
CTSS	peptidase	8.27e-06	COL4A1,COL4A2,ITGA5,ITGB1,MMP9	20 (3)
DPP4	peptidase	8.27e-06	FAP,LRP1,MMP14,MMP2,THBS1	110 (18)
CCR1	G-protein coupled receptor	8.27e-06	MMP2,MMP9,RUNX2,SPARC,VIM	102 (17)
IL17A	cytokine	9.33e-06	ACTA2,COL1A1,CTGF,CYTH3,LOX,MMP1,MMP13,MMP2,MMP3,MMP8,MMP9,SPSB1	112 (19)
GATA4	transcription regulator	9.86e-06	COL1A1,COL1A2,COL3A1,CTGF,ECM2,FAP,LTBP2,PDLIM3,POSTN,TAGLN,VIM
PTHLH	other	1.08e-05	ADAMTS7,COL10A1,FN1,MMP13,MMP9,RUNX1,RUNX2	116 (21)
COL9A1	other	1.1e-05	COL12A1,FN1,HSPG2,MFGE8
LOXL2	enzyme	1.1e-05	FN1,MMP14,MMP9,VIM
DMH1	chemical reagent	1.1e-05	ACTA2,LOX,LOXL2,MMP2
FGF13	growth factor	1.13e-05	MMP13,MMP3,MMP9	98 (12)
CLDN1	other	1.13e-05	MMP2,VIM,ZEB1
CLDN2	other	1.13e-05	ITGA5,ITGB1,MMP9	70 (12)
NFAT5	transcription regulator	1.18e-05	C1QTNF1,C1QTNF6,COL1A1,COL1A2,IGFBP7,NOX4,PTGIS
FOXM1	transcription regulator	1.19e-05	FZD1,LAMA4,LOX,MMP2,MMP9,SNAI2,VCAN,VIM,ZEB1	110 (19)
FOSL2	transcription regulator	1.22e-05	COL1A2,MMP1,MMP13,MMP2,MMP3,RUNX2	63 (12)
S100A9	other	1.28e-05	ADAMTS4,ADAMTS5,MMP1,MMP13,MMP14,MMP2,MMP3,MMP9,POSTN,VCAN	91 (18)
ERG	transcription regulator	1.3e-05	ACTN1,ARHGAP31,MMP1,MMP3,MMP9,PARVA,SPARC,TGFB1I1,THBS1,VIM,ZEB1	78 (15)
TFAP2C	transcription regulator	1.41e-05	ANTXR2,CTGF,F2R,MMP14,MMP2,MMP9,THBS1	55 (7)
Focal adhesion kinase	group	1.42e-05	MMP13,MMP2,MMP9,PALLD,TAGLN	79 (15)
CDH2	other	1.49e-05	ACTA2,MMP9,SNAI2,THY1	87 (7)
SPTLC2	enzyme	1.49e-05	COL1A1,CTGF,MMP2,THBS1	86 (11)
ECM1	transporter	1.49e-05	ADAMTS7,SNAI2,VIM,ZEB1	53 (5)
copper	chemical - endogenous mammalian	1.49e-05	HEPH,LRP1,MITF,MMP1
GLI2	transcription regulator	1.55e-05	COL10A1,ITGB1,MITF,MMP13,MMP3,MMP9,RUNX2,VIM	67 (10)
NOG	growth factor	1.55e-05	CTGF,MITF,MMP13,MMP3,RUNX2,VCAN	79 (18)
candesartan	chemical drug	1.55e-05	COL1A2,COL3A1,FN1,MMP14,MMP2,PDGFRB	118 (17)
fluticasone propionate	chemical drug	1.56e-05	BGN,FBLN5,MFGE8,MMP19,MMP9,OLFML2B,SERPINF1,SRPX,THBS1,TIMP3
LEPR	transmembrane receptor	1.56e-05	ACTA2,COL1A1,COL4A1,FN1,MMP13,MMP14,MMP19,MMP2,MMP3,TIMP3	91 (17)
ELF3	transcription regulator	1.68e-05	FN1,MMP10,MMP13,MMP3,TIMP3	99 (19)
simvastatin	chemical drug	1.77e-05	ACTA2,ACVR1,CALD1,COL10A1,CTGF,F2R,MMP1,MMP2,MMP3,MMP9,VIM	120 (16)
Mapk	group	1.78e-05	ADAM12,COL1A1,MMP10,MMP13,MMP3,MMP9,RUNX2,SNAI2	83 (16)
MET	kinase	1.78e-05	FN1,INHBA,ITGB1,MMP13,MMP2,NOX4,RUNX1,VIM	93 (16)
EPAS1	transcription regulator	1.85e-05	AXL,COL10A1,CTGF,CYBRD1,FBLN2,FN1,LOX,LOXL2,MMP13,MMP14,TGFB3	73 (10)
pyrrolidine dithiocarbamate	chemical reagent	1.9e-05	COL1A1,CTGF,MMP1,MMP13,MMP14,MMP2,MMP9,PDGFRA	95 (18)
6-formylindolo[3,2-b]carbazole	chemical reagent	1.97e-05	ACTA2,COL1A1,COL1A2,COL3A1	83 (4)
DSP	other	1.97e-05	COL1A1,COL1A2,COL3A1,MMP14
spironolactone	chemical drug	1.99e-05	COL1A1,COL1A2,COL3A1,CTGF,FN1,LOX,TIMP3	85 (18)
S100A8	other	2e-05	ADAMTS4,ADAMTS5,MMP1,MMP13,MMP14,MMP2,MMP3,MMP9,POSTN,VCAN	92 (19)
SP3	transcription regulator	2.02e-05	ACTA2,COL1A1,COL1A2,F2R,ITGB5,MMP2,PRKG1,SERPINH1,SPARC,TAGLN,VIM	123 (7)
MAP3K1	kinase	2.16e-05	COL3A1,COL4A1,LOXL3,MMP13,MMP3,THBS1	109 (18)
F Actin	complex	2.25e-05	CTGF,FLNA,MMP2
erismodegib	chemical drug	2.25e-05	MMP1,MMP2,MMP9
CMA1	peptidase	2.25e-05	COL1A1,COL3A1,MMP9	89 (16)
PPID	enzyme	2.25e-05	SNAI2,VIM,ZEB1
MAP3K4	kinase	2.25e-05	COL10A1,MMP2,SNAI2	46 (9)
TNFRSF14	transmembrane receptor	2.25e-05	MMP1,MMP13,MMP9	114 (18)
ITGA11	other	2.25e-05	ACTA2,MMP13,MMP14	94 (7)
SF1	transcription regulator	2.25e-05	ACTA2,COL1A1,FN1
dec-RRLL-cmk	chemical reagent	2.25e-05	COL11A1,COL1A2,FN1
eprosartan	chemical drug	2.25e-05	COL1A1,COL3A1,FN1	12 (3)
alpha-hydroxyglutarate	chemical - endogenous mammalian	2.25e-05	FN1,VIM,ZEB1
taurine	chemical - endogenous mammalian	2.31e-05	AXL,FN1,MMP2,MMP9,VIM	110 (22)
bisindolylmaleimide I	chemical - kinase inhibitor	2.32e-05	CTGF,FN1,MMP1,MMP10,MMP13,MMP2,MMP9,TGFB3	86 (19)
CDH1	other	2.35e-05	MMP1,MMP14,MMP19,MMP3,MMP9,SNAI2,VIM	95 (15)
benzo(a)pyrene	chemical toxicant	2.49e-05	ADAM12,ASPN,C1QTNF2,COL8A1,FZD1,INHBA,MMP1,PRKG1,SGCD,SNAI2,THBS1
Z-LLL-CHO	chemical - protease inhibitor	2.52e-05	CTGF,DDR2,HSP90AA1,ITGB1,MITF,MMP1,MMP11,MMP13,MMP2,MMP9,NOX4,PDGFRA,RUNX2	83 (17)
CEBPA	transcription regulator	2.53e-05	ARL4C,COL10A1,COL1A1,COL1A2,FZD1,GAS1,ITGB5,LGALS1,MMP13,MMP8,RUNX2,SERPINF1,THBS1,TNFAIP6,VCAN,VCL	55 (7)
Smad2/3-Smad4	complex	2.56e-05	COL1A1,COL1A2,ITGB5,MMP13	50 (6)
miR-199a-3p (and other miRNAs w/seed CAGUAGU)	mature microRNA	2.56e-05	CALU,FN1,RUNX1,VCAN
PDGFRA	kinase	2.56e-05	ACTA2,COL1A1,PDGFRA,RUNX2	104 (14)
SDCBP	enzyme	2.56e-05	MMP2,SNAI2,TCF4,VIM	82 (9)
pirfenidone	chemical drug	2.56e-05	COL3A1,CTGF,FN1,POSTN
isoliquiritigenin	chemical - endogenous non-mammalian	2.56e-05	CTGF,MMP2,MMP9,SERPINF1	107 (16)
acyclic retinoid	chemical drug	2.56e-05	COL1A2,COL4A2,PDGFRA,PDGFRB
ZEB1	transcription regulator	2.67e-05	COL1A1,COL1A2,FN1,NRP2,VIM,ZEB1
ELK1	transcription regulator	2.67e-05	ITGB1,MMP13,MMP9,RUNX2,TAGLN,THBS1	98 (14)
IL10RA	transmembrane receptor	2.88e-05	ASPN,F13A1,FBN1,FN1,FSTL1,HMCN1,INHBA,LUM,OGN,PCOLCE,PDGFRA,POSTN,SPARC
Vegf	group	2.89e-05	ACTA2,ADAM10,ANGPTL2,C1QTNF1,CD93,FLNA,FN1,INHBA,ITGB1,MMP10,MMP13,MMP14,MMP2,MMP9,NID2,VIM,ZEB1	80 (16)
IL32	cytokine	2.95e-05	MMP13,MMP2,MMP3,MMP9,SNAI2,VIM	89 (18)
CUX1	transcription regulator	2.95e-05	FLNA,MMP2,MMP8,SNAI2,THBS1,VIM
NR3C2	ligand-dependent nuclear receptor	3e-05	COL1A1,COL3A1,CTGF,FN1,INHBA,MMP1,MMP10,NOX4	79 (14)
paraquat	chemical toxicant	3e-05	COL1A1,CTGF,FN1,INHBA,MMP1,MMP3,MMP8,MMP9	91 (20)
MAPK14	kinase	3.06e-05	ACTA2,COL10A1,COL1A1,FN1,GREM1,MMP1,MMP13,MMP3,MMP9,TAGLN	114 (19)
Rar	group	3.11e-05	ADAM10,MMP1,MMP11,MMP13,SERPINF1	42 (7)
ETV4	transcription regulator	3.11e-05	ACTA2,FN1,MMP14,MMP9,VIM	85 (7)
MRTFB	transcription regulator	3.21e-05	ACTA2,F2R,FLNA,ITGB1,RUNX1,TAGLN,VCL
BARX2	transcription regulator	3.26e-05	ACTA2,FLNA,MMP9,TIMP3	22 (4)
piperine	chemical drug	3.26e-05	MMP13,MMP14,MMP3,MMP9	117 (21)
MIF	cytokine	3.4e-05	ACTA2,COL1A1,F2R,MMP1,MMP13,MMP2,MMP3,MMP9	117 (21)
IL4	cytokine	3.83e-05	ACTA2,COL1A1,COL1A2,COL6A2,COL6A3,CTGF,F13A1,F2R,FLNA,FN1,ITGB1,LGALS1,LRP1,LRRC32,MMP1,MMP10,MMP2,MMP3,MMP9,POSTN,TGFB3,THY1,TIMP3,TLN1,VIM	105 (19)
miR-1-3p (and other miRNAs w/seed GGAAUGU)	mature microRNA	3.83e-05	AXL,FBLN2,FERMT2,FSTL1,LRP1,MRC2,PDLIM7,SH3PXD2B,THBS1,TIMP3
LGI1	other	3.91e-05	MMP1,MMP11,MMP3
ABL2	kinase	3.91e-05	MMP1,MMP14,MMP3
CUL7	other	3.91e-05	SNAI2,VIM,ZEB1
PGK1	kinase	3.91e-05	MMP2,MMP3,VIM	51 (7)
let-7a-5p (and other miRNAs w/seed GAGGUAG)	mature microRNA	4.03e-05	ACTA2,COL1A1,COL1A2,COL3A1,MMP9,PXDN,TAGLN,THBS1,VIM	46 (7)
KLF2	transcription regulator	4.03e-05	CD93,COL4A1,CTGF,ITGB5,MMP14,PTGIS,RUNX2,TCF4,THBS1
XDH	enzyme	4.1e-05	ACTA2,CTGF,MMP14,MMP2,VIM	104 (22)
mir-143	microRNA	4.1e-05	COL3A1,MMP2,PDGFRA,TAGLN
JAG1	growth factor	4.1e-05	ACTA2,COL1A1,PDGFRB,RUNX2,TAGLN	47 (10)
PGR	ligand-dependent nuclear receptor	4.31e-05	CALD1,COL6A1,COL6A2,EDNRA,FN1,ITGB1,POSTN,RUNX1,TGFB3,VCAN,VCL,ZEB1	118 (17)
FGFR1	kinase	4.33e-05	COL1A1,COL3A1,MMP1,MMP14,MMP3,SPARC,VIM	86 (18)
Smad2/3	group	4.37e-05	FAP,MMP10,RUNX1,RUNX2,TAGLN,TIMP3
OGA	enzyme	4.45e-05	ADAMTS5,CD93,COL10A1,FERMT2,FLNA,FN1,GAS1,IGFBP7,ITGB5,LAMB1,MMP14,PRKG1,THBS1,TIMP3,VIM
TNFRSF1A	transmembrane receptor	4.68e-05	CLMP,CTGF,ITGB5,LATS2,MMP1,MMP13,MMP14,MMP2,MMP9	100 (16)
CIP2A	other	4.79e-05	COL15A1,COL8A1,FAP,LUM,PDGFRB,PDLIM7
EGLN1	enzyme	4.79e-05	ADAMTS5,INHBA,MMP13,MMP3,MMP8,TGFB3	58 (7)
phosphate	chemical - endogenous mammalian	5e-05	ADAMTS2,AXL,COL5A1,EMILIN1,F2R,OGN,POSTN
plerixafor	chemical drug	5.08e-05	MMP1,MMP13,MMP3,MMP9	85 (20)
NEDD9	other	5.32e-05	LRP1,MMP14,MMP2,MMP9,VIM	104 (19)
eicosapentenoic acid	chemical drug	5.36e-05	FBN1,MMP1,MMP10,MMP13,MMP8,MMP9,TGFB3	104 (18)
rosiglitazone	chemical drug	5.5e-05	COL1A1,CTGF,EDNRA,FN1,LOX,LRP1,MMP9,NOX4,PDGFRA,POSTN,RUNX2,SERPINF1,TGFB3,THBS1,WISP1	121 (21)
zoledronic acid	chemical drug	6.03e-05	MMP2,MMP9,NOX4,RUNX2,SPARC	103 (19)
pimagedine	chemical drug	6.03e-05	ACTA2,COL4A1,CTGF,LAMB1,TAGLN
HDAC10	transcription regulator	6.2e-05	MITF,MMP2,MMP9	53 (8)
MIA	other	6.2e-05	FN1,MMP14,SPARC
VCL	enzyme	6.2e-05	COL10A1,ITGB1,RUNX2	51 (9)
PLCD1	enzyme	6.2e-05	SNAI2,VIM,ZEB1
TNFAIP6	other	6.2e-05	ACTA2,MMP9,TNFAIP6	62 (11)
ACTA2	other	6.2e-05	ACTA2,CTGF,VIM
Ras homolog	group	6.22e-05	CTGF,ITGB1,MMP9,PDGFRA	97 (19)
LOX	enzyme	6.22e-05	COL3A1,PDGFRA,PDGFRB,SNAI2	79 (12)
acetaldehyde	chemical - endogenous mammalian	6.22e-05	COL1A1,COL1A2,DDR2,MMP2	35 (7)
ursodeoxycholic acid	chemical - endogenous mammalian	6.27e-05	COL1A1,COL1A2,COL4A1,CTGF,PDGFRB,SPARC
MYB	transcription regulator	6.82e-05	COL1A2,COL4A1,FN1,MMP1,MMP11,MMP3,SNAI2,VIM	73 (16)
WNT1	cytokine	7.2e-05	ACTA2,CCDC80,COL3A1,FN1,GAS1,MMP3,RUNX2,WISP1	106 (24)
atorvastatin	chemical drug	7.5e-05	COL1A1,CTGF,EDNRA,F2R,MMP2,MMP3,MMP9,NOX4,POSTN,TGFB3	93 (18)
SFTPD	other	7.54e-05	MMP1,MMP2,MMP3,MMP9	89 (18)
CALR	transcription regulator	7.66e-05	COL1A1,COL1A2,COL3A1,FN1,VCL	109 (17)
ILK	kinase	7.66e-05	FN1,ITGB1,MMP2,MMP9,ZEB1	117 (23)
androgen	chemical drug	7.89e-05	COL10A1,COL12A1,COL4A2,FLNA,INHBA,MMP23B,MMP9,RUNX1,RUNX2
lysophosphatidic acid	chemical - other	8.03e-05	ACTA2,CTGF,MMP9,PDGFRA,PDGFRB,TAGLN,VIM	129 (22)
CEBPD	transcription regulator	8.03e-05	COL10A1,MITF,MMP13,MMP3,MMP8,PDGFRA,TNFAIP6
PLAU	peptidase	8.09e-05	ACTA2,FN1,ITGB5,MMP1,MMP9,VIM	113 (18)
SOX9	transcription regulator	8.09e-05	COL10A1,COL1A1,CTGF,MITF,RUNX2,SNAI2	71 (11)
SOD2	enzyme	8.56e-05	COLEC12,MMP1,MMP13,MMP2,MMP3,MMP8,MMP9	93 (15)
ADAM17	peptidase	8.6e-05	ADAM12,COL3A1,FN1,MMP13,MMP2	89 (17)
HDAC6	transcription regulator	8.6e-05	COL1A1,LTBP2,TAGLN,TGFB1I1,VIM
LEP	growth factor	8.92e-05	ACTA2,COL1A1,COL3A1,COL4A1,MMP1,MMP13,MMP14,MMP19,MMP2,MMP3,RUNX2,SPARC,THBS1,TIMP3,VIM	114 (19)
PTAFR	G-protein coupled receptor	9.05e-05	MMP2,MMP9,VIM,ZEB1	114 (20)
nilotinib	chemical drug	9.23e-05	COL1A1,COL1A2,FN1
MEG3	other	9.23e-05	FN1,VIM,ZEB1
TGFBR	group	9.23e-05	ACTA2,CDH11,NOX4	58 (7)
MKX	transcription regulator	9.23e-05	COL1A1,COL1A2,COL3A1
TPSAB1/TPSB2	peptidase	9.23e-05	FN1,MMP13,MMP3	88 (17)
ROR1	kinase	9.23e-05	SNAI2,VIM,ZEB1	49 (7)
cercosporin	chemical - endogenous non-mammalian	9.23e-05	ACTA2,CTGF,FN1
RALBP1	enzyme	9.23e-05	COL1A2,COL4A1,MMP2
ACTG1	other	9.23e-05	ACTA2,CALD1,TAGLN
nedocromil sodium	chemical drug	9.23e-05	COL3A1,MMP2,MMP9
Wnt	group	9.62e-05	ADAM10,ADAMTS5,COL10A1,MMP9,RUNX2	48 (4)
TNFRSF1B	transmembrane receptor	9.72e-05	ITGB5,MMP1,MMP13,MMP14,MMP2,MMP3,MMP9	80 (16)
LDLR	transporter	9.87e-05	ASPN,BGN,HSPG2,LRP1,MFGE8,MMP14,MMP2,MMP9,RUNX2,VCAN	99 (19)
mibolerone	chemical drug	9.89e-05	CALU,CCDC80,CLEC11A,COL1A1,COL1A2,COL6A3,MMP1,TIMP3
LDL	complex	0.000104	AXL,CTGF,LRP1,MMP1,MMP14,MMP16,MMP2,MMP3,MMP8,MMP9,TNFAIP6	90 (17)
mir-133	microRNA	0.000107	CTGF,FN1,MMP14,TAGLN,VCAN	97 (12)
HNRNPK	transcription regulator	0.000107	COL12A1,CTGF,MMP10,MMP3,VCAN	102 (12)
GRHL2	transcription regulator	0.000108	MMP1,MMP14,NRP2,ZEB1	8 (2)
mir-183	microRNA	0.000108	FN1,ITGB1,VIM,ZEB1	39 (5)
ETV1	transcription regulator	0.000108	MITF,MMP1,MMP13,VIM
ITGA1	other	0.000108	COL10A1,MMP2,MMP3,MMP9	91 (21)
loganin	chemical - endogenous non-mammalian	0.00011	CTGF,NOX4	34 (7)
BTBD7	other	0.00011	MMP2,MMP9
L3MBTL1	other	0.00011	MMP3,RUNX1
CTS-1027	chemical drug	0.00011	ACTA2,COL1A1
IBSP	other	0.00011	MMP2,THBS1
PRSS2	peptidase	0.00011	MMP3,MMP8
ADAMTS5	peptidase	0.00011	BGN,VCAN
COL11A1	other	0.00011	DDR2,MMP13
3-(p-methoxy)phenyl-1,4-benzoxazine	chemical reagent	0.00011	COL1A1,MMP1
malolactomycin D	chemical - endogenous non-mammalian	0.00011	MMP13,MMP9	69 (15)
sulfur	chemical - endogenous mammalian	0.00011	MMP2,MMP9	49 (7)
S-adenosylhomocysteine	chemical - endogenous mammalian	0.00011	COL1A1,COL1A2
N(6)-carboxymethyl-L-lysine	chemical - endogenous mammalian	0.00011	CTGF,FN1
CSF1	cytokine	0.000111	F2R,FN1,ITGA5,ITGB1,ITGB5,MMP16,MMP9,RUNX1,THBS1,TLN1	103 (20)
SPHK1	kinase	0.000119	ACTA2,COL1A2,CTGF,FN1,TAGLN	82 (20)
HEXIM1	transcription regulator	0.000127	COL1A1,LOXL2,MMP13,VIM	67 (7)
kaempferol	chemical toxicant	0.000127	MMP1,MMP2,MMP9,RUNX2	77 (16)
GABA	chemical - endogenous mammalian	0.000127	FN1,MMP2,MMP3,MMP9	112 (21)
beraprost	chemical drug	0.000131	COL1A1,COL3A1,FN1
elastase	group	0.000131	MMP2,MMP3,MMP9	111 (20)
RLIM	enzyme	0.000131	CTGF,FN1,VIM
ITGA4	transmembrane receptor	0.000131	ITGA5,MMP2,MMP9	103 (18)
TP53BP2	other	0.000131	CTGF,VIM,ZEB1	57 (8)
PPBP	cytokine	0.000131	COL15A1,COL6A3,PDGFRB
IKZF1	transcription regulator	0.000134	AXL,C1QTNF1,LHFPL6,LRP1,MMP14,RUNX1,SERPINH1,SULF2
5-N-ethylcarboxamido adenosine	chemical reagent	0.00014	COL1A2,CTGF,FZD1,INHBA,MMP11,THBS1,VCAN	91 (10)
PRKD1	kinase	0.000147	LOXL3,MMP1,MMP2,MMP3,MMP9	84 (17)
NfkB1-RelA	complex	0.000149	ADAMTS4,MMP1,MMP13,MMP3
CD9	other	0.000149	ITGA5,ITGB1,MMP9,WISP1	82 (14)
ADAMTS12	peptidase	0.000149	LGALS1,MMP13,MMP3,TAGLN
doxycycline	chemical drug	0.000151	COL3A1,MITF,MMP1,MMP2,MMP8,MMP9	88 (18)
captopril	chemical drug	0.000151	BGN,EFEMP2,LTBP2,MMP9,POSTN,TGFB3	85 (7)
H89	chemical - kinase inhibitor	0.000154	COL10A1,MITF,MMP1,MMP13,MMP2,MMP9,RUNX1,TNFAIP6	82 (16)
SPARC	other	0.000157	COL1A1,COL1A2,FN1,MMP2,SNAI2,SPARC,VIM	88 (19)
plicamycin	chemical drug	0.000157	ADAMTS4,AXL,COL1A1,COL1A2,CTGF,CYBRD1,PLXDC1	88 (7)
Notch	group	0.000162	ACTA2,ADAM12,MMP2,TAGLN,WISP1,ZEB1	102 (17)
BSG	transporter	0.000162	MMP1,MMP2,MMP3,MMP9,VIM	88 (19)
EGR1	transcription regulator	0.00017	ACTA2,CAVIN1,COL1A1,COL1A2,FN1,MMP14,MMP9,SNAI2,THBS1	114 (19)
MAC	complex	0.000174	FN1,MMP13,MMP3,THBS1	90 (21)
mir-17	microRNA	0.000174	CTGF,FN1,MMP1,MMP13,RUNX1,THBS1	120 (17)
BGN	other	0.000174	FBN1,MMP14,RUNX2,WISP1
PLG	peptidase	0.000174	CLIC4,COL1A1,COLEC12,MFGE8,MMP1,MMP9	93 (19)
rottlerin	chemical toxicant	0.000174	COL1A1,COL3A1,ITGB1,MMP13,MMP2,MMP9	83 (17)
BAPTA-AM	chemical reagent	0.000178	COL1A1,FN1,MMP13,MMP16,MMP2	85 (18)
Collagen Alpha1	group	0.000179	COL1A1,MMP2,MMP9	87 (16)
TCF21	transcription regulator	0.000179	COL4A1,MMP13,MMP2
rosmarinic acid	chemical - endogenous non-mammalian	0.000179	ACTA2,CTGF,MMP2
PI3K (family)	group	0.000186	ACTA2,ITGB1,MMP2,MMP3,MMP9,SNAI2,THBS1	117 (20)
PRKAA2	kinase	0.000186	ACTA2,FN1,MMP9,NOX4,PCOLCE,PDGFRA,VIM	116 (19)
PRKCD	kinase	0.000192	COL1A1,COL1A2,FBN1,FZD1,MMP13,MMP2,MMP9,PDLIM7,ZEB1	85 (18)
FHL2	transcription regulator	0.000196	ACTA2,MITF,MRC2,PDGFRB,TAGLN
TIMP3	other	0.000196	ADAM10,MMP2,MMP9,THBS1,VIM	95 (17)
CBL	transcription regulator	0.000196	COL1A1,FN1,MMP2,PDGFRA,RUNX2	98 (23)
ciglitazone	chemical drug	0.0002	ACTA2,FN1,MITF,MMP2,MMP9,NOX4	110 (19)
fingolimod	chemical drug	0.0002	AXL,COL3A1,CTGF,FN1,MITF,RUNX2	109 (21)
THBS4	other	0.000201	COL3A1,MMP13,MMP16,MMP8
hyaluronic acid	chemical - endogenous mammalian	0.000207	COL6A2,FN1,MMP1,MMP13,MMP2,MMP3,MMP9	81 (15)
ADCYAP1	other	0.000211	ACTN1,COL3A1,COL5A1,COL5A2,GAS1,LUM,POSTN,SERPINF1,SPARC,TCF4
CXCL8	cytokine	0.000214	COL12A1,HSPG2,ITGA5,MMP2,MMP9,SNAI2	71 (15)
MSTN	growth factor	0.000215	ACTA2,FN1,INHBA,SERPINH1,VIM
PRL	cytokine	0.000218	COL1A1,COL1A2,COL3A1,COL5A1,FN1,MFGE8,MMP14,PCOLCE,PDGFRA,SPARC,VIM	118 (20)
ethanol	chemical - endogenous mammalian	0.000231	ACTA2,CLIC4,COL1A2,COL3A1,CTGF,DDR2,LGALS1,MMP13,MMP2,MMP3,MMP9,TGFB3,TNFAIP6	113 (18)
AKT2	kinase	0.000235	ACTA2,ITGB1,MMP9,PALLD,VIM	124 (19)
MMP1	peptidase	0.000235	FN1,MMP1,MMP9,RUNX2,TAGLN	89 (18)
salirasib	chemical drug	0.000235	COL5A1,COL5A2,LGALS1,PDGFRA,PDGFRB
Pdgfr	group	0.000236	ACTA2,FN1,VIM	92 (16)
ALOX12	enzyme	0.000236	FN1,MMP2,PDGFRA	107 (15)
PRDM8	transcription regulator	0.000236	ANTXR2,CDH11,NRP2
AIF1	other	0.000236	ACTA2,COL1A1,COL3A1
ACE2	peptidase	0.000236	ACTA2,CTGF,FN1	83 (7)
cytochalasin B	chemical toxicant	0.000236	MMP1,MMP2,MMP9	87 (17)
tetrathiomolybdate	chemical drug	0.000236	ACTA2,COL1A1,MMP9
HSF1	transcription regulator	0.000242	COL6A2,HSP90AA1,ITGB5,LAMA4,MITF,MMP19,POSTN,SERPINH1,VCAN
alitretinoin	chemical drug	0.000255	ADAM10,ADAMTS4,FN1,MMP1,MMP11,MMP9,PTGIS,VIM	109 (17)
DETA-NONOate	chemical reagent	0.000257	ADAM10,BGN,LOXL2,MMP9,PRKG1	68 (7)
PAX3	transcription regulator	0.000261	COL1A2,FILIP1L,HSPG2,LRRC17,MITF,MMP9,PXDN,TIMP3,VCAN
eplerenone	chemical drug	0.000264	CTGF,FN1,MMP2,NOX4	86 (14)
mycophenolic acid	chemical drug	0.000279	ACTA2,CTGF,FN1,INHBA,MMP13,RUNX2	87 (16)
CD36	transmembrane receptor	0.00028	ADAMTS4,COL1A1,COL4A1,LRP1,MMP13	77 (11)
MAFB	transcription regulator	0.000297	ACTN1,F13A1,FBLN5,MMP9,OLFML2B,TAGLN
5'-methylthioadenosine	chemical - endogenous mammalian	0.000305	COL1A1,COL1A2,MMP1
vatalanib	chemical drug	0.000305	ACTA2,COL1A1,MMP9
cyclomaltodextrin	chemical drug	0.000305	MITF,MMP14,MMP8	45 (6)
Ap1	complex	0.000315	CTGF,FN1,MMP1,MMP13,MMP2,MMP3,MMP9,SPARC	95 (17)
CCL2	cytokine	0.000316	ACTA2,INHBA,ITGA5,MMP1,MMP2,MMP9	90 (19)
GŒ±12/13	group	0.000329	MMP1,MMP13	56 (7)
perindoprilat	chemical drug	0.000329	LRP1,MMP9
fluoroquinolone	chemical drug	0.000329	MMP2,MMP9
TMBIM1	other	0.000329	MMP2,MMP9	49 (7)
USP6	peptidase	0.000329	MMP10,MMP9
CHD5	enzyme	0.000329	VIM,ZEB1
Fascin	group	0.000329	CTGF,MMP9	106 (12)
2-(3-chlorophenylamino)phenylacetic acid	chemical drug	0.000329	COL4A1,FN1
SUCO	other	0.000329	COL1A1,COL1A2
TSIX	other	0.000329	COL1A1,COL1A2
LPXN	transcription regulator	0.000329	ACTA2,TAGLN	43 (7)
mir-431	microRNA	0.000329	FN1,VCAN
miR-144-3p (miRNAs w/seed ACAGUAU)	mature microRNA	0.000329	ADAM10,ADAMTS5
SIPA1	other	0.000329	ITGB1,MMP9	58 (9)
BR-4628	chemical reagent	0.000329	CTGF,LOX
basic calcium phosphate crystal	chemical - endogenous mammalian	0.000329	MMP1,MMP3	80 (12)
ditiocarb	chemical drug	0.000329	MMP1,TAGLN
(Ala9)-autocamtide-2	chemical - kinase inhibitor	0.000329	MMP1,MMP2
lisofylline	chemical drug	0.000329	COL4A1,LAMB1
INSR	kinase	0.000334	COL6A3,CTGF,DDR2,GAS1,ITGA5,ITGB5,LGALS1,MMP11,MMP2,MMP9,OGN,TGFB3,THBS2	107 (16)
AREG	growth factor	0.000337	CDH11,MMP1,MMP15,MMP9,RUNX1,TNFAIP6	85 (12)
HOXC8	transcription regulator	0.000341	CDH11,GAS1,SERPINF1,TAGLN
COL18A1	other	0.000358	ANTXR1,F2R,FN1,MMP1,MMP2,THBS1	107 (19)
dextran sulfate	chemical drug	0.000368	CTGF,EFEMP2,MMP13,MMP14,MMP2,MMP3,MMP9,TGFB3,THBS1,THBS2	101 (18)
trichostatin A	chemical drug	0.00037	ADAMTS5,C1QTNF6,COL1A2,COL6A3,COLEC12,F2R,LAMA2,MMP1,MMP13,MMP3,MMP9,RUNX2,TAGLN,THBS1,TIMP3,VIM,ZEB1	116 (18)
Fgf	group	0.000385	MITF,MMP2,MMP9,RUNX2	113 (20)
COL1A1	other	0.000385	CLIC4,COL1A1,MMP14
IDH2	enzyme	0.000385	FN1,VIM,ZEB1
NPPB	other	0.000385	COL1A1,COL3A1,CTGF,FN1	89 (15)
mir-150	microRNA	0.000385	ACTA2,MMP14,MMP16,ZEB1
PIAS3	transcription regulator	0.000385	MMP13,MMP3,MMP9	77 (12)
GADD45B	other	0.000385	BGN,COL10A1,MMP13	44 (7)
SMPD1	enzyme	0.000385	ACTA2,COL1A1,MMP1	91 (18)
TIMP1	cytokine	0.000385	MMP2,MMP3,MMP9,TIMP3	107 (19)
ST14	peptidase	0.000385	MMP1,MMP13,MMP3	92 (17)
FOXF2	transcription regulator	0.000385	ACTA2,PDGFRA,TAGLN	85 (7)
SP7	transcription regulator	0.000385	COL1A1,MMP13,RUNX2
PTGS2	enzyme	0.000387	EDNRA,FN1,MMP1,MMP14,MMP2,MMP9,RUNX2,TNFAIP6	112 (20)
Sb202190	chemical - kinase inhibitor	0.000401	COL1A1,CTGF,FN1,MMP1,MMP13,MMP2,MMP9	75 (17)
LGALS3	other	0.000403	COL3A1,COL4A1,COL5A2,FN1,ITGB1,TCF4	57 (7)
ATF2	transcription regulator	0.000403	ANGPTL2,FN1,MMP1,MMP13,PDGFRA,SNAI2	85 (16)
CHUK	kinase	0.000416	HSP90AA1,MMP10,MMP13,MMP2,MMP3,MMP9,NID1,OGN,TIMP3	119 (18)
MAPK8	kinase	0.000419	COL1A1,CTGF,MMP1,MMP13,MMP2,MMP3,MMP9,NOX4	103 (17)
SOX17	transcription regulator	0.000433	COL4A1,COL4A2,LAMB1,SPARC
ADIPOQ	other	0.000436	COL3A1,CTGF,FN1,MMP1,MMP13,MMP2,MMP3,NOX4	82 (18)
EZH2	transcription regulator	0.000449	ADAM10,COL4A1,CRISPLD2,FBN1,FZD1,MMP2,MMP9,PDGFRA,PRICKLE1,RUNX1,RUNX2,TIMP3	47 (8)
FLI1	transcription regulator	0.000456	COL1A1,COL1A2,CTGF,LOX,MMP1
C5AR1	G-protein coupled receptor	0.000456	COL1A1,COL1A2,LTBP2,MMP1,MMP9	110 (18)
HOXC9	transcription regulator	0.000477	MMP13,MMP9,TIMP3
EDNRA	transmembrane receptor	0.000477	COL1A1,COL3A1,MMP2
FOXO4	transcription regulator	0.00048	COL4A1,COL4A2,CTGF,IGFBP7,MMP9,NRP2	87 (7)
cyclic AMP	chemical - endogenous mammalian	0.000483	ACTA2,ANTXR1,ANTXR2,CTGF,FN1,INHBA,MITF,MMP1,MMP10,MMP9	117 (19)
PRKCQ	kinase	0.000485	ITGB1,MMP1,MMP2,MMP9	79 (19)
NR4A3	ligand-dependent nuclear receptor	0.000492	COL16A1,COL1A1,COL6A1,COL6A2,TGFB3
Ins1	other	0.000511	COL1A1,LRP1,MMP1,MMP13,MMP2,MMP3,RUNX2,SPARC,THY1,TIMP3,VIM	116 (19)
poly rI:rC-RNA	biologic drug	0.00052	ADAM10,AFAP1,AXL,FN1,INHBA,ITGA5,MMP1,MMP2,MMP3,MMP9,SNAI2,THBS1,TNFAIP6,VIM	113 (18)
N-nitro-L-arginine methyl ester	chemical drug	0.000537	BGN,COL1A2,COL3A1,CTGF,FN1,MMP9	88 (17)
FGFR3	kinase	0.000541	COL1A1,COL3A1,MMP9,SPARC	76 (14)
SIRT1	transcription regulator	0.000546	ADAMTS5,COL10A1,FN1,LTBP2,MMP1,MMP13,MMP2,MMP3,MMP9,RUNX2,TIMP3,ZEB1	93 (19)
LEF1	transcription regulator	0.000569	FN1,MITF,MMP13,MMP2,RUNX2	75 (11)
Go 6976	chemical - kinase inhibitor	0.000569	FN1,ITGA5,ITGB1,MMP2,MMP9	76 (16)
Integrin	complex	0.000583	MMP1,MMP14,MMP9	86 (18)
MESP1	transcription regulator	0.000583	PRICKLE1,SNAI2,ZEB1
COL2A1	other	0.000583	COL1A1,COL3A1,MMP13	20 (3)
CGB3 (includes others)	other	0.000583	MMP2,RUNX1,TNFAIP6
GPNMB	enzyme	0.000583	ITGA5,ITGB1,MITF
mir-205	microRNA	0.000583	RUNX2,VIM,ZEB1
SMURF2	enzyme	0.000583	CTGF,FN1,RUNX2	83 (16)
101.10 peptide	chemical reagent	0.000583	MMP13,MMP3,MMP9	80 (13)
morin	chemical - endogenous non-mammalian	0.000583	MMP13,MMP3,MMP9	82 (12)
sorafenib	chemical drug	0.000602	ACTA2,COL1A1,VIM,ZEB1	80 (12)
PPARG	ligand-dependent nuclear receptor	0.000613	ACTA2,COL1A1,COL1A2,CTGF,FN1,FZD1,IGFBP7,MMP14,MMP9,NOX4,RUNX2,TAGLN,TCF4,VIM	114 (18)
methylprednisolone	chemical drug	0.000614	ANGPTL2,CTGF,FBLN5,FN1,FSTL1,ITGB1,ITGB5,LOX,MMP1,MMP11,MMP9,RUNX2,SPARC,TIMP3,VIM	111 (19)
aspirin	chemical drug	0.000632	MMP1,MMP13,MMP2,MMP9,NOX4,THBS1	102 (21)
1-O-hexadecyl-2-N-methylcarbamol-sn-glycerol-3-phosphocholine	chemical - endogenous mammalian	0.000653	MMP14,MMP2	87 (7)
FGF16	growth factor	0.000653	MMP2,MMP9	60 (7)
GLIPR2	other	0.000653	ACTA2,VIM
Slfn1	enzyme	0.000653	PDGFRA,PDGFRB
RRM2	enzyme	0.000653	MMP9,THBS1	79 (7)
GIT1	kinase	0.000653	MMP2,MMP9	109 (20)
Nppb	other	0.000653	COL1A1,TGFB3
ARID5B	transcription regulator	0.000653	ACTA2,TAGLN
SGCB	other	0.000653	SGCD,SSPN
BANCR	other	0.000653	MMP1,MMP2	66 (11)
P2RX4	ion channel	0.000653	MMP3,MMP9	43 (7)
CHRM4	G-protein coupled receptor	0.000653	ITGA5,ITGB5
S100A11	other	0.000653	ADAMTS4,MMP13
ANXA6	ion channel	0.000653	MMP13,RUNX2	71 (11)
SERPINH1	other	0.000653	COL1A1,COL4A2
DNM2	enzyme	0.000653	MMP14,MMP2	95 (12)
PMX 205	chemical reagent	0.000653	BMP1,THBS1
p38 MAP kinase inhibitor	chemical drug	0.000653	COL1A1,MMP9
NSC719239	chemical drug	0.000653	ITGA5,ITGB1
tiotropium	chemical drug	0.000653	MMP1,MMP2
ecdysterone	chemical - endogenous mammalian	0.000653	COL1A1,RUNX2
D-alpha-hydroxyglutarate	chemical - endogenous mammalian	0.000653	COL10A1,RUNX2
caffeine	chemical drug	0.000656	CTGF,LRP1,MITF,THBS1,VIM	62 (10)
nitrofen	chemical toxicant	0.000667	CLIC4,TGFB1I1,TGFB3,TIMP3
mir-30	microRNA	0.000667	ADAM12,CTGF,RUNX2,VIM	46 (7)
KRT14	other	0.000667	MMP1,MMP13,MMP19,MMP9	50 (7)
TGM2	enzyme	0.000681	CD93,FN1,MMP2,MMP8,MMP9,PDGFRB,RUNX2,THBS1,ZEB1	113 (23)
GPI	enzyme	0.000702	FN1,VIM,ZEB1	57 (7)
DNAJB6	transcription regulator	0.000702	SNAI2,SPARC,VIM	49 (5)
RGCC	other	0.000702	ACTA2,FN1,SNAI2	55 (8)
Mir200	group	0.000702	LRP1,SERPINH1,ZEB1
IL19	cytokine	0.000702	FN1,MMP1,MMP9	74 (12)
CSNK2A1	kinase	0.000702	FN1,SNAI2,VIM	81 (14)
batimastat	chemical - protease inhibitor	0.000702	MMP14,MMP2,MMP9	99 (18)
decursin	chemical - endogenous non-mammalian	0.000702	MMP1,MMP3,MMP9	112 (22)
D609	chemical reagent	0.000702	MMP1,MMP13,MMP9	82 (16)
latrunculin B	chemical reagent	0.000702	ACTA2,CTGF,TAGLN	44 (7)
MKNK1	kinase	0.000703	DPYSL3,FLNA,SERPINH1,SPARC,TAGLN,VIM
FOXO3	transcription regulator	0.000715	ACVR1,COL4A1,COL4A2,CTGF,FN1,IGFBP7,INHBA,MMP13,MMP9,NRP2,VIM	121 (20)
aldosterone	chemical - endogenous mammalian	0.000718	COL1A1,COL1A2,COL3A1,CTGF,FN1,LOX,MMP2	114 (20)
MEOX2	transcription regulator	0.000737	ITGB5,LRP1,MMP10,MMP14
F3	transmembrane receptor	0.000752	CTGF,FERMT2,LAMB1,MMP2,MMP9	101 (18)
YY1	transcription regulator	0.000785	ACTA2,CD93,COL10A1,COL15A1,COL1A1,MMP13,MMP2,PDGFRA,TAGLN,TCF4	102 (15)
mannitol	chemical - endogenous mammalian	0.000836	COL1A1,CTGF,FN1	97 (16)
dasatinib	chemical drug	0.000836	COL1A1,COL1A2,FN1	90 (16)
mir-96	microRNA	0.000836	FN1,VIM,ZEB1
ACTN4	transcription regulator	0.000836	MMP1,MMP3,MMP9	74 (9)
magnolol	chemical - endogenous non-mammalian	0.000836	CLEC11A,MMP2,MMP9	82 (17)
PRKAA1	kinase	0.000848	ACTA2,FN1,ITGB5,MMP16,MMP9,PCOLCE,PDGFRA	124 (24)
TNFSF12	cytokine	0.000862	ADAM12,MMP1,MMP10,MMP13,MMP3,MMP9	85 (16)
CCND1	transcription regulator	0.000871	AFAP1,CALU,COL1A1,COL5A2,FLNA,GPC6,MMP2,MMP3,PDLIM3,TCF4,TGFB3
SOX2	transcription regulator	0.000871	ACVR1,COL1A1,CTGF,DKK3,INHBA,PCDH18,PDGFRA,TGFB3,TIMP3,VIM,WISP1	107 (11)
POU5F1	transcription regulator	0.000915	ACVR1,INHBA,LOXL1,MMP2,MMP9,PCDH18,PDGFRA,SNAI2,TGFB3,VIM,ZEB1	122 (12)
PIN1	enzyme	0.000916	COL3A1,FN1,MMP2,MMP3,MMP9	112 (22)
MYOD1	transcription regulator	0.000973	ACTA2,COL4A1,FSTL1,MMP2,POSTN,RUNX1,TNS1,ZEB1
RXRB	ligand-dependent nuclear receptor	0.000976	COLEC12,FSTL1,MMP11,MMP2,VCAN	22 (5)
5-hydroxytryptamine	chemical - endogenous mammalian	0.000976	CTGF,F2R,MMP13,RUNX2,THBS1	118 (19)
PKM	kinase	0.000978	ITGB1,MMP2,MMP9,SNAI2	83 (15)
NFYC	transcription regulator	0.000978	COL1A1,COL1A2,COL5A3,PDGFRB	9 (2)
TSC1	other	0.000978	CTGF,FLNA,PDGFRA,PDGFRB
HOXC6	transcription regulator	0.000978	ARMH4,PDGFRA,PLXDC1,RUNX1
butyric acid	chemical - endogenous mammalian	0.000981	CDH11,COL11A1,COL4A1,COL4A2,COL5A1,COL5A2,COL6A3,FSTL1,HSPG2,ITGA5,ITGB5,MMP9,TIMP3	123 (9)
DAG1	transmembrane receptor	0.000985	LAMB1,SGCD,SSPN
mir-221	microRNA	0.000985	MMP2,MMP9,TIMP3
NT5E	phosphatase	0.000985	COL1A1,COL3A1,MMP13	86 (11)
WWOX	enzyme	0.000985	COL1A1,MMP9,RUNX2	86 (16)
riboflavin	chemical - endogenous mammalian	0.000985	FZD1,MMP2,MMP9	53 (9)
NOS3	enzyme	0.00107	CTGF,MMP13,MMP14,MMP2	76 (18)
8-epi-prostaglandin F2alpha	chemical - endogenous mammalian	0.00108	MMP2,MMP9	69 (11)
chondroitin sulfate	chemical - endogenous mammalian	0.00108	FN1,MMP3	60 (11)
ENTPD5	enzyme	0.00108	COL1A1,COL1A2
SEMA3F	other	0.00108	MMP2,MMP9	85 (17)
FAF1	other	0.00108	RUNX2,VIM
MYBBP1A	transcription regulator	0.00108	MMP13,MMP3	57 (7)
miR-382-5p (miRNAs w/seed AAGUUGU)	mature microRNA	0.00108	TAGLN,VIM
SFRP2	transmembrane receptor	0.00108	MMP2,SNAI2	56 (7)
PKD1	ion channel	0.00108	AXL,CAVIN1,COL12A1,EMILIN1,GREM1,LOX,RUNX2,TNS1
CDH4	other	0.00108	MMP1,MMP2
CCG-1423	chemical reagent	0.00108	ACTA2,CTGF
NME3	kinase	0.00108	ITGB1,VIM	59 (7)
Cox5b	other	0.00108	MMP16,POSTN
2,2'-dipyridyl	chemical toxicant	0.00108	LOX,LOXL2
Collagen type V	complex	0.00108	ITGA5,ITGB1
tyrphostin 25	chemical - kinase inhibitor	0.00108	COL1A1,MMP13
LCN2	transporter	0.00111	ACTN1,COL1A1,MMP2,RUNX2,VIM	100 (12)
SIM2	transcription regulator	0.00115	MMP2,MMP3,SNAI2	67 (7)
SP100	transcription regulator	0.00115	CTGF,MMP1,THY1	69 (3)
RFX1	transcription regulator	0.00115	COL1A1,COL1A2,MAP1A
ciprofloxacin	chemical drug	0.00115	ACTN1,CD93,COLEC12,MFGE8,MMP2,VIM
salvin	chemical toxicant	0.00115	MMP1,MMP3,MMP9	95 (16)
Bvht	other	0.00117	ACTA2,MMP19,SERPINF1,SNAI2,VIM
ICAM1	transmembrane receptor	0.00117	ACTA2,COL4A1,MMP10,MMP9	113 (20)
ANGPT1	growth factor	0.00117	ADAMTS4,ADAMTS5,COL3A1,ITGB1	46 (7)
NME1	kinase	0.00117	CTGF,FZD1,MMP14,MMP2	78 (11)
resveratrol	chemical drug	0.00117	ACTA2,FN1,MITF,MMP1,MMP13,MMP2,MMP3,MMP9,TNS1,ZEB1	93 (16)
U73122	chemical reagent	0.00117	FN1,MMP13,MMP14,MMP2	114 (23)
glucocorticoid	chemical drug	0.00123	CALD1,CLEC11A,COL1A1,CTGF,FBLN2,FN1,MMP13,MMP3,MMP9,OGN	82 (16)
GNA15	enzyme	0.00126	ACTA2,FBLN5,NOX4,TAGLN,TGFB3,VCAN	65 (10)
Collagen(s)	complex	0.00127	FN1,MMP13,SERPINH1,THBS1	80 (16)
IRF3	transcription regulator	0.00131	CDH11,CLIC4,FN1,MMP3,MMP9,SNAI2,TIMP3,VIM	129 (18)
tacrolimus	chemical drug	0.00131	COL10A1,COL1A1,COL3A1,DPYSL3,FLNA,FN1,LRRC32,PRICKLE1,RUNX2	85 (17)
dinoprost	chemical - endogenous mammalian	0.00132	MMP1,MMP9,RUNX2,THBS1,TIMP3	130 (22)
Rxr	group	0.00132	ADAM10,MMP1,MMP11,MMP13,MMP2,SERPINF1	73 (12)
HMOX1	enzyme	0.00132	ACTA2,COL1A1,MMP9,SPARC,THBS1,THBS2	129 (21)
DICER1	enzyme	0.00132	ITGA5,ITGB1,LHFPL6,MITF,MMP9,RUNX1,SERPINF1,SPARC,THBS1,VIM	90 (10)
SRA1	transcription regulator	0.00133	MMP1,MMP9,THBS1	84 (7)
FGFR4	kinase	0.00133	MMP1,MMP13,MMP14	107 (19)
VIM	other	0.00133	AXL,ITGB1,SNAI2	67 (12)
PD 169316	chemical - kinase inhibitor	0.00133	FN1,TIMP3,VIM	49 (7)
Zn2+	chemical - endogenous mammalian	0.00133	MMP13,MMP3,MMP9	69 (16)
paclitaxel	chemical drug	0.00136	ACTA2,CTGF,DCHS1,FLNA,GFPT2,ITGA5,ITGB5,MMP9,SNAI2,THBS1	117 (19)
ITGB2	transmembrane receptor	0.00138	ACTA2,FN1,MMP9,RUNX2	104 (21)
mir-145	microRNA	0.00138	ACTA2,COL5A1,PDGFRA,TAGLN
N-acetylsphingosine	chemical reagent	0.00138	COL1A1,COL1A2,COL3A1,MMP1	86 (20)
MAP3K7	kinase	0.0014	ITGB1,ITGB5,MMP1,MMP13,MMP3	113 (18)
PIK3R1	kinase	0.00148	COL1A2,MITF,MMP2,PDGFRA,PDGFRB	112 (14)
SFTPA1	transporter	0.00148	COL1A1,CTGF,GFPT2,LOX,SH3PXD2A
OLR1	transmembrane receptor	0.0015	FN1,MMP1,MMP3,NOX4	107 (21)
phytohemagglutinin	chemical drug	0.0015	CALU,CDH11,COL1A2,FBN1,HSP90AA1,LAMA2,MAP1A,MMP11,MMP9,TIMP3
ATF4	transcription regulator	0.00151	DDR2,IGFBP7,MITF,NID2,NOX4,SERPINF1,SNAI2
IPMK	kinase	0.00153	ACTA2,FLNA,MYL9	21 (4)
FOXC1	transcription regulator	0.00153	MMP9,RUNX2,SNAI2
TGFB1I1	transcription regulator	0.00153	FN1,LTBP2,NOX4
CXCR3	G-protein coupled receptor	0.00153	COL1A1,FN1,MMP1	89 (18)
FSHB	other	0.00153	CTGF,INHBA,ITGB5
LILRB1	transmembrane receptor	0.00153	ITGB1,MMP2,MMP9	43 (7)
cholecalciferol	chemical - endogenous mammalian	0.00158	COL1A1,F13A1,PDGFRA,PDGFRB,RUNX2,SULF2	86 (7)
kynurenine	chemical - endogenous mammalian	0.00161	MMP1,MMP3	60 (7)
GPIIB-IIIA	complex	0.00161	MMP14,MMP9	100 (16)
glycitein	chemical drug	0.00161	MMP3,MMP9	49 (7)
VIPAS39	other	0.00161	SPARC,THBS1
KLF17	transcription regulator	0.00161	FN1,VIM
YOD1	enzyme	0.00161	CTGF,INHBA
WISP3	growth factor	0.00161	ADAMTS5,ZEB1
CASP6	peptidase	0.00161	MMP2,MMP9	106 (16)
mir-140	microRNA	0.00161	ADAMTS5,VIM
miR-320b (and other miRNAs w/seed AAAGCUG)	mature microRNA	0.00161	TAGLN,VIM
LIMS2	other	0.00161	ITGB1,PARVA
GMFG	growth factor	0.00161	ITGA5,ITGB1
HTRA1	peptidase	0.00161	MMP1,MMP3
carboxymethylflavin	chemical - endogenous mammalian	0.00161	MMP2,MMP9	49 (7)
formylmethylflavin	chemical - endogenous non-mammalian	0.00161	MMP2,MMP9	49 (7)
DSPP	other	0.00161	BGN,RUNX2	43 (7)
MTUS1	other	0.00161	SNAI2,VIM
SULT1E1	enzyme	0.00161	SULF2,TNFAIP6
Hmgb2 (includes others)	transcription regulator	0.00161	MMP14,TGFB3
ZYX	other	0.00161	ITGA5,ITGB1
emricasan	chemical drug	0.00161	ACTA2,COL1A1
bergamottin	chemical - endogenous non-mammalian	0.00161	MMP2,MMP9	76 (18)
jasplakinolide	chemical - endogenous non-mammalian	0.00161	CTGF,TAGLN	22 (4)
lumichrome	chemical - endogenous non-mammalian	0.00161	MMP2,MMP9	49 (7)
ITGA5	transmembrane receptor	0.00162	GAS1,MMP14,MMP2,MMP9	76 (16)
valsartan	chemical drug	0.00162	COL1A1,FN1,MMP2,POSTN	112 (16)
bosentan	chemical drug	0.00175	ACTA2,COL1A2,MMP13	64 (7)
Fibrin	complex	0.00175	ACTA2,FN1,TAGLN
MGP	other	0.00175	ACTA2,RUNX2,TAGLN	66 (11)
SKI	transcription regulator	0.00175	ACTA2,FAP,MITF
ELF5	transcription regulator	0.00175	ITGB1,RUNX1,SNAI2
GSK3B	kinase	0.00179	CDH11,LAMB1,MMP9,RUNX2,SNAI2,TCF4	115 (22)
triamcinolone acetonide	chemical drug	0.00183	ARL4C,EDNRA,GAS1,MMP13,MXRA5,NTM,PALLD,RUNX1
ADRA1A	G-protein coupled receptor	0.00189	ADAM12,COL3A1,FN1,LOX	67 (7)
PDGF-AA	complex	0.00198	ACTA2,PDGFRA,VIM	106 (11)
TRPS1	transcription regulator	0.00198	MMP13,RUNX1,RUNX2
Relaxin	group	0.00198	MMP1,MMP8,MMP9	57 (10)
IHH	enzyme	0.00198	COL10A1,MMP13,RUNX2
MAP3K3	kinase	0.00198	POSTN,SNAI2,TGFB3
BMPER	other	0.00198	ACTA2,ACVR1,RUNX2
HEY1	transcription regulator	0.00198	ACTA2,MMP2,TAGLN	46 (8)
C5	cytokine	0.00203	ACTA2,CDH11,FN1,MMP1,MMP3,MMP9	87 (19)
9,10-dimethyl-1,2-benzanthracene	chemical toxicant	0.00203	CCDC80,MMP9,RUNX1,SNAI2	75 (8)
MAPK3	kinase	0.00205	FN1,ITGB1,MMP1,MMP9,THBS1	90 (16)
Ca2+	chemical - endogenous mammalian	0.00211	ACTA2,COL1A1,FN1,MMP19,MMP9,RUNX2,SNAI2,TAGLN,TCF4	81 (16)
HDAC4	transcription regulator	0.0022	MMP10,MMP13,MMP9,NTM,RUNX2,TAGLN	18 (3)
Smad	complex	0.00223	COL1A1,COL1A2,CTGF
ACKR3	G-protein coupled receptor	0.00223	AXL,IGFBP7,MMP14	52 (8)
IRAK3	kinase	0.00223	ACTA2,COL1A1,VIM
SSTR2	G-protein coupled receptor	0.00223	MMP9,THBS1,VIM
TEAD	group	0.00224	CTGF,FN1
apyrase	group	0.00224	MMP2,MMP9	18 (3)
MRPS18B	other	0.00224	ACTA2,VIM
ZNF100	transcription regulator	0.00224	POSTN,TGFB3
SCGB3A2	other	0.00224	MMP14,MMP2
ST6GALNAC1	enzyme	0.00224	SNAI2,VIM
ZNF85	transcription regulator	0.00224	POSTN,TGFB3
ZNF254	transcription regulator	0.00224	POSTN,TGFB3
RASSF8	other	0.00224	POSTN,TGFB3
ZNF431	transcription regulator	0.00224	POSTN,TGFB3
MED28	other	0.00224	ACTA2,TAGLN
strontium ranelate	chemical drug	0.00224	COL1A1,RUNX2
Collagen type III	complex	0.00224	ITGA5,ITGB1
SERPINA3	other	0.00224	CTGF,NOX4
CCL18	cytokine	0.00224	MMP2,MMP9
miR-338-3p (miRNAs w/seed CCAGCAU)	mature microRNA	0.00224	TAGLN,VIM
miR-139-5p (miRNAs w/seed CUACAGU)	mature microRNA	0.00224	MMP11,RUNX1
miR-491-5p (and other miRNAs w/seed GUGGGGA)	mature microRNA	0.00224	MMP2,MMP9	81 (15)
ZNF665	other	0.00224	POSTN,TGFB3
ZNF528	other	0.00224	POSTN,TGFB3
LGALS7/LGALS7B	other	0.00224	COL1A2,MMP9
P2RY4	G-protein coupled receptor	0.00224	MMP8,MMP9
ZNF43	transcription regulator	0.00224	POSTN,TGFB3
ZNF429	transcription regulator	0.00224	POSTN,TGFB3
MAD2L2	enzyme	0.00224	SNAI2,VIM	65 (10)
NKX3-2	transcription regulator	0.00224	POSTN,RUNX2
PPP1CA	phosphatase	0.00224	CTGF,RUNX2	87 (8)
ZNF708	other	0.00224	POSTN,TGFB3
HIST1H3E	other	0.00224	RUNX2,THY1
anethole	chemical - endogenous non-mammalian	0.00224	MMP2,MMP9	59 (11)
troglitazone	chemical drug	0.00232	ACTA2,BMP1,COL15A1,COL1A1,COL1A2,COL4A1,FN1,LAMA4,MMP3,MMP9,PDGFRA	90 (17)
CDK9	kinase	0.00234	COL1A1,MMP9,RUNX1,VIM	49 (7)
NR3C1	ligand-dependent nuclear receptor	0.00234	ACTN1,C1QTNF1,C1QTNF2,F2R,FN1,GAS1,INHBA,MMP1,MMP13,MMP8,MMP9,RUNX2,SNAI2,THBS1,TIMP3,TNFAIP6	110 (19)
NS-398	chemical reagent	0.00239	COL1A2,F2R,MMP14,MMP2,MMP9	111 (20)
NFYB	transcription regulator	0.00245	ACTA2,COL1A1,COL1A2,COL5A3,MMP13,PDGFRB,RUNX2,TIMP3,VIM	9 (2)
mir-8	microRNA	0.00247	ADAM12,ITGB1,MMP1,SULF2,VIM,ZEB1
BMPR2	kinase	0.0025	CLIC4,FN1,RUNX2	89 (11)
SOX6	transcription regulator	0.0025	HSPG2,MYL9,RUNX2
CX3CL1	cytokine	0.0025	MFGE8,MMP2,MMP9	81 (17)
bisindolylmaleimide	chemical - kinase inhibitor	0.0025	CTGF,FN1,MMP13	90 (18)
RASSF1	other	0.00263	COL4A1,COL4A2,MMP2,MYL9,SRPX
leukotriene D4	chemical - endogenous mammalian	0.00268	ADAM12,ITGB1,MMP1,PDGFRB	58 (7)
GDF2	growth factor	0.00276	CDH11,COL1A1,MMP9,POSTN,SERPINF1
p70 S6k	group	0.00279	NOX4,RUNX2,VIM
GAS6	growth factor	0.00279	AXL,PDGFRA,SNAI2
NAMPT	cytokine	0.00279	MMP1,MMP3,MMP9	85 (19)
mir-142	microRNA	0.00279	AFAP1,CD93,LRRC32
6-amino-4-(4-phenoxyphenylethylamino)quinazoline	chemical reagent	0.00296	ITGB1,MMP9	57 (7)
fingolimod phosphate	chemical - endogenous mammalian	0.00296	CTGF,THBS1
ADGRF5	G-protein coupled receptor	0.00296	MMP2,MMP9	76 (13)
LTBP4	growth factor	0.00296	GREM1,TGFB3
parathyroid hormone-related protein	biologic drug	0.00296	FN1,MMP13	74 (11)
hydrogel	chemical drug	0.00296	VIM,ZEB1
LIMS1	other	0.00296	ITGB1,PARVA
PKP2	other	0.00296	COL3A1,FN1
GAL3ST1	enzyme	0.00296	ITGA5,ITGB1
ponesimod	chemical drug	0.00296	CTGF,THBS1
PIWIL2	enzyme	0.00296	LATS2,MAP1A
PROKR1	G-protein coupled receptor	0.00296	SNAI2,VIM
SULF1	enzyme	0.00296	ADAMTS5,MMP13
filgotinib	chemical drug	0.00296	MMP13,MMP3
PLA2G5	enzyme	0.00296	COL1A2,COL3A1
ZNF91	transcription regulator	0.00296	POSTN,TGFB3
PBX2	transcription regulator	0.00296	COL5A2,PDGFRA
Cr6+	chemical reagent	0.00296	MMP1,MMP13	43 (7)
YBX1	transcription regulator	0.00304	ACTA2,COL1A1,COL1A2,MMP2,MMP3	121 (19)
hexachlorobenzene	chemical toxicant	0.00305	EFEMP2,MMP2,MMP9,VIM	72 (11)
luteolin	chemical drug	0.00305	MMP1,MMP13,MMP2,MMP9	80 (16)
REN	peptidase	0.00311	COL3A1,CTGF,NOX4	83 (7)
SFN	other	0.00311	SNAI2,VIM,ZEB1	49 (7)
HOXA10	transcription regulator	0.00313	COL15A1,COL3A1,FN1,FZD1,HSP90AA1,LAMA2,SSPN
NFkB (complex)	complex	0.00316	COL1A2,CTGF,FN1,GFPT2,ITGB1,MMP1,MMP13,MMP2,MMP3,MMP9,RUNX1,SNAI2,TGFB3,TNFAIP6,VIM	96 (14)
PDLIM2	other	0.00318	CRISPLD2,FSTL1,MYL9,TAGLN,TNS1
trichloroethylene	chemical toxicant	0.00325	COL1A1,COL3A1,MFGE8,SPARC
miR-145-5p (and other miRNAs w/seed UCCAGUU)	mature microRNA	0.00325	ACTA2,MMP1,MYL9,TAGLN
benzene	chemical toxicant	0.00325	COL1A1,COL3A1,MFGE8,SPARC
capsaicin	chemical drug	0.00325	MMP14,MMP2,MMP9,TCF4	109 (19)
miR-221-3p (and other miRNAs w/seed GCUACAU)	mature microRNA	0.00344	MITF,MMP1,TIMP3
SMAD5	transcription regulator	0.00344	CTGF,RUNX1,RUNX2
HOXA7	transcription regulator	0.00344	CD93,EDNRA,VIM
KLF5	transcription regulator	0.00346	ACTA2,MMP9,RUNX1,TAGLN	77 (12)
CSHL1	growth factor	0.00346	ACTA2,COL10A1,CTGF,SERPINH1
emodin	chemical drug	0.00346	FN1,MMP2,MMP9,VIM	92 (14)
ESR1	ligand-dependent nuclear receptor	0.00361	ANGPTL2,C1QTNF6,CALD1,COL16A1,COL5A2,COL8A1,FLNA,GREM1,HSP90AA1,LAMB1,LATS2,LGALS1,MMP1,MMP9,PALLD,PCDH18,PDLIM3,PHLDB1,PLXDC1,RUNX2,SNAI2,SULF1,TGFB3,TNFAIP6,VIM	106 (18)
cisplatin	chemical drug	0.00364	ACTA2,COL1A1,CTGF,EFEMP2,FN1,GAS1,ITGB1,KERA,LAMB1,LATS2,MMP2,NOX4,RUNX1,SULF2,THBS1,TIMP3,VIM	123 (18)
genistein	chemical drug	0.00364	COL1A1,CTGF,MMP1,MMP13,MMP2,MMP3,MMP9,RUNX2,ST3GAL2,TAGLN,TGFB3	74 (16)
PC-SPES	chemical drug	0.00364	COL16A1,COL1A1,COL4A2,HSP90AA1,VIM
MUC1	other	0.00368	CDH11,MMP13,SNAI2,VIM	78 (17)
ursolic acid	chemical drug	0.00368	MMP1,MMP2,MMP3,MMP9	111 (19)
desoxycorticosterone	chemical - endogenous mammalian	0.00378	CTGF,NOX4	47 (9)
HOXA11-AS	other	0.00378	SNAI2,ZEB1
tryptase	group	0.00378	F2R,MMP9
FGF3	growth factor	0.00378	MMP2,MMP9	69 (10)
TPM3	other	0.00378	MMP1,MMP2	49 (7)
DCLK1	kinase	0.00378	SNAI2,ZEB1
Ccl6	cytokine	0.00378	MMP2,MMP9
TWIST	group	0.00378	ST3GAL2,THY1
salinomycin	chemical - endogenous non-mammalian	0.00378	ACTA2,FN1	43 (7)
UBQLN1	other	0.00378	VIM,ZEB1
HAS2	enzyme	0.00378	ACTA2,MMP9	87 (7)
KIF3A	enzyme	0.00378	COL10A1,MMP13
SLC2A1	transporter	0.00378	FN1,MMP2	101 (13)
Saa3	other	0.00378	COL1A1,RUNX2
PKN1	kinase	0.00378	ACTA2,TAGLN
N-chlorotaurine	chemical - kinase inhibitor	0.00378	MMP1,MMP13	71 (14)
betulinic acid	chemical drug	0.00379	MMP2,MMP9,NOX4	105 (16)
CAV1	transmembrane receptor	0.00384	ADAMTS4,CAVIN1,INHBA,MMP1,TGFB1I1,THBS1	72 (16)
miR-21-5p (and other miRNAs w/seed AGCUUAU)	mature microRNA	0.00391	ACTA2,MMP2,TAGLN,TIMP3	81 (11)
glutamine	chemical - endogenous mammalian	0.00397	ACTA2,COL1A1,FN1,THBS2,VIM	120 (21)
BRAF	kinase	0.00397	ITGB1,MMP1,MMP14,MMP9,THBS1	90 (17)
Pka	complex	0.00398	ANTXR1,ANTXR2,COL10A1,CTGF,MMP3,RUNX1	66 (14)
actinomycin D	biologic drug	0.00403	CLEC11A,COL1A2,CTGF,FLNA,FN1,MMP2,MMP3,PTGIS	117 (17)
miR-17-5p (and other miRNAs w/seed AAAGUGC)	mature microRNA	0.00414	MMP3,RUNX1,RUNX2,VIM	8 (2)
RHO	G-protein coupled receptor	0.00414	COL1A2,DPYSL3,NID1,PCOLCE
seocalcitol	chemical drug	0.00414	LRP1,PDGFRB,PDLIM7,SSPN
FECH	enzyme	0.00416	COL3A1,COL4A1,COL6A3
SRSF1	other	0.00416	COL1A1,FN1,VIM
KNG1	other	0.00416	COL1A1,COL1A2,CTGF	100 (16)
KRT17	other	0.00416	MMP13,MMP3,MMP9
PBX1	transcription regulator	0.00416	COL1A1,COL5A2,MMP9
CGA	other	0.00416	MMP14,MMP2,TIMP3
N-cor	group	0.00432	FZD1,MMP13,MMP2,MMP9,SNAI2	88 (7)
KDM1A	enzyme	0.00432	COL1A1,COL1A2,DDR2,GLT8D2,PRICKLE1
NRAS	enzyme	0.00445	CLEC11A,COL1A2,FBLN2,FN1,LGALS1,MITF,MMP13	82 (13)
indomethacin	chemical drug	0.00445	ADAMTS5,EFEMP2,LOXL2,MMP1,MMP14,MMP2,VCAN,VIM	117 (22)
PRKCZ	kinase	0.00456	COL1A2,MMP2,MMP9	91 (18)
NOX4	enzyme	0.00456	FN1,MMP2,NOX4	117 (21)
parthenolide	chemical drug	0.00456	ADAMTS5,MITF,MMP9	55 (7)
KDM3A	transcription regulator	0.0047	ACTA2,TAGLN
TFAP2A	transcription regulator	0.0047	F2R,ITGBL1,MMP14,MMP2,MMP9	108 (18)
IGF2R	transmembrane receptor	0.0047	POSTN,TGFB3
DAB2IP	other	0.0047	VIM,ZEB1
MIR320	group	0.0047	FN1,MMP9
LUM	other	0.0047	KERA,MMP14
HOXB5	transcription regulator	0.0047	MMP1,MMP2
AEBP1	peptidase	0.0047	ACTA2,COL1A2	55 (7)
WNT3	other	0.0047	POSTN,RUNX2
allyl isothiocyanate	chemical toxicant	0.0047	MMP2,MMP9	76 (14)
Trolox C	chemical drug	0.0047	MMP13,MMP9	76 (15)
TAPI-1	chemical - protease inhibitor	0.0047	MMP2,MMP9	101 (14)
selenomethionine	chemical - endogenous mammalian	0.0047	MMP2,MMP3
S-equol	chemical drug	0.0047	MMP2,MMP9	87 (7)
BCL2L1	other	0.0049	COL6A2,FN1,MMP9,THBS1	111 (13)
8-bromoguanosine 3',5'-cyclic monophosphate	chemical - kinase inhibitor	0.00498	ADAM10,MMP9,TGFB3	67 (7)
MALAT1	other	0.00498	COL10A1,SNAI2,VIM	56 (7)
EZR	other	0.00498	MMP14,MMP2,MMP9	114 (20)
CYBB	enzyme	0.00498	COL3A1,CTGF,TGFB3
IL17RA	transmembrane receptor	0.00498	MMP13,MMP3,MMP9	91 (19)
semaxinib	chemical drug	0.00498	MMP9,PTGIS,THBS1
Tnf (family)	group	0.00502	ADAMTS5,INHBA,MMP13,MMP9,NOX4,RUNX2	107 (18)
TREM1	transmembrane receptor	0.00511	FERMT2,GREM1,INHBA,MMP1,MMP10,MMP19,THBS1	59 (12)
methylmercury	chemical toxicant	0.00518	COL1A1,COL3A1,MFGE8,SPARC
MMP3	peptidase	0.0053	MMP10,MMP13,MMP3,MMP9,VIM	104 (17)
isobutylmethylxanthine	chemical toxicant	0.00536	COL10A1,MITF,MMP13,MMP2,MMP3,TIMP3	82 (15)
PAK1	kinase	0.00542	FN1,MMP14,MMP9	109 (21)
CDC42	enzyme	0.00542	CTGF,ITGB1,MMP1	85 (17)
bardoxolone	chemical drug	0.00542	ACTA2,MMP1,MMP13	35 (7)
let-7	microRNA	0.00554	ACTA2,COL1A1,COL1A2,COL3A1,FN1,THBS1,VIM	117 (18)
U46619	chemical reagent	0.0057	MMP14,NOX4	110 (15)
Adaptor protein 1	complex	0.0057	MMP13,MMP9
T 0070907	chemical reagent	0.0057	COL1A1,COL1A2	59 (7)
SNHG20	other	0.0057	VIM,ZEB1
G2535	chemical reagent	0.0057	VIM,ZEB1
SFRP4	transmembrane receptor	0.0057	FN1,VIM
LIMA1	other	0.0057	VCAN,VIM
S100A7	other	0.0057	MMP13,MMP9	75 (12)
NEUROD2	transcription regulator	0.0057	DPYSL3,ZEB1
theophylline	chemical drug	0.0057	LRP1,THBS1
midostaurin	chemical drug	0.0057	MMP13,VIM
cigarette smoke	chemical toxicant	0.00577	ACTA2,COL4A2,HSP90AA1,MMP1,MMP2,MMP3,MMP9,NOX4	78 (17)
KL	enzyme	0.00588	AXL,MITF,MMP9
SETD2	enzyme	0.00588	CTGF,LAMA4,SERPINF1
IL17F	cytokine	0.00588	MMP1,MMP13,MMP3	85 (20)
SU6656	chemical toxicant	0.00588	CTGF,GFPT2,INHBA
FOXA1	transcription regulator	0.00589	ACTA2,FSTL1,LHFPL6,MYL9,SNAI2,TAGLN
mir-1	microRNA	0.00596	ADAM12,FN1,MMP9,SNAI2,SULF1	20 (3)
lipoteichoic acid	chemical - endogenous non-mammalian	0.00606	ANTXR1,ANTXR2,MMP2,MMP9	49 (10)
5-azacytidine	chemical drug	0.00607	CAVIN1,COL1A1,INHBA,LOX,THBS1,THBS2
ATP	chemical - endogenous mammalian	0.00619	FLNA,MMP1,MMP13,MMP3,THBS1	81 (15)
RELA	transcription regulator	0.00619	ACTA2,ADAMTS5,COL1A1,COL1A2,CTGF,FN1,LUM,MMP1,MMP3,MMP9,VIM	102 (15)
BDNF	growth factor	0.00625	DPYSL3,FLNA,LGALS1,MMP1,SERPINH1,SPARC,TAGLN,THBS1,VIM	110 (14)
TCF4	transcription regulator	0.00631	FN1,MITF,MMP1,MMP13,RUNX2,VCAN,ZEB1	73 (11)
Ap2	group	0.00636	F2R,MMP2,TGFB3
CASP1	peptidase	0.00636	ACTA2,COL1A1,VIM	108 (18)
CTBP1	enzyme	0.00636	COL1A2,THBS1,VCAN
calphostin C	chemical - kinase inhibitor	0.00638	ACTA2,FN1,MMP13,MMP9	86 (19)
FOXO1	transcription regulator	0.00662	COL4A1,COL4A2,CTGF,FN1,IGFBP7,MMP1,MMP3,MMP9,NRP2,RUNX2,THBS1	119 (20)
berberine	chemical drug	0.00668	FN1,MMP1,MMP2,MMP9,VIM	91 (17)
miR-141-3p (and other miRNAs w/seed AACACUG)	mature microRNA	0.0067	COL1A2,ITGB1,VIM,ZEB1	56 (7)
Il8r	group	0.00679	MMP2,MMP9	110 (21)
SULF2	enzyme	0.00679	ADAMTS5,MMP13
WWC1	transcription regulator	0.00679	CTGF,VIM	43 (7)
S100A12	other	0.00679	MMP13,MMP2	92 (19)
PLCL2	enzyme	0.00679	RUNX2,SPARC
NELFB	other	0.00679	COL6A1,CTGF
L1CAM	other	0.00679	MMP2,MMP9	113 (20)
PPP3CB	phosphatase	0.00679	NOX4,RUNX1
FOXF1	transcription regulator	0.00679	ITGA5,PDGFRA
CLCA2	ion channel	0.00679	FN1,VIM
NUMBL	other	0.00679	MMP9,SPARC
PAX4	transcription regulator	0.00679	SNAI2,VIM
RASGRF1	other	0.00679	MMP3,MMP9	83 (18)
GREM1	other	0.00679	COL1A1,RUNX2	48 (7)
HNRNPAB	enzyme	0.00679	ACTA2,VIM
trientine	chemical drug	0.00679	COL3A1,FN1	45 (6)
MSX2	transcription regulator	0.00687	COL10A1,TGFB3,VIM
F7	peptidase	0.00687	CTGF,MMP13,MMP14	66 (15)
ADORA2B	G-protein coupled receptor	0.00687	COL1A2,MMP9,RUNX2	84 (7)
pentoxifylline	chemical drug	0.00687	COL1A1,CTGF,POSTN	93 (16)
S-adenosylmethionine	chemical - endogenous mammalian	0.00687	ACTA2,COL1A1,COL1A2	85 (7)
AGER	transmembrane receptor	0.00704	COL4A1,MMP2,MMP3,MMP9	83 (18)
ETS2	transcription regulator	0.00704	MMP1,MMP13,MMP3,MMP9	65 (9)
FGF7	growth factor	0.00704	MMP13,MMP2,MMP9,RUNX2	111 (22)
NR4A1	ligand-dependent nuclear receptor	0.00706	ACTA2,COL16A1,COL1A1,COL1A2,COL6A1,COL6A2,MMP9,TGFB3	62 (10)
SOX1	transcription regulator	0.00739	ACVR1,INHBA,PCDH18,PDGFRA
temozolomide	chemical drug	0.0074	MMP14,MMP2,MMP9	113 (18)
cilostazol	chemical drug	0.0074	MITF,MMP1,MMP9	87 (19)
calcitriol	chemical drug	0.00743	CAVIN1,COL4A1,COL4A2,FBN1,FN1,LGALS1,LRRC17,MMP1,NOX4,SULF1,THBS1,TSHZ3,VCL	99 (15)
MYD88	other	0.0077	CLIC4,INHBA,MMP10,MMP14,MMP2,MMP8,MMP9,WISP1	114 (19)
IGF1R	transmembrane receptor	0.00787	ACTA2,CALU,CD93,COL1A1,COL3A1,COL4A1,COL4A2,TIMP3	94 (10)
CARM1	transcription regulator	0.00796	HSP90AA1,MMP13,MMP3	86 (7)
propofol	chemical drug	0.00796	MMP2,MMP9,THBS1	114 (21)
Mmp	group	0.00797	AXL,MMP9	67 (12)
APLNR	G-protein coupled receptor	0.00797	PDGFRB,THBS1
harmine	chemical - endogenous non-mammalian	0.00797	MMP2,RUNX2
PDGFRB	kinase	0.00797	ACTA2,PDGFRB	114 (15)
SOX5	transcription regulator	0.00797	HSPG2,RUNX2
IL13RA2	transmembrane receptor	0.00797	MMP14,MMP9	47 (7)
RYR2	ion channel	0.00797	COL8A1,MMP2
LPAR1	G-protein coupled receptor	0.00797	CTGF,MMP9	109 (21)
FRS2	kinase	0.00797	ACTA2,TAGLN
BMX	kinase	0.00797	COL3A1,MMP2	99 (15)
GFAP	other	0.00797	ITGB1,VIM
PLCL1	enzyme	0.00797	RUNX2,SPARC
OPRM1	G-protein coupled receptor	0.00797	MMP9,VIM	42 (7)
NEDD4	enzyme	0.00797	FN1,MMP9	125 (21)
ID4	transcription regulator	0.00797	MMP2,VIM
HULC	other	0.00797	VIM,ZEB1
PRNP	other	0.00812	LRP1,MMP11,MMP2,TCF4
isotretinoin	biologic drug	0.00812	MMP1,MMP13,MMP9,PTGIS	107 (14)
staurosporine	chemical - kinase inhibitor	0.00828	COL1A1,COL1A2,MMP1,MMP13,MMP9	64 (17)
THRB	ligand-dependent nuclear receptor	0.0083	FSTL1,FZD1,MMP1,MMP2,MMP9,RUNX2,WISP1	108 (20)
tetracycline	chemical drug	0.0085	COL1A1,CTGF,KERA,PCDH18
epinephrine	chemical - endogenous mammalian	0.0085	HSP90AA1,MMP13,MMP2,MMP3	114 (22)
CIITA	transcription regulator	0.00854	COL1A1,COL1A2,MMP9	60 (7)
EED	transcription regulator	0.00854	MMP2,RUNX2,THY1	18 (3)
AGTR1	G-protein coupled receptor	0.00854	COL3A1,FN1,TGFB3	76 (20)
STUB1	enzyme	0.00854	ACTA2,RUNX1,TAGLN	12 (2)
histone deacetylase	complex	0.00854	MMP9,PTGIS,THBS1
SATB1	transcription regulator	0.00863	ACTN1,FERMT2,HSP90AA1,ITGB1,RUNX1,VIM
CCL5	cytokine	0.00889	F2R,MMP19,MMP9,THBS1	45 (7)
cerivastatin	chemical drug	0.00889	COL1A1,CTGF,FN1,MMP9	87 (18)
NFKB1	transcription regulator	0.00892	COL1A1,COL1A2,CTGF,LGALS1,MMP10,MMP13,MMP3,MMP9	113 (18)
RCE1	peptidase	0.00914	FBN1,FSTL1,THBS2
corticosterone	chemical - endogenous mammalian	0.00917	CALD1,CTGF,ITGB1,MMP9,NOX4	113 (22)
xanthine	chemical - endogenous mammalian	0.00924	MMP14,MMP2	59 (10)
chondroitin sulfate A	chemical - endogenous mammalian	0.00924	MMP2,MMP9	65 (12)
Actin	group	0.00924	CAVIN1,FLNA
Rac	group	0.00924	MMP1,THBS2
dihydroartemisinin	chemical drug	0.00924	MMP2,MMP9	99 (17)
PECAM1	other	0.00924	MMP2,THBS1	107 (11)
TAC4	other	0.00924	MMP14,MMP2	97 (15)
mir-322	microRNA	0.00924	FN1,VIM
F10	peptidase	0.00924	CTGF,MMP2	111 (20)
COX4I1	enzyme	0.00924	MMP16,POSTN
HSPG2	enzyme	0.00924	ACTA2,COL10A1
RALA	enzyme	0.00924	MMP2,MMP9	76 (12)
CAMK2D	kinase	0.00924	ADAMTS5,MMP13
5A apoA-I mimetic peptide	chemical reagent	0.00924	COL1A1,COL3A1
aphidicolin	chemical toxicant	0.00924	MMP1,MMP3	102 (11)
gallic acid	chemical - endogenous non-mammalian	0.00924	MMP2,MMP9	109 (21)
SOX3	transcription regulator	0.0093	ACVR1,INHBA,PCDH18,PDGFRA
FLT1	kinase	0.0093	CLIC4,FLNA,TCF4,THBS1
ascorbic acid	chemical - endogenous mammalian	0.0093	ITGB1,MMP13,RUNX2,SPARC	91 (16)
tamoxifen	chemical drug	0.00949	CCDC80,CDH11,COL11A1,F13A1,F2R,LTBP2,MMP1,TAGLN	86 (7)
CBFB	transcription regulator	0.00971	ARL4C,MMP13,RUNX1,RUNX2
apigenin	chemical - endogenous non-mammalian	0.00971	MMP1,MMP8,MMP9,TAGLN	78 (17)
STK11	kinase	0.00988	ACVR1,COL3A1,ECM2,FN1,LUM,MMP2,MMP9,SNAI2	111 (21)
SMARCB1	transcription regulator	0.00989	COL1A1,COL1A2,COL5A2,MMP1,POSTN,SPARC
ACVR1	kinase	0.0104	FSTL1,OGN,SRPX2
HBEGF	growth factor	0.0104	ITGB1,MMP9,ZEB1
CDK2AP1	other	0.0104	FZD1,PRICKLE1,WISP1
cortodoxone	chemical - endogenous mammalian	0.0105	FN1
deflazacort	chemical drug	0.0105	EDNRA
beta-lactose	chemical - endogenous mammalian	0.0105	MMP9
ABLIM2	other	0.0105	TAGLN
PRR5	other	0.0105	PDGFRB
TRIM72	enzyme	0.0105	ACTA2
Has	group	0.0105	WISP1
artemether	chemical drug	0.0105	MMP2
levocetirizine	chemical drug	0.0105	MMP2
avobenzone	chemical drug	0.0105	COL1A1
polyglactin 910	chemical reagent	0.0105	MMP2
acridine half-mustard	chemical toxicant	0.0105	ANTXR2
FMOD	other	0.0105	LUM
FSIP1	other	0.0105	SNAI2
LINC00261	other	0.0105	SNAI2
FENDRR	other	0.0105	FN1
ABLIM3	other	0.0105	TAGLN
PPIP5K1	phosphatase	0.0105	RUNX2
FNDC3B	other	0.0105	RUNX2
N-arachidonylglycine	chemical - endogenous mammalian	0.0105	AXL
SDR9C7	enzyme	0.0105	MMP11
TBX18	transcription regulator	0.0105	SNAI2
CHST11	enzyme	0.0105	MMP9
HDAC class I inhibitors	chemical drug	0.0105	SNAI2
S100A14	other	0.0105	MMP2
FILIP1	other	0.0105	FLNA
alpha-hederin	chemical reagent	0.0105	MMP9
MAP1B	other	0.0105	MAP1A
MED25	other	0.0105	MMP1
MYLPF	other	0.0105	ACTA2
EHD1	other	0.0105	ITGB1
COL3A1	other	0.0105	FN1
AFAP1	other	0.0105	ITGB1
Rcan1	other	0.0105	FLNA
TSTA3	enzyme	0.0105	ACTA2
CKAP4	other	0.0105	CTGF
ITIH5	other	0.0105	ACTA2
NXF3	transporter	0.0105	TGFB3
CTNNA1	other	0.0105	VCL
PDGF-RŒ≤ dimer	complex	0.0105	SNAI2
PPP1R3A	phosphatase	0.0105	THBS1
FSCN1	other	0.0105	MMP2
HOXA4	transcription regulator	0.0105	ITGB1
SPOCK1	other	0.0105	MMP2
IFT20	other	0.0105	PDGFRA
ASGR1	transmembrane receptor	0.0105	MMP9
VPS18	transporter	0.0105	ITGB1
ABLIM1	other	0.0105	TAGLN
PTPN9	phosphatase	0.0105	MMP2
CBLC	enzyme	0.0105	NOX4
RXFP1	G-protein coupled receptor	0.0105	ACTA2
GBP2	enzyme	0.0105	MMP9
Nedd4	enzyme	0.0105	THBS1
RANBP2	enzyme	0.0105	FN1
THSD4	other	0.0105	MMP9
PRR13	other	0.0105	THBS1
(R)-PFI-2	chemical reagent	0.0105	CTGF
AC0269041	other	0.0105	SNAI2
pubchem compound 6603792	chemical - kinase inhibitor	0.0105	RUNX1
tyrosine kinase inhibitor	chemical drug	0.0105	FN1
anti-miR-29a inhibitor	chemical reagent	0.0105	TIMP3
PD 123177	chemical reagent	0.0105	ZEB1
BMS-275183	chemical drug	0.0105	THBS1
2,4-dichlorobenzamil	chemical reagent	0.0105	CTGF
synthetic peptide	chemical reagent	0.0105	SPARC
bis-T-23	chemical reagent	0.0105	COL4A1
(des-Arg10,Leu9)-kallidin	chemical reagent	0.0105	CTGF
morphiceptin	chemical reagent	0.0105	MMP9
podophyllotoxin	chemical drug	0.0105	CTGF
4-hydroxymercuribenzoate	chemical - protease inhibitor	0.0105	COL1A1
fucose	chemical - endogenous mammalian	0.0105	ACTA2
gestodene	chemical drug	0.0105	TGFB3
beta-tocopherol	chemical - endogenous mammalian	0.0105	CTGF
Gli	group	0.0106	COL10A1,RUNX2
PADI2	enzyme	0.0106	SNAI2,VIM
FNDC5	other	0.0106	COL1A1,RUNX2
IGFBP7	transporter	0.0106	MMP2,MMP9
ZNF148	transcription regulator	0.0106	FN1,VIM
APBB1	transcription regulator	0.0106	ACTA2,TAGLN
miR-18a-5p (and other miRNAs w/seed AAGGUGC)	mature microRNA	0.0106	CTGF,THBS1
miR-19b-3p (and other miRNAs w/seed GUGCAAA)	mature microRNA	0.0106	CTGF,THBS1
miR-143-3p (and other miRNAs w/seed GAGAUGA)	mature microRNA	0.0106	PDGFRA,TAGLN
TGFA	growth factor	0.0106	CTGF,MMP13,MMP9,VIM
CD209	other	0.0106	MMP2,MMP9
ODC1	enzyme	0.0106	PDGFRA,PDGFRB
CPEB1	translation regulator	0.0106	MMP9,ZEB1
MAZ	transcription regulator	0.0106	MMP1,MMP9
GNA13	enzyme	0.0106	ACTA2,TAGLN
RND3	enzyme	0.0106	MMP2,VIM
BTC	growth factor	0.0106	MMP9,TNFAIP6
PARK7	enzyme	0.0106	NOX4,VIM
RFX5	transcription regulator	0.0106	COL1A1,COL1A2
lith-O-Asp	chemical reagent	0.0106	MMP2,MMP9
perindopril	chemical drug	0.0106	ACTA2,CTGF
cobalt chloride	chemical reagent	0.0106	ACTA2,CYBRD1,MITF,SERPINF1
calpeptin	chemical reagent	0.0106	MMP9,VIM
U18666A	chemical reagent	0.0106	MMP14,MMP8
tanespimycin	chemical drug	0.0108	AXL,MITF,PDGFRA,SERPINH1,SNAI2
ALB	transporter	0.0111	ACTA2,COL1A1,EDNRA
mir-146	microRNA	0.0111	MMP2,PDGFRA,RUNX1
PAX5	transcription regulator	0.0111	FN1,MMP2,VIM
TET2	enzyme	0.0112	FN1,LHFPL6,MMP13,MMP8,PDGFRB
reactive oxygen species	chemical toxicant	0.0112	ACTA2,ADAM10,CTGF,MMP1,MMP3
E2F3	transcription regulator	0.0113	FBLN5,INHBA,LAMA4,SERPINH1,THBS1,TIMP3
PP2/AG1879 tyrosine kinase inhibitor	chemical - kinase inhibitor	0.0115	CTGF,FN1,MMP13,VIM
GMNN	transcription regulator	0.0115	ACVR1,INHBA,PCDH18,PDGFRA
medroxyprogesterone acetate	chemical drug	0.0115	FN1,HTRA3,ITGB1,MMP1,VCAN
SHH	peptidase	0.0116	COL10A1,FN1,PDGFRA,RUNX2,SNAI2,TGFB3
IFNGR1	transmembrane receptor	0.0118	MMP2,MMP9,PDGFRB
GPX1	enzyme	0.0118	ACTA2,CTGF,MMP9
acetovanillone	chemical drug	0.0118	MMP2,MMP9,TAGLN
epoprostenol	chemical - endogenous mammalian	0.012	MMP1,PTGIS
Diphtheria Toxin	chemical reagent	0.012	COL1A2,COL3A1
Ren2	peptidase	0.012	COL3A1,MMP13
MDK	growth factor	0.012	ACTA2,TAGLN
mir-101	microRNA	0.012	COL1A1,COL3A1
mir-218	microRNA	0.012	PDGFRA,ZEB1
mir-194	microRNA	0.012	ACTA2,THBS1
TNFRSF12A	transmembrane receptor	0.012	MMP1,MMP3
TARBP2	other	0.012	MYL9,THBS1
S1PR3	G-protein coupled receptor	0.012	ACTA2,TAGLN
RCOR1	transcription regulator	0.012	COL1A1,COL1A2
phenytoin	chemical drug	0.012	FN1,TGFB3
WIN 55,212-2	chemical - other	0.012	MMP2,MMP9
myricetin	chemical - endogenous non-mammalian	0.012	MMP1,MMP13
rebamipide	chemical drug	0.012	MMP13,MMP9
PROC	peptidase	0.0125	MMP2,MMP9,THBS1
mir-181	microRNA	0.0125	MMP13,RUNX2,TIMP3
IL18	cytokine	0.0125	ADAMTS5,MMP1,MMP13,MMP15,MMP3,MMP9
4-hydroxytamoxifen	chemical drug	0.0125	ANGPTL2,COL16A1,CTGF,PDLIM3,SNAI2,ZEB1
L-dopa	chemical - endogenous mammalian	0.0125	ACTA2,ARMH4,AXL,BICC1,COL4A1,FBLN2,MITF,MMP14,PRICKLE1,PTGIS,SH3PXD2B,TCF4,VAT1,ZEB1
GATA1	transcription regulator	0.013	ACTN1,CAVIN1,MITF,PRKG1,RUNX2,TCF4,TGFB1I1,ZEB1
RUNX1	transcription regulator	0.0131	ITGB1,MMP13,MMP8,MYL9,RUNX1,RUNX2
NKX2-1	transcription regulator	0.0131	MMP2,PDGFRA,SH3PXD2A,SNAI2,THBS1,THY1
doxorubicin	chemical drug	0.0131	ADAM10,COL3A1,CTGF,EFEMP2,IGFBP7,MMP2,NOX4,RUNX1,TGFB3,VIM
C3AR1	G-protein coupled receptor	0.0133	COL1A1,COL1A2,LTBP2
LTBR	transmembrane receptor	0.0133	ACTA2,MFGE8,PDGFRB
ADRA1B	G-protein coupled receptor	0.0133	COL3A1,FN1,LOX
ADRA1D	G-protein coupled receptor	0.0133	COL3A1,FN1,LOX
MTA1	transcription regulator	0.0133	MMP2,MMP9,WISP1
NOTCH2	transcription regulator	0.0133	ACTA2,COL1A1,TAGLN
mir-223	microRNA	0.0134	ACTA2,CD93,MMP13,MMP8,POSTN
8-bromo-cAMP	chemical reagent	0.0135	CLEC11A,COL10A1,CTGF,LOX,MMP1,MMP23B
triclosan	chemical drug	0.0135	ACTA2,COL1A1
PRDM5	transcription regulator	0.0135	DKK3,EDNRA,RUNX1,RUNX2
MESP2	transcription regulator	0.0135	SNAI2,ZEB1
TF	transporter	0.0135	COL1A1,CYBRD1
LAMA5	other	0.0135	MMP14,MMP9
NFYA	transcription regulator	0.0135	COL11A1,COL1A2,COL5A3,PDGFRB
10-nitrooleate	chemical - endogenous mammalian	0.0135	MFGE8,NOX4
NCAM1	other	0.0135	THBS1,THY1
NBEAL2	other	0.0135	MITF,THBS1
QKI	other	0.0135	DACT1,VIM
nimesulide	chemical drug	0.0135	EDNRA,MMP9
ethidium	chemical drug	0.0135	CTGF,MMP1
ZFP36	transcription regulator	0.014	CLMP,COL3A1,LATS2,MMP1
RARG	ligand-dependent nuclear receptor	0.014	COL4A1,CTGF,LAMB1,MMP11
NLRP3	other	0.014	ACTA2,FN1,MMP9,VIM
E. coli serotype 0127B8 lipopolysaccharide	chemical - endogenous non-mammalian	0.0141	CTGF,EDNRA,F2R,FZD1,LOX,MMP3
mir-182	microRNA	0.0141	FN1,VIM,ZEB1
CSF2	cytokine	0.0141	COL8A1,EFEMP2,F2R,INHBA,ITGB5,MMP1,MMP14,MMP2,MMP9,TCF4,THBS1
AVP	other	0.0141	ACTA2,COL3A1,RUNX2
TCL1A	transcription regulator	0.0146	MMP13,MMP19,MMP8,MMP9
nicotine	chemical drug	0.0148	CTGF,FN1,MMP2,MMP9,POSTN,SERPINF1
baicalin	chemical - endogenous non-mammalian	0.0149	COL1A1,SPARC,TAGLN
salicylic acid	chemical drug	0.0149	BGN,CTGF,MMP9
IL17R	complex	0.0151	MMP1,MMP13
TFEC	transcription regulator	0.0151	COL6A3,F13A1
ARHGDIG	other	0.0151	COL5A2,PALLD
NFIA	transcription regulator	0.0151	LOX,RUNX2
miR-218-5p (and other miRNAs w/seed UGUGCUU)	mature microRNA	0.0151	COL1A1,RUNX2
SMURF1	enzyme	0.0151	FERMT2,RUNX2
ADORA1	G-protein coupled receptor	0.0151	COL3A1,MMP9
ITGB4	transmembrane receptor	0.0151	MMP1,SPARC
ADRB1	G-protein coupled receptor	0.0151	COL3A1,THBS1
CXCL3	cytokine	0.0151	ITGB1,POSTN
CREB3L1	transcription regulator	0.0151	COL1A1,COL1A2
antimycin A	chemical - endogenous non-mammalian	0.0151	MMP1,MMP13
superoxide	chemical - endogenous mammalian	0.0151	FN1,MMP9
ellagic acid	chemical - endogenous non-mammalian	0.0151	MMP1,MMP3
monensin	chemical - endogenous non-mammalian	0.0151	MMP9,THBS1
lisinopril	biologic drug	0.0151	MMP2,PDGFRB
AR	ligand-dependent nuclear receptor	0.0156	CALU,CDH11,COL3A1,EDNRA,PDGFRA,SNAI2,THBS1,TIMP3,VCAN,VCL,VIM
phorbol esters	chemical - other	0.0157	MMP1,MMP10,MMP3,MMP9
FGF8	growth factor	0.0163	CMTM3,RUNX2,SPARC,THBS1
hydrocortisone	chemical - endogenous mammalian	0.0164	CDH11,CTGF,FN1,IGFBP7,INHBA
DGCR8	enzyme	0.0165	ACTA2,MITF,TAGLN
LMNB1	other	0.0165	FBN1,FSTL1,THBS2
GATA6	transcription regulator	0.0167	ACTA2,COL4A1,COL4A2,PDGFRA,SPARC,TAGLN
bexarotene	chemical drug	0.0167	AXL,LOXL2,MMP1,MMP9,NRP2,SPARC
Rp-cAMPS	chemical - kinase inhibitor	0.0168	MMP14,MMP3
TMSB4	group	0.0168	ITGB1,RUNX2
PTP4A3	phosphatase	0.0168	FN1,HSP90AA1
mir-31	microRNA	0.0168	DACT3,ITGA5
mir-144	microRNA	0.0168	ADAM10,VCAN
SLC29A1	transporter	0.0168	ITGA5,ITGB1
PDCD4	other	0.0168	LOX,MMP3
TBXT	transcription regulator	0.0168	COL1A1,MITF
PTK2B	kinase	0.0168	MMP13,VCL
MST1R	kinase	0.0168	ACTA2,VIM
MUC4	other	0.0168	MMP9,VIM
isoprenaline	chemical drug	0.0168	CTGF,MMP9
CALCA	other	0.0169	COL3A1,PLXDC2,RUNX2,TNS1
ZBTB16	transcription regulator	0.0173	COL1A1,F13A1,F2R,MMP9,RUNX2
mir-24	microRNA	0.0174	FN1,SH3PXD2A,SNAI2
mir-210	microRNA	0.0175	COL4A2,CTGF,EHD2,LHFPL6
HDAC3	transcription regulator	0.0175	COL1A2,MMP9,TAGLN,VIM
EHF	transcription regulator	0.0175	MMP1,MMP3,TCF4,THY1
okadaic acid	chemical toxicant	0.0175	CTGF,MMP1,MMP3,MMP9
CREB1	transcription regulator	0.0176	ANGPTL2,CDH11,CLMP,FN1,INHBA,ITGBL1,MMP1,MMP13,NRP2,PDGFRA,PLXDC2,VIM
SOD1	enzyme	0.018	COL1A1,DPYSL3,FAP,INHBA,MMP9,RUNX2,TLN1
ATF3	transcription regulator	0.0181	MMP1,MMP13,MMP2,MMP3
CEBPE	transcription regulator	0.0183	MMP2,MMP8,MMP9
miR-296-5p (miRNAs w/seed GGGCCCC)	mature microRNA	0.0185	COL1A1,MMP1
mir-192	microRNA	0.0185	ACTA2,FN1
SMARCD3	transcription regulator	0.0185	COL1A1,MITF
SENP1	peptidase	0.0185	MMP2,MMP9
NAB2	transcription regulator	0.0185	FN1,MMP3
HRG	other	0.0185	SPARC,TIMP3
acrolein	chemical toxicant	0.0185	ADAM10,MMP9
carbenoxolone	chemical toxicant	0.0185	CTGF,NOX4
IL12A	cytokine	0.0193	MMP2,MMP3,MMP9
NKX3-1	transcription regulator	0.0193	MMP23B,MMP9,RUNX1
Creb	group	0.0195	ANTXR1,ANTXR2,COL8A1,MITF,MMP1,MMP2,PCOLCE,WISP1
tetrachlorodibenzodioxin	chemical toxicant	0.0197	ACTN1,COL6A1,ITGA5,MMP1,MMP13,MMP14,MMP15,SERPINH1,TGFB3
CLOCK	transcription regulator	0.0198	CALD1,CTGF,F2R,PDGFRB,THBS1,VSTM4,ZEB1
HNRNPA2B1	other	0.0198	FN1,MSRB3,SNAI2,SRPX,VCAN
FGF10	growth factor	0.0202	MMP14,MMP9,TIMP3
FUT8	enzyme	0.0203	GAS1,MMP13
Lymphotoxin	complex	0.0203	MMP1,MMP3
WDR5	enzyme	0.0203	RUNX2,VIM
FLNA	other	0.0203	ITGB1,MMP9
EDN3	other	0.0203	ITGA5,ITGB1
miR-293-5p (and other miRNAs w/seed CUCAAAC)	mature microRNA	0.0203	MMP9,TAGLN
miR-31-5p (and other miRNAs w/seed GGCAAGA)	mature microRNA	0.0203	ITGA5,LATS2
IGFBP5	other	0.0203	COL1A1,RUNX2
MGAT5	enzyme	0.0203	ITGA5,ITGB1
NR6A1	ligand-dependent nuclear receptor	0.0203	BMP1,VIM
HMGA2	enzyme	0.0203	MMP1,SNAI2
mangiferin	chemical - endogenous non-mammalian	0.0203	MMP1,MMP9
butaprost	chemical drug	0.0203	CTGF,MMP9
Sos	group	0.0204	ADAM12,COL16A1,ITGB1,MMP10,MMP3,RUNX1
IL7	cytokine	0.0204	COL1A1,FN1,MMP13,MMP9,RUNX2
purvalanol A	chemical reagent	0.0209	ZEB1
8-bromo-cyclic ADP-ribose	chemical reagent	0.0209	COL1A1
Alpha 1 antitrypsin	group	0.0209	MMP2
ARHGEF12	other	0.0209	ACTA2
12 lipoxygenase	group	0.0209	MMP9
LEPROT	other	0.0209	COL10A1
SLV320	chemical drug	0.0209	COL1A1
COLGALT1	enzyme	0.0209	COL1A1
ZSCAN1	transcription regulator	0.0209	ADAMTS4
LEPROTL1	other	0.0209	COL10A1
Integrin alpha V beta 3	complex	0.0209	MMP1
Csl	enzyme	0.0209	PDGFRB
RBM17	other	0.0209	FN1
ABRA	other	0.0209	TAGLN
TOX4	transcription regulator	0.0209	ZEB1
EPN3	other	0.0209	EHD2
DNTTIP1	ligand-dependent nuclear receptor	0.0209	MMP9
ADAMTS9	peptidase	0.0209	MMP9
TRAM2	other	0.0209	COL1A1
EIF2B5	other	0.0209	TAGLN
3,4-dihydroxyphenylethanol	chemical drug	0.0209	MMP9
hyaluronidase	group	0.0209	FN1
LEFTY2	growth factor	0.0209	MMP3
TAT	enzyme	0.0209	MMP9
ACTC1	enzyme	0.0209	ACTA2
ARFGEF2	other	0.0209	FLNA
STXBP4	other	0.0209	ITGB1
DPP10-AS1	other	0.0209	TIMP3
FZD7	G-protein coupled receptor	0.0209	SNAI2
LAMA1	other	0.0209	MMP9
LAMA3	other	0.0209	MMP1
TJP1	other	0.0209	MMP14
mir-338	microRNA	0.0209	RUNX2
mir-346	microRNA	0.0209	EFEMP2
mir-663	microRNA	0.0209	HSPG2
FERMT2	other	0.0209	FN1
NID1	other	0.0209	NID2
STAT6	transcription regulator	0.0209	COL1A1,COL1A2,MMP13,MMP14,MMP2,MMP9,SERPINF1,THY1,VIM
STK38L	kinase	0.0209	ITGB1
EIF4E2	translation regulator	0.0209	PDGFRA
PAK6	kinase	0.0209	MMP9
ZNF410	transcription regulator	0.0209	MMP1
OSTF1	transcription regulator	0.0209	RUNX2
PLPP3	phosphatase	0.0209	FN1
TIAM2	enzyme	0.0209	VIM
LAMC2	other	0.0209	MMP2
TXNDC5	enzyme	0.0209	MMP9
RAMP3	transporter	0.0209	VIM
STX6	transporter	0.0209	ITGA5
ITGA7	other	0.0209	ITGB1
DUSP2	phosphatase	0.0209	MMP1
TAGLN	other	0.0209	MMP9
AGXT	enzyme	0.0209	COL3A1
KMT5A	enzyme	0.0209	RUNX1
AZIN1	enzyme	0.0209	ACTA2
TMPRSS4	peptidase	0.0209	ITGA5
LAMB2	enzyme	0.0209	LAMB1
CD1530	chemical reagent	0.0209	MMP9
iCRT5	chemical reagent	0.0209	WISP1
iCRT3	chemical reagent	0.0209	WISP1
iCRT14	chemical reagent	0.0209	WISP1
amsacrine	chemical drug	0.0209	MMP9
terpenoid	chemical - endogenous mammalian	0.0209	LRP1
methylprednisolone acetate	chemical drug	0.0209	MMP13
SF 6847	chemical toxicant	0.0209	MMP13
alsterpaullone	chemical reagent	0.0209	ZEB1
aluminum	chemical drug	0.0209	RUNX2
tyrphostin AG 1295	chemical - kinase inhibitor	0.0209	ACTA2
dihydrolipoic acid	chemical - endogenous mammalian	0.0209	MITF
CLEC4G	other	0.0212	GAS1,MFGE8,TGFB3
cadmium chloride	chemical toxicant	0.0212	HSP90AA1,TGFB3,VIM
TNFSF10	cytokine	0.0214	MMP2,MMP3,MMP9,SERPINH1
PTGER4	G-protein coupled receptor	0.022	ADAMTS4,MMP13,MMP2,MMP9,RUNX2
HDAC1	transcription regulator	0.0221	COL1A1,COL1A2,MMP9,RUNX2,SNAI2,TAGLN,TNS1
Pkg	group	0.0222	TLN1,VCL
Tnf receptor	group	0.0222	CTGF,MMP9
HDAC5	transcription regulator	0.0222	ACTA2,MMP10,TAGLN
PYCARD	transcription regulator	0.0222	ACTA2,MMP9
mir-124	microRNA	0.0222	RUNX2,SNAI2
LRPAP1	other	0.0222	LRP1,MMP2
MAPK12	kinase	0.0222	MMP13,MMP9
PLA2G6	enzyme	0.0222	NOX4,RUNX2
NFIX	transcription regulator	0.0222	ADAM12,POSTN
HFE	transmembrane receptor	0.0222	CYBRD1,HEPH
MAP2K7	kinase	0.0222	FN1,ITGB1,MMP3
PAX2	transcription regulator	0.0222	ADAM10,MITF
Pln	other	0.0222	CALU,ITGB1,VIM
RAPGEF3	other	0.0222	FN1,THBS1
beta-glycerophosphoric acid	chemical - endogenous mammalian	0.0222	RUNX2,SPARC
Ngf	group	0.0222	MAP1A,MMP3,THY1
MAP3K8	kinase	0.0225	BMP1,COLEC12,INHBA,MMP3,MMP9
PSEN2	peptidase	0.0228	F2R,PDGFRA,PDGFRB,THY1
Nr1h	group	0.0231	EDNRA,F2R,THBS1,THY1,TIMP3
PRKCB	kinase	0.0232	FN1,MMP2,MMP9
thioctic acid	chemical drug	0.0232	MITF,MMP2,MMP9
CREBBP	transcription regulator	0.0235	ADAM12,COL1A2,CRISPLD2,MMP11,MMP9,PDGFRB,RUNX2,SPSB1,TAGLN
KDM6B	enzyme	0.0241	FN1,VIM
HTATIP2	transcription regulator	0.0241	MMP2,SPARC
MAP2K5	kinase	0.0241	MMP9,THBS1
dipyridamole	chemical drug	0.0241	MMP2,MMP9
ilomastat	chemical drug	0.0241	ACTA2,MMP9
NFATC1	transcription regulator	0.0243	COL10A1,COL1A1,GPC6,NOX4
PAX6	transcription regulator	0.0246	CRISPLD2,DKK3,LGALS1,LRRC32,MITF,MMP9
GnRH analog	biologic drug	0.0248	ACTN1,COL6A1,FBLN5,FN1,INHBA,PDGFRB,VAT1,VCL
Pam3-Cys-Ser-Lys4	chemical reagent	0.0249	MMP1,MMP2,MMP3,MMP9,TGFB3
FOXP3	transcription regulator	0.0251	LATS2,MMP2,MMP9,RUNX1
PTGER2	G-protein coupled receptor	0.0251	MMP9,THBS1,TIMP3,TNFAIP6
Insulin	group	0.0253	ADAM10,COL1A1,COL4A1,FN1,LAMB1,MMP13,MMP2,MMP3,MMP9
IL1R1	transmembrane receptor	0.0254	ACTA2,MMP2,MMP9
HES1	transcription regulator	0.0254	ADAMTS5,MMP13,TAGLN
Ikb	group	0.0262	MMP1,MMP13
CD81	other	0.0262	MMP14,MMP2
miR-181a-5p (and other miRNAs w/seed ACAUUCA)	mature microRNA	0.0262	MMP14,TIMP3
miR-203a-3p (and other miRNAs w/seed UGAAAUG)	mature microRNA	0.0262	MMP13,RUNX2
NTRK1	kinase	0.0262	LGALS1,MMP9
GNL3	other	0.0262	EDNRA,LATS2
AZGP1	transporter	0.0262	ITGA5,VIM
RNA polymerase II	complex	0.0264	CDH11,COL1A2,MMP2,MMP9,RUNX2,THBS2,TLN1
NR1H3	ligand-dependent nuclear receptor	0.0271	ACTA2,ARL4C,ASPN,MFGE8,MMP9,VCAN
mir-21	microRNA	0.0273	ACTA2,COL1A1,COL3A1,FN1,MMP2,MMP9,TIMP3
SIN3A	transcription regulator	0.0276	COL1A1,COL1A2,MMP9
PELP1	other	0.0276	COL12A1,MMP2,MMP9
Hif1	complex	0.0276	FN1,LGALS1,LOXL2
RAF1	kinase	0.0277	ITGB1,ITGB5,MMP1,MMP13,MMP3,MMP9
CST5	other	0.0278	COL12A1,CYBRD1,MYL9,RUNX1,RUNX2,VCAN,VIM
CD38	enzyme	0.028	ACTA2,COL1A1,FN1,THY1,VIM
2-(4-acetoxyphenyl)-2-chloro-N-methylethylamine	chemical reagent	0.0282	MMP1,MMP9
BMP	group	0.0282	CTGF,RUNX2
TEAD1	transcription regulator	0.0282	ACTA2,LATS2
CCL3	cytokine	0.0282	ITGA5,ITGB1
BTG2	transcription regulator	0.0282	MMP3,NOX4
NFIC	transcription regulator	0.0282	ADAM12,PDGFRA
ochratoxin A	chemical toxicant	0.0282	COL3A1,MMP9
piceatannol	chemical - endogenous non-mammalian	0.0282	MMP1,MMP9
alpha-tocopherol	chemical drug	0.0282	CTGF,MMP19
F2RL1	G-protein coupled receptor	0.0288	ACTA2,CTGF,MMP9
Sn50 peptide	chemical toxicant	0.0288	CTGF,MMP2,MMP9
PPARD	ligand-dependent nuclear receptor	0.0299	ACTA2,FN1,MFGE8,MMP9,RUNX2,THBS1
IKBKE	kinase	0.03	MMP13,MMP3,MMP9
PLN	transporter	0.03	CALU,ITGB1,VIM
BMPR1B	kinase	0.0304	POSTN,RUNX2
metformin	chemical drug	0.0307	ACTA2,FN1,MMP9,RUNX2,SERPINF1
valproic acid	chemical drug	0.031	ANTXR2,C1QTNF6,LOXL3,MMP1,MMP13,PDGFRB,SERPINH1,THBS1,TNS1,ZEB1
tributyrin	chemical drug	0.0312	CTGF,INHBA,MMP13
vitamin E	chemical drug	0.0312	ACTA2,MMP14,MMP2
BSCL2	other	0.0312	GREM1,MMP13,MMP3
BMI1	transcription regulator	0.0312	LOX,NID1,VIM
SMARCA2	transcription regulator	0.0312	COL11A1,MMP10,TAGLN
EFNA1	other	0.0312	CTGF,FN1,NTM
Laminin (family)	group	0.0313	MMP14
sangivamycin	chemical - endogenous non-mammalian	0.0313	MMP1
trapidil	chemical drug	0.0313	PDGFRB
Diap	group	0.0313	ACTA2
pentosan polysulfate	chemical drug	0.0313	MMP9
ergosterol-5,8-peroxide	chemical - endogenous mammalian	0.0313	CTGF
Ggtase I	complex	0.0313	CTGF
AMOT	other	0.0313	CTGF
aliskiren	chemical drug	0.0313	FN1
benfotiamine	chemical drug	0.0313	NOX4
pyrvinium	chemical toxicant	0.0313	COL1A1
Smad1/5/8	group	0.0313	COL10A1
TFIIH	complex	0.0313	COL6A1
G protein beta gamma	complex	0.0313	CTGF
9,13-di-cis-retinoic acid	chemical - endogenous mammalian	0.0313	COL1A2
SLC48A1	transporter	0.0313	ITGB1
APBB2	other	0.0313	LRP1
BHLHE22	transcription regulator	0.0313	CDH11
AMOTL2	other	0.0313	CTGF
SPRED2	cytokine	0.0313	VIM
DERL1	other	0.0313	MMP2
Integrin alpha 3 beta 1	complex	0.0313	MMP2
Integrin alpha 4 beta 1	complex	0.0313	MMP14
ITGBL1	other	0.0313	CDH11
ESRP2	other	0.0313	ZEB1
AMOTL1	other	0.0313	CTGF
OSR2	transcription regulator	0.0313	TGFB3
KDM4B	enzyme	0.0313	VIM
PTPN23	phosphatase	0.0313	VIM
HDGF	growth factor	0.0313	COL1A1
CNDP2	peptidase	0.0313	MMP11
ruxolitinib	chemical drug	0.0313	COL1A1
TH17 Cytokine	group	0.0313	LGALS1
ACAT1	enzyme	0.0313	ITGB1
ADI PEG20	biologic drug	0.0313	AXL
Hspg	group	0.0313	MMP1
HOXB8	transcription regulator	0.0313	TAGLN
EMP2	other	0.0313	ITGA5
PURB	transcription regulator	0.0313	ACTA2
HAO1	enzyme	0.0313	PDGFRA
PHIP	other	0.0313	TLN1
miR-139-3p (miRNAs w/seed GGAGACG)	mature microRNA	0.0313	MMP11
miR-197-3p (and other miRNAs w/seed UCACCAC)	mature microRNA	0.0313	ACVR1
mir-197	microRNA	0.0313	ACVR1
FH535	chemical reagent	0.0313	MMP9
NPHS1	other	0.0313	KIRREL1
SGCA	other	0.0313	SSPN
GBP1	enzyme	0.0313	MMP1
ASS1	enzyme	0.0313	AXL
CCL20	cytokine	0.0313	POSTN
MYH11	other	0.0313	ACTA2
SERPINB3	other	0.0313	LRP1
TPM1	other	0.0313	CALD1
VRK1	kinase	0.0313	MMP1
SLC3A2	transporter	0.0313	CTGF
COL7A1	other	0.0313	THBS1
VSX2	transcription regulator	0.0313	MITF
ASH2L	transcription regulator	0.0313	MMP9
BMP1	peptidase	0.0313	OGN
CCL25	cytokine	0.0313	MMP1
DISC1	other	0.0313	ITGB1
ZNF350	transcription regulator	0.0313	MMP9
SLC12A6	transporter	0.0313	VIM
Yap1	transcription regulator	0.0313	TAGLN
KRT5	other	0.0313	SERPINF1
GNG2	enzyme	0.0313	F2R
CXCL11	cytokine	0.0313	MMP9
YWHAE	other	0.0313	MMP1
norisoboldine	chemical - endogenous non-mammalian	0.0313	MMP9
INHBC	growth factor	0.0313	INHBA
HES6	transcription regulator	0.0313	MMP1
PARD6A	other	0.0313	MMP10
GPX4	enzyme	0.0313	MMP1
SJN 2511	chemical reagent	0.0313	LRRC32
YY1AP1	other	0.0313	LATS2
4-ethylsulfanylphenylmethylene hydantoin	chemical reagent	0.0313	ITGB1
4-hydroxyphenylmethylene hydantoin	chemical reagent	0.0313	ITGB1
STAT3 inhibitor XIII	chemical drug	0.0313	ACTA2
compound 48/80	chemical reagent	0.0313	MMP9
methacholine	chemical drug	0.0313	FN1
tomelukast	chemical drug	0.0313	MMP9
BB-2116	chemical - protease inhibitor	0.0313	MMP14
epalrestat	chemical drug	0.0313	PDGFRB
cibacron blue F 3GA	chemical reagent	0.0313	THBS1
etodolac	chemical drug	0.0313	THBS1
mycophenolate mofetil	chemical drug	0.0313	FN1
lanthanum chloride	chemical reagent	0.0313	AXL
potassium cyanide	chemical reagent	0.0313	MMP1
glutathione ethyl ester	biologic drug	0.0313	MMP1
E64	chemical - endogenous non-mammalian	0.0313	MMP2
MTOR	kinase	0.0316	ARL4C,FN1,MMP9,NOX4,RUNX2,SNAI2,SRPX,TCF4
melatonin	chemical - endogenous mammalian	0.0317	MMP9,RUNX2,SPARC,VIM
N-acetyl-L-cysteine	chemical drug	0.0322	ACTA2,COL1A1,CTGF,MMP2,MMP9,TAGLN
lithium chloride	chemical drug	0.0325	MMP2,POSTN,TAGLN,VCAN
UTP	chemical - endogenous mammalian	0.0326	FLNA,THBS1
AMH	growth factor	0.0326	ACVR1,MMP2
NOTCH4	transcription regulator	0.0326	ACTA2,TAGLN
TICAM2	other	0.0326	MMP14,MMP8
CTSB	peptidase	0.0326	ACTA2,COL1A1
PLK4	kinase	0.0326	MMP13,MMP3
ceramide	chemical - endogenous mammalian	0.0326	COL1A1,MMP1
norepinephrine	chemical - endogenous mammalian	0.0328	CTGF,FN1,MFRP,MMP2,MMP9
Salmonella enterica serotype abortus equi lipopolysaccharide	chemical toxicant	0.0335	FERMT2,INHBA,MMP1,MMP10,THBS1
ATP-gamma-S	chemical reagent	0.0337	MMP19,MMP9,THBS1
TBP	transcription regulator	0.0337	COL1A1,EDNRA,FN1
bucladesine	chemical toxicant	0.0339	MMP1,MMP13,MMP14,MMP2,MMP9,PDGFRA,TGFB3,ZEB1
CDKN1B	kinase	0.0344	MMP16,MMP9,RUNX1,TCF4
miR-124-3p (and other miRNAs w/seed AAGGCAC)	mature microRNA	0.0347	CTGF,ITGB1,NID1,PDLIM7,SNAI2,TLN1
NCF1	enzyme	0.0349	ACTA2,FN1
ADA	enzyme	0.0349	COL1A2,MMP9
IND S7	chemical - kinase inhibitor	0.0349	CALU,VIM
Pro-inflammatory Cytokine	group	0.035	LGALS1,MMP3,MMP9
TLR2	transmembrane receptor	0.035	FN1,MMP1,MMP13,MMP3,MMP9
ATG7	enzyme	0.035	ACTA2,CTGF,SNAI2
3,3'-diindolylmethane	chemical drug	0.035	SNAI2,VIM,ZEB1
Growth hormone	group	0.0353	COL1A1,COL3A1,FN1,MMP9,NOX4,TGFB3
NFATC3	transcription regulator	0.0363	ACTA2,COL1A1,MMP3
GDNF	growth factor	0.0363	FN1,LGALS1,MMP13
L-arginine	chemical - endogenous mammalian	0.0372	BGN,FN1
AGTR2	G-protein coupled receptor	0.0372	COL3A1,ZEB1
mir-135	microRNA	0.0372	MMP13,RUNX2
NF2	other	0.0372	MMP2,MMP9
MEL S3	chemical - kinase inhibitor	0.0372	CALU,VIM
LTB4R	G-protein coupled receptor	0.0372	MMP2,MMP9
ARID1A	transcription regulator	0.0372	FZD1,TCF4
chrysotile asbestos	chemical toxicant	0.0372	MMP13,MMP3
GLI3	transcription regulator	0.0377	GREM1,RUNX1,RUNX2
CDKN2A	transcription regulator	0.0377	CTGF,ITGB5,MMP1,MMP2,MMP3,PDGFRB,VIM
triptolide	chemical drug	0.0377	MMP1,MMP19,PDGFRA
RXRA	ligand-dependent nuclear receptor	0.0383	ARL4C,COL1A1,COLEC12,FSTL1,MMP11,MMP2,VCAN
HOXA9	transcription regulator	0.0388	CD93,EDNRA,FZD1,ITGBL1,VIM
CDK4/6	group	0.039	AFAP1,CALU,FLNA
ATM	kinase	0.039	CTGF,FN1,HSP90AA1
KLF6	transcription regulator	0.039	COL1A1,MMP9,SERPINH1
Ubiquitin	group	0.0396	HSP90AA1,MMP2
indican	chemical - endogenous mammalian	0.0396	NOX4,THBS1
CASP3	peptidase	0.0396	MMP9,RUNX2
PTX3	other	0.0396	CTGF,MMP9
SOX10	transcription regulator	0.0396	LAMB1,MITF
ferulic acid	chemical - endogenous non-mammalian	0.0396	MMP1,MMP13
MITF	transcription regulator	0.0399	COL1A1,FN1,MITF,MMP14,SERPINF1,VAT1
AMPK	complex	0.0402	MMP9,NOX4,RUNX2,VIM
IL10	cytokine	0.0406	ACTA2,COL1A1,LGALS1,MMP1,MMP2,MMP8,MMP9,VCAN
Immunoglobulin	complex	0.041	CRISPLD2,FAP,INHBA,LRRC32,MICAL2,MMP1,MMP13,MMP2,MMP9,VCAN
CLDN7	other	0.0412	CTGF,IGFBP7,MMP2,MMP9
IL22	cytokine	0.0412	ACTA2,MMP1,MMP3,MMP9
cloprostenol	chemical drug	0.0415	MMP13
zibotentan	chemical drug	0.0415	EDNRA
repertaxin	chemical drug	0.0415	MMP9
SOX2-OT	other	0.0415	VIM
Pld	group	0.0415	FN1
FEZF1	other	0.0415	MMP1
Metalloprotease	group	0.0415	FN1
1-methyl-2-pyrrolidinone	chemical drug	0.0415	MMP9
GPR65	G-protein coupled receptor	0.0415	MMP3
OLFM2	other	0.0415	TAGLN
LBX1	transcription regulator	0.0415	ZEB1
NDST2	enzyme	0.0415	FN1
ZNF24	transcription regulator	0.0415	MMP2
TMEM119	other	0.0415	RUNX2
RPRD1A	other	0.0415	MMP9
NEAT1	other	0.0415	SH3PXD2A
proanthocyanidin derivative	chemical - other	0.0415	MFGE8
PDLIM1	transcription regulator	0.0415	VIM
ZFYVE9	peptidase	0.0415	ACTA2
PKIA	other	0.0415	FN1
FBLN2	other	0.0415	MMP2
PTPRA	phosphatase	0.0415	MMP3
CDH17	transporter	0.0415	ITGB1
EAF2	transcription regulator	0.0415	THBS1
miR-516a-3p (and other miRNAs w/seed GCUUCCU)	mature microRNA	0.0415	SULF1
miR-1285-3p (and other miRNAs w/seed CUGGGCA)	mature microRNA	0.0415	VIM
mir-138	microRNA	0.0415	VIM
miR-324-5p (miRNAs w/seed GCAUCCC)	mature microRNA	0.0415	RUNX1
GAS7	transcription regulator	0.0415	RUNX2
TIAL1	transcription regulator	0.0415	MMP13
SUMO1P3	other	0.0415	VIM
COL5A1	other	0.0415	FN1
CD151	other	0.0415	MMP9
SNAP23	transporter	0.0415	TAGLN
TCF20	transcription regulator	0.0415	MMP3
IL17B	cytokine	0.0415	MMP9
SGCG	other	0.0415	SGCD
CANX	other	0.0415	NOX4
KLK6	peptidase	0.0415	ADAM10
CTNNAL1	other	0.0415	FN1
WNT6	other	0.0415	RUNX2
ANGPTL3	growth factor	0.0415	HSPG2
PTP4A2	phosphatase	0.0415	VCL
CCNA1	other	0.0415	MMP2
RAPGEF4	other	0.0415	THBS1
S3I-1757	chemical reagent	0.0415	MMP9
A-Fos	chemical reagent	0.0415	CTGF
VSNL1	other	0.0415	ITGA5
BATF3	transcription regulator	0.0415	MMP1
AMELX	growth factor	0.0415	RUNX2
CXCL9	cytokine	0.0415	MMP9
PALLD	other	0.0415	ITGB1
SLC20A2	transporter	0.0415	COL10A1
NT157	chemical reagent	0.0415	MMP2
farnesyltransferase inhibitor	chemical drug	0.0415	COL1A2
phenylacetic acid	chemical - endogenous mammalian	0.0415	MMP2
methylamine	chemical - endogenous mammalian	0.0415	FN1
carboxyamido-triazole	chemical drug	0.0415	MMP2
marimastat	chemical drug	0.0415	MMP14
1-butanol	chemical - endogenous non-mammalian	0.0415	PDGFRB
KP-SD-1	chemical - kinase inhibitor	0.0415	MMP9
arzoxifene	chemical drug	0.0415	TGFB3
pyridoxal phosphate	chemical - endogenous mammalian	0.0415	COL1A1
trimetazidine	chemical drug	0.0415	CTGF
cilazapril	chemical drug	0.0415	COL3A1
Activin	complex	0.0415	ACVR1
salvianolic acid A	chemical drug	0.0415	NOX4
(-)-isoproterenol	chemical drug	0.0415	MMP2
vapreotide	biologic drug	0.0415	THBS1
elcatonin	biologic drug	0.0415	MMP2
microcystin-LR	chemical toxicant	0.0415	MMP2
2-oxoglutaric acid	chemical - endogenous mammalian	0.0415	ACTA2
tyrphostin AG 18	chemical - kinase inhibitor	0.0415	TAGLN
oxamic acid	chemical - endogenous non-mammalian	0.0415	INHBA
trehalose	chemical - endogenous mammalian	0.0415	VIM
Nuclear factor 1	group	0.042	COL1A1,LOX
HISTONE	group	0.042	DKK3,PTGIS
NFATC4	transcription regulator	0.042	COL1A1,COL3A1
TNFSF14	cytokine	0.042	INHBA,MMP9
PTH1R	G-protein coupled receptor	0.042	COL1A1,MMP13
MEF2A	transcription regulator	0.042	MMP10,TGFB3
CLU	other	0.042	MMP2,MMP9
IFRD1	other	0.042	CTGF,LAMA2
CITED2	transcription regulator	0.042	MMP1,MMP13
linsidomine	chemical drug	0.042	MMP1,MMP13
proteasome inhibitor PSI	chemical - protease inhibitor	0.042	MMP11,RUNX2
LIPE	enzyme	0.0422	COL1A1,COL1A2,POSTN,RUNX2
thapsigargin	chemical toxicant	0.0429	COL1A1,FN1,MMP9,THBS1,VCL
EP300	transcription regulator	0.043	ADAM12,COL1A2,CRISPLD2,FN1,MMP1,MMP11,PDGFRB,RUNX2,SPSB1
methamphetamine	chemical drug	0.0433	LGALS1,MMP2,MMP9
deferasirox	chemical drug	0.0445	F13A1,SULF2
GJA1	transporter	0.0445	THBS1,VIM
ICMT	enzyme	0.0445	FSTL1,THBS2
NRXN1	transporter	0.0445	FBLN5,THBS1
everolimus	chemical drug	0.0445	CTGF,MMP2
KN 93	chemical - kinase inhibitor	0.0445	MMP1,MMP2
methotrexate	chemical drug	0.0449	CLEC11A,COL4A1,LRP1,MITF,THBS1,TIMP3
Il3	cytokine	0.0462	ADAM10,MMP13,MMP3
HEY2	transcription regulator	0.0471	ACTA2,TAGLN
MMP14	peptidase	0.0471	LRP1,MMP14
SSRP1	transcription regulator	0.0471	LOXL2,TAGLN
RXRG	ligand-dependent nuclear receptor	0.0471	MMP11,TIMP3
PRKCE	kinase	0.0477	ACTA2,ADAM12,MMP9
NCOA3	transcription regulator	0.0477	CCDC80,MMP9,TAGLN
OGT	enzyme	0.0493	MMP2,THY1,VIM
ZBED6	transcription regulator	0.0497	ARL4C,ZEB1
GAB2	other	0.0497	SPARC,ZEB1
MIR124	group	0.0497	SNAI2,VIM
ANXA2	other	0.0497	MMP1,MMP2
ALOX15	enzyme	0.0497	FN1,MMP2
ZBTB7B	transcription regulator	0.0497	COL1A1,COL1A2
NDRG1	kinase	0.0497	MMP1,SNAI2
GSK2816126	chemical drug	0.0497	RUNX2,SPARC
green tea polyphenol	chemical drug	0.0497	MMP2,MMP9
fisetin	chemical toxicant	0.0497	MMP9,VIM
S-nitroso-N-acetylpenicillamine	chemical reagent	0.0497	PRKG1,TGFB3
