# Supplementary material for: Matrisome-Associated Gene Expression Patterns Correlating with TIMP2 in Cancer
Source: Sci Rep. 2019 Dec 27;9:20142. doi: 10.1038/s41598-019-56632-3 (PMC6934702; doi:10.1038/s41598-019-56632-3)
Supplement: Supplementary file 8 — Supplementary Dataset 8 [file 41598_2019_56632_MOESM8_ESM.xlsx]

## Sheet: IPA upstream analysis of signif
Peened, D. et al. Matrisome-Associated Gene Expression Patterns Correlating with TIMP2 in Cancer.
Supplementary Table VIII. Ingenuity Pathway Analysis Upstream Regulators for Lung Data
¬© 2000-2019 QIAGEN. All rights reserved.
Upstream Regulator	Molecule Type	p-value of overlap	Target molecules in dataset	Mechanistic Network
TGFB1	growth factor	1.3e-41	ACTA2,ACVR1,ADAM12,ADAMTS12,ADAMTS2,ADAMTS4,AXL,BGN,BMP1,C1R,CDH11,COL11A1,COL12A1,COL1A1,COL1A2,COL3A1,COL4A1,COL4A2,COL5A1,COL6A1,COL6A2,COL6A3,COL8A1,CPXM1,CSF1R,CTGF,CTSK,CXCL12,DAB2,DCN,DKK3,EMILIN1,F13A1,FAP,FBLN2,FBN1,FERMT2,FILIP1L,FLNA,FN1,GAS1,GAS7,GFPT2,GNAI2,GREM1,HSP90AA1,INHBA,ITGA11,ITGA3,ITGA5,ITGB1,ITGB5,LOXL2,MFAP4,MITF,MMP1,MMP11,MMP12,MMP13,MMP14,MMP2,MMP7,MMP9,MSN,PDGFRA,PDGF…	118 (20)
Alpha catenin	group	5.85e-36	ADAMTS12,ADAMTS2,ADAMTS4,BGN,CDH11,COL15A1,COL1A1,COL1A2,COL3A1,COL5A1,COL5A2,COL6A1,COL6A2,COL6A3,CXCL12,FSTL1,ITGA5,LAMA2,LAMA4,MMP11,MMP12,MMP13,MMP19,MMP2,MMP9,PDGFRA,THBS2,TIMP1,TNFAIP6,VIM,ZEB2	77 (7)
Tgf beta	group	5.33e-33	ACTA2,ADAM12,BGN,CDH11,COL10A1,COL1A1,COL1A2,COL4A1,COL4A2,COL5A1,COL6A2,CSF1R,CTGF,CTSK,DAB2,DCN,FBLN2,FN1,FSTL1,GREM1,ITGA5,ITGB1,MMP1,MMP11,MMP13,MMP2,MMP7,MMP9,PHLDB1,POSTN,RUNX1,RUNX2,SPARC,TAGLN,THBS1,TIMP1,TIMP3,VIM	119 (17)
CCR2	G-protein coupled receptor	3.71e-29	AEBP1,BGN,COL12A1,COL1A1,COL1A2,COL4A1,COL4A2,COL6A1,COL6A2,COL6A3,CXCL12,DCN,F13A1,FBLN2,FBN1,FN1,MMP13,MMP2,MMP9,OGN,PCOLCE,SPARC,THBS1,TIMP1,TIMP4,VCAN	119 (20)
TWIST1	transcription regulator	3.01e-26	ACTA2,AXL,C1QTNF1,COL1A1,COL6A1,CXCL12,DCN,DKK3,EMILIN1,FIBIN,FN1,HEG1,ITGB5,MMP1,MMP2,MXRA8,PCOLCE,PDGFRA,PXDN,RUNX2,TGFBR2,THBS2,TIMP3,VCAN,VIM,WISP1,ZEB2	101 (12)
WNT3A	cytokine	7.76e-24	ACTA2,ADAMTS4,BGN,CLEC11A,COL1A1,CTGF,CXCL12,DCN,FN1,GAS1,LRRC17,LRRC32,MITF,MMP13,MMP14,MRGPRF,OGN,PDGFRA,PMP22,PRICKLE1,RUNX1,RUNX2,SPARC,TCF4,TGFB3,THBS1,THY1,TIMP3,VIM,WISP1	85 (18)
estrogen receptor	group	1.2e-23	AXL,CDH11,COL12A1,COL4A1,COL4A2,COL5A1,COL6A1,COL6A2,CTGF,CXCL12,DCHS1,FN1,HSP90AA1,ITGA3,ITGB1,LOXL2,MMP1,MMP14,MMP15,MMP24,MMP9,MSN,SPARC,TGFB3,TGFBR2,TIMP1,TIMP3,TIMP4,VIM	106 (16)
COLQ	other	5.61e-23	ADAMTS2,BGN,BMP1,COL11A1,COL4A1,COL4A2,COL5A2,COL6A3,COL8A1,DCN,FN1,LAMA4,MMP19,MMP2,MMP9,NID2,TGFB3,TIMP1,VCAN
ITGB1	transmembrane receptor	3.04e-22	ACTA2,ADAMTS12,ADAMTS2,BMP1,COL10A1,COL1A1,COL1A2,COL5A2,FLNA,FN1,GAS1,ITGA3,ITGA5,MMP1,MMP15,MMP19,MMP2,MMP24,MMP9,TCF4,THBS1,VIM,WISP1	91 (18)
HRAS	enzyme	3.82e-22	BMP1,CALU,CCDC80,COL1A1,COL1A2,COL3A1,COL4A1,COL5A2,COL6A2,CTGF,CXCL12,FBLN2,FERMT2,FLNA,FN1,FSTL1,HSP90AA1,ITGA5,ITGB1,ITGB5,LATS2,LRRC17,MMP1,MMP13,MMP14,MMP2,MMP9,MYL9,NID2,PDGFRA,PDGFRB,POSTN,SPARC,TAGLN,TGFB1I1,TGFB3,THBS1,TIMP3,VCAN,VCL,VIM	107 (19)
ERBB2	kinase	3.83e-22	ACTA2,ADAM12,ANGPTL2,BMP1,CCDC80,CDH11,CLEC11A,COL1A1,COL3A1,COL4A1,COL5A1,COL5A2,COL6A1,COL6A2,COL6A3,CSF1R,CTGF,CXCL12,FBLN2,FN1,FSTL1,HEPH,ITGA5,ITGB1,LGALS1,MITF,MMP1,MMP11,MMP12,MMP13,MMP14,MMP7,MMP9,MYL9,PHLDB1,RAB31,SPARC,TAGLN,THBS1,THY1,TIMP3,VCAN,VCL,VIM	103 (17)
FBN1	other	7.26e-22	COL1A2,COL3A1,COL4A2,COL6A3,CTGF,FBN1,INHBA,MMP1,MMP2,MMP9,RUNX2,TGFBR2,TIMP3	117 (16)
SMAD7	transcription regulator	2.63e-21	ACTA2,ACVR1,ADAMTS2,BGN,COL1A1,COL1A2,COL3A1,COL6A1,COL6A3,CTGF,CXCL12,DCN,FN1,MMP1,MMP12,MMP2,MMP9,NID2,TAGLN,TGFB3,TGFBR2,TIMP1,TIMP3	87 (15)
FGF2	growth factor	3.54e-21	ACTA2,BGN,CDH11,COL1A1,COL1A2,COL3A1,CTSK,CXCL12,DCN,FBN1,FLNA,FN1,GREM1,INHBA,ITGA3,ITGA5,ITGB1,MITF,MMP1,MMP13,MMP2,MMP9,PDGFRA,PDGFRB,RUNX1,RUNX2,SPARC,TAGLN,THBS1,TIMP1,TIMP3,VIM,ZEB2	102 (19)
bleomycin	chemical drug	4.8e-21	ACTA2,BMP1,CDH11,COL1A1,COL1A2,COL3A1,CTGF,CTSK,CXCL12,DCN,FAP,FN1,ITGB1,MMP12,MMP14,MMP2,MMP8,MMP9,MSN,TGFBR2,THBS1,TIMP1,TIMP3,TIMP4,WISP1	113 (16)
halofuginone	chemical drug	7.03e-21	BGN,COL1A1,COL1A2,CTGF,CTHRC1,DKK3,FBN1,FSTL1,LGALS1,MMP13,MMP2,MMP9,PCOLCE,PDGFRA,PMP22,SPARC,ST3GAL2,TAGLN,TCF4,TGFB3,TGFBR2,TIMP1	86 (13)
AHR	ligand-dependent nuclear receptor	9.89e-21	ACTA2,ADAMTS2,COL11A1,COL12A1,COL1A1,COL1A2,COL3A1,COL4A1,COL4A2,COL5A1,COL5A2,COL6A1,COL6A3,DCN,EMILIN1,FBLN2,FN1,GAS1,HSP90AA1,ITGA5,MMP2,NID2,OLFML1,PDGFRA,PDGFRB,TGFB3,TGFBR2,THBS1,TIMP3,VCL,VIM	120 (22)
lipopolysaccharide	chemical drug	7.12e-20	ACTA2,ACVR1,ANGPTL2,ARHGAP1,AXL,BGN,CD276,CDH11,COL12A1,COL1A1,COL1A2,COL3A1,COL4A1,COL4A2,COL5A1,COL5A2,COL6A1,CSF1R,CTGF,CTSK,CXCL12,DCN,DKK3,FBLN2,FBN1,FN1,GAS1,GLIS2,INHBA,ITGA3,ITGA5,ITGB1,ITGB5,LGALS1,MMP1,MMP12,MMP13,MMP14,MMP2,MMP7,MMP8,MMP9,MSN,MYL9,NID2,OGN,OLFML2B,PCOLCE,RUNX2,SERPINH1,SPARC,TCF4,THBS1,THBS2,THY1,TIMP1,TIMP3,TIMP4,TNFAIP6,VCAN,VCL,VIM,WISP1	123 (18)
TGFB2	growth factor	5.79e-19	ACTA2,CD248,CDH11,COL10A1,COL1A1,COL1A2,COL3A1,CTGF,FN1,GAS1,INHBA,ITGB5,MMP9,PDGFRB,RUNX1,TAGLN,THBS1,TIMP1,VCAN	88 (15)
SMAD3	transcription regulator	9.71e-19	ACTA2,ADAM12,BGN,COL10A1,COL1A1,COL1A2,COL3A1,COL6A1,COL6A3,CTGF,FN1,ITGB1,ITGB5,MMP1,MMP12,MMP13,MMP9,RUNX2,TAGLN,TGFB3,THBS1,TIMP1,TIMP3,VIM,ZEB2	95 (19)
TGFB3	growth factor	9.97e-19	ACTA2,ADAM12,COL11A1,COL1A1,COL1A2,COL3A1,COL5A1,CTGF,FN1,MICAL2,MMP1,MMP2,MMP9,PALLD,TAGLN,TGFB3,THBS1,TIMP3,ZEB2	103 (16)
CR1L	other	1.13e-18	BGN,COL15A1,COL1A1,COL1A2,COL3A1,COL4A1,COL4A2,COL5A1,COL6A1,COL6A3,COL8A1,CTGF,FBN1
PDGF BB	complex	1.25e-18	ACTA2,COL3A1,CSF1R,CTGF,DAB2,DCN,FLNA,FN1,GFPT2,GREM1,INHBA,ITGA5,ITGB1,MINOS1-NBL1/NBL1,MMP1,MMP12,MMP14,MMP2,MMP9,PCOLCE,PDGFRA,PDGFRB,POSTN,TAGLN,TGFB3,THBS1,TIMP1,VCAN	123 (21)
EGFR	kinase	2.01e-18	ACTA2,COL1A1,COL3A1,COL5A2,COL6A1,COL6A2,COL8A1,CTGF,CTSK,CXCL12,FAP,FBLN2,FBN1,ITGB5,LAMA4,MMP1,MMP13,MMP14,MMP2,MMP9,POSTN,RUNX1,RUNX2,ST3GAL2,THBS1,TNFAIP6,VCAN,VCL,VIM,ZEB2	119 (19)
EDN1	cytokine	2.07e-18	ACTA2,ADAM12,COL1A2,COL4A1,COL5A1,CTGF,FN1,INHBA,ITGA5,ITGB1,MITF,MMP1,MMP13,MMP2,MMP7,MMP9,MSN,THBS1,TIMP1,TIMP3,VCAN,VCL,VIM	121 (17)
CTGF	growth factor	8.17e-18	ADAMTS4,COL10A1,COL1A1,COL4A2,COL8A1,CTGF,DCN,EMILIN1,FN1,MMP1,MMP13,MMP14,MMP2,MMP9,SFRP4,SPARC,TIMP1,TIMP3	82 (17)
SB203580	chemical - kinase inhibitor	1.05e-17	ACTA2,ADAMTS4,COL1A1,COL1A2,COL3A1,CTGF,CTSK,DCHS1,FN1,MITF,MMP1,MMP12,MMP13,MMP2,MMP8,MMP9,PALLD,PDGFRA,PDGFRB,POSTN,RCN3,RUNX1,RUNX2,SPARC,TAGLN,TGFB3,THBS1,TIMP1,TIMP3,TNFAIP6,VIM	95 (14)
NREP	other	1.48e-17	ACTA2,COL3A1,ITGA3,ITGA5,MMP2,MMP9,PDGFRA,PDGFRB,TAGLN,TGFBR2
TNF	cytokine	2.03e-17	ACTA2,ADAMTS4,AEBP1,BGN,C1QTNF1,CCDC80,CDH11,CHSY3,CLEC11A,COL15A1,COL1A1,COL1A2,COL3A1,CRISPLD2,CSF1R,CTGF,CTSK,CXCL12,CYTH3,DCHS1,DCN,FAM198B,FN1,GFPT2,GNAI2,INHBA,ITGA5,ITGB1,LAMA4,MITF,MMP1,MMP12,MMP13,MMP14,MMP2,MMP28,MMP7,MMP8,MMP9,OGN,OLFML2B,PDGFRA,POSTN,RCN3,RUNX2,SPARC,TAGLN,TGFB3,TGFBR2,THBS1,THBS2,THY1,TIMP1,TIMP3,TIMP4,TNFAIP6,VCL,VIM,WISP1	115 (18)
CD44	other	6.47e-17	ACTA2,BGN,COL1A1,COL3A1,COL5A2,CTSK,EMILIN1,FN1,ITGA3,ITGA5,LGALS1,MMP12,MMP13,MMP14,MMP2,MMP7,MMP8,MMP9,THBS1,THBS2,THY1,VIM	108 (17)
Collagen type I	complex	6.83e-17	ACTA2,COL1A1,F13A1,FN1,ITGA3,ITGB1,MMP1,MMP12,MMP13,MMP14,MMP2,MMP9,PRRX1,RUNX2,VIM	79 (19)
COL4A3	other	1.05e-16	COL1A1,COL1A2,COL3A1,COL4A1,COL4A2,CTGF,FN1,MMP14,MMP2,MMP9,TIMP1	97 (18)
PTK2	kinase	1.84e-16	ACTA2,COL1A1,COL1A2,FN1,ITGA5,MMP2,MMP7,MMP9,PALLD,PDGFRB,PRRX1,THBS1,TIMP1,TIMP3	111 (17)
MYC	transcription regulator	2.32e-16	ACVR1,AXL,COL15A1,COL1A1,COL1A2,COL3A1,COL4A1,COL4A2,COL5A1,COL5A2,COL6A3,COL8A1,CSF1R,FAP,FBLN2,FBN1,FLNA,FN1,FSTL1,GAS1,HSP90AA1,INHBA,ITGA3,ITGB1,ITGB5,LGALS1,MITF,MMP7,MMP9,MSN,MYL9,PDGFRA,PDGFRB,PDLIM7,PMP22,SERPINH1,SPARC,TGFBR2,THBS1,THBS2,THY1,TIMP1,TLN1,VIM,WISP1	104 (17)
IL1B	cytokine	3.32e-16	ACTA2,ADAMTS4,BGN,C1R,COL10A1,COL1A1,CTGF,CXCL12,DAB2,DCN,F13A1,FN1,INHBA,ITGA5,ITGB1,MMP1,MMP11,MMP12,MMP13,MMP14,MMP2,MMP7,MMP8,MMP9,PDGFRA,POSTN,RUNX2,SERPINH1,SPARC,TGFB3,TGFBR2,THBS1,THY1,TIMP1,TIMP3,TIMP4,TLN1,TNFAIP6,VCAN,VIM	131 (20)
TP53	transcription regulator	4.74e-16	ACTA2,ADAM12,ARHGAP1,BMP1,CALU,CCDC80,COL1A1,COL1A2,COL3A1,COL4A1,COL4A2,COL5A2,COL6A2,CSF1R,CTGF,CTSK,CXCL12,DKK3,EMILIN1,FBLN2,FERMT2,FN1,FSTL1,GAS1,GNAI2,HSP90AA1,INHBA,ITGB5,LATS2,LRRC17,MMP1,MMP13,MMP2,MMP9,MYL9,NID2,PALLD,PDGFRA,PDGFRB,POSTN,RUNX1,RUNX2,SERPINH1,SULF1,TCF4,TGFB1I1,TGFB3,TGFBR2,THBS1,THBS2,THY1,TIMP1,TIMP3,TLN1,VCAN,VCL,VIM,ZEB2	105 (17)
CTNNB1	transcription regulator	8.38e-16	ACTA2,ARMH4,BGN,BMP1,CDH11,COL1A1,COL4A1,COL4A2,CTGF,CTHRC1,CXCL12,F13A1,FBLN2,FN1,GREM1,ITGB1,MITF,MMP1,MMP13,MMP14,MMP15,MMP2,MMP7,MMP9,NRP2,OGN,PMP22,RUNX2,SFRP4,TCF4,TGFB3,TIMP1,TIMP3,VCAN,VIM,WISP1,ZEB2	108 (20)
miR-29b-3p (and other miRNAs w/seed AGCACCA)	mature microRNA	1.36e-15	CD276,COL15A1,COL1A1,COL1A2,COL3A1,COL4A1,COL4A2,COL5A2,FBN1,GAS7,LOXL2,PMP22,SPARC,TGFB3
ROCK1	kinase	1.39e-15	COL1A1,COL3A1,COL4A2,COL5A1,COL6A2,COL8A1,CTGF,FBLN2,FBN1,LAMA2,LAMA4	38 (6)
EGF	growth factor	2.05e-15	CDH11,COL1A1,COL1A2,COL3A1,CSF1R,CTGF,DCN,FN1,FSTL1,GAS1,GGT5,INHBA,ITGB1,MMP1,MMP12,MMP13,MMP2,MMP9,PDGFRB,RUNX1,RUNX2,SPARC,TGFB3,TGFBR2,THBS1,TIMP1,TIMP3,VCAN,VCL,VIM	117 (21)
U0126	chemical - kinase inhibitor	2.15e-15	ACTA2,ADAMTS4,COL1A1,COL4A1,CSF1R,CTGF,CXCL12,DAB2,DCHS1,FN1,GFPT2,INHBA,ITGA3,ITGA5,ITGB1,ITGB5,MMP1,MMP12,MMP13,MMP2,MMP9,POSTN,RUNX1,RUNX2,TGFB3,TGFBR2,THBS1,TIMP3,VIM,WISP1	115 (17)
SPDEF	transcription regulator	2.68e-15	CDH11,COL1A1,COL4A1,COL4A2,COL5A1,COL5A2,COL6A1,COL6A2,COL6A3,CTGF,DKK3,ITGA3,ITGA5,VIM	45 (3)
ITGB3	transmembrane receptor	2.68e-15	COL1A1,COL1A2,FN1,ITGA5,ITGB5,MMP1,MMP14,MMP2,MMP9,RUNX1,RUNX2,SPARC,TGFBR2,TIMP1	98 (18)
tretinoin	chemical - endogenous mammalian	2.73e-15	ARHGAP1,CD93,CLEC11A,COL1A1,COL1A2,COL3A1,COL4A1,COL4A2,CSF1R,CTGF,CTSK,DAB2,DCN,DKK3,FN1,GAS7,GREM1,INHBA,ITGB1,LAMA4,LATS2,LGALS1,LOXL2,LRP2,LRRC32,MMP1,MMP11,MMP13,MMP14,MMP19,MMP28,MMP7,MMP8,MMP9,NID2,OGN,PALLD,PDGFRA,PDGFRB,PLEKHO2,POSTN,RUNX2,SFRP4,SPARC,TGFB3,TGFBR2,THBS1,TIMP1,TNFAIP6,VCL,VIM,ZEB2	123 (19)
thioacetamide	chemical toxicant	2.75e-15	ACTA2,BGN,COL1A1,COL1A2,COL3A1,CTGF,DKK3,FBN1,FSTL1,LGALS1,MMP13,MMP14,MMP2,PCOLCE,PDGFRA,PMP22,SPARC,ST3GAL2,TAGLN,TCF4,TGFB3,TIMP1	124 (10)
PD98059	chemical - kinase inhibitor	3.46e-15	ACTA2,BGN,COL1A1,COL1A2,COL3A1,COL4A1,CTGF,CTSK,FN1,GAS7,ITGB1,ITGB5,MITF,MMP1,MMP11,MMP12,MMP13,MMP14,MMP2,MMP7,MMP9,PDGFRA,POSTN,RUNX1,RUNX2,TAGLN,TGFB3,THBS1,TIMP1,VCAN,VIM	80 (15)
dexamethasone	chemical drug	5.79e-15	ACTA2,ADAM12,ADAMTS2,AEBP1,BGN,BMP1,CDH11,CLEC11A,COL10A1,COL11A1,COL15A1,COL1A1,COL4A1,COL4A2,COL6A1,COL6A2,CRISPLD2,CSF1R,CTGF,CTSK,CXCL12,DCN,FBLN2,FILIP1L,FN1,FSTL1,GAS1,GNAI2,INHBA,ITGA5,ITGB1,ITGB5,LAMA2,LAMA4,LGALS1,MMP1,MMP12,MMP13,MMP14,MMP19,MMP2,MMP8,MMP9,MXRA5,OLFML2B,POSTN,RUNX2,SPARC,TAGLN,TGFB3,TGFBR2,THBS1,TIMP1,TIMP3,TIMP4,TNFAIP6,VCAN,VCL,VIM	132 (21)
FN1	enzyme	1.13e-14	ACTA2,COL1A1,FERMT2,FLNA,FN1,ITGA5,ITGB1,MMP1,MMP13,MMP14,MMP2,MMP9,PDGFRA,RUNX2,SPARC,TAGLN,TCF4,TGFBR2,THBS1,VIM	91 (17)
Brd4	kinase	1.24e-14	ACTA2,COL1A1,COL1A2,COL3A1,COL4A1,COL4A2,COL5A2,COL6A3,COL8A1,LOXL2,TAGLN,TIMP1
MAP2K1	kinase	1.92e-14	ACTA2,COL1A1,COL1A2,COL3A1,CTGF,DAB2,FLNA,ITGA5,ITGB1,MITF,MMP1,MMP12,MMP13,MMP14,MMP2,MMP9,PDGFRA,RUNX2,THBS1	83 (17)
PPARGC1A	transcription regulator	2e-14	ADAMTS2,COL1A2,COL6A2,COL6A3,CPXM1,DCN,FBLN2,FIBIN,INHBA,LAMA2,LAMA4,MITF,MMP15,MMP19,MMP2,OGN,PODN,POSTN,RUNX2,SERPINH1,THY1,TIMP1,TIMP3,VCAN
THBS1	other	3.22e-14	COL1A1,COL1A2,COL3A1,COL4A1,CTGF,FN1,LAMA4,MMP2,MMP9,THBS1,TIMP1	99 (17)
HGF	growth factor	5.33e-14	ACTA2,ANGPTL2,CD93,COL1A1,COL1A2,COL3A1,COL4A1,CTGF,CTSK,FLNA,FN1,INHBA,ITGB1,MMP1,MMP13,MMP14,MMP2,MMP8,MMP9,NID2,PMP22,RUNX2,TGFBR2,THBS1,TIMP1,TIMP3,TNFAIP6,VIM	81 (15)
TGFBR2	kinase	5.52e-14	ACTA2,BGN,COL1A1,COL1A2,CTGF,FN1,MMP12,MMP13,MMP14,MMP2,MMP9,RUNX2,SPARC,TAGLN,TGFB3,TGFBR2,THBS1,TIMP1,VCL	89 (15)
CXCL12	cytokine	6.06e-14	ACTA2,AXL,BMP1,COL1A1,CTSK,CXCL12,FLNA,FN1,ITGB1,LOXL2,MMP11,MMP13,MMP14,MMP2,MMP9,RUNX2,THBS1,TIMP1,VIM	81 (17)
RHOA	enzyme	1e-13	ACTA2,COL10A1,COL1A1,COL3A1,CTGF,FN1,ITGB1,ITGB5,MMP1,MMP13,MMP14,MMP9,RUNX2,TAGLN	74 (18)
KRAS	enzyme	1.01e-13	AXL,BGN,CCDC80,COL1A1,COL3A1,COL4A1,CTGF,FBLN2,FBN1,FN1,FSTL1,GAS1,MINOS1-NBL1/NBL1,MMP2,MMP7,MMP9,MSN,PALLD,PCOLCE,PLEKHO2,PMP22,SPARC,ST3GAL2,TGFBR2,THBS1,THY1,TIMP3,VCAN,VIM	117 (17)
SP600125	chemical - kinase inhibitor	1.01e-13	ADAMTS4,COL1A1,COL4A1,COL4A2,COL8A1,CSF1R,CTGF,FN1,INHBA,ITGA3,ITGB5,MMP1,MMP12,MMP13,MMP9,PDGFRA,PDGFRB,POSTN,SERPINH1,SPARC,THBS1,THBS2	118 (21)
ERBB3	kinase	1.18e-13	ACTA2,BGN,COL1A1,COL6A1,CTSK,CXCL12,FBLN2,FBN1,FN1,LAMA4,SPARC,THBS1,TIMP3,TLN1	106 (15)
ramipril	chemical drug	1.31e-13	COL1A1,COL1A2,COL3A1,COL4A1,COL4A2,CTGF,FN1,MMP2,MMP9,TIMP1	81 (7)
BIRC5	other	1.64e-13	BGN,COL1A1,COL3A1,COL5A2,COL8A1,CTGF,FBN1,FN1,ITGA5,LAMA4,MMP2,VIM	94 (10)
ABCB4	transporter	1.91e-13	ACTA2,COL1A1,COL1A2,COL4A1,CTGF,MMP13,MMP2,PDGFRB,SPARC,TIMP1
VCAN	other	2.25e-13	AEBP1,C1R,CRISPLD2,CXCL12,DCN,FN1,FNDC1,ITGA3,ITGA5,ITGB1,MMP9,OGN,OLFML2B,TGFB3,TIMP1,VCAN,VCL	73 (10)
mir-29	microRNA	2.88e-13	ADAM12,CD276,COL1A1,COL3A1,COL4A2,FN1,ITGA11,MMP2,PDGFRB,PMP22,RUNX2,THBS1,TIMP3	75 (12)
HNF1B	transcription regulator	4.67e-13	ACVR1,BGN,COL5A1,COL5A2,FN1,ITGA3,MMP2,MMP7,NID2,PKD2,PMP22,SERPINH1,SPARC,SULF1,ZEB2
ANGPT2	growth factor	5.09e-13	ACTA2,ADAM12,C1R,COL1A1,COL1A2,COL3A1,FN1,HSP90AA1,MMP1,MMP2,MMP7,MMP9,PDGFRB,POSTN,TGFBR2,THBS1,THBS2,VIM	80 (17)
NEUROG1	transcription regulator	1.09e-12	COL3A1,FAM198B,FAP,FN1,GFPT2,GREM1,INHBA,MFAP4,MMP9,PXDN,SULF1,THBS1
FSH	complex	1.1e-12	ACTA2,ARHGAP1,AXL,CLEC11A,COL15A1,CTGF,DAB2,FILIP1L,INHBA,ITGA3,ITGA5,ITGB5,LGALS1,LRRC32,MINOS1-NBL1/NBL1,MMP2,MMP9,RAB31,TGFBR2,THBS1,TIMP1,TLN1,TNFAIP6,VCL	109 (23)
BRD4	kinase	1.24e-12	ACTA2,COL1A1,COL1A2,COL4A1,COL5A1,FBN1,FN1,ITGA5,ITGB1,ITGB5,LOXL2,PDGFRB,THBS1,THBS2,TIMP1	61 (7)
BMP2	growth factor	1.31e-12	ACTA2,COL10A1,COL1A1,COL1A2,CTSK,CXCL12,FN1,GREM1,MMP13,MMP9,POSTN,RUNX2,SPARC,TAGLN,TIMP1,TIMP3,TMEM119,VCAN	89 (23)
AGT	growth factor	1.83e-12	ACTA2,ADAM12,BGN,COL1A1,COL1A2,COL3A1,COL4A1,COL6A1,CTGF,CYTH3,DAB2,FN1,ITGA5,ITGB1,ITGB5,LATS2,MMP1,MMP2,MMP9,PALLD,POSTN,TGFB3,TGFBR2,TIMP1,ZEB2	93 (20)
cycloheximide	chemical reagent	1.94e-12	BMP1,COL1A1,COL5A1,CTGF,FN1,GAS7,GNAI2,ITGB5,MMP1,MMP11,MMP12,MMP13,MMP19,MMP2,MMP7,OGN,PDGFRA,PDGFRB,RUNX2,TGFBR2,THBS1,TIMP1,TNFAIP6	108 (16)
DCN	other	2.51e-12	BGN,COL1A2,CTGF,FBN1,ITGB1,MMP1,MMP13,MMP2,MMP9,THBS1,TIMP3	81 (15)
miR-199a-5p (and other miRNAs w/seed CCAGUGU)	mature microRNA	2.77e-12	BGN,COL1A1,COL4A1,DCN,FN1,ITGA3,MMP1,MMP7,MYL9,TAGLN,TGFB1I1,TGFBR2
MYCN	transcription regulator	4.04e-12	CDH11,COL1A1,COL4A1,COL5A2,COL8A1,CTGF,DKK3,FBN1,FKBP9,FN1,INHBA,ITGA3,ITGB1,LGALS1,MMP2,MSRB3,SPARC,TAGLN,VIM,ZEB2
Lh	complex	4.28e-12	ACTA2,ARHGAP1,AXL,COL15A1,DAB2,ITGA3,ITGB5,MMP19,MMP2,MMP9,RAB31,RUNX1,RUNX2,SFRP4,THBS1,THBS2,TLN1,TNFAIP6,VCL	88 (19)
beta-estradiol	chemical - endogenous mammalian	5.66e-12	ACTA2,ADAMTS4,AEBP1,C1QTNF6,CCDC80,CD276,CDH11,COL1A1,COL1A2,COL3A1,COLEC12,CPXM1,CTGF,CTSK,CXCL12,CYTH3,DCN,FBLN2,FBN1,FN1,FSTL1,GREM1,INHBA,MEDAG,MINOS1-NBL1/NBL1,MMP1,MMP13,MMP2,MMP7,MMP9,NRP2,OGN,PDGFRA,PDGFRB,PMP22,PXDN,RAB31,RUNX1,RUNX2,SFRP4,SFXN3,SPARC,TCF4,TGFB3,TGFBR2,THBS1,TIMP1,TIMP3,TNFAIP6,VCAN,VIM,ZEB2	122 (18)
SP1	transcription regulator	7.23e-12	ACTA2,AEBP1,COL1A1,COL1A2,COL8A1,CTGF,CXCL12,FLNA,FN1,GNAI2,ITGB5,MMP1,MMP11,MMP14,MMP2,MMP9,PDGFRA,PDGFRB,RUNX2,SPARC,TAGLN,TGFBR2,TIMP1,TIMP3,TIMP4,VIM,ZEB2	104 (17)
RETNLB	other	9.04e-12	ACTA2,BMP1,COL1A1,COL1A2,CTGF,FAP,FN1,MMP12,MMP2,MSN,TIMP1,WISP1	104 (17)
RUNX2	transcription regulator	1.06e-11	ACTA2,COL10A1,COL11A1,COL1A1,COL1A2,FN1,MMP13,MMP14,MMP2,RUNX1,RUNX2,TAGLN,TIMP1,TLN1	102 (15)
FAS	transmembrane receptor	1.17e-11	ACTA2,BGN,CD93,COL15A1,COL1A1,COL1A2,COL3A1,COL4A1,COL4A2,COL5A1,COL6A1,COL6A3,COL8A1,CTGF,FBN1,GNAI2,MMP1,MMP13,MMP9,PDLIM7,RUNX2,TNFAIP6	89 (17)
sunitinib	chemical drug	1.29e-11	COL4A2,COL5A1,COL6A1,COL8A1,CTGF,FN1,ITGA3,ITGB1,ITGB5,MMP9,RUNX1	72 (10)
SNAI2	transcription regulator	1.29e-11	AXL,COL1A1,CTGF,CXCL12,FN1,ITGA3,ITGB1,MMP14,MMP9,RUNX2,VIM	94 (23)
SMAD4	transcription regulator	1.42e-11	BGN,COL10A1,COL1A2,CTGF,FAP,FN1,ITGB1,ITGB5,MMP1,MMP13,PDGFRB,RUNX1,RUNX2,THBS1,TIMP1,TIMP3,TNFAIP6,VIM	102 (15)
RUNX3	transcription regulator	1.48e-11	CDH11,COL12A1,COL4A1,CTGF,FBN1,FLNA,FSTL1,ITGB5,MMP9,MSRB3,PXDN,RUNX1,THY1,VIM
NOV	growth factor	1.74e-11	COL1A1,CTGF,GREM1,ITGB1,MMP1,MMP2,MMP9,RUNX2	103 (19)
IL1	group	1.85e-11	ADAMTS4,COL1A1,CSF1R,DCN,FN1,INHBA,MMP1,MMP13,MMP2,MMP7,MMP9,NRP2,PDGFRA,PDGFRB,RUNX2,SPARC,TGFB3,THY1,TIMP1,TNFAIP6,VCAN	117 (21)
prostaglandin E2	chemical - endogenous mammalian	2.68e-11	ACTA2,COL1A1,CTGF,CXCL12,DCN,FN1,ITGA5,ITGB1,MITF,MMP1,MMP13,MMP14,MMP19,MMP2,MMP9,RUNX2,TCF4,THBS1,TNFAIP6,VIM	83 (16)
TGFBR1	kinase	3.03e-11	ACTA2,BGN,COL1A1,COL1A2,CTGF,FN1,GAS1,ITGB5,MMP13,RUNX1,TAGLN,VIM	96 (18)
dihydrotestosterone	chemical - endogenous mammalian	3.07e-11	BGN,COL3A1,COL4A1,COL5A2,COL6A1,CTGF,DCN,FN1,HSP90AA1,ITGB1,LGALS1,MMP1,MMP13,MMP2,MMP7,MMP9,NID2,POSTN,RUNX2,SFRP4,SPARC,TGFBR2,THBS1,TIMP3,VCAN,VIM	111 (17)
SMAD2	transcription regulator	3.49e-11	ACTA2,ADAM12,BGN,CTGF,FN1,ITGB1,MMP13,MMP2,MMP9,RUNX2,THBS1,TIMP3	91 (17)
decitabine	chemical drug	4.44e-11	CDH11,COL1A1,COL1A2,COL3A1,COL6A3,CTGF,CXCL12,FILIP1L,FN1,ITGA3,LAMA2,MMP1,MMP13,MMP14,MMP2,MMP7,MMP9,PXDN,SERPINH1,SPARC,TGFBR2,THBS1,TIMP3,VCAN,VIM	117 (18)
TAF4	transcription regulator	6.9e-11	CDH11,CTGF,DCN,GAS1,GREM1,LRRC15,MMP13,MMP2,RUNX1,TGFB3,THBS1,THBS2
sphingosine-1-phosphate	chemical - endogenous mammalian	6.9e-11	ACTA2,COL3A1,CTGF,FN1,MMP14,MMP9,NRP2,RUNX2,TAGLN,THBS1,TIMP1,VIM	85 (18)
JUN	transcription regulator	1.07e-10	ANGPTL2,AXL,COL1A1,COL1A2,CSF1R,CTGF,FN1,ITGB1,MMP1,MMP12,MMP13,MMP2,MMP7,MMP8,MMP9,PXDN,RUNX2,SPARC,THBS1,TIMP1,TIMP3,VIM,ZEB2	99 (16)
SNAI1	transcription regulator	1.68e-10	AXL,COL1A1,COL1A2,CTGF,FLNA,FN1,ITGB1,MMP14,MMP9,RUNX2,SPARC,THY1,ZEB2	101 (23)
TP63	transcription regulator	1.73e-10	AXL,COL4A1,COL5A1,FBN1,FN1,GREM1,INHBA,ITGA3,ITGB1,MMP13,POSTN,RUNX1,RUNX2,TAGLN,TGFB3,TGFBR2,THBS1,THY1,TIMP3,VIM,ZEB2	104 (21)
Laminin (complex)	complex	1.9e-10	ACTA2,CDH11,COL1A1,FN1,ITGB1,MMP1,MMP9,RUNX2,VIM	82 (21)
MMP9	peptidase	2.08e-10	ACTA2,CTSK,CXCL12,ITGB1,MMP12,MMP13,MMP14,MMP2,MMP9,TIMP1,VIM	90 (19)
carbon tetrachloride	chemical toxicant	2.19e-10	ACTA2,COL1A1,COL1A2,COL3A1,CTGF,FN1,HSP90AA1,ITGB1,MMP13,MMP2,MMP9,PDGFRA,PDGFRB,TGFBR2,TIMP1,TIMP3	104 (17)
progesterone	chemical - endogenous mammalian	2.52e-10	ACTA2,AEBP1,CDH11,COL15A1,CXCL12,FN1,INHBA,ITGA11,ITGA5,ITGB1,LAMA2,LGALS1,LRP2,MINOS1-NBL1/NBL1,MMP1,MMP13,MMP2,MMP7,MMP9,PMP22,POSTN,SFRP4,TGFB3,TIMP1,TIMP3,VIM	92 (14)
SPP1	cytokine	2.54e-10	COL1A1,CXCL12,FN1,ITGA3,ITGB5,MMP1,MMP13,MMP14,MMP2,MMP7,MMP9,RUNX2,TGFBR2,TIMP1,VIM	86 (21)
TP73	transcription regulator	2.75e-10	ACTA2,C1R,COL1A1,COL5A2,FN1,ITGA5,MINOS1-NBL1/NBL1,MMP13,MMP14,MMP19,MMP2,MMP28,PDGFRB,PMP22,RUNX1,THBS1,THBS2,THY1,TIMP1,TIMP3,TIMP4	107 (18)
Jnk	group	2.89e-10	ACTA2,COL1A1,COL3A1,CTGF,CXCL12,FN1,MMP1,MMP12,MMP13,MMP14,MMP2,MMP9,POSTN,TGFBR2,TIMP1,VCAN	82 (15)
SKIL	transcription regulator	2.98e-10	ACTA2,ADAM12,CDH11,COL1A2,COL4A1,CXCL12,DCHS1,THBS2,TLN1	88 (7)
CG	complex	3.36e-10	ACTA2,CD93,COL11A1,FAM198B,GAS1,INHBA,ITGB1,ITGB5,MMP1,MMP19,MMP2,MMP9,PLXND1,RUNX1,RUNX2,SFRP4,TIMP1,TIMP4,TNFAIP6,VCAN	83 (18)
VTN	other	3.98e-10	COL1A1,COL1A2,ITGA5,ITGB1,MMP1,MMP2,MMP9,RUNX2	93 (21)
ZMYND10	other	4.53e-10	MMP14,MMP19,MMP2,MMP9,THBS1	59 (6)
ALDH1A2	enzyme	5.27e-10	BGN,COL1A2,COL3A1,CTGF,PCOLCE,SPARC,TIMP1,TIMP3	70 (9)
P38 MAPK	group	5.4e-10	BGN,COL3A1,CTGF,CTSK,CXCL12,FLNA,FN1,INHBA,MITF,MMP1,MMP12,MMP13,MMP2,MMP9,POSTN,RUNX1,RUNX2,THBS1,TIMP1,TIMP3	101 (18)
VEGFA	growth factor	6.47e-10	ACTA2,COL1A1,CTGF,CXCL12,FN1,ITGB1,MMP1,MMP12,MMP13,MMP15,MMP2,MMP9,PDGFRB,RUNX1,RUNX2,SPARC,THBS1,TIMP1	100 (16)
Collagen type IV	complex	6.85e-10	ACTA2,ITGB1,MMP14,MMP2,MMP9,TAGLN,THBS1	105 (14)
D-glucose	chemical - endogenous mammalian	7.66e-10	ACTA2,COL1A1,COL3A1,COL4A1,CSF1R,CTGF,DCN,FN1,GREM1,INHBA,ITGA5,ITGB1,MMP1,MMP13,MMP14,MMP2,MMP9,MRVI1,MYL9,PDGFRA,PDGFRB,TAGLN,TGFB3,THBS1,TIMP1,VCL	90 (20)
ERK1/2	group	1.04e-09	CLEC11A,COL1A1,COL3A1,CTGF,CXCL12,FN1,ITGA3,MMP1,MMP12,MMP13,MMP2,MMP9,PDGFRA,POSTN,RUNX2,TIMP1,VCAN,WISP1	99 (18)
diethylstilbestrol	chemical drug	1.16e-09	COL1A1,CPXM1,CTSK,DCN,GREM1,INHBA,LGALS1,MFAP4,MMP2,MMP8,PCOLCE,PDGFRA,PDGFRB,RUNX1,SPARC,SULF1,TGFB3,THBS2	97 (12)
SEMA7A	transmembrane receptor	1.42e-09	COL1A1,COL1A2,COL3A1,CTGF,FN1,TIMP1,WISP1	60 (5)
Y 27632	chemical drug	1.43e-09	ACTA2,AXL,COL10A1,COL12A1,CTGF,MMP2,MMP9,TAGLN,THBS1,VIM	91 (18)
tyrphostin AG 1478	chemical - kinase inhibitor	1.43e-09	COL8A1,FAP,FBN1,MMP1,MMP13,MMP2,MMP9,RUNX1,RUNX2,TNFAIP6	89 (16)
ITGAV	transmembrane receptor	1.47e-09	COL1A1,COL1A2,FN1,MMP1,MMP2,MMP9,RUNX2,TIMP1	80 (19)
DDR2	kinase	1.57e-09	COL1A1,MMP1,MMP13,MMP14,MMP2	65 (12)
TMPO	other	1.57e-09	COL11A1,COL12A1,COL1A1,COL3A1,MMP15
ERK	group	1.63e-09	AXL,BGN,COL1A1,COL3A1,CTGF,CTSK,FN1,MMP1,MMP13,MMP14,MMP2,MMP9,RUNX2,THBS1,TIMP1,VCAN	92 (17)
SFRP1	transmembrane receptor	1.86e-09	ACTA2,COL1A1,FN1,MMP1,MMP2,MMP9,RUNX2,VIM	81 (16)
heparin	chemical - endogenous mammalian	1.89e-09	ACTA2,COL1A1,FN1,MMP1,MMP14,MMP2,MMP9,RUNX2,TNFAIP6,VIM	81 (17)
phorbol myristate acetate	chemical drug	2.05e-09	ADAMTS4,AXL,CD276,CSF1R,CTGF,DAB2,FBN1,GNAI2,INHBA,ITGA5,ITGB1,LOXL2,MITF,MMP1,MMP11,MMP12,MMP13,MMP14,MMP19,MMP2,MMP7,MMP8,MMP9,PDGFRB,PDLIM7,PTGIR,RUNX1,SPARC,THBS1,THY1,TIMP1,TNFAIP6,VCAN,VCL,VIM	121 (19)
STAT3	transcription regulator	2.21e-09	ACTA2,COL1A1,COL1A2,COL3A1,COL5A1,CTGF,FERMT2,FN1,ITGB1,LRP2,MITF,MMP12,MMP13,MMP2,MMP7,MMP9,NRP2,RUNX1,TAGLN,TCF4,THBS1,TIMP1,VCAN,VIM	86 (18)
IKBKB	kinase	2.26e-09	AEBP1,CSF1R,CTGF,CTSK,CXCL12,DCN,ITGB5,MMP1,MMP13,MMP2,MMP9,OGN,POSTN,TGFBR2,TIMP3,TLN1,VCAN	84 (17)
S100A4	other	2.33e-09	FN1,MMP13,MMP14,MMP2,MMP9,THBS1,TIMP1,VIM	83 (16)
platelet activating factor	chemical - endogenous mammalian	2.44e-09	FN1,MMP1,MMP14,MMP2,MMP8,MMP9,THBS1,TIMP1,VIM	109 (20)
doxycycline	chemical drug	2.83e-09	COL3A1,CXCL12,MITF,MMP1,MMP12,MMP2,MMP7,MMP8,MMP9,TIMP1	101 (16)
JUNB	transcription regulator	2.9e-09	COL1A1,COL1A2,FBLN2,FN1,INHBA,MMP1,MMP13,MMP2,MMP9,RUNX2,TIMP1,TIMP3	76 (17)
AKT1	kinase	3.1e-09	ACTA2,COL4A1,COL8A1,FN1,FSTL1,ITGB1,MMP14,MMP2,MMP9,PCOLCE,PDGFRA,PDGFRB,THBS1,THBS2,TIMP1,VCAN,VIM	95 (17)
mifepristone	chemical drug	3.26e-09	COL15A1,COL5A2,CTGF,DKK3,FBLN2,LAMA2,MMP1,MMP9,OGN,PDGFRA,POSTN,RUNX2,SFRP4,THBS2,TIMP3,TNFAIP6,VCAN	132 (23)
ENG	transmembrane receptor	3.61e-09	ACTA2,CTGF,FN1,ITGA5,MMP1,MMP19,TGFBR2,THBS1	108 (18)
IFNB1	cytokine	3.62e-09	AXL,COL12A1,CTSK,DKK3,FBLN2,FBN1,FKBP9,GAS1,GLIS2,MMP2,MMP9,NID2,OGN,THBS1,THBS2,TIMP1,VCL	91 (7)
crizotinib	chemical drug	3.72e-09	COL3A1,COL5A2,MITF,SPARC,TGFB3,VCAN,VIM	66 (7)
IGF2BP1	translation regulator	3.72e-09	COL1A1,COL1A2,COL5A1,COL6A2,COL6A3,LGALS1,SERPINH1
LGALS1	other	3.98e-09	ACTA2,ADAMTS4,FN1,LGALS1,MMP1,MMP12,MMP13,MMP2,MMP9	84 (18)
OCLN	other	4.16e-09	MMP1,MMP14,MMP2,MMP7,MMP9	67 (12)
FGFR2	kinase	4.17e-09	CDH11,COL1A1,COL3A1,COL4A1,COL4A2,DAB2,FAM198B,FN1,PCOLCE,PDGFRA,RUNX2,WISP1	60 (7)
CEBPB	transcription regulator	4.18e-09	ACTA2,COL10A1,COL1A1,COL1A2,COL5A2,CSF1R,DAB2,DCN,GAS1,HSP90AA1,MMP1,MMP11,MMP13,PDGFRA,PLXND1,RUNX2,TIMP4,TNFAIP6,VCAN,VIM	106 (19)
HIF1A	transcription regulator	4.54e-09	ACTA2,AXL,BGN,CTGF,CXCL12,FN1,ITGA5,LGALS1,LOXL2,MITF,MMP1,MMP13,MMP2,MMP7,MMP9,SULF1,TCF4,TGFB3,THBS1,VIM	82 (13)
HTT	transcription regulator	4.84e-09	ACTA2,ADAMTS2,ADAMTS4,BMP1,C1R,CDH11,COL4A1,COL4A2,COL6A1,COL6A3,CSF1R,CTGF,DCN,DKK3,FN1,GAS7,ITGB1,MFAP4,MMP14,MMP2,SERPINH1,ST3GAL2,TAGLN,THBS2,TIMP3,WISP1	107 (18)
DDR1	kinase	5.25e-09	COL1A1,COL3A1,MMP1,MMP14,MMP2,MMP9	71 (15)
forskolin	chemical toxicant	5.28e-09	ACTA2,ARHGAP1,COL10A1,COL15A1,COL1A1,COL1A2,CRISPLD2,CTGF,DAB2,FN1,INHBA,ITGA3,ITGB5,MFRP,MITF,MMP19,MMP9,RAB31,RUNX1,RUNX2,THBS1,TIMP1,TNFAIP6,VCAN,VCL,VIM	105 (18)
INHA	growth factor	5.32e-09	ACTA2,COL1A2,COL3A1,COL6A1,CTGF,INHBA,ITGA3,MMP2,MYL9,SFRP4,WISP1	49 (7)
MEF2C	transcription regulator	5.42e-09	COL10A1,COL1A1,COL1A2,COL3A1,FAP,MMP12,MMP13,MMP25,MMP8,POSTN,RUNX2,VIM	17 (2)
D-fructose	chemical - endogenous mammalian	5.45e-09	ACTA2,COL1A1,COL3A1,FN1,MMP2,THBS1,TIMP1,TIMP3	117 (18)
PTH	other	5.69e-09	COL1A1,COL1A2,CTGF,CXCL12,FN1,MMP1,MMP13,MMP2,POSTN,RUNX1,RUNX2,SFRP4,TMEM119	89 (22)
VHL	transcription regulator	6.44e-09	CTGF,CXCL12,DAB2,FILIP1L,FN1,ITGA5,LOXL2,MMP14,RUNX1,SPARC,TAGLN,VIM	100 (16)
ibuprofen	chemical drug	6.64e-09	COL12A1,COL1A1,COL4A1,DCN,MMP1,MMP13,MMP2,MMP9	87 (20)
F2	peptidase	6.7e-09	ACTA2,COL1A1,COL4A1,CTGF,DKK3,FN1,GREM1,HSP90AA1,ITGB1,LOXL2,MMP1,MMP2,MMP9,PDGFRA,TGFB3,THBS1	82 (18)
IGF1	growth factor	7.25e-09	ACTA2,BGN,CLEC11A,COL1A1,COL3A1,CTGF,FN1,ITGA3,ITGA5,ITGB5,MMP1,MMP13,MMP14,MMP2,PCOLCE,PDGFRA,PDGFRB,RUNX2,THBS1,THY1,VIM	80 (17)
PDGFB	growth factor	7.34e-09	ACTA2,COL1A1,COL1A2,FN1,MMP2,MMP9,PDGFRB,THBS1,TIMP1	103 (16)
ITGB6	other	8.05e-09	COL1A1,COL1A2,COL3A1,MMP12,MMP2,MMP9	100 (14)
PDGFRbeta-recognizing cyclic peptide	chemical reagent	8.12e-09	ACTA2,COL1A1,COL1A2,FN1
SMARCA4	transcription regulator	8.76e-09	ACTA2,ANGPTL2,ANTXR2,CDH11,COL1A1,CTGF,FN1,HEPH,INHBA,ITGA3,ITGA5,ITGB1,LGALS1,LOXL2,MMP1,MMP2,MMP7,NRP2,PHLDB1,SERPINH1,TAGLN,TCF4,THY1,VIM	99 (14)
losartan potassium	chemical drug	9.61e-09	COL1A1,COL3A1,CTGF,FN1,ITGB5,MMP2,MMP9,POSTN,TGFB3,TGFBR2,TIMP1	102 (20)
CYR61	other	9.67e-09	COL1A1,COL1A2,FN1,ITGA3,ITGA5,ITGB1,MMP1,MMP2,MMP9,TIMP1	102 (20)
dimethylnitrosamine	chemical toxicant	9.7e-09	ACTA2,COL1A1,COL1A2,COL3A1,COL4A1,MMP9,TIMP1,VIM	129 (19)
IL13	cytokine	9.98e-09	COL1A1,COL1A2,COL3A1,COL6A2,CTGF,CTSK,F13A1,GAS7,GNAI2,MMP1,MMP12,MMP13,MMP14,MMP2,MMP9,POSTN,THBS1,TIMP1,TIMP4	79 (18)
APP	other	1.03e-08	ACTA2,ADAMTS4,AXL,C1R,CSF1R,CTGF,CXCL12,DCN,FAP,FLNA,FN1,HSP90AA1,INHBA,ITGA3,MMP1,MMP12,MMP13,MMP14,MMP2,MMP8,MMP9,NRP2,OGN,PDGFRA,PDGFRB,TAGLN,TGFBR2,THY1,VCAN	102 (18)
docosahexaenoic acid	chemical drug	1.09e-08	COL1A1,CTGF,LOXL2,MMP1,MMP13,MMP2,MMP9,SERPINH1,TGFB3,TGFBR2,THBS1,THBS2,TIMP1	89 (15)
FZD8	G-protein coupled receptor	1.2e-08	ACTA2,COL1A1,CTGF,FN1,VCAN,VIM	71 (11)
LEPR	transmembrane receptor	1.26e-08	ACTA2,COL1A1,COL4A1,FN1,MMP12,MMP13,MMP14,MMP19,MMP2,MMP7,TGFBR2,TIMP1,TIMP3	81 (15)
cyclosporin A	biologic drug	1.29e-08	ACTA2,BGN,CDH11,COL1A1,COL4A2,CTGF,FLNA,FN1,HSP90AA1,MMP1,MMP14,MMP2,MMP9,POSTN,RUNX1,RUNX2,SERPINH1,TAGLN,TIMP1,VIM	95 (16)
LMNA	other	1.6e-08	ACTA2,ADAMTS12,CD93,COL11A1,COL12A1,COL1A1,COL3A1,COL8A1,CTGF,DCN,FN1,MMP14,MMP15,MMP9,TIMP3	87 (15)
PRKG1	kinase	1.81e-08	ACTA2,COL1A1,COL3A1,CTGF,FN1,TAGLN,THBS1	83 (22)
ID1	transcription regulator	2.2e-08	CTGF,FN1,MMP13,MMP14,MMP2,MMP9,RUNX2,THBS1,VIM	112 (17)
cardiotoxin	chemical - other	2.48e-08	BGN,COL1A2,COL6A2,CSF1R,HSP90AA1,ITGA5,ITGB5,MMP12,MMP13,MMP15,MMP2,TIMP1
ETS1	transcription regulator	2.55e-08	COL1A2,CSF1R,CTGF,FN1,MMP1,MMP13,MMP2,MMP7,MMP9,RUNX1,RUNX2,TGFBR2,THY1,ZEB2	100 (24)
IGFBP2	other	2.73e-08	COL11A1,FN1,ITGA5,MMP13,MMP2,POSTN,TGFB3,THBS2	61 (7)
IL6	cytokine	2.94e-08	ACVR1,ADAMTS4,BGN,COL1A1,COL3A1,CTGF,CTSK,DCN,FN1,GREM1,ITGB1,ITGB5,LGALS1,MFAP4,MMP1,MMP12,MMP13,MMP2,MMP7,MMP8,MMP9,MRVI1,RUNX2,THBS1,TIMP1,VIM	91 (15)
BMP7	growth factor	3.08e-08	ACTA2,ACVR1,COL10A1,COL1A1,COL1A2,FN1,GREM1,MMP13,MMP2,RUNX2,SULF1	106 (21)
WNT5A	cytokine	3.35e-08	COL1A1,CXCL12,DAB2,FLNA,FN1,GREM1,MMP1,MMP13,RUNX2,SPARC,VIM	94 (17)
FGF1	growth factor	3.35e-08	CDH11,CPXM1,CTGF,LRRC17,POSTN,PRICKLE1,TCF4,TGFB3,THBS1,TIMP3,WISP1	65 (7)
cholesterol	chemical - endogenous mammalian	3.39e-08	ACTA2,COL1A1,COL3A1,CTSK,FN1,INHBA,MITF,MMP1,MMP14,MMP2,MMP8,THBS1,TIMP1,TIMP3	95 (16)
ITGA9	other	3.42e-08	ACTA2,CDH11,CXCL12,MMP1,MMP14,VIM	77 (17)
PDGFC	growth factor	3.42e-08	ACTA2,COL1A2,COL4A2,PDGFRA,PDGFRB,TIMP1	94 (9)
NORAD	other	3.54e-08	COL4A1,COL4A2,COL5A1,COL6A2,PHLDB1,TAGLN,THBS1
ETV4	transcription regulator	3.54e-08	ACTA2,FN1,MMP14,MMP7,MMP9,TGFBR2,VIM	75 (7)
Rock	group	3.74e-08	ACTA2,COL1A1,COL3A1,CTGF,FN1,RUNX2,TAGLN,THBS1	79 (18)
Pdgf (complex)	complex	3.82e-08	COL4A1,FN1,INHBA,ITGA5,MMP1,MMP2,SPARC,TGFB3,TIMP1,TIMP3	102 (16)
TAZ	enzyme	4.21e-08	AXL,COL1A1,COL5A1,COL5A2,CTGF,FN1,LOXL2,LRP2,RUNX2,TAGLN
FOSB	transcription regulator	4.35e-08	INHBA,MMP1,MMP13,MMP2,MMP9,RUNX2,TIMP1	32 (7)
Mek	group	4.47e-08	AXL,COL1A2,CSF1R,CTGF,ITGB1,MMP13,MMP14,MMP2,MMP9,PDGFRA,PDGFRB,RUNX1,THBS1,VIM	107 (16)
CAT	enzyme	5.05e-08	COL1A1,FN1,MMP1,MMP9,TAGLN,THBS1,TIMP1,VIM	83 (16)
NOTCH3	transcription regulator	5.05e-08	ACTA2,CDH11,COL5A1,FN1,MMP9,PDGFRB,SPARC,TAGLN
F2R	G-protein coupled receptor	5.59e-08	CDH11,CTGF,CXCL12,FN1,MMP2,MMP9,TAGLN,TGFB1I1,THBS1,VIM	77 (16)
ELN	other	5.71e-08	FN1,MMP1,MMP12,MMP2,MMP9	79 (20)
NFKBIA	transcription regulator	5.71e-08	AEBP1,AXL,COL1A2,COL3A1,COL5A2,CXCL12,DCN,FN1,ITGA3,ITGB1,MMP1,MMP13,MMP14,MMP15,MMP9,OGN,TGFB1I1,TIMP1,TIMP3	82 (16)
IL4	cytokine	5.83e-08	ACTA2,CD276,COL1A1,COL1A2,COL6A2,COL6A3,CSF1R,CTGF,CTSK,F13A1,FLNA,FN1,ITGB1,LGALS1,LRRC32,MMP1,MMP12,MMP2,MMP28,MMP9,PMP22,POSTN,TGFB3,TGFBR2,THY1,TIMP1,TIMP3,TLN1,VIM	100 (18)
FOXC2	transcription regulator	5.84e-08	ACTA2,FN1,ITGB5,MMP2,MMP9,PDGFRB,RUNX2,VIM	79 (15)
FAM3B	cytokine	6.26e-08	DCN,FN1,ITGA5,LGALS1,SPARC,WISP1
LRP6	transmembrane receptor	6.48e-08	ACTA2,MMP13,MMP14,MMP2,MMP7,MMP9,VIM	85 (19)
IL17A	cytokine	8.04e-08	ACTA2,COL1A1,CTGF,CTSK,CXCL12,CYTH3,MMP1,MMP13,MMP2,MMP8,MMP9,TGFBR2,TIMP1,TIMP4	116 (19)
ETV1	transcription regulator	8.28e-08	MITF,MMP1,MMP13,MMP7,TGFBR2,VIM
FOS	transcription regulator	8.8e-08	ADAM12,CALU,COL1A1,COL6A1,COL8A2,CTGF,FBN1,FN1,FSTL1,GAS1,ITGB1,MMP1,MMP13,MMP2,MMP7,MMP8,MMP9,RUNX1,SFRP4,TIMP1,VIM	101 (18)
pyrrolidine dithiocarbamate	chemical reagent	8.81e-08	COL1A1,CTGF,GNAI2,MMP1,MMP13,MMP14,MMP2,MMP7,MMP9,PDGFRA	97 (15)
diphenyleneiodonium	chemical reagent	8.9e-08	ACTA2,COL1A1,FN1,MMP12,MMP13,MMP9,THBS2,TIMP1	85 (17)
RLN2	other	9.2e-08	ACTA2,MMP1,MMP13,MMP2,TIMP1	90 (17)
EOMES	transcription regulator	9.62e-08	ACTA2,COL3A1,COL6A3,MICAL2,MXRA5,NRP2,PDGFRA,PMP22,TCF4,ZNF521
Vegf	group	9.85e-08	ACTA2,ANGPTL2,C1QTNF1,CD93,CXCL12,FAM198B,FLNA,FN1,INHBA,ITGB1,LRP2,MMP13,MMP14,MMP2,MMP9,NID2,PMP22,TGFBR2,TIMP1,VIM	80 (14)
RAC1	enzyme	1.05e-07	ACTA2,COL1A2,CTGF,FN1,ITGB1,MMP1,MMP13,MMP14,MMP2,MMP9	80 (20)
estrogen	chemical drug	1.11e-07	AXL,COL15A1,COL1A1,COL3A1,COL4A2,COL5A1,COL6A2,CTGF,CXCL12,FN1,ITGA5,ITGB1,LGALS1,SPARC,TGFB3	124 (18)
CPXM1	peptidase	1.2e-07	COL15A1,COL4A2,COL5A1,COL6A1
CH-223191	chemical reagent	1.2e-07	ACTA2,COL1A1,COL1A2,COL3A1
RET	kinase	1.35e-07	COL1A1,COL1A2,CXCL12,DCN,HSP90AA1,MMP1,MMP14,MMP7,MMP9,TIMP3	103 (18)
IL-1R	group	1.39e-07	COL3A1,MMP1,MMP13,MMP14,MMP8,MMP9	83 (17)
NPR1	enzyme	1.39e-07	COL1A1,COL3A1,FN1,MMP2,MMP9,TGFB3	69 (10)
hyaluronic acid	chemical - endogenous mammalian	1.47e-07	COL6A2,CSF1R,CTSK,FN1,MMP1,MMP12,MMP13,MMP2,MMP9,TIMP1	73 (14)
PI3K (complex)	complex	1.67e-07	ADAM12,COL1A1,CTGF,FN1,ITGB1,MITF,MMP1,MMP12,MMP13,MMP14,MMP2,MMP9,POSTN,TAGLN,THBS1	80 (18)
CTSS	peptidase	1.78e-07	COL4A1,COL4A2,CTSK,ITGA5,ITGB1,MMP9	10 (3)
CCR1	G-protein coupled receptor	1.78e-07	CTSK,MMP2,MMP9,RUNX2,SPARC,VIM	113 (15)
SP3	transcription regulator	1.83e-07	ACTA2,AEBP1,COL1A1,COL1A2,GNAI2,ITGB5,MMP2,SERPINH1,SPARC,TAGLN,TGFBR2,TIMP1,VIM	107 (11)
SMAD1	transcription regulator	1.87e-07	ACTA2,COL10A1,COL1A1,COL1A2,COL4A1,CTGF,RUNX2	99 (17)
Ro31-8220	chemical - kinase inhibitor	1.87e-07	COL1A1,COL1A2,FN1,ITGA5,ITGB1,MMP1,MMP2	107 (18)
SPTLC2	enzyme	2.11e-07	COL1A1,CTGF,MMP2,THBS1,TIMP1	83 (10)
HMGA1	transcription regulator	2.18e-07	ACTA2,COL1A1,COL1A2,COL4A1,COL4A2,DAB2,FSTL1,MMP9,SERPINH1,SPARC,TAGLN	96 (14)
phosphate	chemical - endogenous mammalian	2.23e-07	ADAMTS2,AXL,COL5A1,DCN,EMILIN1,OGN,PKD2,POSTN,TIMP1
MAPK14	kinase	2.61e-07	ACTA2,COL10A1,COL1A1,DAB2,FN1,GREM1,HSPA12B,MMP1,MMP13,MMP9,TAGLN,TIMP1	98 (18)
cytokine	group	2.67e-07	ADAM12,ADAMTS4,CD93,MMP1,MMP12,MMP13,MMP2,MMP9,SPARC,TIMP1,TNFAIP6	76 (17)
P2RY4	G-protein coupled receptor	2.78e-07	MMP8,MMP9,TIMP1,TIMP4
PPM1A	phosphatase	2.78e-07	ITGA5,ITGB1,MMP13,MMP2	33 (5)
streptozocin	chemical drug	2.91e-07	COL12A1,COL1A1,COL3A1,COL4A1,CTGF,FBN1,FN1,GREM1,MMP2,MMP9,PDGFRA,RUNX2,VIM	124 (21)
Focal adhesion kinase	group	3.48e-07	MMP13,MMP2,MMP9,PALLD,PRRX1,TAGLN	76 (16)
cytochalasin D	chemical toxicant	3.48e-07	ACTA2,CTGF,ITGA11,MMP14,MMP15,MMP2,MMP9	73 (15)
curcumin	chemical drug	3.7e-07	ACTA2,ADAMTS4,AXL,COL1A1,COL1A2,CTGF,MMP1,MMP13,MMP14,MMP2,MMP9,PDGFRB,RUNX2,TGFBR2,TIMP3,VIM	98 (17)
CEBPA	transcription regulator	3.74e-07	COL10A1,COL1A1,COL1A2,CSF1R,CTSK,GAS1,ITGB5,LGALS1,MMP13,MMP8,PLXND1,RAB31,RUNX2,THBS1,TIMP4,TNFAIP6,VCAN,VCL	64 (13)
MAP2K3	kinase	3.87e-07	COL10A1,COL1A1,COL1A2,COL3A1,CTSK,MMP1,MMP13,MMP9	87 (19)
ETV5	transcription regulator	3.88e-07	CXCL12,FN1,ITGA5,ITGB1,MMP14,MMP2,MSN,PMP22,TIMP3	59 (7)
BMP6	growth factor	3.88e-07	ACTA2,CTGF,INHBA,ITGA5,MMP13,PMP22,TAGLN,TIMP1,VCL	52 (9)
OSM	cytokine	3.93e-07	ACTA2,ADAMTS4,C1R,COL1A1,COL1A2,COL3A1,COL6A1,COL8A1,CXCL12,FN1,GAS7,MMP1,MMP13,MMP2,MMP8,MMP9,RAB31,RUNX1,TIMP1,TIMP3	85 (17)
IL1A	cytokine	4.13e-07	ADAMTS4,CTSK,CXCL12,INHBA,ITGA5,ITGB1,MMP1,MMP12,MMP13,MMP14,MMP2,MMP9,SPARC	95 (14)
POSTN	other	4.28e-07	ACTA2,ADAMTS4,MMP13,MMP9,RUNX2,VIM	69 (14)
PDGFRA	kinase	4.29e-07	ACTA2,COL1A1,DAB2,PDGFRA,RUNX2	63 (10)
Ap1	complex	4.46e-07	CTGF,CXCL12,FN1,MMP1,MMP12,MMP13,MMP2,MMP7,MMP9,SPARC,TIMP1	84 (15)
wortmannin	chemical - kinase inhibitor	4.83e-07	ACTA2,COL1A1,COL1A2,COL3A1,CTGF,FN1,MMP14,MMP2,MMP9,MSN,POSTN,VIM	82 (18)
NOSTRIN	transcription regulator	5.23e-07	FN1,ITGA5,MMP1,MMP2,MMP9,THBS1	93 (14)
4-(2-aminoethyl)benzenesulfonylfluoride	chemical - protease inhibitor	5.23e-07	COL11A1,COL1A1,COL1A2,FN1,MITF,TAGLN
hymecromone	chemical drug	5.23e-07	ACTA2,ADAMTS4,MMP13,MMP2,MMP9,TNFAIP6	95 (12)
ZNF384	transcription regulator	5.51e-07	COL1A1,MMP1,MMP7,RUNX2
WNT5B	other	5.51e-07	ACTA2,COL1A1,FN1,VCAN	58 (7)
GLIS2	transcription regulator	5.89e-07	COL1A1,CTGF,MMP14,SPARC,VIM	61 (7)
DEF6	other	5.89e-07	FN1,MMP2,MMP9,VIM,ZEB2	60 (9)
BARX2	transcription regulator	5.89e-07	ACTA2,FLNA,MMP9,TIMP1,TIMP3	22 (5)
WISP2	growth factor	6.13e-07	ACTA2,CTGF,FN1,ITGA5,SPARC,TGFBR2,VIM	65 (10)
PRL	cytokine	6.3e-07	COL1A1,COL1A2,COL3A1,COL5A1,DCN,FN1,MINOS1-NBL1/NBL1,MMP14,MSN,PCOLCE,PDGFRA,SPARC,TIMP1,VIM	122 (19)
IL6R	transmembrane receptor	6.59e-07	COL1A1,COL1A2,FN1,GREM1,MMP13,MMP2,MMP9,TIMP1	86 (15)
Akt	group	7.15e-07	ACTA2,COL3A1,CTGF,CXCL12,FN1,MMP12,MMP14,MMP2,MMP9,NRP2,RUNX2,THBS1,THBS2,VCAN	80 (16)
SB-431542	chemical reagent	7.63e-07	BGN,COL1A1,CTGF,FAP,FN1,ITGA11,MMP2,RUNX2,TNFAIP6	82 (18)
FHIT	enzyme	7.64e-07	MMP14,MMP2,MMP9,RAB31,TGFB3,VIM	68 (10)
IGF2	growth factor	7.67e-07	CTGF,FN1,GAS1,GNAI2,ITGA5,ITGB5,MMP1,MMP11,MMP12,OGN,THBS2	80 (14)
gefitinib	chemical drug	7.67e-07	COL15A1,COL1A1,COL8A1,MMP1,MMP11,MMP15,NRP2,PCDH12,PDGFRA,TIMP3,VIM	44 (3)
WWOX	enzyme	7.94e-07	COL1A1,ITGA3,MMP9,RUNX2,TIMP4	72 (12)
leuprolide	biologic drug	7.94e-07	MMP1,MMP14,MMP2,MMP9,TIMP1	110 (20)
IFNG	cytokine	8.47e-07	ACTA2,C1R,CD276,COL1A1,COL1A2,COL5A2,CSF1R,CTGF,CTSK,CXCL12,FN1,GGT5,GNAI2,HSP90AA1,INHBA,ITGA5,ITGB1,MITF,MMP1,MMP11,MMP12,MMP13,MMP2,MMP9,RUNX2,SERPINH1,TGFBR2,THBS1,THY1,TIMP1,TIMP3,TIMP4,TNFAIP6	110 (18)
MET	kinase	8.96e-07	DAB2,FN1,INHBA,ITGA3,ITGB1,MMP13,MMP2,RUNX1,VIM	84 (14)
Ccl6	cytokine	9.85e-07	CTSK,MMP2,MMP9,TIMP4
MK2 inhibitory peptide	chemical - kinase inhibitor	9.85e-07	ACTA2,COL1A2,COL3A1,FN1	88 (10)
HOXD3	transcription regulator	1.05e-06	COL1A1,ITGA5,MMP2,TAGLN,THBS1
SMO	G-protein coupled receptor	1.08e-06	BGN,COL4A2,FBLN2,NRP2,OGN,RUNX1,TGFB3,VCAN	61 (7)
bisindolylmaleimide I	chemical - kinase inhibitor	1.22e-06	CTGF,FN1,MMP1,MMP12,MMP13,MMP2,MMP7,MMP9,TGFB3	80 (16)
NOTCH1	transcription regulator	1.25e-06	ACTA2,COL1A1,COL1A2,CSF1R,CTGF,ITGB1,MMP1,MMP2,PDGFRB,RUNX2,TAGLN,TGFB3,TGFBR2	122 (20)
SRF	transcription regulator	1.36e-06	ACTA2,BICC1,CTGF,FERMT2,FILIP1L,FLNA,ITGB1,MMP9,MYL9,PDLIM7,TAGLN,TGFB1I1,TLN1,VCAN,VCL	20 (4)
ITGA2	transmembrane receptor	1.37e-06	COL1A1,DCN,ITGA5,ITGB1,MMP1	63 (11)
SCGB1A1	cytokine	1.37e-06	COL4A1,FN1,MMP14,MMP2,MMP9	81 (14)
phytohemagglutinin	chemical drug	1.47e-06	CALU,CDH11,COL1A2,CXCL12,FBN1,FKBP9,HSP90AA1,LAMA2,MAP1A,MMP11,MMP12,MMP9,TIMP1,TIMP3	93 (11)
KLF4	transcription regulator	1.48e-06	ACTA2,ACVR1,COL1A1,COL8A1,CSF1R,FN1,INHBA,PDGFRA,SERPINH1,TAGLN,TGFB3,THBS1,VIM	88 (13)
LRP1	transmembrane receptor	1.52e-06	C1R,COL3A1,ITGB1,MMP2,MMP9,PDGFRB	102 (16)
15-deoxy-delta-12,14 -PGJ 2	chemical - endogenous mammalian	1.59e-06	ACTA2,ADAMTS4,COL1A1,COL1A2,CTGF,FN1,MMP1,MMP13,MMP9,PDGFRA,RUNX2	104 (19)
butyric acid	chemical - endogenous mammalian	1.59e-06	CDH11,COL11A1,COL4A1,COL4A2,COL5A1,COL5A2,COL6A3,FSTL1,GNAI2,ITGA5,ITGB5,MMP12,MMP7,MMP9,TGFBR2,TIMP1,TIMP3	112 (10)
hydrogen peroxide	chemical - endogenous mammalian	1.6e-06	ACTA2,AEBP1,COL1A1,COL1A2,CTGF,FN1,MITF,MMP1,MMP13,MMP2,MMP8,MMP9,PDGFRA,RUNX2,SERPINH1,SPARC,TAGLN,VIM	117 (19)
LEP	growth factor	1.64e-06	ACTA2,COL1A1,COL3A1,COL4A1,MMP1,MMP12,MMP13,MMP14,MMP19,MMP2,MMP7,RUNX2,SPARC,THBS1,TIMP1,TIMP3,VIM	86 (17)
paraquat	chemical toxicant	1.64e-06	COL1A1,CTGF,FN1,INHBA,MMP1,MMP12,MMP8,MMP9,TIMP1	99 (21)
DKK1	growth factor	1.66e-06	ACTA2,COL1A1,MMP9,RUNX2,SPARC,TAGLN,TCF4	112 (14)
ERBB4	kinase	1.87e-06	ACTA2,COL3A1,COL5A2,CXCL12,FBLN2,THBS1,TIMP3,TLN1	110 (19)
MYOC	other	2.04e-06	CDH11,DAB2,FBN1,FN1,ITGB1,LAMA2,PXDN,RUNX2	34 (4)
CIP2A	other	2.08e-06	COL15A1,COL8A1,DCN,FAP,PDGFRB,PDLIM7,RAB31
MYOCD	transcription regulator	2.22e-06	ACTA2,COL1A1,COL1A2,COL3A1,FAP,FN1,TAGLN,VCAN	15 (3)
SKI	transcription regulator	2.23e-06	ACTA2,FAP,MITF,PMP22,ZEB2
WWTR1	transcription regulator	2.42e-06	COL1A1,CTGF,FN1,LATS2,RUNX2,THY1	52 (7)
H-7	chemical - kinase inhibitor	2.42e-06	COL1A1,COL1A2,FN1,ITGA5,ITGB1,MMP1	102 (16)
TCF/LEF	group	2.54e-06	FN1,ITGB1,MMP2,RUNX2
TCF21	transcription regulator	2.54e-06	COL4A1,MMP13,MMP2,TIMP1
trichostatin A	chemical drug	2.72e-06	ARHGAP1,C1QTNF6,COL1A2,COL6A3,COLEC12,CXCL12,GNAI2,LAMA2,MMP1,MMP13,MMP7,MMP9,RUNX2,SFRP4,TAGLN,TGFBR2,THBS1,TIMP1,TIMP3,VIM	112 (19)
ITGA1	other	2.79e-06	COL10A1,DCN,MMP2,MMP7,MMP9	85 (12)
fasudil	chemical drug	2.8e-06	ACTA2,CTGF,MMP2,MMP9,TAGLN,TGFB3	103 (17)
eicosapentenoic acid	chemical drug	2.85e-06	CSF1R,FBN1,MMP1,MMP13,MMP8,MMP9,TGFB3,TGFBR2	108 (19)
ursodeoxycholic acid	chemical - endogenous mammalian	2.87e-06	COL1A1,COL1A2,COL4A1,CTGF,PDGFRB,SPARC,TIMP1	87 (7)
entinostat	chemical drug	2.87e-06	MMP1,MMP13,MMP2,MMP9,RUNX2,TGFBR2,THBS2	105 (20)
TNFRSF1A	transmembrane receptor	3e-06	CLMP,CTGF,ITGB5,LATS2,MMP1,MMP13,MMP14,MMP2,MMP7,MMP9	79 (14)
OGA	enzyme	3.29e-06	ARHGEF25,CD93,COL10A1,CSF1R,DAB2,FERMT2,FLNA,FN1,GAS1,ITGB5,MMP14,TGFBR2,THBS1,TIMP1,TIMP3,VIM	90 (7)
nitric oxide	chemical - endogenous mammalian	3.36e-06	CTGF,CXCL12,HSP90AA1,MMP13,MMP2,MMP9,THBS1,TIMP3,TLN1,VCL	104 (18)
trinitrobenzenesulfonic acid	chemical reagent	3.36e-06	ADAM12,COL1A1,COL1A2,COL3A1,MMP12,MMP13,MMP9,TIMP1	99 (11)
GLS	enzyme	3.42e-06	ACTA2,COL1A1,FN1	66 (4)
RYK	kinase	3.42e-06	COL1A1,FN1,RUNX2	55 (7)
Hyaluronidase	biologic drug	3.42e-06	ADAMTS4,MMP13,TNFAIP6
PODXL	kinase	3.42e-06	MMP1,MMP9,VIM	55 (7)
NSC719239	chemical drug	3.42e-06	ITGA3,ITGA5,ITGB1
TNC	other	3.7e-06	ADAMTS4,CDH11,CXCL12,MMP1,MMP14,MMP2	88 (17)
advanced glycation end-products	chemical - endogenous mammalian	3.7e-06	CTGF,CXCL12,FN1,LRP2,MMP1,MMP9	77 (16)
VGLL3	other	3.78e-06	COL12A1,COL1A1,COL1A2,THBS1
ALOX12	enzyme	3.78e-06	FN1,MMP2,PDGFRA,TGFBR2	94 (15)
ITGA3	other	3.78e-06	FN1,MMP2,TLN1,VCL	53 (7)
tetrathiomolybdate	chemical drug	3.78e-06	ACTA2,COL1A1,MMP9,TIMP1	95 (12)
PLAU	peptidase	3.9e-06	ACTA2,FN1,ITGB5,MMP1,MMP12,MMP9,VIM	106 (21)
GATA4	transcription regulator	3.94e-06	COL1A1,COL1A2,COL3A1,CTGF,CTHRC1,DAB2,FAP,POSTN,TAGLN,TIMP1,VIM
sirolimus	chemical drug	4.02e-06	ACTA2,COL1A1,COL1A2,CTGF,CTSK,FN1,HSP90AA1,MMP1,MMP13,MMP14,MMP2,MMP9,PDGFRA,PDGFRB,POSTN,RUNX2,TIMP1,VIM	76 (17)
IDH1	enzyme	4.24e-06	COL10A1,FN1,RUNX2,SERPINH1,VIM,ZEB2
CHI3L1	enzyme	4.25e-06	CDH11,COL6A1,COL6A2,MMP9,TGFBR2
CD9	other	4.25e-06	ITGA3,ITGA5,ITGB1,MMP9,WISP1	82 (14)
TAF4B	transcription regulator	4.25e-06	CTGF,FN1,INHBA,MMP13,TGFB3
HMGB2	transcription regulator	4.25e-06	COL10A1,INHBA,MMP1,MMP14,RUNX2	57 (7)
ESR2	ligand-dependent nuclear receptor	4.31e-06	ANGPTL2,CD93,COL11A1,COL1A1,CTGF,CXCL12,ITGB1,MINOS1-NBL1/NBL1,MMP1,MMP14,MMP2,NID2,RUNX2,SFRP4,SFXN3,TIMP1	83 (16)
GLI1	transcription regulator	4.34e-06	CDH11,COL10A1,COL1A1,MMP11,MMP2,MMP9,PDGFRA,PDZRN3,RUNX2,TIMP3,VIM	65 (9)
PTGS2	enzyme	4.67e-06	CTSK,CXCL12,FN1,MMP1,MMP14,MMP2,MMP7,MMP9,RUNX2,TNFAIP6	102 (17)
SPHK1	kinase	4.84e-06	ACTA2,COL1A2,CTGF,FN1,TAGLN,TIMP1	96 (19)
SOD2	enzyme	4.96e-06	COLEC12,MMP1,MMP13,MMP2,MMP7,MMP8,MMP9,PRRX1	75 (17)
DPP4	peptidase	5.18e-06	FAP,MMP14,MMP2,THBS1,TIMP1	78 (17)
LAMA2	other	5.42e-06	ACTA2,LAMA2,LAMA4,MMP9
vatalanib	chemical drug	5.42e-06	ACTA2,COL1A1,MMP9,TIMP1	100 (12)
cyclomaltodextrin	chemical drug	5.42e-06	CTSK,MITF,MMP14,MMP8	46 (5)
FOXM1	transcription regulator	5.49e-06	CXCL12,LAMA4,MMP2,MMP7,MMP9,TGFBR2,VCAN,VIM,ZEB2	107 (18)
herbimycin	chemical - kinase inhibitor	5.5e-06	CTGF,MMP1,MMP13,MMP2,MMP9,TAGLN	83 (16)
RXRB	ligand-dependent nuclear receptor	5.74e-06	COLEC12,FSTL1,MMP11,MMP12,MMP2,PMP22,VCAN
PTHLH	other	5.74e-06	COL10A1,CTSK,FN1,MMP13,MMP9,RUNX1,RUNX2	75 (20)
TNFRSF1B	transmembrane receptor	5.76e-06	CXCL12,ITGB5,MMP1,MMP13,MMP14,MMP2,MMP9,TIMP1	78 (15)
raloxifene	chemical drug	6.08e-06	CXCL12,ITGB1,MMP13,MMP2,PDGFRA,PXDN,TGFB3,TGFBR2,TIMP1,TIMP3	110 (14)
FOSL2	transcription regulator	7.05e-06	COL1A2,MMP1,MMP13,MMP2,RUNX2,TIMP1	50 (11)
LOXL2	enzyme	7.54e-06	FN1,MMP14,MMP9,VIM
LAMC1	other	7.54e-06	ACTA2,CDH11,FN1,VIM	45 (7)
FOSL1	transcription regulator	7.55e-06	AXL,MMP1,MMP13,MMP2,MMP9,RUNX2,SPARC	72 (13)
TFAP2C	transcription regulator	7.55e-06	ANTXR2,CTGF,MMP14,MMP2,MMP9,THBS1,TIMP1	59 (7)
MRTFA	transcription regulator	7.87e-06	ACTA2,CXCL12,FLNA,ITGB1,MMP9,MYL9,RUNX1,TAGLN,VCL	20 (4)
MAP2K6	kinase	8.25e-06	ACTA2,BGN,COL10A1,MMP1,MMP13,MMP2,MMP9	85 (18)
SLC39A8	transporter	8.49e-06	MMP12,MMP13,MMP9	3 (3)
ADAM9	peptidase	8.49e-06	ITGA3,ITGB1,TIMP1	45 (4)
CLDN2	other	8.49e-06	ITGA5,ITGB1,MMP9	68 (10)
MAPK1	kinase	8.54e-06	ADAM12,CSGALNACT2,CTGF,DAB2,FN1,LAMA4,LGALS1,MITF,MMP1,MMP13,MMP2,MMP28,MMP9,VIM	85 (15)
CSF1	cytokine	8.55e-06	CSF1R,CTSK,FN1,ITGA5,ITGB1,ITGB5,MMP12,MMP9,RUNX1,THBS1,TLN1	100 (17)
Pkc(s)	group	8.93e-06	ACTA2,COL3A1,CTGF,FN1,ITGA5,ITGB1,MMP1,MMP13,MMP2,MMP9,TAGLN	78 (19)
TIMP3	other	8.94e-06	MMP2,MMP9,TGFBR2,THBS1,VIM,ZEB2	88 (15)
candesartan	chemical drug	8.94e-06	COL1A2,COL3A1,FN1,MMP14,MMP2,PDGFRB	100 (16)
Z-LLL-CHO	chemical - protease inhibitor	9.04e-06	CTGF,DCN,HSP90AA1,ITGB1,MITF,MMP1,MMP11,MMP13,MMP2,MMP9,PDGFRA,RUNX2,TIMP1	104 (16)
mir-17	microRNA	9.81e-06	CTGF,FN1,MMP1,MMP13,PKD2,RUNX1,THBS1	100 (13)
plicamycin	chemical drug	1.01e-05	ADAMTS4,AXL,COL1A1,COL1A2,CTGF,GNAI2,TGFBR2,TIMP1	83 (13)
EDNRA	transmembrane receptor	1.02e-05	COL1A1,COL3A1,MMP2,TIMP1
IL10RA	transmembrane receptor	1.04e-05	DCN,F13A1,FBN1,FN1,FSTL1,INHBA,MMP25,OGN,PCOLCE,PDGFRA,PMP22,POSTN,SPARC
AKT2	kinase	1.12e-05	ACTA2,ITGB1,MMP9,PALLD,TIMP1,VIM	109 (16)
MMP1	peptidase	1.12e-05	CXCL12,FN1,MMP1,MMP9,RUNX2,TAGLN	78 (17)
LY294002	chemical - kinase inhibitor	1.23e-05	ACTA2,COL1A1,COL1A2,CTGF,EMILIN1,FN1,MITF,MMP13,MMP14,MMP2,MMP9,POSTN,RUNX2,TAGLN,THBS1,VCAN,VIM	85 (18)
NR4A2	ligand-dependent nuclear receptor	1.26e-05	COL1A1,COL6A1,COL6A2,MMP1,MMP13,MMP9,TGFB3
Ren2	peptidase	1.35e-05	COL3A1,GNAI2,MMP13,TIMP1
6-formylindolo[3,2-b]carbazole	chemical reagent	1.35e-05	ACTA2,COL1A1,COL1A2,COL3A1	79 (5)
DSP	other	1.35e-05	COL1A1,COL1A2,COL3A1,MMP14
epigallocatechin-gallate	chemical drug	1.36e-05	AXL,CTGF,CTSK,FN1,MMP1,MMP13,MMP2,MMP9,PDGFRB,TIMP1,VIM	72 (13)
MTPN	transcription regulator	1.37e-05	COL1A1,COL1A2,COL8A1,FN1,SPARC,TAGLN,TGFB3
PLAT	peptidase	1.45e-05	FN1,INHBA,MMP1,MMP2,MMP9	83 (17)
taurine	chemical - endogenous mammalian	1.45e-05	AXL,FN1,MMP2,MMP9,VIM	99 (18)
APOE	transporter	1.55e-05	ACTA2,BGN,COL1A1,CTGF,CTSK,EMILIN1,GAS7,ITGA3,ITGA5,MMP2,MMP9,THY1,TIMP1	109 (19)
ELK1	transcription regulator	1.55e-05	ITGB1,MMP13,MMP9,RUNX2,TAGLN,THBS1	107 (18)
YY1	transcription regulator	1.67e-05	ACTA2,CD93,COL10A1,COL15A1,COL1A1,CXCL12,LRP2,MMP13,MMP2,PDGFRA,TAGLN,TCF4	92 (17)
INHBA	growth factor	1.68e-05	ACTA2,ACVR1,CTGF,F13A1,FN1,INHBA,ITGA11,MMP2,TAGLN,TIMP1	115 (20)
F Actin	complex	1.69e-05	CTGF,FLNA,MMP2
erismodegib	chemical drug	1.69e-05	MMP1,MMP2,MMP9	41 (3)
EFEMP2	other	1.69e-05	CTGF,FBLN2,MMP9
CMA1	peptidase	1.69e-05	COL1A1,COL3A1,MMP9	89 (16)
carboxymethylflavin	chemical - endogenous mammalian	1.69e-05	MMP2,MMP9,TIMP1	44 (4)
formylmethylflavin	chemical - endogenous non-mammalian	1.69e-05	MMP2,MMP9,TIMP1	44 (4)
DSPP	other	1.69e-05	BGN,DCN,RUNX2
TNFRSF14	transmembrane receptor	1.69e-05	MMP1,MMP13,MMP9	106 (16)
ITGA11	other	1.69e-05	ACTA2,MMP13,MMP14	58 (7)
SF1	transcription regulator	1.69e-05	ACTA2,COL1A1,FN1
NET1	other	1.69e-05	FN1,ITGB1,MMP14	55 (7)
dec-RRLL-cmk	chemical reagent	1.69e-05	COL11A1,COL1A2,FN1
eprosartan	chemical drug	1.69e-05	COL1A1,COL3A1,FN1	9 (3)
lumichrome	chemical - endogenous non-mammalian	1.69e-05	MMP2,MMP9,TIMP1	44 (4)
alpha-hydroxyglutarate	chemical - endogenous mammalian	1.69e-05	FN1,VIM,ZEB2
SERPINF1	other	1.72e-05	ACTA2,CTGF,LOXL2,PDGFRA,THBS1,VIM	74 (12)
mycophenolic acid	chemical drug	1.73e-05	ACTA2,CSGALNACT2,CTGF,FN1,INHBA,MMP13,RUNX2	83 (15)
Smad2/3-Smad4	complex	1.75e-05	COL1A1,COL1A2,ITGB5,MMP13	50 (7)
INHBB	growth factor	1.75e-05	COL3A1,COL4A1,THBS1,TIMP1
miR-199a-3p (and other miRNAs w/seed CAGUAGU)	mature microRNA	1.75e-05	CALU,FN1,RUNX1,VCAN
THY1	other	1.75e-05	AXL,MMP13,MMP2,VIM	65 (7)
pirfenidone	chemical drug	1.75e-05	COL3A1,CTGF,FN1,POSTN
isoliquiritigenin	chemical - endogenous non-mammalian	1.75e-05	CTGF,MMP2,MMP9,TGFBR2	101 (14)
acyclic retinoid	chemical drug	1.75e-05	COL1A2,COL4A2,PDGFRA,PDGFRB
cholecalciferol	chemical - endogenous mammalian	1.81e-05	COL1A1,CTSK,F13A1,GAS7,PDGFRA,PDGFRB,RUNX2,TGFBR2	77 (7)
MAFB	transcription regulator	1.87e-05	CXCL12,F13A1,MMP9,OLFML2B,PTGIR,TAGLN,TMEM119
let-7a-5p (and other miRNAs w/seed GAGGUAG)	mature microRNA	1.89e-05	ACTA2,COL1A1,COL1A2,COL3A1,MMP9,PXDN,TAGLN,THBS1,VIM	56 (7)
KLF2	transcription regulator	1.89e-05	CD93,COL4A1,CTGF,ITGB5,MMP14,RUNX2,TCF4,THBS1,TIMP1
CCL2	cytokine	2.02e-05	ACTA2,INHBA,ITGA5,MMP1,MMP2,MMP9,TIMP1	84 (18)
TWIST2	transcription regulator	2.25e-05	FN1,MMP9,POSTN,VIM,ZEB2	46 (6)
MIR17HG	other	2.31e-05	ACTA2,COL5A1,DCHS1,HEG1,PDGFRA,PKD2,TAGLN,TGFBR2
CXCR4	G-protein coupled receptor	2.31e-05	AXL,CDH11,CXCL12,MMP13,MMP2,RUNX2	79 (17)
IRS1	enzyme	2.45e-05	COL3A1,COL4A1,COL4A2,COL6A1,COL6A3,LAMA4,MMP14,WISP1	64 (3)
FLI1	transcription regulator	2.55e-05	COL1A1,COL1A2,CSF1R,CTGF,MMP1,TGFBR2
C5AR1	G-protein coupled receptor	2.55e-05	COL1A1,COL1A2,DCN,MMP1,MMP9,TGFBR2	100 (17)
XDH	enzyme	2.59e-05	ACTA2,CTGF,MMP14,MMP2,VIM	103 (17)
GDF9	growth factor	2.59e-05	CTGF,GREM1,INHBA,TNFAIP6,VCAN
ADORA2B	G-protein coupled receptor	2.59e-05	COL1A2,MMP12,MMP9,RUNX2,TIMP1	119 (18)
JAG1	growth factor	2.59e-05	ACTA2,COL1A1,PDGFRB,RUNX2,TAGLN	78 (10)
MEF2D	transcription regulator	2.8e-05	COL1A2,COL3A1,CTGF,FN1,TGFB3,VIM	58 (9)
mir-221	microRNA	2.81e-05	MMP2,MMP9,TIMP3,ZEB2
mir-143	microRNA	2.81e-05	COL3A1,MMP2,PDGFRA,TAGLN
NT5E	phosphatase	2.81e-05	COL1A1,COL3A1,MMP13,TIMP1	63 (9)
SCGB3A2	other	2.93e-05	MMP12,MMP14,MMP2
MED28	other	2.93e-05	ACTA2,AEBP1,TAGLN
LGI1	other	2.93e-05	MMP1,MMP11,MMP12
anethole	chemical - endogenous non-mammalian	2.93e-05	MMP2,MMP9,TIMP1	69 (10)
butylidenephthalide	chemical reagent	2.93e-05	AXL,MMP2,VIM
KRT14	other	2.96e-05	MMP1,MMP13,MMP19,MMP7,MMP9	45 (7)
BMP4	growth factor	3.07e-05	ACTA2,GREM1,MITF,MMP13,MMP14,POSTN,RUNX2,SPARC,SULF1,TAGLN	59 (10)
LEF1	transcription regulator	3.36e-05	FN1,MITF,MMP13,MMP2,MMP7,RUNX2	78 (12)
MMP12	peptidase	3.36e-05	MMP13,MMP14,MMP2,MMP9,TLN1,VCL	83 (17)
mir-192	microRNA	3.49e-05	ACTA2,FN1,MSN,ZEB2
plerixafor	chemical drug	3.49e-05	CXCL12,MMP1,MMP13,MMP9	104 (17)
BCL2L1	other	3.67e-05	COL6A2,FN1,ITGA3,MMP9,THBS1,TIMP1	103 (20)
PLAUR	transmembrane receptor	3.81e-05	ACTA2,ITGB1,MMP2,MMP9,VIM	104 (17)
zoledronic acid	chemical drug	3.81e-05	CTSK,MMP2,MMP9,RUNX2,SPARC	76 (15)
N-nitro-L-arginine methyl ester	chemical drug	3.83e-05	BGN,COL1A2,COL3A1,CTGF,FN1,MMP9,TIMP1	81 (15)
RAS	group	3.86e-05	CTGF,FN1,MITF,MMP1,MMP13,MMP2,MMP9,VIM	75 (15)
PIK3CA	kinase	4e-05	ITGB1,PDGFRA,PDGFRB,SPARC,THY1,VIM	103 (16)
Ras homolog	group	4.28e-05	CTGF,ITGB1,MMP9,PDGFRA	83 (19)
acetaldehyde	chemical - endogenous mammalian	4.28e-05	COL1A1,COL1A2,MMP2,TIMP1	87 (17)
RCE1	peptidase	4.31e-05	AEBP1,CXCL12,FBN1,FSTL1,THBS2
lysophosphatidic acid	chemical - other	4.37e-05	ACTA2,CTGF,MMP9,PDGFRA,PDGFRB,TAGLN,VIM	106 (19)
LDL	complex	4.37e-05	AXL,CTGF,CTSK,MMP1,MMP12,MMP14,MMP2,MMP8,MMP9,TGFBR2,TNFAIP6	87 (19)
CEBPD	transcription regulator	4.37e-05	COL10A1,CSF1R,MITF,MMP13,MMP8,PDGFRA,TNFAIP6
EPAS1	transcription regulator	4.42e-05	AXL,COL10A1,CTGF,FBLN2,FN1,LOXL2,MMP13,MMP14,TGFB3,TGFBR2	76 (10)
EZH2	transcription regulator	4.49e-05	ARHGAP1,COL4A1,CRISPLD2,FBN1,MMP2,MMP7,MMP9,PDGFRA,PRICKLE1,RUNX1,RUNX2,SFRP4,TIMP3	112 (19)
fluticasone propionate	chemical drug	4.5e-05	BGN,DCN,MMP19,MMP7,MMP9,OLFML2B,THBS1,TIMP1,TIMP3
HDAC10	transcription regulator	4.66e-05	MITF,MMP2,MMP9	48 (5)
MIA	other	4.66e-05	FN1,MMP14,SPARC
VCL	enzyme	4.66e-05	COL10A1,ITGB1,RUNX2	46 (8)
SDC2	other	4.66e-05	ACTA2,MMP7,TGFBR2
TNFAIP6	other	4.66e-05	ACTA2,MMP9,TNFAIP6	44 (7)
ACTA2	other	4.66e-05	ACTA2,CTGF,VIM
F3	transmembrane receptor	4.75e-05	CTGF,FERMT2,MMP2,MMP7,MMP9,TGFBR2	97 (17)
JUND	transcription regulator	4.75e-05	COL6A1,MMP1,MMP13,MMP9,RUNX2,TIMP1	88 (13)
SOX9	transcription regulator	4.75e-05	COL10A1,COL1A1,CTGF,GAS7,MITF,RUNX2
CALR	transcription regulator	4.86e-05	COL1A1,COL1A2,COL3A1,FN1,VCL	106 (17)
mibolerone	chemical drug	5.04e-05	CALU,CCDC80,CLEC11A,COL1A1,COL1A2,COL6A3,MMP1,TIMP3
IPMK	kinase	5.19e-05	ACTA2,FLNA,MYL9,PMP22	21 (5)
miR-204-5p (and other miRNAs w/seed UCCCUUU)	mature microRNA	5.19e-05	BMP1,CDH11,MMP9,SPARC
SFTPD	other	5.19e-05	MMP1,MMP12,MMP2,MMP9	107 (18)
CDKN1A	kinase	5.36e-05	ACTA2,CTGF,CTSK,FN1,INHBA,ITGB5,MMP1,MMP9,TNFAIP6,VIM	107 (19)
ADAM17	peptidase	5.45e-05	ADAM12,COL3A1,FN1,MMP13,MMP2	81 (17)
NOS3	enzyme	5.45e-05	CTGF,CXCL12,MMP13,MMP14,MMP2	93 (15)
TERT	enzyme	5.88e-05	CALU,COL5A2,CTGF,MMP1,MMP14,MMP2,MMP9,VIM	82 (18)
PIN1	enzyme	6.07e-05	COL3A1,FN1,MMP2,MMP9,TIMP1,TIMP4	101 (18)
PAX5	transcription regulator	6.1e-05	CSF1R,FN1,MMP2,MSN,VIM
bosentan	chemical drug	6.23e-05	ACTA2,COL1A2,MMP13,MSN	63 (7)
TRAF3IP2	other	6.56e-05	COL1A1,COL3A1,CTGF,MMP2,MMP9,POSTN	106 (18)
PTGER2	G-protein coupled receptor	6.8e-05	CSF1R,MMP9,THBS1,TIMP1,TIMP3,TIMP4,TNFAIP6	103 (21)
GLI2	transcription regulator	6.8e-05	COL10A1,ITGB1,MITF,MMP13,MMP9,RUNX2,VIM	31 (7)
thymoquinone	chemical drug	6.81e-05	COL1A1,COL3A1,MMP1,MMP13,MMP9	103 (19)
mir-133	microRNA	6.81e-05	CTGF,FN1,MMP14,TAGLN,VCAN	64 (10)
MEG3	other	6.93e-05	FN1,VIM,ZEB2
nilotinib	chemical drug	6.93e-05	COL1A1,COL1A2,FN1
ZFAS1	other	6.93e-05	MMP14,VIM,ZEB2
MKX	transcription regulator	6.93e-05	COL1A1,COL1A2,COL3A1
cercosporin	chemical - endogenous non-mammalian	6.93e-05	ACTA2,CTGF,FN1
TPM3	other	6.93e-05	ITGA3,MMP1,MMP2	52 (7)
RALBP1	enzyme	6.93e-05	COL1A2,COL4A1,MMP2
HAS2	enzyme	6.93e-05	ACTA2,MMP9,TIMP1	45 (7)
SCUBE3	other	6.93e-05	MMP2,MMP9,VIM
MCAM	other	6.93e-05	FN1,MMP2,VIM	60 (9)
nedocromil sodium	chemical drug	6.93e-05	COL3A1,MMP2,MMP9
RUNX1	transcription regulator	6.95e-05	CSF1R,ITGB1,MMP13,MMP8,MYL9,PLXND1,RUNX1,RUNX2,TIMP1	74 (12)
NRG1	growth factor	7.23e-05	COL1A1,COL6A3,CTGF,FN1,FSTL1,ITGB5,MMP9,RUNX1,VCL,VIM	101 (16)
Relaxin	group	7.42e-05	MMP1,MMP8,MMP9,TIMP1	63 (10)
WNT7A	cytokine	7.42e-05	MMP1,MMP9,RUNX2,VIM	77 (15)
ITGB2	transmembrane receptor	7.59e-05	ACTA2,FN1,MMP9,RUNX2,TGFBR2	72 (18)
H89	chemical - kinase inhibitor	7.93e-05	COL10A1,MITF,MMP1,MMP13,MMP2,MMP9,RUNX1,TNFAIP6	92 (15)
EGR1	transcription regulator	8.21e-05	ACTA2,COL1A1,COL1A2,FN1,MMP14,MMP9,TGFBR2,THBS1,TIMP1	113 (19)
HEXIM1	transcription regulator	8.77e-05	COL1A1,LOXL2,MMP13,VIM	91 (9)
kaempferol	chemical toxicant	8.77e-05	MMP1,MMP2,MMP9,RUNX2	68 (14)
GABA	chemical - endogenous mammalian	8.77e-05	FN1,MMP2,MMP7,MMP9	91 (21)
ethanol	chemical - endogenous mammalian	8.88e-05	ACTA2,COL1A2,COL3A1,CTGF,GNAI2,LGALS1,MMP12,MMP13,MMP2,MMP9,TGFB3,TIMP1,TNFAIP6	117 (17)
captopril	chemical drug	8.9e-05	BGN,GNAI2,MMP9,POSTN,TGFB3,TIMP1	72 (7)
BTBD7	other	9.1e-05	MMP2,MMP9
CTS-1027	chemical drug	9.1e-05	ACTA2,COL1A1
IBSP	other	9.1e-05	MMP2,THBS1
ADAMTS5	peptidase	9.1e-05	BGN,VCAN
3-(p-methoxy)phenyl-1,4-benzoxazine	chemical reagent	9.1e-05	COL1A1,MMP1
malolactomycin D	chemical - endogenous non-mammalian	9.1e-05	MMP13,MMP9	62 (9)
sulfur	chemical - endogenous mammalian	9.1e-05	MMP2,MMP9	44 (4)
S-adenosylhomocysteine	chemical - endogenous mammalian	9.1e-05	COL1A1,COL1A2
N(6)-carboxymethyl-L-lysine	chemical - endogenous mammalian	9.1e-05	CTGF,FN1
PRKCD	kinase	9.27e-05	COL1A1,COL1A2,CXCL12,FBN1,MMP12,MMP13,MMP2,MMP9,PDLIM7	73 (14)
ITGA5	transmembrane receptor	9.33e-05	GAS1,MMP14,MMP2,MMP9,TGFBR2	83 (18)
valsartan	chemical drug	9.33e-05	COL1A1,FN1,MMP2,POSTN,TIMP1	104 (18)
Notch	group	9.57e-05	ACTA2,ADAM12,MMP2,TAGLN,WISP1,ZEB2	93 (17)
GNA12	enzyme	9.57e-05	ACTA2,MMP2,PDGFRA,TAGLN,VCL,VIM	97 (13)
WT1	transcription regulator	9.62e-05	COL4A1,CSF1R,CTGF,MMP13,MMP14,MMP2,MMP9,TGFB3,THBS1,TIMP3	88 (13)
beraprost	chemical drug	9.84e-05	COL1A1,COL3A1,FN1
LTB4R2	G-protein coupled receptor	9.84e-05	MMP1,MMP2,MMP9	64 (7)
elastase	group	9.84e-05	MMP12,MMP2,MMP9	89 (16)
RLIM	enzyme	9.84e-05	CTGF,FN1,VIM
IL20	cytokine	9.84e-05	CTSK,MMP12,MMP9	56 (7)
ITGA4	transmembrane receptor	9.84e-05	ITGA5,MMP2,MMP9	94 (16)
LGALS3BP	transmembrane receptor	9.84e-05	FN1,MMP13,MMP14
PPBP	cytokine	9.84e-05	COL15A1,COL6A3,PDGFRB
PI3K (family)	group	0.000102	ACTA2,CXCL12,ITGB1,MMP12,MMP2,MMP9,THBS1	103 (17)
PRKAA2	kinase	0.000102	ACTA2,CXCL12,FN1,MMP9,PCOLCE,PDGFRA,VIM	106 (23)
BSG	transporter	0.000103	CXCL12,MMP1,MMP2,MMP9,VIM	78 (16)
rottlerin	chemical toxicant	0.000103	COL1A1,COL3A1,ITGB1,MMP13,MMP2,MMP9	80 (16)
GNA15	enzyme	0.000108	ACTA2,DAB2,MINOS1-NBL1/NBL1,TAGLN,TGFB3,TIMP1,VCAN	67 (7)
spironolactone	chemical drug	0.00011	COL1A1,COL1A2,COL3A1,CTGF,FN1,TIMP3	79 (17)
Immunoglobulin	complex	0.000111	CRISPLD2,CSF1R,CXCL12,FAP,GAS7,INHBA,LRRC32,MICAL2,MMP1,MMP13,MMP2,MMP9,RAB31,TIMP1,VCAN	84 (16)
HMOX1	enzyme	0.000114	ACTA2,COL1A1,CXCL12,MMP9,SPARC,THBS1,THBS2	115 (18)
ADRA1A	G-protein coupled receptor	0.000114	ADAM12,COL3A1,FN1,MMP7,PRRX1
SRC	kinase	0.000114	COL1A2,FN1,MMP1,MMP2,MMP9,POSTN,VIM	79 (14)
HSF1	transcription regulator	0.000117	COL6A2,HSP90AA1,ITGB5,LAMA4,MITF,MMP19,POSTN,SERPINH1,VCAN
fingolimod	chemical drug	0.000119	AXL,COL3A1,CTGF,FN1,MITF,RUNX2	95 (17)
BGN	other	0.00012	FBN1,MMP14,RUNX2,WISP1
NOG	growth factor	0.000125	CTGF,MITF,MMP13,RUNX2,VCAN	66 (15)
FHL2	transcription regulator	0.000125	ACTA2,CXCL12,MITF,PDGFRB,TAGLN	62 (7)
LMNB1	other	0.000125	AEBP1,CXCL12,FBN1,FSTL1,THBS2
PAX3	transcription regulator	0.000127	COL1A2,FILIP1L,LRRC17,MITF,MMP9,PXDN,RAB31,TIMP3,VCAN
YAP1	transcription regulator	0.000128	ACTA2,CTGF,FN1,LATS2,MYL9,TAGLN,VIM	68 (17)
INSR	kinase	0.00013	COL6A3,CTGF,GAS1,ITGA5,ITGB5,LGALS1,MMP11,MMP12,MMP2,MMP9,OGN,TGFB3,THBS2	84 (14)
MTF1	transcription regulator	0.000134	MMP12,MMP13,MMP9
Collagen Alpha1	group	0.000134	COL1A1,MMP2,MMP9	87 (15)
LIMA1	other	0.000134	MMP7,VCAN,VIM
rosmarinic acid	chemical - endogenous non-mammalian	0.000134	ACTA2,CTGF,MMP2
MIF	cytokine	0.000135	ACTA2,COL1A1,MMP1,MMP13,MMP2,MMP9,TIMP1	86 (19)
TBX5	transcription regulator	0.000136	COL1A1,COL1A2,COL3A1,FAP,POSTN,VIM
MSTN	growth factor	0.000137	ACTA2,FN1,INHBA,SERPINH1,VIM
CBL	transcription regulator	0.000137	COL1A1,FN1,MMP2,PDGFRA,RUNX2	107 (24)
genistein	chemical drug	0.000137	COL1A1,CTGF,CTSK,CXCL12,MMP1,MMP13,MMP2,MMP9,RUNX2,ST3GAL2,TAGLN,TGFB3,ZEB2	90 (18)
ADA	enzyme	0.000139	COL1A2,MMP12,MMP9,TIMP1	33 (6)
THBS4	other	0.000139	COL3A1,MMP13,MMP24,MMP8
salirasib	chemical drug	0.00015	COL5A1,COL5A2,LGALS1,PDGFRA,PDGFRB
paclitaxel	chemical drug	0.000156	ACTA2,CTGF,DCHS1,FLNA,GFPT2,ITGA3,ITGA5,ITGB5,MMP9,TGFBR2,THBS1	109 (20)
chrysotile asbestos	chemical toxicant	0.00016	CTSK,MMP12,MMP13,TIMP1	72 (12)
MAP3K1	kinase	0.000164	COL3A1,COL4A1,MMP13,THBS1,TIMP1	105 (18)
MRTFB	transcription regulator	0.000166	ACTA2,FLNA,ITGB1,RUNX1,TAGLN,VCL
PRKCA	kinase	0.000166	COL1A1,CTGF,FN1,MMP1,MMP9,RUNX1,RUNX2	77 (17)
MAPK3	kinase	0.000166	FN1,ITGB1,MMP1,MMP9,THBS1,TIMP1	79 (16)
Pdgfr	group	0.000178	ACTA2,FN1,VIM	86 (15)
STAT1/3/5 dimer	complex	0.000178	MMP1,MMP13,TIMP3
DANCR	other	0.000178	RUNX2,TIMP3,VIM	6 (2)
PRDM8	transcription regulator	0.000178	ANTXR2,CDH11,NRP2
AIF1	other	0.000178	ACTA2,COL1A1,COL3A1
ACE2	peptidase	0.000178	ACTA2,CTGF,FN1	72 (7)
cytochalasin B	chemical toxicant	0.000178	MMP1,MMP2,MMP9	87 (18)
betulinic acid	chemical drug	0.000183	CXCL12,MMP2,MMP9,TIMP1	102 (17)
ZEB1	transcription regulator	0.000196	COL1A1,COL1A2,FN1,NRP2,VIM
AREG	growth factor	0.000201	CDH11,MMP1,MMP15,MMP9,RUNX1,TNFAIP6	74 (9)
CHUK	kinase	0.000204	AEBP1,CXCL12,DCN,HSP90AA1,MMP13,MMP2,MMP9,OGN,TIMP3	114 (16)
ELF3	transcription regulator	0.000209	FN1,MMP13,TGFBR2,TIMP3	45 (7)
PTH1R	G-protein coupled receptor	0.000209	COL1A1,CSF1R,MMP13,ZNF521
CGA	other	0.000209	MMP14,MMP2,SFRP4,TIMP3
FGFR1	kinase	0.000213	COL1A1,COL3A1,MMP1,MMP14,SPARC,VIM	81 (19)
IL32	cytokine	0.000213	CTSK,MMP13,MMP2,MMP9,VIM	84 (16)
CUX1	transcription regulator	0.000213	FLNA,MMP2,MMP8,THBS1,VIM
methylprednisolone	chemical drug	0.000221	ANGPTL2,CTGF,DAB2,FN1,FSTL1,GNAI2,ITGB1,ITGB5,MMP1,MMP11,MMP9,RUNX2,SPARC,TIMP3,VIM	111 (17)
IL10	cytokine	0.000223	ACTA2,COL1A1,CSF1R,CXCL12,DCN,LGALS1,MMP1,MMP2,MMP8,MMP9,TIMP1,VCAN	92 (19)
Sb202190	chemical - kinase inhibitor	0.000224	COL1A1,CTGF,FN1,MMP1,MMP13,MMP2,MMP9	80 (18)
simvastatin	chemical drug	0.000227	ACTA2,ACVR1,COL10A1,CTGF,MMP1,MMP2,MMP9,TIMP1,VIM	70 (14)
S100A9	other	0.000229	ADAMTS4,MMP1,MMP13,MMP14,MMP2,MMP9,POSTN,VCAN	75 (15)
androgen	chemical drug	0.000229	COL10A1,COL12A1,COL4A2,FLNA,INHBA,MMP9,RUNX1,RUNX2
5'-methylthioadenosine	chemical - endogenous mammalian	0.00023	COL1A1,COL1A2,MMP1
Mmp	group	0.00023	AXL,CSF1R,MMP9	51 (7)
PDGFRB	kinase	0.00023	ACTA2,DAB2,PDGFRB	61 (13)
IL13RA2	transmembrane receptor	0.00023	MMP12,MMP14,MMP9	49 (8)
BMX	kinase	0.00023	COL3A1,MMP2,TIMP1	83 (14)
HOXC8	transcription regulator	0.000237	CDH11,GAS1,PMP22,TAGLN
LGALS3	other	0.000241	COL3A1,COL4A1,COL5A2,FN1,ITGB1,TCF4	55 (7)
MYB	transcription regulator	0.000246	COL1A2,COL4A1,CXCL12,FN1,MMP1,MMP11,VIM	26 (4)
emodin	chemical drug	0.000251	CSF1R,FN1,MMP2,MMP9,VIM	81 (14)
THRB	ligand-dependent nuclear receptor	0.000252	DCN,FSTL1,MMP1,MMP2,MMP7,MMP9,RUNX2,SFRP4,WISP1	67 (12)
WNT1	cytokine	0.000258	ACTA2,CCDC80,COL3A1,FN1,GAS1,RUNX2,WISP1	98 (20)
Fgf	group	0.000267	MITF,MMP2,MMP9,RUNX2	77 (17)
NPPB	other	0.000267	COL1A1,COL3A1,CTGF,FN1	86 (14)
IL17RA	transmembrane receptor	0.000267	CXCL12,MMP13,MMP9,TIMP1	76 (16)
MYD88	other	0.00027	CTSK,CXCL12,INHBA,MMP14,MMP2,MMP7,MMP8,MMP9,TIMP1,WISP1	92 (15)
GŒ±12/13	group	0.000271	MMP1,MMP13	55 (7)
fluoroquinolone	chemical drug	0.000271	MMP2,MMP9
TMBIM1	other	0.000271	MMP2,MMP9	44 (4)
Fascin	group	0.000271	CTGF,MMP9	67 (10)
2-(3-chlorophenylamino)phenylacetic acid	chemical drug	0.000271	COL4A1,FN1
SUCO	other	0.000271	COL1A1,COL1A2
glucuronyl glucosamine glycan sulfate	chemical drug	0.000271	COL3A1,FN1	63 (10)
TSIX	other	0.000271	COL1A1,COL1A2
LPXN	transcription regulator	0.000271	ACTA2,TAGLN	53 (7)
IL1R1	transmembrane receptor	0.000271	ACTA2,CXCL12,MMP2,MMP9,TIMP1	78 (14)
mir-431	microRNA	0.000271	FN1,VCAN
SIPA1	other	0.000271	ITGB1,MMP9	57 (9)
BMP1	peptidase	0.000271	DCN,OGN
norisoboldine	chemical - endogenous non-mammalian	0.000271	CTSK,MMP9	61 (9)
ditiocarb	chemical drug	0.000271	MMP1,TAGLN
potassium cyanide	chemical reagent	0.000271	MMP1,TIMP1
(Ala9)-autocamtide-2	chemical - kinase inhibitor	0.000271	MMP1,MMP2
latanoprost	chemical drug	0.000271	MMP2,MMP9	44 (4)
chondroitin sulfate A	chemical - endogenous mammalian	0.00029	MMP2,MMP9,TIMP1	76 (15)
IDH2	enzyme	0.00029	FN1,VIM,ZEB2
GADD45B	other	0.00029	BGN,COL10A1,MMP13
SMPD1	enzyme	0.00029	ACTA2,COL1A1,MMP1	83 (17)
FOXF2	transcription regulator	0.00029	ACTA2,PDGFRA,TAGLN	75 (7)
SP7	transcription regulator	0.00029	COL1A1,MMP13,RUNX2
DMH1	chemical reagent	0.00029	ACTA2,LOXL2,MMP2
Smad2/3	group	0.000293	FAP,RUNX1,RUNX2,TAGLN,TIMP3
miR-21-5p (and other miRNAs w/seed AGCUUAU)	mature microRNA	0.000293	ACTA2,MMP2,TAGLN,TGFBR2,TIMP3	55 (9)
mir-223	microRNA	0.000297	ACTA2,CD93,FAM198B,MMP13,MMP25,MMP8,POSTN
NFYB	transcription regulator	0.000303	ACTA2,COL1A1,COL1A2,LRP2,MMP13,PDGFRB,RUNX2,TGFBR2,TIMP3,VIM	10 (2)
EGLN1	enzyme	0.000316	INHBA,MMP13,MMP8,TGFB3,TGFBR2	52 (4)
miR-17-5p (and other miRNAs w/seed AAAGUGC)	mature microRNA	0.000316	PKD2,RUNX1,RUNX2,TGFBR2,VIM	8 (2)
SIN3A	transcription regulator	0.000316	COL1A1,COL1A2,CTSK,MMP9,TGFBR2	89 (12)
erlotinib	chemical drug	0.000316	COL8A1,FAP,FBN1,MMP1,MMP13	73 (7)
S100A8	other	0.000325	ADAMTS4,MMP1,MMP13,MMP14,MMP2,MMP9,POSTN,VCAN	84 (16)
N-acetyl-L-cysteine	chemical drug	0.000329	ACTA2,COL1A1,CTGF,CXCL12,GNAI2,MMP2,MMP9,TAGLN,TGFBR2	100 (17)
KL	enzyme	0.000337	AXL,MITF,MMP7,MMP9	58 (7)
AXL	kinase	0.000337	MMP1,MMP2,MMP9,VIM	89 (14)
PRKCQ	kinase	0.000337	ITGB1,MMP1,MMP2,MMP9	76 (16)
TGM2	enzyme	0.00034	CD93,FN1,MMP2,MMP8,MMP9,PDGFRB,PLEKHO2,RUNX2,THBS1	100 (21)
Sn50 peptide	chemical toxicant	0.000341	CTGF,GNAI2,MMP2,MMP7,MMP9	99 (12)
CDH2	other	0.00036	ACTA2,MMP9,THY1
HOXC9	transcription regulator	0.00036	MMP13,MMP9,TIMP3
U18666A	chemical reagent	0.00036	CTSK,MMP14,MMP8	46 (5)
copper	chemical - endogenous mammalian	0.00036	HEPH,MITF,MMP1
HOXA10	transcription regulator	0.000363	COL15A1,COL3A1,FN1,HSP90AA1,LAMA2,MINOS1-NBL1/NBL1,MSN,SFRP4
Go 6976	chemical - kinase inhibitor	0.000367	FN1,ITGA5,ITGB1,MMP2,MMP9	97 (16)
PGR	ligand-dependent nuclear receptor	0.000371	COL6A1,COL6A2,FN1,ITGB1,POSTN,PRRX1,RUNX1,TGFB3,VCAN,VCL	119 (16)
FGFR3	kinase	0.000376	COL1A1,COL3A1,MMP9,SPARC	71 (12)
MMP2	peptidase	0.000376	CXCL12,FN1,ITGA3,MMP1	84 (19)
CTBP1	enzyme	0.000376	COL1A2,CSF1R,THBS1,VCAN
SOX2	transcription regulator	0.000391	ACVR1,COL1A1,CSF1R,CTGF,DKK3,INHBA,PDGFRA,TGFB3,TIMP3,VIM,WISP1	89 (8)
BRAF	kinase	0.000401	CSF1R,ITGB1,MMP1,MMP14,MMP9,THBS1	87 (17)
F7	peptidase	0.000419	CTGF,MMP13,MMP14,MMP7	70 (12)
pentoxifylline	chemical drug	0.000419	COL1A1,CTGF,POSTN,TIMP1	87 (16)
CAV1	transmembrane receptor	0.000423	ADAMTS4,CD276,CSF1R,INHBA,MMP1,TGFB1I1,THBS1
HAND2	transcription regulator	0.000424	COL1A1,COL1A2,COL3A1,FAP,GREM1
caffeine	chemical drug	0.000424	CTGF,CTSK,MITF,THBS1,VIM	61 (11)
NFkB (complex)	complex	0.000429	C1R,COL1A2,CTGF,CXCL12,FN1,GFPT2,ITGB1,MMP1,MMP13,MMP2,MMP9,RUNX1,TGFB3,TIMP1,TNFAIP6,VIM	96 (15)
Integrin	complex	0.00044	MMP1,MMP14,MMP9	79 (20)
COL2A1	other	0.00044	COL1A1,COL3A1,MMP13	16 (3)
CGB3 (includes others)	other	0.00044	MMP2,RUNX1,TNFAIP6
GPNMB	enzyme	0.00044	ITGA5,ITGB1,MITF
mir-218	microRNA	0.00044	MMP24,PDGFRA,ZEB2
mir-205	microRNA	0.00044	RUNX2,VIM,ZEB2
SMURF2	enzyme	0.00044	CTGF,FN1,RUNX2	85 (14)
morin	chemical - endogenous non-mammalian	0.00044	MMP13,MMP9,TIMP1	76 (11)
rebamipide	chemical drug	0.00044	MMP13,MMP9,TIMP1	81 (17)
IKZF1	transcription regulator	0.000441	AXL,C1QTNF1,FKBP9,MMP14,RUNX1,SERPINH1,TMEM119
silibinin	chemical drug	0.000454	CTGF,FN1,MMP2,MMP9,VIM	108 (16)
nitrofen	chemical toxicant	0.000464	TGFB1I1,TGFB3,TGFBR2,TIMP3
PRKAA1	kinase	0.00048	ACTA2,CXCL12,FN1,ITGB5,MMP9,PCOLCE,PDGFRA	106 (21)
ALOX5	enzyme	0.000514	CTSK,HSP90AA1,MMP12,MMP9	97 (13)
NEDD9	other	0.000514	MMP14,MMP2,MMP9,VIM	80 (17)
TNFSF12	cytokine	0.000521	ADAM12,MMP1,MMP12,MMP13,MMP9,TIMP1	78 (16)
triclosan	chemical drug	0.00053	ACTA2,COL1A1,TIMP1
GPI	enzyme	0.00053	FN1,VIM,ZEB2	61 (7)
SDCBP	enzyme	0.00053	MMP2,TCF4,VIM	79 (10)
QKI	other	0.00053	CSF1R,DACT1,VIM
IL19	cytokine	0.00053	FN1,MMP1,MMP9	97 (12)
CSNK2A1	kinase	0.00053	FN1,ITGA3,VIM	38 (3)
batimastat	chemical - protease inhibitor	0.00053	MMP14,MMP2,MMP9	89 (17)
D609	chemical reagent	0.00053	MMP1,MMP13,MMP9	85 (15)
latrunculin B	chemical reagent	0.00053	ACTA2,CTGF,TAGLN	48 (9)
ethidium	chemical drug	0.00053	CTGF,MMP1,TIMP1	104 (18)
miR-1-3p (and other miRNAs w/seed GGAAUGU)	mature microRNA	0.000537	AXL,FBLN2,FERMT2,FSTL1,PDLIM7,SH3PXD2B,THBS1,TIMP3
cloprostenol	chemical drug	0.000539	MMP13,TIMP1
1-O-hexadecyl-2-N-methylcarbamol-sn-glycerol-3-phosphocholine	chemical - endogenous mammalian	0.000539	MMP14,MMP2	55 (7)
FEZF1	other	0.000539	MMP1,TIMP1	57 (7)
1-methyl-2-pyrrolidinone	chemical drug	0.000539	CTSK,MMP9
FGF16	growth factor	0.000539	MMP2,MMP9	57 (7)
GLIPR2	other	0.000539	ACTA2,VIM
Slfn1	enzyme	0.000539	PDGFRA,PDGFRB
RRM2	enzyme	0.000539	MMP9,THBS1	71 (7)
GIT1	kinase	0.000539	MMP2,MMP9	99 (16)
Nppb	other	0.000539	COL1A1,TGFB3
ARID5B	transcription regulator	0.000539	ACTA2,TAGLN
Bc1	translation regulator	0.000539	ACTA2,TAGLN
BANCR	other	0.000539	MMP1,MMP2	68 (11)
CHRM4	G-protein coupled receptor	0.000539	ITGA5,ITGB5
RAPGEF4	other	0.000539	CTSK,THBS1
S100A11	other	0.000539	ADAMTS4,MMP13
ANXA6	ion channel	0.000539	MMP13,RUNX2	58 (7)
SERPINH1	other	0.000539	COL1A1,COL4A2
DNM2	enzyme	0.000539	MMP14,MMP2	63 (11)
PMX 205	chemical reagent	0.000539	BMP1,THBS1
p38 MAP kinase inhibitor	chemical drug	0.000539	COL1A1,MMP9
tiotropium	chemical drug	0.000539	MMP1,MMP2
ecdysterone	chemical - endogenous mammalian	0.000539	COL1A1,RUNX2
D-alpha-hydroxyglutarate	chemical - endogenous mammalian	0.000539	COL10A1,RUNX2
GATA6	transcription regulator	0.000556	ACTA2,C1R,COL4A1,COL4A2,DAB2,PDGFRA,SPARC,TAGLN	56 (7)
triptolide	chemical drug	0.000556	CXCL12,MMP1,MMP19,MMP7,PDGFRA
mir-30	microRNA	0.000566	ADAM12,CTGF,RUNX2,VIM	56 (7)
EED	transcription regulator	0.000566	MMP2,MMP7,RUNX2,THY1	14 (2)
pimagedine	chemical drug	0.000566	ACTA2,COL4A1,CTGF,TAGLN
5-N-ethylcarboxamido adenosine	chemical reagent	0.000576	COL1A2,CTGF,INHBA,MMP11,THBS1,VCAN	57 (7)
Mapk	group	0.000576	ADAM12,COL1A1,MMP13,MMP7,MMP9,RUNX2	73 (15)
mannitol	chemical - endogenous mammalian	0.000632	COL1A1,CTGF,FN1	96 (12)
IL17R	complex	0.000632	MMP1,MMP13,TIMP1	78 (16)
ADORA1	G-protein coupled receptor	0.000632	COL3A1,MMP12,MMP9	19 (3)
ACTN4	transcription regulator	0.000632	DCN,MMP1,MMP9	38 (3)
antimycin A	chemical - endogenous non-mammalian	0.000632	MMP1,MMP13,TIMP1	81 (15)
superoxide	chemical - endogenous mammalian	0.000632	FN1,MMP9,TIMP1	78 (15)
magnolol	chemical - endogenous non-mammalian	0.000632	CLEC11A,MMP2,MMP9	73 (14)
piperine	chemical drug	0.000632	MMP13,MMP14,MMP9	98 (17)
AGER	transmembrane receptor	0.000633	COL4A1,CTSK,MMP12,MMP2,MMP9	82 (18)
ETS2	transcription regulator	0.000633	CSF1R,MMP1,MMP13,MMP9,TGFBR2	58 (7)
SPARC	other	0.000635	COL1A1,COL1A2,FN1,MMP2,SPARC,VIM	99 (19)
arsenite	chemical toxicant	0.000635	ADAM12,COL8A1,INHBA,MMP1,SFRP4,THBS1
DICER1	enzyme	0.000636	ITGA5,ITGB1,MITF,MMP9,PMP22,RUNX1,SFRP4,SPARC,THBS1,VIM	102 (14)
isobutylmethylxanthine	chemical toxicant	0.000637	AEBP1,COL10A1,MITF,MMP13,MMP2,TIMP1,TIMP3	96 (17)
TSC1	other	0.000683	CTGF,FLNA,PDGFRA,PDGFRB
HOXC6	transcription regulator	0.000683	ARMH4,DCN,PDGFRA,RUNX1
ILK	kinase	0.000683	FN1,ITGB1,MMP2,MMP9	107 (19)
testosterone	chemical - endogenous mammalian	0.000712	BGN,DCN,FN1,INHBA,ITGB1,LGALS1,MMP7,PMP22,TGFBR2,THBS1,VCAN	125 (20)
LCN2	transporter	0.000718	COL1A1,MMP2,MSN,RUNX2,VIM	63 (9)
berberine	chemical drug	0.000733	FN1,MMP1,MMP2,MMP9,TIMP1,VIM	90 (17)
dasatinib	chemical drug	0.000745	COL1A1,COL1A2,FN1	81 (14)
TMSB4	group	0.000745	ITGA3,ITGB1,RUNX2
TBXT	transcription regulator	0.000745	COL1A1,ITGA3,MITF
riboflavin	chemical - endogenous mammalian	0.000745	MMP2,MMP9,TIMP1	79 (14)
ACVR1	kinase	0.000748	C1R,DCN,FSTL1,OGN
HDAC6	transcription regulator	0.000748	COL1A1,TAGLN,TGFB1I1,VIM	80 (10)
SOD1	enzyme	0.000765	COL1A1,CSF1R,FAP,INHBA,MMP9,PRRX1,RUNX2,TGFBR2,TLN1	109 (18)
dextran sulfate	chemical drug	0.000787	CTGF,MMP13,MMP14,MMP2,MMP9,TGFB3,TGFBR2,THBS1,THBS2	105 (15)
L-dopa	chemical - endogenous mammalian	0.000811	ACTA2,ARMH4,AXL,BICC1,COL4A1,CXCL12,FBLN2,GAS7,MITF,MMP14,PLEKHO2,PRICKLE1,SFXN3,SH3PXD2B,TCF4,ZEB2
NME1	kinase	0.000817	CTGF,MMP14,MMP2,TIMP1	79 (17)
U73122	chemical reagent	0.000817	FN1,MMP13,MMP14,MMP2	102 (20)
NR3C2	ligand-dependent nuclear receptor	0.000842	COL1A1,COL3A1,CTGF,FN1,INHBA,MMP1	91 (14)
dinoprost	chemical - endogenous mammalian	0.000861	MMP1,MMP9,RUNX2,THBS1,TIMP3	101 (18)
SP100	transcription regulator	0.000871	CTGF,MMP1,THY1	62 (5)
YWHAZ	enzyme	0.000871	CTSK,MMP1,MMP7	25 (4)
SMARCD3	transcription regulator	0.000871	COL1A1,ITGA3,MITF
RFX1	transcription regulator	0.000871	COL1A1,COL1A2,MAP1A
BID	other	0.000871	CTSK,MMP12,TIMP1	24 (3)
HRG	other	0.000871	SPARC,TIMP1,TIMP3
ERG	transcription regulator	0.000878	ARHGAP31,MMP1,MMP9,SPARC,TGFB1I1,TGFBR2,THBS1,VIM	65 (14)
Collagen(s)	complex	0.00089	FN1,MMP13,SERPINH1,THBS1	78 (13)
IFNGR1	transmembrane receptor	0.00089	CXCL12,MMP2,MMP9,PDGFRB	104 (17)
acetovanillone	chemical drug	0.00089	CXCL12,MMP2,MMP9,TAGLN	83 (16)
8-epi-prostaglandin F2alpha	chemical - endogenous mammalian	0.000893	MMP2,MMP9	66 (9)
chondroitin sulfate E	chemical - endogenous mammalian	0.000893	MRGPRF,PRICKLE1
ATPase	group	0.000893	CTSK,MMP14
ENTPD5	enzyme	0.000893	COL1A1,COL1A2
SEMA3F	other	0.000893	MMP2,MMP9	74 (18)
FGF13	growth factor	0.000893	MMP13,MMP9	65 (12)
FAF1	other	0.000893	RUNX2,VIM
CLDN1	other	0.000893	MMP2,VIM
TIMP4	other	0.000893	MMP14,TIMP4
miR-382-5p (miRNAs w/seed AAGUUGU)	mature microRNA	0.000893	TAGLN,VIM
CDH4	other	0.000893	MMP1,MMP2
CCG-1423	chemical reagent	0.000893	ACTA2,CTGF
NME3	kinase	0.000893	ITGB1,VIM	57 (7)
Collagen type V	complex	0.000893	ITGA5,ITGB1
tyrphostin 25	chemical - kinase inhibitor	0.000893	COL1A1,MMP13
Ins1	other	0.000902	COL1A1,MMP1,MMP13,MMP2,RUNX2,SPARC,THY1,TIMP1,TIMP3,VIM	114 (17)
PLG	peptidase	0.000912	COL1A1,COLEC12,MMP1,MMP12,MMP9	79 (17)
ascorbic acid	chemical - endogenous mammalian	0.000912	ITGB1,MMP13,PMP22,RUNX2,SPARC	83 (17)
ESR1	ligand-dependent nuclear receptor	0.000956	ANGPTL2,ARHGAP1,C1QTNF6,COL5A2,COL8A1,CXCL12,DAB2,FLNA,GAS7,GREM1,HSP90AA1,LATS2,LGALS1,MINOS1-NBL1/NBL1,MMP1,MMP9,PALLD,PHLDB1,RAB31,RUNX2,SFXN3,SULF1,TGFB3,TNFAIP6,VIM
CBFB	transcription regulator	0.000967	CSF1R,MMP13,RUNX1,RUNX2,TGFBR2	32 (4)
mir-181	microRNA	0.000967	MMP13,RUNX2,TIMP3,ZEB2	46 (7)
mir-145	microRNA	0.000967	ACTA2,COL5A1,PDGFRA,TAGLN	9 (2)
PIK3R1	kinase	0.000967	COL1A2,MITF,MMP2,PDGFRA,PDGFRB	97 (13)
DYSF	other	0.000967	FN1,ITGB1,MMP12,PDGFRA,TIMP1
N-acetylsphingosine	chemical reagent	0.000967	COL1A1,COL1A2,COL3A1,MMP1	77 (19)
cyclic AMP	chemical - endogenous mammalian	0.000979	ACTA2,ANTXR2,CTGF,FN1,INHBA,MITF,MMP1,MMP9,TIMP1	107 (20)
FUT8	enzyme	0.00101	GAS1,MMP12,MMP13	91 (9)
SRA1	transcription regulator	0.00101	MMP1,MMP9,THBS1	75 (7)
FGFR4	kinase	0.00101	MMP1,MMP13,MMP14	98 (18)
LOX	enzyme	0.00101	COL3A1,PDGFRA,PDGFRB	56 (7)
SCX	transcription regulator	0.00101	COL1A1,POSTN,TIMP3
PD 169316	chemical - kinase inhibitor	0.00101	FN1,TIMP3,VIM	44 (7)
Zn2+	chemical - endogenous mammalian	0.00101	MMP12,MMP13,MMP9	66 (14)
ciglitazone	chemical drug	0.00102	ACTA2,FN1,MITF,MMP2,MMP9	103 (18)
C3AR1	G-protein coupled receptor	0.00105	COL1A1,COL1A2,DCN,TGFBR2
CDH1	other	0.00108	MMP1,MMP14,MMP19,MMP9,VIM	81 (16)
troglitazone	chemical drug	0.00108	ACTA2,BMP1,COL15A1,COL1A1,COL1A2,COL4A1,DCN,FN1,LAMA4,MMP9,PDGFRA	115 (15)
NR4A1	ligand-dependent nuclear receptor	0.00109	ACTA2,COL1A1,COL1A2,COL6A1,COL6A2,CXCL12,MMP7,MMP9,TGFB3	108 (18)
Ca2+	chemical - endogenous mammalian	0.00109	ACTA2,COL1A1,FN1,ITGA3,MMP19,MMP9,RUNX2,TAGLN,TCF4	86 (22)
tetrachlorodibenzodioxin	chemical toxicant	0.00113	COL6A1,ITGA5,LRP2,MINOS1-NBL1/NBL1,MMP1,MMP13,MMP14,MMP15,SERPINH1,TGFB3,TGFBR2	94 (14)
Tnf receptor	group	0.00116	CTGF,MMP9,TIMP1	79 (13)
CXCR3	G-protein coupled receptor	0.00116	COL1A1,FN1,MMP1	79 (17)
FSHB	other	0.00116	CTGF,INHBA,ITGB5
RAPGEF3	other	0.00116	CTSK,FN1,THBS1	63 (11)
LILRB1	transmembrane receptor	0.00116	ITGB1,MMP2,MMP9	46 (7)
MAPK8	kinase	0.00119	COL1A1,CTGF,MMP1,MMP13,MMP2,MMP7,MMP9	71 (15)
ADIPOQ	other	0.00123	COL3A1,CTGF,FN1,MMP1,MMP13,MMP2,TIMP1	88 (17)
STAT6	transcription regulator	0.00123	COL1A1,COL1A2,MMP12,MMP13,MMP14,MMP2,MMP28,MMP9,THY1,TIMP1,VIM	118 (17)
FOXO3	transcription regulator	0.00123	ACVR1,COL4A1,COL4A2,CTGF,FN1,INHBA,MMP13,MMP9,NRP2,VIM	107 (17)
Fibrin	complex	0.00132	ACTA2,FN1,TAGLN
MGP	other	0.00132	ACTA2,RUNX2,TAGLN	75 (12)
PTAFR	G-protein coupled receptor	0.00132	MMP2,MMP9,VIM	80 (14)
BAPTA-AM	chemical reagent	0.00132	COL1A1,FN1,MMP13,MMP2	77 (18)
dipyridamole	chemical drug	0.00132	MMP2,MMP9,TIMP1	89 (11)
GPIIB-IIIA	complex	0.00133	MMP14,MMP9	90 (12)
VIPAS39	other	0.00133	SPARC,THBS1
KLF17	transcription regulator	0.00133	FN1,VIM
YOD1	enzyme	0.00133	CTGF,INHBA
PIWIL4	other	0.00133	TGFB3,TGFBR2
AQP11	transporter	0.00133	MMP12,TIMP1
SPTAN1	other	0.00133	ITGA3,ITGA5
CASP6	peptidase	0.00133	MMP2,MMP9	87 (15)
miR-320b (and other miRNAs w/seed AAAGCUG)	mature microRNA	0.00133	TAGLN,VIM
MSLN	other	0.00133	MMP7,MMP9
GMFG	growth factor	0.00133	ITGA5,ITGB1
TRIM33	transcription regulator	0.00133	RUNX1,TGFBR2
FGF18	growth factor	0.00133	RUNX2,TIMP1	57 (7)
MAP3K4	kinase	0.00133	COL10A1,MMP2	32 (5)
RAP1A	enzyme	0.00133	MMP7,THBS1
Hmgb2 (includes others)	transcription regulator	0.00133	MMP14,TGFB3
CXXC4	other	0.00133	MMP7,SPARC
ZYX	other	0.00133	ITGA5,ITGB1
emricasan	chemical drug	0.00133	ACTA2,COL1A1
bergamottin	chemical - endogenous non-mammalian	0.00133	MMP2,MMP9	63 (10)
jasplakinolide	chemical - endogenous non-mammalian	0.00133	CTGF,TAGLN	33 (6)
amphetamine	chemical drug	0.00142	CSF1R,FAP,INHBA,TGFBR2,TLN1
DGCR8	enzyme	0.00143	ACTA2,MITF,PMP22,TAGLN
tamoxifen	chemical drug	0.00148	CCDC80,CDH11,COL11A1,CXCL12,F13A1,MMP1,TAGLN,TGFBR2,ZEB2	78 (7)
NPC1	transporter	0.00149	CD276,CTSK,MMP14,MMP15,MMP8	48 (5)
PDGF-AA	complex	0.0015	ACTA2,PDGFRA,VIM	97 (11)
TRPS1	transcription regulator	0.0015	MMP13,RUNX1,RUNX2
GRHL2	transcription regulator	0.0015	MMP1,MMP14,NRP2
IHH	enzyme	0.0015	COL10A1,MMP13,RUNX2	7 (3)
BMPER	other	0.0015	ACTA2,ACVR1,RUNX2
mir-183	microRNA	0.0015	FN1,ITGB1,VIM	31 (4)
HEY1	transcription regulator	0.0015	ACTA2,MMP2,TAGLN	75 (7)
CDK9	kinase	0.00165	COL1A1,MMP9,RUNX1,VIM	87 (7)
CEBPE	transcription regulator	0.00165	CSF1R,MMP2,MMP8,MMP9
BAX	transporter	0.00165	CTSK,MMP12,MMP9,TIMP1	103 (19)
TCL1A	transcription regulator	0.00165	MMP12,MMP13,MMP19,MMP8,MMP9	45 (7)
Smad	complex	0.0017	COL1A1,COL1A2,CTGF
ACKR3	G-protein coupled receptor	0.0017	AXL,CXCL12,MMP14	67 (12)
IRAK3	kinase	0.0017	ACTA2,COL1A1,VIM
SSTR2	G-protein coupled receptor	0.0017	MMP9,THBS1,VIM
ochratoxin A	chemical toxicant	0.0017	COL3A1,MMP9,TIMP1
RASSF1	other	0.00173	COL4A1,COL4A2,DAB2,MMP2,MYL9
DETA-NONOate	chemical reagent	0.00177	BGN,LOXL2,MMP9,TIMP1	105 (19)
GDF2	growth factor	0.00182	CDH11,COL1A1,CXCL12,MMP9,POSTN
ATF2	transcription regulator	0.00182	ANGPTL2,FN1,MMP1,MMP13,PDGFRA	76 (13)
IL18	cytokine	0.00183	CXCL12,MMP1,MMP13,MMP15,MMP9,TGFBR2,TIMP1	80 (15)
TEAD	group	0.00185	CTGF,FN1
apyrase	group	0.00185	MMP2,MMP9
MRPS18B	other	0.00185	ACTA2,VIM
ZNF100	transcription regulator	0.00185	POSTN,TGFB3
ZNF85	transcription regulator	0.00185	POSTN,TGFB3
ZNF652	other	0.00185	TGFBR2,VIM
ZNF254	transcription regulator	0.00185	POSTN,TGFB3
RASSF8	other	0.00185	POSTN,TGFB3
ZNF431	transcription regulator	0.00185	POSTN,TGFB3
strontium ranelate	chemical drug	0.00185	COL1A1,RUNX2
Collagen type III	complex	0.00185	ITGA5,ITGB1
ABL2	kinase	0.00185	MMP1,MMP14
CCL18	cytokine	0.00185	MMP2,MMP9
DAB2	other	0.00185	DAB2,LRP2
miR-338-3p (miRNAs w/seed CCAGCAU)	mature microRNA	0.00185	TAGLN,VIM
miR-139-5p (miRNAs w/seed CUACAGU)	mature microRNA	0.00185	MMP11,RUNX1
miR-491-5p (and other miRNAs w/seed GUGGGGA)	mature microRNA	0.00185	MMP2,MMP9	70 (11)
ZNF665	other	0.00185	POSTN,TGFB3
ZNF528	other	0.00185	POSTN,TGFB3
LGALS7/LGALS7B	other	0.00185	COL1A2,MMP9
ZNF43	transcription regulator	0.00185	POSTN,TGFB3
ZNF429	transcription regulator	0.00185	POSTN,TGFB3
NKX3-2	transcription regulator	0.00185	POSTN,RUNX2
PGK1	kinase	0.00185	MMP2,VIM	53 (7)
ZNF708	other	0.00185	POSTN,TGFB3
HIST1H3E	other	0.00185	RUNX2,THY1
leukotriene D4	chemical - endogenous mammalian	0.00189	ADAM12,ITGB1,MMP1,PDGFRB	45 (7)
CD36	transmembrane receptor	0.00189	ADAMTS4,COL1A1,COL4A1,MMP13	108 (17)
NfkB1-RelA	complex	0.0019	ADAMTS4,MMP1,MMP13
BMPR2	kinase	0.0019	CXCL12,FN1,RUNX2	101 (19)
CX3CL1	cytokine	0.0019	MMP2,MMP9,TIMP1	105 (19)
SPRY1	other	0.0019	MMP11,MMP14,MMP2
ADAMTS12	peptidase	0.0019	LGALS1,MMP13,TAGLN
bisindolylmaleimide	chemical - kinase inhibitor	0.0019	CTGF,FN1,MMP13	80 (17)
8-bromo-cAMP	chemical reagent	0.002	CLEC11A,COL10A1,CTGF,DCN,GNAI2,MMP1,TIMP1	99 (17)
ADCYAP1	other	0.00202	ARHGEF25,COL3A1,COL5A1,COL5A2,GAS1,POSTN,SPARC,TCF4
quercetin	chemical drug	0.00207	MMP1,MMP12,MMP13,MMP9,MRGPRF,PRICKLE1	90 (20)
mir-210	microRNA	0.0021	COL4A2,CTGF,CXCL12,EHD2,FKBP9
HDAC3	transcription regulator	0.0021	COL1A2,MMP12,MMP9,TAGLN,VIM	77 (11)
FOXO4	transcription regulator	0.0021	COL4A1,COL4A2,CTGF,MMP9,NRP2	55 (7)
MAC	complex	0.00213	FN1,MMP13,THBS1	71 (18)
TICAM2	other	0.00213	CTSK,MMP14,MMP8
hexachlorobenzene	chemical toxicant	0.00216	MMP2,MMP9,TIMP1,VIM	75 (13)
Pln	other	0.00216	CALU,GNAI2,ITGB1,VIM
resveratrol	chemical drug	0.00216	ACTA2,CSF1R,CTSK,FN1,MITF,MMP1,MMP13,MMP2,MMP9	84 (17)
luteolin	chemical drug	0.00216	MMP1,MMP13,MMP2,MMP9	79 (15)
glucocorticoid	chemical drug	0.00226	CLEC11A,COL1A1,CSF1R,CTGF,FBLN2,FN1,MMP13,MMP9,OGN	88 (20)
nicotine	chemical drug	0.00226	CTGF,CTSK,FN1,MMP2,MMP7,MMP9,POSTN	87 (19)
miR-145-5p (and other miRNAs w/seed UCCAGUU)	mature microRNA	0.0023	ACTA2,MMP1,MYL9,TAGLN
PRKCB	kinase	0.0023	FN1,MMP2,MMP9,TGFBR2	77 (18)
capsaicin	chemical drug	0.0023	MMP14,MMP2,MMP9,TCF4	77 (17)
aldosterone	chemical - endogenous mammalian	0.00231	COL1A1,COL1A2,COL3A1,CTGF,FN1,MMP2	104 (22)
PPARG	ligand-dependent nuclear receptor	0.00238	ACTA2,COL1A1,COL1A2,CTGF,FN1,MMP14,MMP9,RUNX2,TAGLN,TCF4,TGFBR2,VIM	104 (18)
6-amino-4-(4-phenoxyphenylethylamino)quinazoline	chemical reagent	0.00245	ITGB1,MMP9	64 (7)
fingolimod phosphate	chemical - endogenous mammalian	0.00245	CTGF,THBS1
ADGRF5	G-protein coupled receptor	0.00245	MMP2,MMP9	65 (10)
LTBP4	growth factor	0.00245	GREM1,TGFB3
parathyroid hormone-related protein	biologic drug	0.00245	FN1,MMP13	57 (7)
CD82	other	0.00245	DCN,TIMP1
PKP2	other	0.00245	COL3A1,FN1
GAL3ST1	enzyme	0.00245	ITGA5,ITGB1
ponesimod	chemical drug	0.00245	CTGF,THBS1
ATXN3	peptidase	0.00245	CXCL12,MMP2
PPP1CA	phosphatase	0.00245	CTGF,RUNX2	59 (9)
NEU3	enzyme	0.00245	MMP1,MMP7
PIWIL2	enzyme	0.00245	LATS2,MAP1A
CCX771	chemical reagent	0.00245	CXCL12,ITGB1	53 (7)
KLF5	transcription regulator	0.00245	ACTA2,MMP9,RUNX1,TAGLN	66 (7)
PLA2G5	enzyme	0.00245	COL1A2,COL3A1
CSHL1	growth factor	0.00245	ACTA2,COL10A1,CTGF,SERPINH1
ZNF91	transcription regulator	0.00245	POSTN,TGFB3
PBX2	transcription regulator	0.00245	COL5A2,PDGFRA
Cr6+	chemical reagent	0.00245	MMP1,MMP13
indomethacin	chemical drug	0.00248	LOXL2,MMP1,MMP12,MMP14,MMP2,TIMP1,VCAN,VIM	106 (17)
methotrexate	chemical drug	0.00248	C1R,CLEC11A,COL4A1,CSF1R,CXCL12,MITF,THBS1,TIMP3	81 (10)
CSF2	cytokine	0.00255	CD276,COL8A1,CSF1R,INHBA,ITGB5,MMP1,MMP14,MMP2,MMP9,PMP22,TCF4,THBS1	81 (17)
miR-221-3p (and other miRNAs w/seed GCUACAU)	mature microRNA	0.00262	MITF,MMP1,TIMP3
mir-135	microRNA	0.00262	CXCL12,MMP13,RUNX2
NRAS	enzyme	0.00262	CLEC11A,COL1A2,FBLN2,FN1,LGALS1,MITF,MMP13	74 (12)
SMAD5	transcription regulator	0.00262	CTGF,RUNX1,RUNX2
glutamine	chemical - endogenous mammalian	0.00263	ACTA2,COL1A1,FN1,THBS2,VIM	106 (18)
aspirin	chemical drug	0.00263	MMP1,MMP13,MMP2,MMP9,THBS1	73 (16)
tacrolimus	chemical drug	0.00274	COL10A1,COL1A1,COL3A1,FLNA,FN1,LRRC32,PRICKLE1,RUNX2	80 (15)
HIC1	transcription regulator	0.00277	ACTA2,INHBA,MMP12,SFXN3
MKNK1	kinase	0.00287	FLNA,SERPINH1,SPARC,TAGLN,VIM
CASP3	peptidase	0.00289	CTSK,MMP9,RUNX2	110 (18)
SOX10	transcription regulator	0.00289	GAS7,MITF,PMP22
ferulic acid	chemical - endogenous non-mammalian	0.00289	MMP1,MMP13,TIMP1
eplerenone	chemical drug	0.00289	CTGF,FN1,MMP2	79 (14)
PELP1	other	0.00294	COL12A1,DAB2,MMP2,MMP9
rosiglitazone	chemical drug	0.00296	COL1A1,CTGF,FN1,MMP9,PDGFRA,POSTN,RUNX2,TGFB3,THBS1,TIMP1,WISP1	99 (16)
IL7	cytokine	0.00304	COL1A1,CTSK,FN1,MMP13,MMP9,RUNX2	108 (18)
NR4A3	ligand-dependent nuclear receptor	0.00311	COL1A1,COL6A1,COL6A2,TGFB3
HOXD10	transcription regulator	0.00311	ITGA3,MMP14,TGFB1I1,TIMP1
TGFBR	group	0.00313	ACTA2,CDH11
Bcl9-Cbp/p300-Ctnnb1-Lef/Tcf	complex	0.00313	MMP7,TCF4
TPSAB1/TPSB2	peptidase	0.00313	FN1,MMP13	45 (7)
FGF3	growth factor	0.00313	MMP2,MMP9	65 (10)
miR-126a-5p (and other miRNAs w/seed AUUAUUA)	mature microRNA	0.00313	MITF,MMP7
TWIST	group	0.00313	ST3GAL2,THY1
salinomycin	chemical - endogenous non-mammalian	0.00313	ACTA2,FN1	53 (7)
KIF3A	enzyme	0.00313	COL10A1,MMP13
SLC2A1	transporter	0.00313	FN1,MMP2	73 (12)
Saa3	other	0.00313	COL1A1,RUNX2
PKN1	kinase	0.00313	ACTA2,TAGLN
ACTG1	other	0.00313	ACTA2,TAGLN	55 (7)
N-chlorotaurine	chemical - kinase inhibitor	0.00313	MMP1,MMP13	78 (13)
NFATC4	transcription regulator	0.00318	COL1A1,COL3A1,CTSK
TNFSF14	cytokine	0.00318	CXCL12,INHBA,MMP9	87 (12)
mir-126	microRNA	0.00318	CXCL12,MITF,MMP7
FECH	enzyme	0.00318	COL3A1,COL4A1,COL6A3
SRSF1	other	0.00318	COL1A1,FN1,VIM
KNG1	other	0.00318	COL1A1,COL1A2,CTGF	97 (17)
PBX1	transcription regulator	0.00318	COL1A1,COL5A2,MMP9
FOXO1	transcription regulator	0.00324	COL4A1,COL4A2,CTGF,CTSK,FN1,ITGA3,MMP1,MMP9,NRP2,RUNX2,THBS1	109 (18)
cigarette smoke	chemical toxicant	0.00325	ACTA2,COL4A2,HSP90AA1,MMP1,MMP12,MMP2,MMP9,TIMP1	76 (14)
let-7	microRNA	0.00328	ACTA2,COL1A1,COL1A2,COL3A1,FN1,THBS1,VIM	87 (17)
PLN	transporter	0.00329	CALU,GNAI2,ITGB1,VIM
calcitriol	chemical drug	0.00334	COL4A1,COL4A2,CSF1R,CTSK,FBN1,FN1,GNAI2,LGALS1,LRRC17,MMP1,SULF1,THBS1,VCL	74 (14)
PRKCZ	kinase	0.00348	COL1A2,MMP2,MMP9	81 (16)
KEAP1	transcription regulator	0.00348	CTSK,GNAI2,MMP9
ICMT	enzyme	0.00348	AEBP1,FSTL1,THBS2
tributyrin	chemical drug	0.00349	CSGALNACT2,CTGF,INHBA,MMP13
EZR	other	0.0038	MMP14,MMP2,MMP9	81 (18)
CYBB	enzyme	0.0038	COL3A1,CTGF,TGFB3
SSRP1	transcription regulator	0.0038	LOXL2,MSN,TAGLN
TIMP1	cytokine	0.0038	MMP2,MMP9,TIMP3	91 (11)
5-azacytidine	chemical drug	0.00382	COL1A1,CXCL12,INHBA,TGFBR2,THBS1,THBS2	59 (3)
ATP-gamma-S	chemical reagent	0.00389	CSF1R,MMP19,MMP9,THBS1
KDM3A	transcription regulator	0.00389	ACTA2,TAGLN
NQO2	enzyme	0.00389	CXCL12,MMP9	75 (14)
IGF2R	transmembrane receptor	0.00389	POSTN,TGFB3
KCNN4	ion channel	0.00389	CTSK,MMP9
MIR320	group	0.00389	FN1,MMP9
HOXB5	transcription regulator	0.00389	MMP1,MMP2
TP53BP2	other	0.00389	CTGF,VIM	64 (7)
AEBP1	peptidase	0.00389	ACTA2,COL1A2
WNT3	other	0.00389	POSTN,RUNX2
allyl isothiocyanate	chemical toxicant	0.00389	MMP2,MMP9	71 (12)
Trolox C	chemical drug	0.00389	MMP13,MMP9	71 (12)
(5-(4-N-methyl-N(2-pyridyl)amino)ethoxy)benzyl thiazolidine-2,4-dione	chemical reagent	0.00389	COL1A1,MMP12
TAPI-1	chemical - protease inhibitor	0.00389	MMP2,MMP9	64 (10)
S-equol	chemical drug	0.00389	MMP2,MMP9	55 (7)
alitretinoin	chemical drug	0.00394	ADAMTS4,FN1,MMP1,MMP11,MMP9,VIM	108 (18)
HDAC1	transcription regulator	0.004	COL1A1,COL1A2,CSF1R,CTSK,MMP9,RUNX2,TAGLN,TGFBR2	98 (17)
TNFSF11	cytokine	0.004	CLEC11A,CSF1R,CTSK,DAB2,ITGA5,MMP1,MMP9,TLN1	106 (22)
SOX17	transcription regulator	0.00414	COL4A1,COL4A2,SPARC
PAK1	kinase	0.00414	FN1,MMP14,MMP9	76 (20)
CDC42	enzyme	0.00414	CTGF,ITGB1,MMP1	79 (18)
bardoxolone	chemical drug	0.00414	ACTA2,MMP1,MMP13	58 (7)
triamcinolone acetonide	chemical drug	0.00428	GAS1,MMP13,MXRA5,NTM,PALLD,PKD2,RUNX1
EGR2	transcription regulator	0.00432	ACVR1,COL11A1,CSF1R,LAMA2,PMP22,ZEB2
IGF1R	transmembrane receptor	0.00448	ACTA2,CALU,CD93,COL1A1,COL3A1,COL4A1,COL4A2,TIMP3	88 (7)
Rar	group	0.0045	MMP1,MMP11,MMP13	61 (9)
mir-19	microRNA	0.0045	CTGF,TGFBR2,THBS1
SU6656	chemical toxicant	0.0045	CTGF,GFPT2,INHBA
andrographolide	chemical drug	0.0045	FN1,MMP9,TIMP1	74 (14)
calphostin C	chemical - kinase inhibitor	0.00455	ACTA2,FN1,MMP13,MMP9	90 (20)
2-chloroadenosine	chemical reagent	0.00473	MMP2,TIMP1
Adaptor protein 1	complex	0.00473	MMP13,MMP9
T 0070907	chemical reagent	0.00473	COL1A1,COL1A2	66 (7)
SNHG20	other	0.00473	VIM,ZEB2
CHRM3	G-protein coupled receptor	0.00473	ITGA3,MMP9	48 (7)
miR-208a-3p (and other miRNAs w/seed UAAGACG)	mature microRNA	0.00473	PTGIR,RUNX2
SFRP4	transmembrane receptor	0.00473	FN1,VIM
MMP7	peptidase	0.00473	ADAM12,MMP2
HIST2H3C	other	0.00473	LRP2,RUNX1
S100A7	other	0.00473	MMP13,MMP9	65 (10)
zeaxanthin	chemical drug	0.00473	MMP2,TIMP1
midostaurin	chemical drug	0.00473	MMP13,VIM
miR-141-3p (and other miRNAs w/seed AACACUG)	mature microRNA	0.00478	COL1A2,ITGB1,VIM,ZEB2	55 (7)
lithium chloride	chemical drug	0.00482	DCN,MMP2,POSTN,TAGLN,VCAN	72 (13)
lipoxin A4	chemical - endogenous mammalian	0.00487	ACTA2,FN1,TIMP1	108 (19)
CASP1	peptidase	0.00487	ACTA2,COL1A1,VIM	101 (19)
SERPINE1	other	0.00487	ACTA2,FN1,TGFBR2	76 (14)
ACVRL1	kinase	0.00487	CXCL12,MMP13,TAGLN
LIF	cytokine	0.00498	ACTA2,CSF1R,FN1,MMP1,MMP13,SFRP4,TIMP1	79 (17)
FGF7	growth factor	0.00503	MMP13,MMP2,MMP9,RUNX2	74 (18)
5-hydroxytryptamine	chemical - endogenous mammalian	0.00503	CTGF,MMP13,RUNX2,THBS1	107 (17)
DDIT3	transcription regulator	0.00518	CCDC80,FAP,FN1,THBS2,VIM
mir-21	microRNA	0.00521	ACTA2,C1R,COL1A1,COL3A1,FN1,MMP2,MMP9,TIMP3	102 (20)
PGF	growth factor	0.00527	DCN,MMP9,NRP2
CTF1	cytokine	0.00527	MMP1,TAGLN,TIMP1	47 (7)
MSX2	transcription regulator	0.00527	COL10A1,TGFB3,VIM
ELANE	peptidase	0.00527	MMP2,MMP7,MMP9	83 (15)
sorafenib	chemical drug	0.00527	ACTA2,COL1A1,VIM	77 (11)
S-adenosylmethionine	chemical - endogenous mammalian	0.00527	ACTA2,COL1A1,COL1A2	95 (12)
NFAT5	transcription regulator	0.00528	C1QTNF1,C1QTNF6,COL1A1,COL1A2
Hdac	group	0.00548	CSF1R,DKK3,LRP2,MMP14,TGFBR2,ZEB2
staurosporine	chemical - kinase inhibitor	0.00557	COL1A1,COL1A2,MMP1,MMP13,MMP9	98 (21)
benzo(a)pyrene	chemical toxicant	0.00563	ADAM12,COL8A1,GNAI2,INHBA,MMP1,SFRP4,THBS1
Il8r	group	0.00564	MMP2,MMP9	96 (16)
WWC1	transcription regulator	0.00564	CTGF,VIM	39 (7)
S100A12	other	0.00564	MMP13,MMP2	79 (15)
PLCL2	enzyme	0.00564	RUNX2,SPARC
NELFB	other	0.00564	COL6A1,CTGF
L1CAM	other	0.00564	MMP2,MMP9	100 (16)
miR-451a (and other miRNAs w/seed AACCGUU)	mature microRNA	0.00564	MMP2,MMP9
FOXF1	transcription regulator	0.00564	ITGA5,PDGFRA
CLCA2	ion channel	0.00564	FN1,VIM
NUMBL	other	0.00564	MMP9,SPARC
GREM1	other	0.00564	COL1A1,RUNX2	56 (7)
HNRNPAB	enzyme	0.00564	ACTA2,VIM
trientine	chemical drug	0.00564	COL3A1,FN1	46 (5)
temozolomide	chemical drug	0.00568	MMP14,MMP2,MMP9	104 (17)
cilostazol	chemical drug	0.00568	MITF,MMP1,MMP9	71 (17)
PTPN11	phosphatase	0.00581	CSF1R,MMP12,MMP19,PDGFRB
PRNP	other	0.00581	DAB2,MMP11,MMP2,TCF4
NR3C1	ligand-dependent nuclear receptor	0.0059	C1QTNF1,C1QTNF7,C1R,FN1,GAS1,INHBA,MMP1,MMP13,MMP8,MMP9,RUNX2,THBS1,TIMP3,TNFAIP6	124 (20)
paricalcitol	chemical drug	0.00611	COL3A1,FN1,TIMP1
propofol	chemical drug	0.00611	MMP2,MMP9,THBS1	99 (16)
GSK3B	kinase	0.00618	CDH11,MMP9,PMP22,RUNX2,TCF4	82 (19)
SMARCB1	transcription regulator	0.00631	COL1A1,COL1A2,COL5A2,MMP1,POSTN,SPARC
cerivastatin	chemical drug	0.00638	COL1A1,CTGF,FN1,MMP9	78 (17)
celecoxib	chemical drug	0.0064	CTSK,MMP13,MMP2,MMP9,TGFBR2	102 (19)
MEN1	transcription regulator	0.00656	GAS1,RUNX2,TGFBR2	41 (7)
CIITA	transcription regulator	0.00656	COL1A1,COL1A2,MMP9	59 (7)
EIF3E	other	0.00656	COL5A1,THBS1,ZEB2
AGTR1	G-protein coupled receptor	0.00656	COL3A1,FN1,TGFB3	57 (16)
STUB1	enzyme	0.00656	ACTA2,RUNX1,TAGLN	9 (2)
FOXP1	transcription regulator	0.00656	CSF1R,GAS1,SFRP4
SYK/ZAP	group	0.00662	MMP1,TIMP1	77 (12)
APLNR	G-protein coupled receptor	0.00662	PDGFRB,THBS1
harmine	chemical - endogenous non-mammalian	0.00662	MMP2,RUNX2
RYR2	ion channel	0.00662	COL8A1,MMP2
YWHAQ	other	0.00662	MMP1,MMP7
mir-373	microRNA	0.00662	LATS2,TGFBR2
LPAR1	G-protein coupled receptor	0.00662	CTGF,MMP9	81 (19)
FRS2	kinase	0.00662	ACTA2,TAGLN
PEMT	enzyme	0.00662	COL1A1,TIMP1
GFAP	other	0.00662	ITGB1,VIM
PLCL1	enzyme	0.00662	RUNX2,SPARC
OPRM1	G-protein coupled receptor	0.00662	MMP9,VIM	45 (7)
ID4	transcription regulator	0.00662	MMP2,VIM
bisphenol A diglycidyl ether	chemical reagent	0.00662	ACTA2,TGFBR2	66 (7)
OGT	enzyme	0.00667	AEBP1,MMP2,THY1,VIM	87 (9)
FLT1	kinase	0.00667	FLNA,TCF4,TGFBR2,THBS1
MAP3K7	kinase	0.00667	ITGB1,ITGB5,MMP1,MMP13	87 (17)
Growth hormone	group	0.00679	COL1A1,COL3A1,FN1,MMP9,TGFB3,TGFBR2,ZEB2	95 (15)
C5	cytokine	0.00684	ACTA2,CDH11,FN1,MMP1,MMP9	83 (17)
PPP3CA	phosphatase	0.00698	FN1,PMP22,RUNX2,VIM	88 (10)
apigenin	chemical - endogenous non-mammalian	0.00698	MMP1,MMP8,MMP9,TAGLN	97 (21)
bucladesine	chemical toxicant	0.0071	MMP1,MMP13,MMP14,MMP2,MMP9,PDGFRA,TGFB3,TIMP1,ZEB2	73 (15)
HDAC4	transcription regulator	0.00731	MMP13,MMP9,NTM,RUNX2,TAGLN	51 (7)
SHH	peptidase	0.00741	COL10A1,FN1,PDGFRA,PMP22,RUNX2,TGFB3	56 (9)
PKM	kinase	0.00752	ITGB1,MMP2,MMP9	89 (15)
NFYC	transcription regulator	0.00752	COL1A1,COL1A2,PDGFRB	10 (2)
ATF1	transcription regulator	0.00752	INHBA,TGFBR2,THBS1
TET2	enzyme	0.00755	FN1,MMP13,MMP8,PDGFRB,TIMP1	57 (7)
CXCL8	cytokine	0.00761	COL12A1,ITGA5,MMP2,MMP9	61 (16)
TGFA	growth factor	0.00761	CTGF,MMP13,MMP9,VIM	77 (15)
xanthine	chemical - endogenous mammalian	0.00767	MMP14,MMP2	62 (11)
Rac	group	0.00767	MMP1,THBS2
dihydroartemisinin	chemical drug	0.00767	MMP2,MMP9	58 (9)
COL1A1	other	0.00767	COL1A1,MMP14
PECAM1	other	0.00767	MMP2,THBS1	99 (12)
Betacatenin/TCF	complex	0.00767	MMP7,RUNX2
COL9A1	other	0.00767	COL12A1,FN1
TAC4	other	0.00767	MMP14,MMP2	70 (13)
mir-322	microRNA	0.00767	FN1,VIM
F10	peptidase	0.00767	CTGF,MMP2	101 (17)
MGAT3	enzyme	0.00767	ITGA3,ITGA5
PIAS3	transcription regulator	0.00767	MMP13,MMP9	66 (10)
HSPG2	enzyme	0.00767	ACTA2,COL10A1
RALA	enzyme	0.00767	MMP2,MMP9	71 (12)
ST14	peptidase	0.00767	MMP1,MMP13	69 (10)
NEDD4	enzyme	0.00767	FN1,MMP9	108 (18)
5A apoA-I mimetic peptide	chemical reagent	0.00767	COL1A1,COL3A1
selenite	chemical toxicant	0.00767	MMP9,TIMP1	75 (12)
gallic acid	chemical - endogenous non-mammalian	0.00767	MMP2,MMP9	74 (15)
onapristone	chemical drug	0.00767	PMP22,RUNX1
medroxyprogesterone acetate	chemical drug	0.0078	DCN,FN1,ITGB1,MMP1,VCAN	91 (17)
maslinic acid	chemical - endogenous non-mammalian	0.00794	ITGA3,MSN,THBS1,TLN1
RXRA	ligand-dependent nuclear receptor	0.00798	COL1A1,COLEC12,FSTL1,MMP11,MMP12,MMP2,PMP22,VCAN
AR	ligand-dependent nuclear receptor	0.00798	CALU,CDH11,COL3A1,CXCL12,PDGFRA,TGFBR2,THBS1,TIMP3,VCAN,VCL,VIM	111 (18)
HBEGF	growth factor	0.00802	CSF1R,ITGB1,MMP9	68 (11)
mir-8	microRNA	0.00805	ADAM12,ITGB1,MMP1,VIM,ZEB2	46 (6)
PP2/AG1879 tyrosine kinase inhibitor	chemical - kinase inhibitor	0.00828	CTGF,FN1,MMP13,VIM	106 (17)
TFRC	transporter	0.00828	F13A1,GAS7,MMP12,TGFB3
actinomycin D	biologic drug	0.00848	CLEC11A,COL1A2,CTGF,FLNA,FN1,MMP12,MMP2	73 (14)
Wnt	group	0.00855	COL10A1,MMP9,RUNX2	40 (4)
ICAM1	transmembrane receptor	0.00855	ACTA2,COL4A1,MMP9	58 (10)
EGR3	transcription regulator	0.00855	MXRA8,PLXND1,ZEB2
mir-146	microRNA	0.00855	MMP2,PDGFRA,RUNX1
ANGPT1	growth factor	0.00855	ADAMTS4,COL3A1,ITGB1	56 (7)
EHMT2	transcription regulator	0.00855	CXCL12,FN1,ZEB2	38 (6)
Gli	group	0.0088	COL10A1,RUNX2	7 (2)
FNDC5	other	0.0088	COL1A1,RUNX2	58 (7)
IGFBP7	transporter	0.0088	MMP2,MMP9	82 (17)
ZNF148	transcription regulator	0.0088	FN1,VIM
SMC3	other	0.0088	CXCL12,THBS1
PNN	other	0.0088	MMP7,TIMP1
APBB1	transcription regulator	0.0088	ACTA2,TAGLN
miR-18a-5p (and other miRNAs w/seed AAGGUGC)	mature microRNA	0.0088	CTGF,THBS1
miR-19b-3p (and other miRNAs w/seed GUGCAAA)	mature microRNA	0.0088	CTGF,THBS1	55 (7)
miR-143-3p (and other miRNAs w/seed GAGAUGA)	mature microRNA	0.0088	PDGFRA,TAGLN
CD209	other	0.0088	MMP2,MMP9	70 (12)
ODC1	enzyme	0.0088	PDGFRA,PDGFRB
MAZ	transcription regulator	0.0088	MMP1,MMP9
GNA13	enzyme	0.0088	ACTA2,TAGLN	82 (23)
SP2	transcription regulator	0.0088	GNAI2,SERPINH1
RND3	enzyme	0.0088	MMP2,VIM
CRTC1	transcription regulator	0.0088	MMP1,TIMP1	71 (12)
BTC	growth factor	0.0088	MMP9,TNFAIP6
RFX5	transcription regulator	0.0088	COL1A1,COL1A2
ECM1	transporter	0.0088	VIM,ZEB2
mir-290	microRNA	0.0088	LATS2,TGFBR2
lith-O-Asp	chemical reagent	0.0088	MMP2,MMP9
perindopril	chemical drug	0.0088	ACTA2,CTGF
hydroxyflutamide	chemical drug	0.0088	MSN,TGFBR2
calpeptin	chemical reagent	0.0088	MMP9,VIM	110 (19)
SIRT1	transcription regulator	0.00903	COL10A1,FN1,MMP1,MMP13,MMP2,MMP9,RUNX2,SFRP4,TIMP3	81 (16)
GPX1	enzyme	0.0091	ACTA2,CTGF,MMP9
HNRNPK	transcription regulator	0.0091	COL12A1,CTGF,VCAN
homocysteine	chemical - endogenous mammalian	0.00936	CXCL12,MMP13,MMP2,TIMP1	82 (16)
cortodoxone	chemical - endogenous mammalian	0.00956	FN1
beta-lactose	chemical - endogenous mammalian	0.00956	MMP9
ABLIM2	other	0.00956	TAGLN
TRIM72	enzyme	0.00956	ACTA2
PRR5	other	0.00956	PDGFRB
Has	group	0.00956	WISP1
artemether	chemical drug	0.00956	MMP2
levocetirizine	chemical drug	0.00956	MMP2
avobenzone	chemical drug	0.00956	COL1A1
polyglactin 910	chemical reagent	0.00956	MMP2
acridine half-mustard	chemical toxicant	0.00956	ANTXR2
DPAGT1	enzyme	0.00956	CTHRC1
FENDRR	other	0.00956	FN1
ABLIM3	other	0.00956	TAGLN
PPIP5K1	phosphatase	0.00956	RUNX2
HDLBP	transporter	0.00956	CSF1R
FNDC3B	other	0.00956	RUNX2
N-arachidonylglycine	chemical - endogenous mammalian	0.00956	AXL
SDR9C7	enzyme	0.00956	MMP11
CHST11	enzyme	0.00956	MMP9
S100A14	other	0.00956	MMP2
FILIP1	other	0.00956	FLNA
alpha-hederin	chemical reagent	0.00956	MMP9
Oxi-4503	chemical drug	0.00956	CXCL12
MAP1B	other	0.00956	MAP1A
MED25	other	0.00956	MMP1
MYLPF	other	0.00956	ACTA2
EHD1	other	0.00956	ITGB1
COL3A1	other	0.00956	FN1
AFAP1	other	0.00956	ITGB1
Rcan1	other	0.00956	FLNA
TSTA3	enzyme	0.00956	ACTA2
MLK	group	0.00956	MMP7
CKAP4	other	0.00956	CTGF
ITIH5	other	0.00956	ACTA2
NXF3	transporter	0.00956	TGFB3
CTNNA1	other	0.00956	VCL
PPP1R3A	phosphatase	0.00956	THBS1
FSCN1	other	0.00956	MMP2
HOXA4	transcription regulator	0.00956	ITGB1
SPOCK1	other	0.00956	MMP2
IFT20	other	0.00956	PDGFRA
ASGR1	transmembrane receptor	0.00956	MMP9
VPS18	transporter	0.00956	ITGB1
A130040M12Rik	other	0.00956	RAB23
ABLIM1	other	0.00956	TAGLN
JAM2	other	0.00956	CXCL12
PTPN9	phosphatase	0.00956	MMP2
RXFP1	G-protein coupled receptor	0.00956	ACTA2
GBP2	enzyme	0.00956	MMP9
Nedd4	enzyme	0.00956	THBS1
RANBP2	enzyme	0.00956	FN1
THSD4	other	0.00956	MMP9
PRR13	other	0.00956	THBS1
(R)-PFI-2	chemical reagent	0.00956	CTGF
pubchem compound 6603792	chemical - kinase inhibitor	0.00956	RUNX1
SCH772984	chemical - kinase inhibitor	0.00956	MMP7
tyrosine kinase inhibitor	chemical drug	0.00956	FN1
anti-miR-29a inhibitor	chemical reagent	0.00956	TIMP3
BMS-275183	chemical drug	0.00956	THBS1
2,4-dichlorobenzamil	chemical reagent	0.00956	CTGF
synthetic peptide	chemical reagent	0.00956	SPARC
bis-T-23	chemical reagent	0.00956	COL4A1
(des-Arg10,Leu9)-kallidin	chemical reagent	0.00956	CTGF
morphiceptin	chemical reagent	0.00956	MMP9
podophyllotoxin	chemical drug	0.00956	CTGF
4-hydroxymercuribenzoate	chemical - protease inhibitor	0.00956	COL1A1
fucose	chemical - endogenous mammalian	0.00956	ACTA2
gestodene	chemical drug	0.00956	TGFB3
beta-tocopherol	chemical - endogenous mammalian	0.00956	CTGF
PROC	peptidase	0.00967	MMP2,MMP9,THBS1	91 (18)
NFYA	transcription regulator	0.00974	COL11A1,COL1A2,PDGFRB,TGFBR2
EP300	transcription regulator	0.00976	ADAM12,COL1A2,CRISPLD2,FN1,MMP1,MMP11,MMP7,PDGFRB,RUNX2,TGFBR2	88 (18)
14,15-epoxyeicosatrienoic acid	chemical - endogenous mammalian	0.00999	CTSK,MMP9	64 (10)
Diphtheria Toxin	chemical reagent	0.00999	COL1A2,COL3A1
MESP1	transcription regulator	0.00999	PRICKLE1,ZEB2
MDK	growth factor	0.00999	ACTA2,TAGLN
mir-101	microRNA	0.00999	COL1A1,COL3A1
mir-194	microRNA	0.00999	ACTA2,THBS1
ADORA2A	G-protein coupled receptor	0.00999	COL3A1,COL6A1,CSF1R,MMP9,SPARC
TARBP2	other	0.00999	MYL9,THBS1
S1PR3	G-protein coupled receptor	0.00999	ACTA2,TAGLN	55 (9)
RCOR1	transcription regulator	0.00999	COL1A1,COL1A2	40 (7)
101.10 peptide	chemical reagent	0.00999	MMP13,MMP9	64 (11)
phenytoin	chemical drug	0.00999	FN1,TGFB3	64 (7)
WIN 55,212-2	chemical - other	0.00999	MMP2,MMP9	101 (18)
myricetin	chemical - endogenous non-mammalian	0.00999	MMP1,MMP13	75 (15)
ZFP36	transcription regulator	0.0101	CLMP,COL3A1,LATS2,MMP1
NLRP3	other	0.0101	ACTA2,FN1,MMP9,VIM
NS-398	chemical reagent	0.0101	COL1A2,MMP14,MMP2,MMP9
LTBR	transmembrane receptor	0.0103	ACTA2,CXCL12,PDGFRB
ADRA1B	G-protein coupled receptor	0.0103	COL3A1,FN1,PRRX1
ADRA1D	G-protein coupled receptor	0.0103	COL3A1,FN1,PRRX1
MYOD1	transcription regulator	0.0103	ACTA2,COL4A1,FSTL1,MMP2,POSTN,RUNX1
MTA1	transcription regulator	0.0103	MMP2,MMP9,WISP1
NOTCH2	transcription regulator	0.0103	ACTA2,COL1A1,TAGLN
KAT2B	transcription regulator	0.0103	COL1A2,CTGF,TGFBR2
OLR1	transmembrane receptor	0.0103	FN1,MMP1,TGFBR2
COL18A1	other	0.0105	FN1,MMP1,MMP2,THBS1
tert-butyl-hydroquinone	chemical reagent	0.0105	EMILIN1,GNAI2,MAP1A,PALLD
bexarotene	chemical drug	0.0108	AXL,LOXL2,MMP1,MMP9,NRP2,SPARC
BDNF	growth factor	0.0109	FLNA,LGALS1,MMP1,SERPINH1,SPARC,TAGLN,THBS1,VIM
AVP	other	0.0109	ACTA2,COL3A1,RUNX2
PTPN6	phosphatase	0.0109	FN1,TIMP1,VIM
PRKD1	kinase	0.0109	MMP1,MMP2,MMP9
morphine	chemical drug	0.0109	GNAI2,MMP9,SPARC,THBS1,THBS2
AG490	chemical - kinase inhibitor	0.0109	ACTA2,MMP9,TAGLN,TIMP1
PKD1	ion channel	0.0111	AXL,COL12A1,EMILIN1,GREM1,RUNX2,SFXN3
shikonin	chemical drug	0.0113	MMP13,TIMP1
LAMA5	other	0.0113	MMP14,MMP9
S1PR2	G-protein coupled receptor	0.0113	ACTA2,TIMP1
DNAJB6	transcription regulator	0.0113	SPARC,VIM
NCAM1	other	0.0113	THBS1,THY1
RGCC	other	0.0113	ACTA2,FN1
NBEAL2	other	0.0113	MITF,THBS1
Mir200	group	0.0113	SERPINH1,ZEB2
IL11RA	transmembrane receptor	0.0113	MMP12,MMP2
decursin	chemical - endogenous non-mammalian	0.0113	MMP1,MMP9
iloprost	chemical drug	0.0113	CTGF,PTGIR
glutamyl-Se-methylselenocysteine	chemical - endogenous mammalian	0.0113	GNAI2,TIMP3
Creb	group	0.0115	ANTXR2,COL8A1,CSF1R,MITF,MMP1,MMP2,PCOLCE,WISP1
baicalin	chemical - endogenous non-mammalian	0.0115	COL1A1,SPARC,TAGLN
HOXA3	transcription regulator	0.0115	ITGB1,PLXND1,RUNX1
salicylic acid	chemical drug	0.0115	BGN,CTGF,MMP9
FGF8	growth factor	0.0118	CMTM3,RUNX2,SPARC,THBS1
TREM1	transmembrane receptor	0.0121	FERMT2,GREM1,INHBA,MMP1,MMP19,THBS1
lactacystin	chemical - protease inhibitor	0.0121	GNAI2,MMP1,MMP11,MMP2,MMP9,RUNX2
YBX1	transcription regulator	0.0122	ACTA2,COL1A1,COL1A2,MMP2
ARHGDIG	other	0.0126	COL5A2,PALLD
NFIA	transcription regulator	0.0126	CSF1R,RUNX2
miR-218-5p (and other miRNAs w/seed UGUGCUU)	mature microRNA	0.0126	COL1A1,RUNX2
mir-96	microRNA	0.0126	FN1,VIM
SMURF1	enzyme	0.0126	FERMT2,RUNX2
TFEC	transcription regulator	0.0126	COL6A3,F13A1
ITGB4	transmembrane receptor	0.0126	MMP1,SPARC
ADRB1	G-protein coupled receptor	0.0126	COL3A1,THBS1
CXCL3	cytokine	0.0126	ITGB1,POSTN
SH3BP2	other	0.0126	CTSK,MITF
CREB3L1	transcription regulator	0.0126	COL1A1,COL1A2
monensin	chemical - endogenous non-mammalian	0.0126	MMP9,THBS1
lisinopril	biologic drug	0.0126	MMP2,PDGFRB
lycopene	chemical drug	0.0126	MMP7,MMP9
PDLIM2	other	0.0127	CRISPLD2,FSTL1,MYL9,TAGLN
EHF	transcription regulator	0.0127	MMP1,TCF4,THY1,TIMP1
okadaic acid	chemical toxicant	0.0127	CTGF,GNAI2,MMP1,MMP9
EPHB4	kinase	0.0128	PDLIM7,RUNX1,TGFBR2
9,10-dimethyl-1,2-benzanthracene	chemical toxicant	0.0128	CCDC80,MMP9,RUNX1
CREBBP	transcription regulator	0.0134	ADAM12,COL1A2,CRISPLD2,CXCL12,MMP11,MMP9,PDGFRB,RUNX2,TAGLN
inosine	chemical - endogenous mammalian	0.0135	ANTXR2,TIMP1,VIM
artesunic acid	chemical drug	0.014	MMP7,MMP9
Histone h4	group	0.014	GAS1,MMP9,RUNX2,TAGLN,TGFBR2
PTP4A3	phosphatase	0.014	FN1,HSP90AA1
SLC29A1	transporter	0.014	ITGA5,ITGB1
PTK2B	kinase	0.014	MMP13,VCL
MST1R	kinase	0.014	ACTA2,VIM
MUC4	other	0.014	MMP9,VIM
IFITM1	transmembrane receptor	0.014	MMP12,MMP13
isoprenaline	chemical drug	0.014	CTGF,MMP9
PC-SPES	chemical drug	0.0141	COL1A1,COL4A2,HSP90AA1,VIM
miR-133a-3p (and other miRNAs w/seed UUGGUCC)	mature microRNA	0.0142	CTGF,MSN,RUNX2
SPI1	transcription regulator	0.0143	CSF1R,CTSK,DAB2,ITGA5,MMP1,MMP2,VIM
Tnf (family)	group	0.0144	CXCL12,INHBA,MMP13,MMP9,RUNX2
TCF4	transcription regulator	0.0145	FN1,MITF,MMP1,MMP13,RUNX2,VCAN
IL12A	cytokine	0.0149	MMP2,MMP7,MMP9
niacinamide	chemical - endogenous mammalian	0.0149	ACTA2,CXCL12,MMP9
atorvastatin	chemical drug	0.0151	COL1A1,CTGF,MMP2,MMP9,POSTN,TGFB3
PTGER4	G-protein coupled receptor	0.0152	ADAMTS4,MMP13,MMP2,MMP9,RUNX2
CCND1	transcription regulator	0.0154	CALU,COL1A1,COL5A2,FLNA,MMP2,TCF4,TGFB3,TGFBR2
miR-296-5p (miRNAs w/seed GGGCCCC)	mature microRNA	0.0154	COL1A1,MMP1
PPP1R13L	transcription regulator	0.0154	ITGA3,ITGB1
SENP1	peptidase	0.0154	MMP2,MMP9
DDX5	enzyme	0.0154	ACTA2,TIMP1
salvin	chemical toxicant	0.0154	MMP1,MMP9
TNFSF10	cytokine	0.0156	MMP2,MMP9,SERPINH1,TIMP1
cephaloridine	chemical drug	0.0156	CTGF,GNAI2,MMP12,RAB31
IL11	cytokine	0.0157	MMP1,MMP13,TIMP1
FGF10	growth factor	0.0157	MMP14,MMP9,TIMP3
CLEC11A	growth factor	0.0157	CXCL12,PMP22,RUNX2
POU5F1	transcription regulator	0.0159	ACVR1,INHBA,MMP2,MMP9,PDGFRA,TGFB3,VIM,ZEB2
isoproterenol	chemical drug	0.016	ACTA2,MITF,MMP2,MMP9,TIMP1
poly rI:rC-RNA	biologic drug	0.016	AXL,FN1,INHBA,ITGA5,MMP1,MMP2,MMP9,THBS1,TNFAIP6,VIM
N-cor	group	0.0161	MMP12,MMP13,MMP2,MMP9
KDM1A	enzyme	0.0161	COL1A1,COL1A2,PRICKLE1,SFRP4
PAX6	transcription regulator	0.0161	CRISPLD2,DKK3,LGALS1,LRRC32,MITF,MMP9
CLEC4G	other	0.0165	GAS1,SFRP4,TGFB3
cadmium chloride	chemical toxicant	0.0165	HSP90AA1,TGFB3,VIM
RNA polymerase II	complex	0.0166	CDH11,COL1A2,MMP2,MMP9,RUNX2,THBS2,TLN1
17-alpha-ethinylestradiol	chemical drug	0.0168	CSF1R,FBLN2,MMP9,SERPINH1,TGFB3
NFKB1	transcription regulator	0.0169	COL1A1,COL1A2,CTGF,LGALS1,MMP13,MMP7,MMP9
ETS	group	0.017	DAB2,TIMP1
WDR5	enzyme	0.017	RUNX2,VIM
FLNA	other	0.017	ITGB1,MMP9
EDN3	other	0.017	ITGA5,ITGB1
miR-293-5p (and other miRNAs w/seed CUCAAAC)	mature microRNA	0.017	MMP9,TAGLN
miR-31-5p (and other miRNAs w/seed GGCAAGA)	mature microRNA	0.017	ITGA5,LATS2
IGFBP5	other	0.017	COL1A1,RUNX2
MGAT5	enzyme	0.017	ITGA5,ITGB1
VIM	other	0.017	AXL,ITGB1
NR6A1	ligand-dependent nuclear receptor	0.017	BMP1,VIM
mangiferin	chemical - endogenous non-mammalian	0.017	MMP1,MMP9
butaprost	chemical drug	0.017	CTGF,MMP9
TFAP2A	transcription regulator	0.0172	MMP14,MMP2,MMP9,TIMP1
GW501516	chemical drug	0.0172	COL5A1,COL6A1,MMP12,THBS1
Pam3-Cys-Ser-Lys4	chemical reagent	0.0172	CSF1R,MMP1,MMP2,MMP9,TGFB3
CST5	other	0.0175	COL12A1,MSN,MYL9,RUNX1,RUNX2,VCAN,VIM
caffeic acid phenethyl ester	chemical drug	0.0178	GNAI2,MMP14,MMP2,VIM
trichloroethylene	chemical toxicant	0.0181	COL1A1,COL3A1,SPARC
rotenone	chemical toxicant	0.0181	MMP1,MMP9,TIMP1
benzene	chemical toxicant	0.0181	COL1A1,COL3A1,SPARC
thioctic acid	chemical drug	0.0181	MITF,MMP2,MMP9
FOXP3	transcription regulator	0.0183	LATS2,MMP2,MMP9,RUNX1
LDLR	transporter	0.0183	BGN,MMP14,MMP2,MMP9,RUNX2,VCAN
RAF1	kinase	0.0183	ITGB1,ITGB5,MMP1,MMP13,MMP9,TIMP1
Pkg	group	0.0185	TLN1,VCL
EBF2	transcription regulator	0.0185	NTM,SFRP4
PYCARD	transcription regulator	0.0185	ACTA2,MMP9
mir-9	microRNA	0.0185	PMP22,RUNX1
MAPK12	kinase	0.0185	MMP13,MMP9
H2AFX	transcription regulator	0.0185	SFRP4,TIMP3
FOXC1	transcription regulator	0.0185	MMP9,RUNX2
NFIX	transcription regulator	0.0185	ADAM12,POSTN
GADD45A	other	0.0185	MMP7,MMP9
TERF2IP	other	0.0185	CTGF,FAM198B
beta-glycerophosphoric acid	chemical - endogenous mammalian	0.0185	RUNX2,SPARC
NKX2-3	transcription regulator	0.0186	ACTA2,FAM198B,GALNT15,MEDAG,MMP7,POSTN
MMP3	peptidase	0.0189	MMP13,MMP7,MMP9,VIM
8-bromo-cyclic ADP-ribose	chemical reagent	0.019	COL1A1
loganin	chemical - endogenous non-mammalian	0.019	CTGF
Alpha 1 antitrypsin	group	0.019	MMP2
ARHGEF12	other	0.019	ACTA2
2,2,2-trichloroethanol	chemical toxicant	0.019	TIMP1
12 lipoxygenase	group	0.019	MMP9
Pdgfra-Pdgfrb	complex	0.019	TIMP1
LEPROT	other	0.019	COL10A1
SLV320	chemical drug	0.019	COL1A1
COLGALT1	enzyme	0.019	COL1A1
ZSCAN1	transcription regulator	0.019	ADAMTS4
LEPROTL1	other	0.019	COL10A1
Integrin alpha V beta 3	complex	0.019	MMP1
Csl	enzyme	0.019	PDGFRB
RBM17	other	0.019	FN1
ABRA	other	0.019	TAGLN
EPN3	other	0.019	EHD2
DNTTIP1	ligand-dependent nuclear receptor	0.019	MMP9
L3MBTL1	other	0.019	RUNX1
ADAMTS9	peptidase	0.019	MMP9
Mi2	group	0.019	CTSK
TRAM2	other	0.019	COL1A1
EIF2B5	other	0.019	TAGLN
3,4-dihydroxyphenylethanol	chemical drug	0.019	MMP9
hyaluronidase	group	0.019	FN1
LEFTY2	growth factor	0.019	MMP7
TAT	enzyme	0.019	MMP9
ACTC1	enzyme	0.019	ACTA2
ARFGEF2	other	0.019	FLNA
PRKCSH	enzyme	0.019	PKD2
STXBP4	other	0.019	ITGB1
DPP10-AS1	other	0.019	TIMP3
LAMA1	other	0.019	MMP9
LAMA3	other	0.019	MMP1
TJP1	other	0.019	MMP14
mir-338	microRNA	0.019	RUNX2
miR-3189-3p (miRNAs w/seed CCUUGGG)	mature microRNA	0.019	ARHGEF25
mir-940	microRNA	0.019	ARHGAP1
FERMT2	other	0.019	FN1
NID1	other	0.019	NID2
PRSS2	peptidase	0.019	MMP8
STK38L	kinase	0.019	ITGB1
EIF4E2	translation regulator	0.019	PDGFRA
PAK6	kinase	0.019	MMP9
ZNF410	transcription regulator	0.019	MMP1
SEC63	transporter	0.019	PKD2
OSTF1	transcription regulator	0.019	RUNX2
PLPP3	phosphatase	0.019	FN1
TIAM2	enzyme	0.019	VIM
LAMC2	other	0.019	MMP2
TXNDC5	enzyme	0.019	MMP9
RAMP3	transporter	0.019	VIM
STX6	transporter	0.019	ITGA5
ITGA7	other	0.019	ITGB1
DUSP2	phosphatase	0.019	MMP1
TAGLN	other	0.019	MMP9
AGXT	enzyme	0.019	COL3A1
KMT5A	enzyme	0.019	RUNX1
COL11A1	other	0.019	MMP13
17beta-estradiol dendrimer conjugate	chemical reagent	0.019	CTSK
AZIN1	enzyme	0.019	ACTA2
TMPRSS4	peptidase	0.019	ITGA5
EXOC7	transporter	0.019	ZEB2
CD1530	chemical reagent	0.019	MMP9
iCRT5	chemical reagent	0.019	WISP1
iCRT3	chemical reagent	0.019	WISP1
iCRT14	chemical reagent	0.019	WISP1
amsacrine	chemical drug	0.019	MMP9
GABA-A receptor	complex	0.019	PMP22
methylprednisolone acetate	chemical drug	0.019	MMP13
SF 6847	chemical toxicant	0.019	MMP13
D-JNK inhibitor I	biologic drug	0.019	CSF1R
aluminum	chemical drug	0.019	RUNX2
tyrphostin AG 1295	chemical - kinase inhibitor	0.019	ACTA2
dihydrolipoic acid	chemical - endogenous mammalian	0.019	MITF
CD38	enzyme	0.0194	ACTA2,COL1A1,FN1,THY1,VIM
bisphenol A	chemical - endogenous mammalian	0.0194	CTGF,CXCL12,MMP9,POSTN,TGFB3
MUC1	other	0.0198	CDH11,MMP13,VIM
ursolic acid	chemical drug	0.0198	MMP1,MMP2,MMP9
BCL2	transporter	0.0201	ITGB1,MMP2,MMP9,TIMP1
NADPH oxidase	complex	0.0202	MMP12,MMP9
KDM6B	enzyme	0.0202	FN1,VIM
CTR9	other	0.0202	CXCL12,RAB31
HTATIP2	transcription regulator	0.0202	MMP2,SPARC
MAP2K5	kinase	0.0202	MMP9,THBS1
ELF5	transcription regulator	0.0202	ITGB1,RUNX1
ilomastat	chemical drug	0.0202	ACTA2,MMP9
mir-1	microRNA	0.0207	ADAM12,FN1,MMP9,SULF1
carbon monoxide	chemical - endogenous mammalian	0.0207	CXCL12,FN1,ITGB1
CREB1	transcription regulator	0.0212	ANGPTL2,CDH11,CLMP,FN1,INHBA,MMP1,MMP13,NRP2,PDGFRA,SFRP4,VIM
ATP	chemical - endogenous mammalian	0.0214	FLNA,MMP1,MMP13,THBS1
RHO	G-protein coupled receptor	0.0216	COL1A2,CSF1R,PCOLCE
Hif1	complex	0.0216	FN1,LGALS1,LOXL2
Ikb	group	0.0219	MMP1,MMP13
CD81	other	0.0219	MMP14,MMP2
MAP3K3	kinase	0.0219	POSTN,TGFB3
miR-181a-5p (and other miRNAs w/seed ACAUUCA)	mature microRNA	0.0219	MMP14,TIMP3
miR-203a-3p (and other miRNAs w/seed UGAAAUG)	mature microRNA	0.0219	MMP13,RUNX2
NTRK1	kinase	0.0219	LGALS1,MMP9
TRPV4	ion channel	0.0219	THBS1,TIMP1
AZGP1	transporter	0.0219	ITGA5,VIM
nitrofurantoin	chemical drug	0.0219	ITGB1,MMP12,MMP14,TIMP1,TIMP3
miR-30c-5p (and other miRNAs w/seed GUAAACA)	mature microRNA	0.022	ACVR1,CTGF,GNAI2,RUNX2
ciprofloxacin	chemical drug	0.022	CD93,COLEC12,MMP2,VIM
GATA3	transcription regulator	0.0222	CSF1R,FN1,MMP11,RUNX1,VIM,ZEB2
NFE2L2	transcription regulator	0.0224	COL1A1,COL3A1,COL4A2,CTGF,CTSK,FN1,GNAI2,HSP90AA1,MMP9
SATB1	transcription regulator	0.0224	FERMT2,HSP90AA1,ITGB1,RUNX1,VIM
F2RL1	G-protein coupled receptor	0.0225	ACTA2,CTGF,MMP9
norepinephrine	chemical - endogenous mammalian	0.0229	CTGF,FN1,MFRP,MMP2,MMP9
SNCA	enzyme	0.0231	CCDC80,CTHRC1,MMP1,MMP8,MMP9,PDZRN3
melatonin	chemical - endogenous mammalian	0.0233	MMP9,RUNX2,SPARC,VIM
IKBKE	kinase	0.0234	CXCL12,MMP13,MMP9
mir-34	microRNA	0.0234	AXL,CSF1R,RUNX2
2-(4-acetoxyphenyl)-2-chloro-N-methylethylamine	chemical reagent	0.0236	MMP1,MMP9
BMP	group	0.0236	CTGF,RUNX2
TEAD1	transcription regulator	0.0236	ACTA2,LATS2
CCL3	cytokine	0.0236	ITGA5,ITGB1
SUPT16H	transcription regulator	0.0236	LOXL2,MSN
NFIC	transcription regulator	0.0236	ADAM12,PDGFRA
piceatannol	chemical - endogenous non-mammalian	0.0236	MMP1,MMP9
alpha-tocopherol	chemical drug	0.0236	CTGF,MMP19
Rxr	group	0.024	MMP1,MMP11,MMP13,MMP2
CDKN2A	transcription regulator	0.0241	CTGF,GAS7,ITGB5,MMP1,MMP2,PDGFRB,VIM
vitamin E	chemical drug	0.0244	ACTA2,MMP14,MMP2
BSCL2	other	0.0244	GREM1,MMP13,TIMP1
EFNA1	other	0.0244	CTGF,FN1,NTM
SOX6	transcription regulator	0.0254	MYL9,RUNX2
MTA3	enzyme	0.0254	FN1,ZEB2
BMPR1B	kinase	0.0254	POSTN,RUNX2
methylmercury	chemical toxicant	0.0254	COL1A1,COL3A1,SPARC
curdlan	chemical - endogenous non-mammalian	0.0254	CTSK,MMP9
IgG	complex	0.0261	COL3A1,FN1,LGALS1,MMP12,MMP9
CBX5	transcription regulator	0.0261	FAM198B,MMP7,RUNX2,TIMP4
trans-hydroxytamoxifen	chemical drug	0.0261	CXCL12,PXDN,RAB31,TGFB3
mir-15	microRNA	0.0264	LATS2,MMP9,TIMP1
MITF	transcription regulator	0.0267	COL1A1,CTSK,FN1,ITGA3,MITF,MMP14
lithocholic acid	chemical - endogenous mammalian	0.0273	LRP2,TGFBR2
UTP	chemical - endogenous mammalian	0.0273	FLNA,THBS1
p70 S6k	group	0.0273	RUNX2,VIM
AMH	growth factor	0.0273	ACVR1,MMP2
GAS6	growth factor	0.0273	AXL,PDGFRA
NOTCH4	transcription regulator	0.0273	ACTA2,TAGLN
NAMPT	cytokine	0.0273	MMP1,MMP9
mir-142	microRNA	0.0273	CD93,LRRC32
CTSB	peptidase	0.0273	ACTA2,COL1A1
trabectedin	chemical drug	0.0273	COL1A1,GNAI2
JAK inhibitor I	chemical - kinase inhibitor	0.0273	MMP9,TIMP1
ceramide	chemical - endogenous mammalian	0.0273	COL1A1,MMP1
Pro-inflammatory Cytokine	group	0.0274	LGALS1,MMP9,TIMP1
E2F3	transcription regulator	0.0278	INHBA,LAMA4,SERPINH1,THBS1,TIMP3
Laminin (family)	group	0.0284	MMP14
Diap	group	0.0284	ACTA2
pentosan polysulfate	chemical drug	0.0284	MMP9
sangivamycin	chemical - endogenous non-mammalian	0.0284	MMP1
trapidil	chemical drug	0.0284	PDGFRB
ergosterol-5,8-peroxide	chemical - endogenous mammalian	0.0284	CTGF
Ggtase I	complex	0.0284	CTGF
aliskiren	chemical drug	0.0284	FN1
pyrvinium	chemical toxicant	0.0284	COL1A1
AMOT	other	0.0284	CTGF
Smad1/5/8	group	0.0284	COL10A1
TFIIH	complex	0.0284	COL6A1
G protein beta gamma	complex	0.0284	CTGF
9,13-di-cis-retinoic acid	chemical - endogenous mammalian	0.0284	COL1A2
perindoprilat	chemical drug	0.0284	MMP9
cetylpyridinium	chemical drug	0.0284	CTSK
SLC48A1	transporter	0.0284	ITGB1
USP6	peptidase	0.0284	MMP9
BHLHE22	transcription regulator	0.0284	CDH11
LDLRAP1	transporter	0.0284	LRP2
AMOTL2	other	0.0284	CTGF
CHD5	enzyme	0.0284	VIM
SPRED2	cytokine	0.0284	VIM
DERL1	other	0.0284	MMP2
Integrin alpha 3 beta 1	complex	0.0284	MMP2
Integrin alpha 4 beta 1	complex	0.0284	MMP14
ITGBL1	other	0.0284	CDH11
HDGF	growth factor	0.0284	COL1A1
ESRP2	other	0.0284	ZEB2
AMOTL1	other	0.0284	CTGF
OSR2	transcription regulator	0.0284	TGFB3
KDM4B	enzyme	0.0284	VIM
PTPN23	phosphatase	0.0284	VIM
CNDP2	peptidase	0.0284	MMP11
methylamphotericin B	chemical drug	0.0284	TIMP1
ruxolitinib	chemical drug	0.0284	COL1A1
TH17 Cytokine	group	0.0284	LGALS1
ACAT1	enzyme	0.0284	ITGB1
ADI PEG20	biologic drug	0.0284	AXL
Hspg	group	0.0284	MMP1
HOXB8	transcription regulator	0.0284	TAGLN
EMP2	other	0.0284	ITGA5
PURB	transcription regulator	0.0284	ACTA2
HAO1	enzyme	0.0284	PDGFRA
PHIP	other	0.0284	TLN1
riociguat	chemical drug	0.0284	TIMP1
miR-139-3p (miRNAs w/seed GGAGACG)	mature microRNA	0.0284	MMP11
miR-184 (and other miRNAs w/seed GGACGGA)	mature microRNA	0.0284	SFRP4
miR-197-3p (and other miRNAs w/seed UCACCAC)	mature microRNA	0.0284	ACVR1
mir-197	microRNA	0.0284	ACVR1
FH535	chemical reagent	0.0284	MMP9
GBP1	enzyme	0.0284	MMP1
ASS1	enzyme	0.0284	AXL
CCL20	cytokine	0.0284	POSTN
MYH11	other	0.0284	ACTA2
VRK1	kinase	0.0284	MMP1
SLC3A2	transporter	0.0284	CTGF
COL7A1	other	0.0284	THBS1
VSX2	transcription regulator	0.0284	MITF
ASH2L	transcription regulator	0.0284	MMP9
CCL25	cytokine	0.0284	MMP1
DISC1	other	0.0284	ITGB1
ZNF350	transcription regulator	0.0284	MMP9
SLC12A6	transporter	0.0284	VIM
Yap1	transcription regulator	0.0284	TAGLN
CXCL11	cytokine	0.0284	MMP9
YWHAE	other	0.0284	MMP1
INHBC	growth factor	0.0284	INHBA
HES6	transcription regulator	0.0284	MMP1
GPX4	enzyme	0.0284	MMP1
SJN 2511	chemical reagent	0.0284	LRRC32
MUC5AC	peptidase	0.0284	MMP7
YY1AP1	other	0.0284	LATS2
BR-4628	chemical reagent	0.0284	CTGF
4-ethylsulfanylphenylmethylene hydantoin	chemical reagent	0.0284	ITGB1
4-hydroxyphenylmethylene hydantoin	chemical reagent	0.0284	ITGB1
STAT3 inhibitor XIII	chemical drug	0.0284	ACTA2
basic calcium phosphate crystal	chemical - endogenous mammalian	0.0284	MMP1
compound 48/80	chemical reagent	0.0284	MMP9
methacholine	chemical drug	0.0284	FN1
tomelukast	chemical drug	0.0284	MMP9
BB-2116	chemical - protease inhibitor	0.0284	MMP14
epalrestat	chemical drug	0.0284	PDGFRB
cibacron blue F 3GA	chemical reagent	0.0284	THBS1
albendazole	chemical drug	0.0284	MMP12
natamycin	chemical drug	0.0284	TIMP1
etodolac	chemical drug	0.0284	THBS1
mycophenolate mofetil	chemical drug	0.0284	FN1
lanthanum chloride	chemical reagent	0.0284	AXL
glutathione ethyl ester	biologic drug	0.0284	MMP1
lisofylline	chemical drug	0.0284	COL4A1
E64	chemical - endogenous non-mammalian	0.0284	MMP2
DOCK8	other	0.0285	DAB2,INHBA,TCF4
TBX21	transcription regulator	0.0285	RUNX1,TGFBR2,ZEB2
GDNF	growth factor	0.0285	FN1,LGALS1,MMP13
ATG7	enzyme	0.0285	ACTA2,CTGF,TGFBR2
lipoteichoic acid	chemical - endogenous non-mammalian	0.0285	ANTXR2,MMP2,MMP9
NCF1	enzyme	0.0292	ACTA2,FN1
CDH11	other	0.0292	MMP15,MMP7
REN	peptidase	0.0292	COL3A1,CTGF
IND S7	chemical - kinase inhibitor	0.0292	CALU,VIM
CD47	transmembrane receptor	0.0292	COL1A1,CTSK
GLI3	transcription regulator	0.0295	GREM1,RUNX1,RUNX2
AMPK	complex	0.0298	CXCL12,MMP9,RUNX2,VIM
interferon beta-1a	biologic drug	0.0298	CSF1R,LGALS1,MMP9,TNFAIP6
thapsigargin	chemical toxicant	0.0302	COL1A1,FN1,MMP9,THBS1,VCL
ATM	kinase	0.0306	CTGF,FN1,HSP90AA1
IL22	cytokine	0.0306	ACTA2,CXCL12,MMP1,MMP9
KLF6	transcription regulator	0.0306	COL1A1,MMP9,SERPINH1
sulindac sulfide	chemical drug	0.0306	CTGF,MMP1,MMP7
L-arginine	chemical - endogenous mammalian	0.0312	BGN,FN1
NF2	other	0.0312	MMP2,MMP9
MEL S3	chemical - kinase inhibitor	0.0312	CALU,VIM
LTB4R	G-protein coupled receptor	0.0312	MMP2,MMP9
HOXA7	transcription regulator	0.0312	CD93,VIM
PD 123319	chemical drug	0.0312	COL1A1,TIMP1
LIPE	enzyme	0.0313	COL1A1,COL1A2,POSTN,RUNX2
NKX2-1	transcription regulator	0.0315	LRP2,MMP2,PDGFRA,THBS1,THY1
PITX2	transcription regulator	0.0321	COL1A2,ITGB1,VIM,ZEB2
SOX1	transcription regulator	0.0329	ACVR1,INHBA,PDGFRA
tanespimycin	chemical drug	0.033	AXL,MITF,PDGFRA,SERPINH1
Ubiquitin	group	0.0332	HSP90AA1,MMP2
miR-92a-3p (and other miRNAs w/seed AUUGCAC)	mature microRNA	0.0332	ITGA5,ZEB2
PTX3	other	0.0332	CTGF,MMP9
imatinib	chemical drug	0.0332	COL1A1,COL3A1,CXCL12,DAB2,FN1,MMP1,RAB31
reactive oxygen species	chemical toxicant	0.0338	ACTA2,CSF1R,CTGF,MMP1
methamphetamine	chemical drug	0.034	LGALS1,MMP2,MMP9
Bvht	other	0.0352	ACTA2,MMP19,VIM
isotretinoin	biologic drug	0.0352	MMP1,MMP13,MMP9
CLU	other	0.0353	MMP2,MMP9
IFRD1	other	0.0353	CTGF,LAMA2
IDR-1002	chemical reagent	0.0353	ITGA5,PTGIR
KRT17	other	0.0353	MMP13,MMP9
CITED2	transcription regulator	0.0353	MMP1,MMP13
linsidomine	chemical drug	0.0353	MMP1,MMP13
crocidolite asbestos	chemical toxicant	0.0353	MMP12,MMP13
proteasome inhibitor PSI	chemical - protease inhibitor	0.0353	MMP11,RUNX2
NOS2	enzyme	0.0354	COL4A1,MMP9,SERPINH1,THY1,TIMP1
IL1RN	cytokine	0.0355	ACTA2,MMP1,MMP9,TIMP1
cisplatin	chemical drug	0.0362	ACTA2,COL1A1,CTGF,FN1,GAS1,ITGB1,LATS2,MMP2,RUNX1,THBS1,TIMP1,TIMP3,VIM
epinephrine	chemical - endogenous mammalian	0.0364	HSP90AA1,MMP13,MMP2
deferasirox	chemical drug	0.0374	F13A1,GAS7
GJA1	transporter	0.0374	THBS1,VIM
NOX4	enzyme	0.0374	FN1,MMP2
NRXN1	transporter	0.0374	CXCL12,THBS1
everolimus	chemical drug	0.0374	CTGF,MMP2
KN 93	chemical - kinase inhibitor	0.0374	MMP1,MMP2
parthenolide	chemical drug	0.0374	MITF,MMP9
ID2	transcription regulator	0.0375	ACTA2,LGALS1,MMP2,PKD2,TCF4
PRKCE	kinase	0.0376	ACTA2,ADAM12,MMP9
NCOA3	transcription regulator	0.0376	CCDC80,MMP9,TAGLN
CCL5	cytokine	0.0376	MMP19,MMP9,THBS1
repertaxin	chemical drug	0.0377	MMP9
SOX2-OT	other	0.0377	VIM
Pld	group	0.0377	FN1
Metalloprotease	group	0.0377	FN1
OLFM2	other	0.0377	TAGLN
SP6	transcription regulator	0.0377	TGFBR2
FAM210A	other	0.0377	MMP12
NDST2	enzyme	0.0377	FN1
ZNF24	transcription regulator	0.0377	MMP2
TMEM119	other	0.0377	RUNX2
RPRD1A	other	0.0377	MMP9
PDLIM1	transcription regulator	0.0377	VIM
ZFYVE9	peptidase	0.0377	ACTA2
PKIA	other	0.0377	FN1
FBLN2	other	0.0377	MMP2
CDH17	transporter	0.0377	ITGB1
EAF2	transcription regulator	0.0377	THBS1
miR-516a-3p (and other miRNAs w/seed GCUUCCU)	mature microRNA	0.0377	SULF1
miR-1285-3p (and other miRNAs w/seed CUGGGCA)	mature microRNA	0.0377	VIM
mir-138	microRNA	0.0377	VIM
miR-324-5p (miRNAs w/seed GCAUCCC)	mature microRNA	0.0377	RUNX1
MPP5	kinase	0.0377	PMP22
GAS7	transcription regulator	0.0377	RUNX2
TIAL1	transcription regulator	0.0377	MMP13
SUMO1P3	other	0.0377	VIM
TIAM1	other	0.0377	TIMP1
COL5A1	other	0.0377	FN1
CD151	other	0.0377	MMP9
SNAP23	transporter	0.0377	TAGLN
P2RX4	ion channel	0.0377	MMP9
IL17B	cytokine	0.0377	MMP9
CTNNAL1	other	0.0377	FN1
WNT6	other	0.0377	RUNX2
TMSB10/TMSB4X	other	0.0377	MMP7
MOGAT1	enzyme	0.0377	TIMP1
PTCH2	transmembrane receptor	0.0377	CXCL12
PTP4A2	phosphatase	0.0377	VCL
CCNA1	other	0.0377	MMP2
S3I-1757	chemical reagent	0.0377	MMP9
A-Fos	chemical reagent	0.0377	CTGF
VSNL1	other	0.0377	ITGA5
BATF3	transcription regulator	0.0377	MMP1
AMELX	growth factor	0.0377	RUNX2
CXCL9	cytokine	0.0377	MMP9
Pou3f1	transcription regulator	0.0377	PMP22
PALLD	other	0.0377	ITGB1
SLC20A2	transporter	0.0377	COL10A1
NT157	chemical reagent	0.0377	MMP2
3,6-bis(1-methyl-4-vinylpyridium)carbazole diiodide	chemical reagent	0.0377	MMP7
3,6-bis(4-methyl-2-vinylpyrazinium)carbazole	chemical reagent	0.0377	MMP7
farnesyltransferase inhibitor	chemical drug	0.0377	COL1A2
phenylacetic acid	chemical - endogenous mammalian	0.0377	MMP2
methylamine	chemical - endogenous mammalian	0.0377	FN1
carboxyamido-triazole	chemical drug	0.0377	MMP2
marimastat	chemical drug	0.0377	MMP14
1-butanol	chemical - endogenous non-mammalian	0.0377	PDGFRB
KP-SD-1	chemical - kinase inhibitor	0.0377	MMP9
arzoxifene	chemical drug	0.0377	TGFB3
pyridoxal phosphate	chemical - endogenous mammalian	0.0377	COL1A1
polymethyl methacrylate	chemical reagent	0.0377	CSF1R
trimetazidine	chemical drug	0.0377	CTGF
cilazapril	chemical drug	0.0377	COL3A1
Activin	complex	0.0377	ACVR1
(-)-isoproterenol	chemical drug	0.0377	MMP2
vapreotide	biologic drug	0.0377	THBS1
elcatonin	biologic drug	0.0377	MMP2
microcystin-LR	chemical toxicant	0.0377	MMP2
2-oxoglutaric acid	chemical - endogenous mammalian	0.0377	ACTA2
tyrphostin AG 18	chemical - kinase inhibitor	0.0377	TAGLN
zalcitabine	chemical drug	0.0377	CXCL12
oxamic acid	chemical - endogenous non-mammalian	0.0377	INHBA
trehalose	chemical - endogenous mammalian	0.0377	VIM
NFKB2	transcription regulator	0.0388	CXCL12,MMP2,MMP9
SOX3	transcription regulator	0.0388	ACVR1,INHBA,PDGFRA
8-bromoguanosine 3',5'-cyclic monophosphate	chemical - kinase inhibitor	0.0396	MMP9,TGFB3
MALAT1	other	0.0396	COL10A1,VIM
HEY2	transcription regulator	0.0396	ACTA2,TAGLN
mir-150	microRNA	0.0396	ACTA2,MMP14
RXRG	ligand-dependent nuclear receptor	0.0396	MMP11,TIMP3
RAD21	transcription regulator	0.0396	CXCL12,THBS1
semaxinib	chemical drug	0.0396	MMP9,THBS1
SFTPA1	transporter	0.0401	COL1A1,CTGF,GFPT2
IL2	cytokine	0.0404	ARHGAP1,CSF1R,CXCL12,ITGB1,LRRC32,MMP2,MMP25,MMP9,PTGIR,TIMP1,VIM
HDAC2	transcription regulator	0.0408	COL11A1,COL1A2,MMP9,TAGLN
GnRH analog	biologic drug	0.041	ARHGAP1,COL6A1,FN1,INHBA,MXRA7,PDGFRB,VCL
MAP2K1/2	group	0.0414	CTGF,MMP9,VIM
IRF5	transcription regulator	0.0414	COL1A1,COL3A1,COL4A1
fluoxetine	chemical drug	0.0414	MITF,MMP2,TAGLN
OSCAR	other	0.0418	MMP19,MMP7
ANXA2	other	0.0418	MMP1,MMP2
ALOX15	enzyme	0.0418	FN1,MMP2
SYVN1	transporter	0.0418	AXL,DAB2,ITGA3,ITGB1
ZBTB7B	transcription regulator	0.0418	COL1A1,COL1A2
GSK2816126	chemical drug	0.0418	RUNX2,SPARC
green tea polyphenol	chemical drug	0.0418	MMP2,MMP9
fisetin	chemical toxicant	0.0418	MMP9,VIM
S-nitroso-N-acetylpenicillamine	chemical reagent	0.0418	CXCL12,TGFB3
DNMT1	enzyme	0.0427	FBN1,SFRP4,TIMP3
ID3	transcription regulator	0.0427	LGALS1,MMP2,MMP9,PKD2,TCF4
AICAR	chemical - endogenous mammalian	0.0427	ACTA2,FN1,MMP9
IRF3	transcription regulator	0.0435	CDH11,FN1,MMP9,TIMP3,VIM
IKBKG	kinase	0.0437	AEBP1,CXCL12,DCN,OGN
vorinostat	chemical drug	0.0437	CD276,MMP15,MMP2,MMP9,RUNX2,VIM
SETD2	enzyme	0.044	CTGF,LAMA4
PIAS1	transcription regulator	0.044	ACTA2,TAGLN
CSF1R	kinase	0.044	CSF1R,MMP9
TNIP1	other	0.044	CCDC80,MMP8
FASLG	cytokine	0.044	RUNX2,TGFB3
PRKN	enzyme	0.044	ACTA2,TCF4
IL17F	cytokine	0.044	MMP1,MMP13
methylnitrosourea	chemical toxicant	0.044	GNAI2,TIMP3
exenatide	biologic drug	0.044	CTGF,MMP9
CNTF	cytokine	0.0453	MMP1,TIMP1,VIM
GMNN	transcription regulator	0.0453	ACVR1,INHBA,PDGFRA
Ap2	group	0.0463	MMP2,TGFB3
asoprisnil	chemical drug	0.0463	TGFB3,TGFBR2
NQO1	enzyme	0.0463	CXCL12,MMP9
NCSTN	peptidase	0.0463	CSF1R,VIM
IGFBP3	other	0.0463	MMP13,THBS2
hydrocortisone	chemical - endogenous mammalian	0.0466	CDH11,CTGF,FN1,INHBA
darusentan	chemical drug	0.0469	COL3A1
1,2-dioctanoyl-sn-glycerol	chemical reagent	0.0469	MMP13
Nfatc	group	0.0469	ANGPTL2
chondroitin sulfate	chemical - endogenous mammalian	0.0469	FN1
P110	group	0.0469	COL4A1
Ho	group	0.0469	SPARC
IFN alpha receptor	complex	0.0469	COL1A2
PRRX2	transcription regulator	0.0469	PDGFRA
Laminin2	complex	0.0469	ACTA2
ZDHHC2	enzyme	0.0469	VIM
LRRC32	other	0.0469	TGFB3
betulin	chemical - endogenous non-mammalian	0.0469	TIMP1
Igf	group	0.0469	FN1
2,3-bis(3'-hydroxybenzyl)butane-1,4-diol	chemical - endogenous mammalian	0.0469	SPARC
harmol	chemical - endogenous non-mammalian	0.0469	MITF
Cathepsin	group	0.0469	ACTA2
CRK	other	0.0469	MMP13
Cd24a	other	0.0469	MMP2
MCF2	other	0.0469	ITGB1
MYBBP1A	transcription regulator	0.0469	MMP13
mir-190	microRNA	0.0469	VIM
miR-186-5p (miRNAs w/seed AAAGAAU)	mature microRNA	0.0469	VIM
mir-665	microRNA	0.0469	TGFBR2
PPP1R13B	phosphatase	0.0469	LATS2
NACA	transcription regulator	0.0469	COL1A1
PHGDH	enzyme	0.0469	MMP2
SFRP2	transmembrane receptor	0.0469	MMP2
MRAS	enzyme	0.0469	VIM
ADAR	enzyme	0.0469	ADAM12
APAF1	other	0.0469	VIM
LSP1	other	0.0469	ITGB1
ITIH2	other	0.0469	TNFAIP6
EFEMP1	enzyme	0.0469	VIM
DAB1	other	0.0469	ITGA3
VAMP3	other	0.0469	TAGLN
FUT4	enzyme	0.0469	MMP12
PPP2R2A	phosphatase	0.0469	FAP
HTR4	G-protein coupled receptor	0.0469	CXCL12
FKBP1A	enzyme	0.0469	MMP9
GTF3A	transcription regulator	0.0469	MMP9
DVL3	other	0.0469	MMP13
TNFAIP8	other	0.0469	MMP1
VCAM1	transmembrane receptor	0.0469	MMP9
beta-elemene	chemical - endogenous non-mammalian	0.0469	ZEB2
DNM1	enzyme	0.0469	MMP14
RAB7A	enzyme	0.0469	VIM
BAMBI	other	0.0469	CPXM1
SPRY4	other	0.0469	TAGLN
CEBPZ	transcription regulator	0.0469	COL1A2
Cox5b	other	0.0469	POSTN
Foxe3	transcription regulator	0.0469	PDGFRA
PDE4D	enzyme	0.0469	MITF
RFXANK	transcription regulator	0.0469	COL1A2
PPP2R5B	phosphatase	0.0469	FAP
pyridoxal phosphate-6-azophenyl-2',4'-disulfonic acid	chemical reagent	0.0469	THBS1
2,2'-dipyridyl	chemical toxicant	0.0469	LOXL2
3-aminotriazole	chemical toxicant	0.0469	MMP1
famotidine	chemical drug	0.0469	COL10A1
ruboxistaurin	chemical drug	0.0469	PDGFRB
opioid	chemical drug	0.0469	THBS2
4-aminophenol	chemical - endogenous mammalian	0.0469	VIM
hypochlorous acid	chemical drug	0.0469	ACTA2
emetine	chemical toxicant	0.0469	MMP13
phloroglucinol	chemical drug	0.0469	MMP1
3-nitrotyrosine	chemical reagent	0.0469	ITGB1
lactose	chemical - endogenous mammalian	0.0469	MMP1
Pka	complex	0.0476	ANTXR2,COL10A1,CTGF,RUNX1
ZBTB16	transcription regulator	0.0476	COL1A1,F13A1,MMP9,RUNX2
CNR1	G-protein coupled receptor	0.0476	MMP13,PDGFRA,PDGFRB,TIMP1
STAT	group	0.0487	MMP1,TIMP1
NPM1	transcription regulator	0.0487	MMP8,MMP9
obeticholic acid	chemical drug	0.0487	COL1A1,TIMP1
SAA	group	0.0487	MMP1,MMP13
ROCK2	kinase	0.0487	MSN,TAGLN
CUL4B	other	0.0487	COL4A1,RUNX1
ARNT2	transcription regulator	0.0491	COL11A1,COL12A1,COPZ2,LAMA2,POSTN
