# Supplementary material for: Matrisome-Associated Gene Expression Patterns Correlating with TIMP2 in Cancer
Source: Sci Rep. 2019 Dec 27;9:20142. doi: 10.1038/s41598-019-56632-3 (PMC6934702; doi:10.1038/s41598-019-56632-3)
Supplement: Supplementary file 9 — Supplementary Dataset 9 [file 41598_2019_56632_MOESM9_ESM.xlsx]

## Sheet: Pathway Maps
Peened, D. et al. Matrisome-Associated Gene Expression Patterns Correlating with TIMP2 in Cancer.
Supplementary Table VI. Breast R.test Metacore Pathway Maps
Enrichment analysis report
Enrichment by Pathway Maps					R.test top p-value genes (229)_genelist
#	Maps	Total	pValue	Min FDR	p-value	FDR	In Data	Network Objects from Active Data
1	Cell adhesion_ECM remodeling	55	5.75985e-24	3.49047e-21	5.75985e-24	3.49047e-21	19	LAMA4, MMP-9, MMP-13, Fibronectin, Nidogen, TIMP3, Collagen I, Osteonectin, MMP-15, MMP-1, Stromelysin-1, MMP-16, alpha-5/beta-1 integrin, MMP-10, MMP-14, MMP-2, Versican, Collagen III, Collagen IV
2	IL-1 beta- and Endothelin-1-induced fibroblast/ myofibroblast migration and extracellular matrix production in asthmatic airways	40	2.1019e-23	6.36876e-21	2.1019e-23	6.36876e-21	17	COL1A1, COL4A1, EDNRB, Thrombospondin 1, COL1A2, Fibronectin, EDNRA, TIMP3, Collagen I, CTGF, MMP-1, PDGF-R-alpha, Stromelysin-1, PDGF-R-beta, MMP-2, Versican, Collagen III
3	TGF-beta-induced fibroblast/ myofibroblast migration and extracellular matrix production in asthmatic airways	64	1.64587e-22	3.32466e-20	1.64587e-22	3.32466e-20	19	COL1A1, MMP-9, COL4A1, MMP-13, Biglycan, TGF-beta 3, ITGA5, COL1A2, Fibronectin, ITGB1, TIMP3, Collagen I, MMP-1, Stromelysin-1, COL5A1, MMP-2, Collagen III, Thrombospondin 2, Collagen IV
4	Stem cells_Role of TGF-beta 1 in fibrosis development after myocardial infarction	38	2.20536e-18	3.34112e-16	2.20536e-18	3.34112e-16	14	COL1A1, MMP-9, EDNRB, Thrombospondin 1, Biglycan, COL1A2, Fibronectin, ACTA2, EDNRA, Collagen I, CTGF, MMP-1, MMP-2, Collagen III
5	Role of stellate cells in progression of pancreatic cancer	60	2.90059e-18	3.51552e-16	2.90059e-18	3.51552e-16	16	COL1A1, PDGF receptor, OSF-2, MMP-13, Galectin-1, COL1A2, Fibronectin, ACTA2, Collagen I, CTGF, PDGF-R-alpha, Stromelysin-1, PDGF-R-beta, alpha-5/beta-1 integrin, MMP-2, Collagen III
6	Development_Regulation of epithelial-to-mesenchymal transition (EMT)	64	2.25555e-13	2.27811e-11	2.25555e-13	2.27811e-11	13	SLUG, MMP-9, TGF-beta 3, Fibronectin, Caldesmon, ACTA2, Frizzled, EDNRA, Vimentin, PDGF-R-alpha, PDGF-R-beta, TCF8, MMP-2
7	Stromal-epithelial interaction in Prostate Cancer	42	8.26296e-13	7.15336e-11	8.26296e-13	7.15336e-11	11	MMP-9, Hic-5/ARA55, TGF-beta 3, Fibronectin, ACTA2, Collagen I, Vimentin, PDGF-R-alpha, PDGF-R-beta, MMP-2, Versican
8	Cytoskeleton remodeling_Integrin outside-in signaling	49	5.25884e-12	3.98357e-10	5.25884e-12	3.98357e-10	11	Alpha-actinin, Talin, Vinculin, alpha-11/beta-1 integrin, Filamin A, Fibronectin, Collagen I, Tcf(Lef), alpha-5/beta-1 integrin, Alpha-parvin, Collagen IV
9	Tumor-stroma interactions in pancreatic cancer	28	1.3475e-11	9.07313e-10	1.3475e-11	9.07313e-10	9	OSF-2, COL1A2, Fibronectin, Collagen I, MMP-1, PDGF-R-beta, alpha-5/beta-1 integrin, MMP-2, Thrombospondin 2
10	High shear stress-induced platelet activation	46	7.14579e-11	4.33035e-09	7.14579e-11	4.33035e-09	10	Alpha-actinin, Talin, PAR1, Vinculin, Filamin A, Fibronectin, Collagen VI, Collagen I, UFO, Collagen III
11	Stimulation of TGF-beta signaling in lung cancer	48	1.1248e-10	6.19664e-09	1.1248e-10	6.19664e-09	10	SLUG, MMP-9, Vinculin, TGF-beta 3, Fibronectin, ITGB1, ACTA2, Vimentin, TGF-beta, MMP-2
12	TGF-beta 1-induced transactivation of membrane receptors signaling in HCC	50	1.73297e-10	8.75149e-09	1.73297e-10	8.75149e-09	10	SLUG, PDGF receptor, ITGA5, Fibronectin, ITGB1, PDGF-R-alpha, PDGF-R-beta, alpha-5/beta-1 integrin, TGF-beta, Actin
13	Th2 cytokine- and TNF-alpha-induced profibrotic response in asthmatic airway fibroblasts/ myofibroblasts	52	2.6182e-10	1.22049e-08	2.6182e-10	1.22049e-08	10	COL1A1, MMP-9, Biglycan, COL1A2, ACTA2, Collagen I, MMP-1, PDGF-R-alpha, MMP-2, Collagen III
14	Glucocorticoid-induced elevation of intraocular pressure as glaucoma risk factor	62	1.61677e-09	6.99829e-08	1.61677e-09	6.99829e-08	10	Alpha-actinin, COL4A1, Thrombospondin 1, Filamin A, Fibronectin, ITGB1, MMP-1, Stromelysin-1, MMP-2, Collagen IV
15	Probable BMP4-mediated induction of EMT in airway epithelium	21	2.08049e-09	8.39615e-08	2.08049e-09	8.39615e-08	7	COL1A1, SLUG, MMP-9, TCF8, COL5A1, MMP-2, ALK-2
16	TGF-beta signaling via SMADs in breast cancer	47	2.21681e-09	8.39615e-08	2.21681e-09	8.39615e-08	9	SLUG, NOX4, MMP-9, MMP-13, TGF-beta 3, ITGB5, CTGF, RUNX2, MMP-14
17	Cell adhesion_Integrin-mediated cell adhesion and migration	48	2.70242e-09	9.63333e-08	2.70242e-09	9.63333e-08	9	Alpha-actinin, Talin, Vinculin, alpha-11/beta-1 integrin, MRLC, Fibronectin, Collagen I, alpha-5/beta-1 integrin, Collagen IV
18	Extracellular matrix-regulated proliferation of airway smooth muscle cells in asthma	35	3.99413e-09	1.34469e-07	3.99413e-09	1.34469e-07	8	COL1A1, Fibronectin, Collagen I, CTGF, alpha-5/beta-1 integrin, Perlecan, Collagen III, Collagen IV
19	CHDI_Correlations from Discovery data_Causal network (positive)	36	5.0867e-09	1.59433e-07	5.0867e-09	1.59433e-07	8	Talin, Vinculin, Thrombospondin 1, alpha-5/beta-1 integrin, MMP-2, Actin, Collagen III, Collagen IV
20	Stellate cells activation and liver fibrosis	70	5.52492e-09	1.59433e-07	5.52492e-09	1.59433e-07	10	COL1A1, PDGF receptor, Biglycan, COL1A2, ACTA2, Frizzled, Tcf(Lef), PDGF-R-alpha, PDGF-R-beta, MMP-2
21	Hypertrophy of asthmatic airway smooth muscle cells	70	5.52492e-09	1.59433e-07	5.52492e-09	1.59433e-07	10	NOX4, Smooth muscle myosin, Transgelin, EDNRB, TGF-beta 3, ACTA2, EDNRA, Actin muscle, PDGF-R-alpha, PDGF-R-beta
22	Stem cells_Hypothetical role of microRNAs in fibrosis development after myocardial infarction	26	1.12271e-08	3.09256e-07	1.12271e-08	3.09256e-07	7	COL1A1, Fibrillin 1, COL1A2, Collagen I, CTGF, MMP-2, Collagen III
23	Chemotaxis_CCL16-, CCL20-, CXCL16- and CCL25-mediated cell migration	43	2.28059e-08	6.00886e-07	2.28059e-08	6.00886e-07	8	MMP-9, MMP-8, MMP-13, MMP-11, MMP-1, Stromelysin-1, MMP-10, MMP-2
24	TGF-beta 1-mediated induction of EMT in normal and asthmatic airway epithelium	44	2.76101e-08	6.97155e-07	2.76101e-08	6.97155e-07	8	COL1A1, SLUG, MMP-9, Fibronectin, ACTA2, Vimentin, CTGF, MMP-2
25	Development_TGF-beta-dependent induction of EMT via RhoA, PI3K and ILK	46	3.98838e-08	9.66782e-07	3.98838e-08	9.66782e-07	8	SLUG, Hic-5/ARA55, TGF-beta 3, Fibronectin, Caldesmon, ACTA2, Vimentin, Actin
26	Fibroblast differentiation to myofibroblasts in asthmatic airways	31	4.28135e-08	9.97883e-07	4.28135e-08	9.97883e-07	7	EDNRB, ITGA5, Fibronectin, ITGB1, ACTA2, EDNRA, alpha-5/beta-1 integrin
27	Role of metalloproteases and heparanase in progression of pancreatic cancer	33	6.82561e-08	1.53197e-06	6.82561e-08	1.53197e-06	7	MMP-9, MMP-11, MMP-15, MMP-1, MMP-14, MMP-2, Collagen IV
28	Development_TGF-beta-dependent induction of EMT via SMADs	35	1.05434e-07	2.2032e-06	1.05434e-07	2.2032e-06	7	SLUG, TGF-beta 3, Fibronectin, Vimentin, TCF8, TGF-beta, MMP-2
29	Role of adhesion of SCLC cells in tumor progression	35	1.05434e-07	2.2032e-06	1.05434e-07	2.2032e-06	7	Fibronectin, ITGB1, Stromelysin-1, alpha-5/beta-1 integrin, MMP-14, MMP-2, Collagen IV
30	Role of fibroblasts in the sensitization phase of allergic contact dermatitis	22	1.21229e-07	2.44883e-06	1.21229e-07	2.44883e-06	6	MMP-9, Fibronectin, Collagen I, MMP-2, Collagen III, Collagen IV
31	Cell adhesion_Role of tetraspanins in the integrin-mediated cell adhesion	37	1.58408e-07	3.09662e-06	1.58408e-07	3.09662e-06	7	Talin, Vinculin, Filamin A, Fibronectin, ITGB1, alpha-5/beta-1 integrin, Actin
32	FAK1 signaling in melanoma	42	3.95992e-07	7.27186e-06	3.95992e-07	7.27186e-06	7	Talin, ITGA5, Fibronectin, ITGB1, alpha-5/beta-1 integrin, MMP-14, MMP-2
33	Signal transduction_WNT/Beta-catenin signaling in tissue homeostasis	42	3.95992e-07	7.27186e-06	3.95992e-07	7.27186e-06	7	SLUG, MMP-9, TCF7L2 (TCF4), Frizzled, Tcf(Lef), MMP-2, Versican
34	Role of cell adhesion molecules in progression of pancreatic cancer	45	6.47531e-07	1.12115e-05	6.47531e-07	1.12115e-05	7	ITGA5, Fibronectin, ITGB1, Collagen I, Tcf(Lef), alpha-5/beta-1 integrin, Collagen IV
35	LKB1 signaling pathway in lung cancer cells	45	6.47531e-07	1.12115e-05	6.47531e-07	1.12115e-05	7	Fibronectin, ITGB1, Collagen I, Vimentin, Lysyl oxidase, TCF8, Collagen IV
36	Role of microRNAs in cell migration, survival and angiogenesis in colorectal cancer	67	8.16631e-07	1.37466e-05	8.16631e-07	1.37466e-05	8	MMP-9, Thrombospondin 1, MMP-11, CTGF, UFO, MMP-1, MMP-16, MMP-2
37	Development_TGF-beta-dependent induction of EMT via MAPK	47	8.80669e-07	1.44239e-05	8.80669e-07	1.44239e-05	7	NOX4, TGF-beta 3, Fibronectin, ITGB1, Vimentin, TGF-beta, MMP-2
38	Transcription_HIF-1 targets	95	1.20851e-06	1.92726e-05	1.20851e-06	1.92726e-05	9	MMP-9, Galectin-1, Thrombospondin 1, TGF-beta 3, A2M receptor, LOXL2, CTGF, Lysyl oxidase, MMP-2
39	Development_Role of proteases in hematopoietic stem cell mobilization	18	1.31541e-06	2.03252e-05	1.31541e-06	2.03252e-05	5	MMP-9, Fibronectin, alpha-5/beta-1 integrin, MMP-14, MMP-2
40	Cytoskeleton remodeling_Fibronectin-binding integrins in cell motility	32	1.3416e-06	2.03252e-05	1.3416e-06	2.03252e-05	6	Alpha-actinin, Talin, Vinculin, ITGA5, Fibronectin, alpha-5/beta-1 integrin
41	Epithelial cell anoikis in COPD	51	1.56128e-06	2.30765e-05	1.56128e-06	2.30765e-05	7	Alpha-actinin, MMP-9, Talin, MMP-8, Vinculin, MMP-1, Alpha-parvin
42	SHH signaling in melanoma	33	1.62457e-06	2.34402e-05	1.62457e-06	2.34402e-05	6	SLUG, MITF, MMP-9, Vimentin, PDGF-R-alpha, MMP-2
43	Signal transduction_Angiotensin II/AGTR1 signaling via Notch, Beta-catenin and NF-kB pathways	76	2.16753e-06	3.05471e-05	2.16753e-06	3.05471e-05	8	COL1A1, MMP-9, Fibronectin, TCF7L2 (TCF4), WISP1, ACTA2, CTGF, MMP-2
44	Mechanisms of CAM-DR in multiple myeloma	35	2.33699e-06	3.21868e-05	2.33699e-06	3.21868e-05	6	Talin, Vinculin, Fibronectin, ITGB1, Frizzled, alpha-5/beta-1 integrin
45	Cell adhesion_Integrin inside-out signaling	58	3.79627e-06	5.09244e-05	3.79627e-06	5.09244e-05	7	Talin, PAR1, Cytohesin3, Fibronectin, ITGB1, Collagen I, alpha-5/beta-1 integrin
46	WNT signaling in invasive-type melanoma cells	38	3.86555e-06	5.09244e-05	3.86555e-06	5.09244e-05	6	MITF, Filamin A, TCF7L2 (TCF4), Filamin-A (CTF), Vimentin, MMP-2
47	FGF2 signaling in melanoma	39	4.52615e-06	5.83584e-05	4.52615e-06	5.83584e-05	6	Fibronectin, Collagen I, MMP-1, MMP-2, Perlecan, Collagen IV
48	Role of alpha-V/ beta-6 integrin in colorectal cancer	23	4.93604e-06	6.23176e-05	4.93604e-06	6.23176e-05	5	MMP-9, Fibronectin, Collagen I, MMP-2, Collagen IV
49	Pro-tumoral TNF-alpha signaling in melanoma	41	6.12297e-06	7.48836e-05	6.12297e-06	7.48836e-05	6	MMP-9, Fibronectin, ITGB1, Filamin-A (CTF), alpha-5/beta-1 integrin, MMP-2
50	Cell adhesion_Endothelial cell contacts by non-junctional mechanisms	24	6.17852e-06	7.48836e-05	6.17852e-06	7.48836e-05	5	Alpha-actinin, Fibronectin, Collagen I, alpha-5/beta-1 integrin, Collagen IV

## Sheet: Info
Info
General
Date	2019-05-08
Server	portal.genego.com
Version	19.1.69600
Name	David
Login	nci-peeney
Workflow Settings
Type	Enrichment
Signals	both
Distribution	intersection
Sorting method	statistically significant
Active Data
Name	Type	Size		Threshold	0
R.test top p-value genes (229)_genelist	General	229		P-value	1
