# Supplementary material for: Matrisome-Associated Gene Expression Patterns Correlating with TIMP2 in Cancer
Source: Sci Rep. 2019 Dec 27;9:20142. doi: 10.1038/s41598-019-56632-3 (PMC6934702; doi:10.1038/s41598-019-56632-3)
Supplement: Supplementary file 10 — Supplementary Dataset 10 [file 41598_2019_56632_MOESM10_ESM.xlsx]

## Sheet: Pathway Maps
Peened, D. et al. Matrisome-Associated Gene Expression Patterns Correlating with TIMP2 in Cancer.
Supplementary Table X. Lung R.test Metacore Pathway Maps
Enrichment analysis report
Enrichment by Pathway Maps					r.test_Lung_all (208 significant)_genelist
#	Maps	Total	pValue	Min FDR	p-value	FDR	In Data	Network Objects from Active Data
1	TGF-beta-induced fibroblast/ myofibroblast migration and extracellular matrix production in asthmatic airways	64	7.05392e-28	4.9589e-25	7.05392e-28	4.9589e-25	22	COL1A1, MMP-9, COL4A1, ITGA3, MMP-13, Biglycan, TGF-beta 3, ITGA5, COL1A2, Fibronectin, ITGB1, TIMP3, Collagen I, TIMP1, MMP-1, COL5A1, MMP-2, Collagen III, TGF-beta receptor type II, Thrombospondin 2, Collagen IV, Decorin
2	Cell adhesion_ECM remodeling	55	3.16833e-24	1.11367e-21	3.16833e-24	1.11367e-21	19	LAMA4, MMP-12, MMP-9, MMP-13, MSN (moesin), Fibronectin, Matrilysin (MMP-7), TIMP3, Collagen I, TIMP1, Osteonectin, MMP-15, MMP-1, alpha-5/beta-1 integrin, MMP-14, MMP-2, Versican, Collagen III, Collagen IV
3	IL-1 beta- and Endothelin-1-induced fibroblast/ myofibroblast migration and extracellular matrix production in asthmatic airways	40	8.94147e-22	2.09529e-19	8.94147e-22	2.09529e-19	16	COL1A1, COL4A1, Thrombospondin 1, COL1A2, Fibronectin, TIMP3, Collagen I, TIMP1, CTGF, MMP-1, PDGF-R-alpha, PDGF-R-beta, MMP-2, Versican, Collagen III, Decorin
4	Role of stellate cells in progression of pancreatic cancer	60	4.48511e-20	7.88258e-18	4.48511e-20	7.88258e-18	17	COL1A1, PDGF receptor, OSF-2, MMP-13, Galectin-1, COL1A2, Fibronectin, ACTA2, Collagen I, TIMP1, CTGF, PDGF-R-alpha, PDGF-R-beta, alpha-5/beta-1 integrin, MMP-2, Collagen III, TGF-beta receptor type II
5	Stem cells_Role of TGF-beta 1 in fibrosis development after myocardial infarction	38	1.43152e-18	2.01272e-16	1.43152e-18	2.01272e-16	14	COL1A1, MMP-9, Thrombospondin 1, Biglycan, COL1A2, Fibronectin, ACTA2, Collagen I, TIMP1, CTGF, MMP-1, MMP-2, Collagen III, TGF-beta receptor type II
6	Stromal-epithelial interaction in Prostate Cancer	42	3.63443e-16	4.25834e-14	3.63443e-16	4.25834e-14	13	MMP-9, Hic-5/ARA55, TGF-beta 3, Fibronectin, ACTA2, Collagen I, TIMP1, Vimentin, PDGF-R-alpha, PDGF-R-beta, MMP-2, Versican, TGF-beta receptor type II
7	Extracellular matrix-regulated proliferation of airway smooth muscle cells in asthma	35	6.16819e-14	6.19463e-12	6.16819e-14	6.19463e-12	11	COL1A1, ITGA3, DAB2, Fibronectin, Collagen I, CTGF, alpha-5/beta-1 integrin, Collagen III, TGF-beta receptor type II, Collagen IV, Decorin
8	Th2 cytokine- and TNF-alpha-induced profibrotic response in asthmatic airway fibroblasts/ myofibroblasts	52	2.65246e-13	2.33085e-11	2.65246e-13	2.33085e-11	12	COL1A1, MMP-9, Biglycan, COL1A2, ACTA2, Collagen I, TIMP1, MMP-1, PDGF-R-alpha, MMP-2, Collagen III, Decorin
9	Stimulation of TGF-beta signaling in lung cancer	48	2.96049e-12	2.31247e-10	2.96049e-12	2.31247e-10	11	MMP-9, Vinculin, TGF-beta 3, Fibronectin, ITGB1, ACTA2, Vimentin, TGF-beta, MMP-2, MMP-28, TGF-beta receptor type II
10	TGF-beta 1-induced transactivation of membrane receptors signaling in HCC	50	4.80412e-12	3.37729e-10	4.80412e-12	3.37729e-10	11	PDGF receptor, alpha-3/beta-1 integrin, ITGA5, Fibronectin, ITGB1, PDGF-R-alpha, PDGF-R-beta, alpha-5/beta-1 integrin, TGF-beta, Actin, TGF-beta receptor type II
11	Tumor-stroma interactions in pancreatic cancer	28	1.02731e-11	6.56542e-10	1.02731e-11	6.56542e-10	9	OSF-2, COL1A2, Fibronectin, Collagen I, MMP-1, PDGF-R-beta, alpha-5/beta-1 integrin, MMP-2, Thrombospondin 2
12	Stellate cells activation and liver fibrosis	70	1.15695e-11	6.77778e-10	1.15695e-11	6.77778e-10	12	COL1A1, PDGF receptor, DAB2, Biglycan, COL1A2, ACTA2, TIMP1, Tcf(Lef), PDGF-R-alpha, PDGF-R-beta, MMP-2, TGF-beta receptor type II
13	Role of metalloproteases and heparanase in progression of pancreatic cancer	33	5.47674e-11	2.96165e-09	5.47674e-11	2.96165e-09	9	MMP-9, MMP-11, Matrilysin (MMP-7), TIMP1, MMP-15, MMP-1, MMP-14, MMP-2, Collagen IV
14	Cytoskeleton remodeling_Integrin outside-in signaling	49	1.03991e-10	5.22181e-09	1.03991e-10	5.22181e-09	10	Talin, alpha-3/beta-1 integrin, Vinculin, alpha-11/beta-1 integrin, Filamin A, Fibronectin, Collagen I, Tcf(Lef), alpha-5/beta-1 integrin, Collagen IV
15	CHDI_Correlations from Discovery data_Causal network (positive)	36	1.30026e-10	6.09387e-09	1.30026e-10	6.09387e-09	9	Talin, alpha-3/beta-1 integrin, Vinculin, Thrombospondin 1, alpha-5/beta-1 integrin, MMP-2, Actin, Collagen III, Collagen IV
16	Stem cells_Hypothetical role of microRNAs in fibrosis development after myocardial infarction	26	2.27214e-10	9.98321e-09	2.27214e-10	9.98321e-09	8	COL1A1, Fibrillin 1, COL1A2, Collagen I, CTGF, MMP-2, Collagen III, TGF-beta receptor type II
17	Development_Role of proteases in hematopoietic stem cell mobilization	18	4.74528e-10	1.96231e-08	4.74528e-10	1.96231e-08	7	MMP-9, Cathepsin K, SDF-1, Fibronectin, alpha-5/beta-1 integrin, MMP-14, MMP-2
18	TGF-beta 1-mediated induction of EMT in normal and asthmatic airway epithelium	44	9.09226e-10	3.55103e-08	9.09226e-10	3.55103e-08	9	COL1A1, MMP-9, DAB2, Fibronectin, ACTA2, Vimentin, CTGF, MMP-2, TGF-beta receptor type II
19	High shear stress-induced platelet activation	46	1.38706e-09	5.13213e-08	1.38706e-09	5.13213e-08	9	G-protein alpha-i family, Talin, Vinculin, Filamin A, Fibronectin, Collagen VI, Collagen I, UFO, Collagen III
20	Development_Regulation of epithelial-to-mesenchymal transition (EMT)	64	1.66766e-09	5.86181e-08	1.66766e-09	5.86181e-08	10	MMP-9, TGF-beta 3, Fibronectin, ACTA2, Vimentin, PDGF-R-alpha, SIP1 (ZFHX1B), PDGF-R-beta, MMP-2, TGF-beta receptor type II
21	Cell adhesion_Integrin-mediated cell adhesion and migration	48	2.07274e-09	6.93876e-08	2.07274e-09	6.93876e-08	9	Talin, alpha-3/beta-1 integrin, Vinculin, alpha-11/beta-1 integrin, MRLC, Fibronectin, Collagen I, alpha-5/beta-1 integrin, Collagen IV
22	Role of fibroblasts in the sensitization phase of allergic contact dermatitis	22	2.45165e-09	7.83413e-08	2.45165e-09	7.83413e-08	7	MMP-9, SDF-1, Fibronectin, Collagen I, MMP-2, Collagen III, Collagen IV
23	Role of adhesion of SCLC cells in tumor progression	35	3.15054e-09	9.62971e-08	3.15054e-09	9.62971e-08	8	alpha-3/beta-1 integrin, SDF-1, Fibronectin, ITGB1, alpha-5/beta-1 integrin, MMP-14, MMP-2, Collagen IV
24	Cell adhesion_Role of tetraspanins in the integrin-mediated cell adhesion	37	5.07377e-09	1.48619e-07	5.07377e-09	1.48619e-07	8	Talin, alpha-3/beta-1 integrin, Vinculin, Filamin A, Fibronectin, ITGB1, alpha-5/beta-1 integrin, Actin
25	Activation of pro-oncogenic TGF-beta potential in gastric cancer	25	6.72335e-09	1.8906e-07	6.72335e-09	1.8906e-07	7	MMP-9, ITGA3, alpha-3/beta-1 integrin, TGF-beta 3, Fibronectin, MMP-2, TGF-beta receptor type II
26	Role of cell adhesion molecules in progression of pancreatic cancer	45	2.63151e-08	7.1152e-07	2.63151e-08	7.1152e-07	8	alpha-3/beta-1 integrin, ITGA5, Fibronectin, ITGB1, Collagen I, Tcf(Lef), alpha-5/beta-1 integrin, Collagen IV
27	Development_TGF-beta-dependent induction of EMT via MAPK	47	3.76889e-08	9.46261e-07	3.76889e-08	9.46261e-07	8	DAB2, TGF-beta 3, Fibronectin, ITGB1, Vimentin, TGF-beta, MMP-2, TGF-beta receptor type II
28	TGF-beta signaling via SMADs in breast cancer	47	3.76889e-08	9.46261e-07	3.76889e-08	9.46261e-07	8	MMP-9, MMP-13, TGF-beta 3, ITGB5, CTGF, RUNX2, MMP-14, TGF-beta receptor type II
29	Probable BMP4-mediated induction of EMT in airway epithelium	21	7.44625e-08	1.80507e-06	7.44625e-08	1.80507e-06	6	COL1A1, MMP-9, SIP1 (ZFHX1B), COL5A1, MMP-2, ALK-2
30	Development_TGF-beta-dependent induction of EMT via SMADs	35	8.58403e-08	2.01152e-06	8.58403e-08	2.01152e-06	7	TGF-beta 3, Fibronectin, Vimentin, SIP1 (ZFHX1B), TGF-beta, MMP-2, TGF-beta receptor type II
31	Cell adhesion_Integrin inside-out signaling	58	2.0761e-07	4.70807e-06	2.0761e-07	4.70807e-06	8	G-protein alpha-i family, Talin, SDF-1, Cytohesin3, Fibronectin, ITGB1, Collagen I, alpha-5/beta-1 integrin
32	Pro-tumoral TNF-alpha signaling in melanoma	41	2.71688e-07	5.96864e-06	2.71688e-07	5.96864e-06	7	MMP-9, ITGA3, Fibronectin, ITGB1, Filamin-A (CTF), alpha-5/beta-1 integrin, MMP-2
33	FAK1 signaling in melanoma	42	3.23063e-07	6.88221e-06	3.23063e-07	6.88221e-06	7	Talin, ITGA5, Fibronectin, ITGB1, alpha-5/beta-1 integrin, MMP-14, MMP-2
34	Glucocorticoid-induced elevation of intraocular pressure as glaucoma risk factor	62	3.52975e-07	7.29828e-06	3.52975e-07	7.29828e-06	8	COL4A1, Thrombospondin 1, Filamin A, Fibronectin, ITGB1, MMP-1, MMP-2, Collagen IV
35	Chemotaxis_CCL16-, CCL20-, CXCL16- and CCL25-mediated cell migration	43	3.82374e-07	7.68026e-06	3.82374e-07	7.68026e-06	7	MMP-9, G-protein alpha-i family, MMP-8, MMP-13, MMP-11, MMP-1, MMP-2
36	Transition of HCC cells to invasive and migratory phenotype	44	4.50584e-07	8.7989e-06	4.50584e-07	8.7989e-06	7	MMP-9, Matrilysin (MMP-7), Vimentin, MMP-1, SIP1 (ZFHX1B), MMP-14, MMP-2
37	Stem cells_Role of Neuregulin 1 and Thymosin beta-4 in myocardium regeneration after infarction	29	6.06474e-07	1.14325e-05	6.06474e-07	1.14325e-05	6	ITGA3, alpha-3/beta-1 integrin, ITGA5, Fibronectin, ITGB1, alpha-5/beta-1 integrin
38	Development_TGF-beta-dependent induction of EMT via RhoA, PI3K and ILK	46	6.17975e-07	1.14325e-05	6.17975e-07	1.14325e-05	7	Hic-5/ARA55, TGF-beta 3, Fibronectin, ACTA2, Vimentin, Actin, TGF-beta receptor type II
39	Role of microRNAs in cell migration, survival and angiogenesis in colorectal cancer	67	6.50299e-07	1.17221e-05	6.50299e-07	1.17221e-05	8	MMP-9, Thrombospondin 1, MMP-11, CTGF, UFO, MMP-1, MMP-2, TGF-beta receptor type II
40	Hypertrophy of asthmatic airway smooth muscle cells	70	9.15614e-07	1.58303e-05	9.15614e-07	1.58303e-05	8	Smooth muscle myosin, Transgelin, TGF-beta 3, ACTA2, Actin muscle, PDGF-R-alpha, PDGF-R-beta, TGF-beta receptor type II
41	Fibroblast differentiation to myofibroblasts in asthmatic airways	31	9.23247e-07	1.58303e-05	9.23247e-07	1.58303e-05	6	ITGA5, Fibronectin, ITGB1, ACTA2, alpha-5/beta-1 integrin, TGF-beta receptor type II
42	Mast cell migration in asthma	73	1.26826e-06	2.08789e-05	1.26826e-06	2.08789e-05	8	PDGF receptor, G-protein alpha-i family, SDF-1, TGF-beta 3, Fibronectin, Collagen I, alpha-5/beta-1 integrin, TGF-beta receptor type II
43	Epithelial cell anoikis in COPD	51	1.27709e-06	2.08789e-05	1.27709e-06	2.08789e-05	7	MMP-12, MMP-9, Talin, MMP-8, alpha-3/beta-1 integrin, Vinculin, MMP-1
44	Signal transduction_Angiotensin II/AGTR1 signaling via Notch, Beta-catenin and NF-kB pathways	76	1.73065e-06	2.7651e-05	1.73065e-06	2.7651e-05	8	COL1A1, MMP-9, Fibronectin, TCF7L2 (TCF4), WISP1, ACTA2, CTGF, MMP-2
45	Signal transduction_Angiotensin II/ AGTR1 signaling via RhoA and JNK	79	2.32936e-06	3.63898e-05	2.32936e-06	3.63898e-05	8	COL1A1, MMP-9, Vinculin, MRLC, GEFT, CTGF, MMP-2, Collagen III
46	WNT signaling in invasive-type melanoma cells	38	3.25023e-06	4.96719e-05	3.25023e-06	4.96719e-05	6	MITF, Filamin A, TCF7L2 (TCF4), Filamin-A (CTF), Vimentin, MMP-2
47	Role of alpha-V/ beta-6 integrin in colorectal cancer	23	4.2633e-06	6.3768e-05	4.2633e-06	6.3768e-05	5	MMP-9, Fibronectin, Collagen I, MMP-2, Collagen IV
48	Cell adhesion_Endothelial cell contacts by non-junctional mechanisms	24	5.33791e-06	7.81781e-05	5.33791e-06	7.81781e-05	5	alpha-3/beta-1 integrin, Fibronectin, Collagen I, alpha-5/beta-1 integrin, Collagen IV
49	Transcription_HIF-1 targets	95	9.36899e-06	0.000134416	9.36899e-06	0.000134416	8	MMP-9, Galectin-1, SDF-1, Thrombospondin 1, TGF-beta 3, LOXL2, CTGF, MMP-2
50	Release of pro-inflammatory mediators and elastolytic enzymes by alveolar macrophages in COPD	28	1.19148e-05	0.000167522	1.19148e-05	0.000167522	5	MMP-12, MMP-9, Matrilysin (MMP-7), MMP-1, MMP-2

## Sheet: Info
Info
General
Date	2019-05-28
Server	portal.genego.com
Version	19.1.69600
Name	David
Login	nci-peeney
Workflow Settings
Type	Enrichment
Signals	both
Distribution	intersection
Sorting method	statistically significant
Active Data
Name	Type	Size		Threshold	0
r.test_Lung_all (229 significant)_genelist	General	208		P-value	1
