# Supplementary material for: Matrisome-Associated Gene Expression Patterns Correlating with TIMP2 in Cancer
Source: Sci Rep. 2019 Dec 27;9:20142. doi: 10.1038/s41598-019-56632-3 (PMC6934702; doi:10.1038/s41598-019-56632-3)
Supplement: Supplementary file 11 — Supplementary Dataset 11 [file 41598_2019_56632_MOESM11_ESM.xlsx]

## Sheet: comparison_of_slopes
Peened, D. et al. Matrisome-Associated Gene Expression Patterns Correlating with TIMP2 in Cancer.
Supplementary Table XI. Breast Tissue Comparison of Slopes with lstrends
Gene	contrast	estimate	SE	df	t.ratio	p.value	Bonferroni	Tumor lm() adj.R.sq
COL5A2	Normal - Tumor	-1.02276	0.0347639	1414	-29.4202	8.03824e-149	5.35347e-145	0.702505
CDH11	Normal - Tumor	-0.133709	0.00469367	1414	-28.4872	1.90149e-141	1.26639e-137	0.687708
POSTN	Normal - Tumor	-3.24103	0.119183	1414	-27.1937	2.47183e-131	1.64624e-127	0.632452
ADAM12	Normal - Tumor	-0.160364	0.0059268	1414	-27.0575	2.81775e-130	1.87662e-126	0.656973
COL3A1	Normal - Tumor	-9.75172	0.391925	1414	-24.8816	1.21538e-113	8.09446e-110	0.643468
MXRA5	Normal - Tumor	-0.467053	0.0191721	1414	-24.3612	9.68218e-110	6.44833e-106	0.605827
COL5A1	Normal - Tumor	-0.555621	0.0241262	1414	-23.0298	6.43785e-100	4.28761e-96	0.601941
FAP	Normal - Tumor	-0.0800339	0.0035804	1414	-22.3534	5.06574e-95	3.37378e-91	0.677944
COL1A2	Normal - Tumor	-6.15732	0.281803	1414	-21.8497	2.01758e-91	1.34371e-87	0.58858
MFAP4	Normal - Tumor	0.816108	0.037857	1414	21.5576	2.36797e-89	1.57707e-85	0.180722
THBS2	Normal - Tumor	-0.690814	0.0321549	1414	-21.484	7.83621e-89	5.21892e-85	0.656602
LUM	Normal - Tumor	-2.57072	0.121276	1414	-21.1972	8.10137e-87	5.39551e-83	0.648665
COL6A3	Normal - Tumor	-0.654629	0.0309114	1414	-21.1776	1.11256e-86	7.40966e-83	0.681818
VCAN	Normal - Tumor	-0.34487	0.0163038	1414	-21.1527	1.66005e-86	1.10559e-82	0.587369
LRRC15	Normal - Tumor	-0.367289	0.0174686	1414	-21.0257	1.27973e-85	8.52302e-82	0.52445
COL1A1	Normal - Tumor	-9.41936	0.453702	1414	-20.7611	8.8279e-84	5.87938e-80	0.541374
PLPP4	Normal - Tumor	-0.0629097	0.00305454	1414	-20.5955	1.23169e-82	8.20306e-79	0.501712
WISP1	Normal - Tumor	-0.0932365	0.00456357	1414	-20.4306	1.67922e-81	1.11836e-77	0.516487
FN1	Normal - Tumor	-3.61975	0.180582	1414	-20.0449	7.24832e-79	4.82738e-75	0.514654
COL10A1	Normal - Tumor	-0.647905	0.0327059	1414	-19.81	2.8252e-77	1.88158e-73	0.483524
ADAMTS12	Normal - Tumor	-0.0539888	0.00274038	1414	-19.7012	1.52918e-76	1.01843e-72	0.508164
CTHRC1	Normal - Tumor	-0.471306	0.023961	1414	-19.6697	2.49083e-76	1.6589e-72	0.594003
COL8A2	Normal - Tumor	-0.190817	0.00990593	1414	-19.2629	1.30571e-73	8.69602e-70	0.48869
GXYLT2	Normal - Tumor	-0.0618503	0.00329027	1414	-18.7979	1.52583e-70	1.01621e-66	0.538699
ANTXR1	Normal - Tumor	-0.303557	0.0162118	1414	-18.7244	4.61847e-70	3.0759e-66	0.608119
SPARC	Normal - Tumor	-6.0242	0.322984	1414	-18.6517	1.37762e-69	9.17492e-66	0.56595
COL12A1	Normal - Tumor	-0.570715	0.0306446	1414	-18.6237	2.09742e-69	1.39688e-65	0.524477
COL11A1	Normal - Tumor	-0.484903	0.026368	1414	-18.3899	6.90023e-68	4.59555e-64	0.445427
ASPN	Normal - Tumor	-0.822887	0.0458134	1414	-17.9617	3.86142e-65	2.5717e-61	0.477948
ADAMTS2	Normal - Tumor	-0.103134	0.00576046	1414	-17.9038	9.01544e-65	6.00428e-61	0.590705
P4HA3	Normal - Tumor	-0.0247516	0.00139403	1414	-17.7554	7.87394e-64	5.24404e-60	0.497536
KIF26B	Normal - Tumor	-0.0298172	0.00172064	1414	-17.3291	3.73376e-61	2.48669e-57	0.407409
NID2	Normal - Tumor	-0.071893	0.00415092	1414	-17.3198	4.26756e-61	2.8422e-57	0.572534
ARMH4	Normal - Tumor	-0.00747634	0.000432237	1414	-17.2969	5.92824e-61	3.94821e-57	0.575381
INHBA	Normal - Tumor	-0.102963	0.00605757	1414	-16.9975	4.2164e-59	2.80812e-55	0.425751
ITGA11	Normal - Tumor	-0.0971802	0.00574642	1414	-16.9114	1.4228e-58	9.47584e-55	0.466672
LOXL2	Normal - Tumor	-0.160049	0.00965296	1414	-16.5803	1.47818e-56	9.84465e-53	0.376394
GLT8D2	Normal - Tumor	-0.0542606	0.0032796	1414	-16.5449	2.42079e-56	1.61225e-52	0.678493
C1QTNF6	Normal - Tumor	-0.0595275	0.00359976	1414	-16.5365	2.72013e-56	1.81161e-52	0.413043
MMP14	Normal - Tumor	-0.916552	0.0556333	1414	-16.4749	6.40229e-56	4.26393e-52	0.528289
LHFPL6	Normal - Tumor	0.249683	0.0156966	1414	15.9069	1.54308e-52	1.02769e-48	0.237819
COL8A1	Normal - Tumor	-0.132372	0.00833156	1414	-15.888	1.99266e-52	1.32711e-48	0.457786
DCN	Normal - Tumor	0.714067	0.0454671	1414	15.7051	2.3442e-51	1.56124e-47	0.651949
DACT1	Normal - Tumor	-0.0303426	0.00194796	1414	-15.5766	1.30958e-50	8.72183e-47	0.653065
CMTM3	Normal - Tumor	-0.111317	0.00717362	1414	-15.5176	2.87683e-50	1.91597e-46	0.540216
PXDN	Normal - Tumor	-0.168109	0.0114262	1414	-14.7126	1.06486e-45	7.09194e-42	0.351032
SGCD	Normal - Tumor	-0.0178583	0.00121481	1414	-14.7004	1.24523e-45	8.29325e-42	0.54607
PTGIS	Normal - Tumor	0.113207	0.00781085	1414	14.4936	1.73793e-44	1.15746e-40	0.100342
MMP11	Normal - Tumor	-1.01869	0.071746	1414	-14.1985	7.12036e-43	4.74216e-39	0.325459
RUNX2	Normal - Tumor	-0.0244282	0.00172549	1414	-14.1572	1.1917e-42	7.93674e-39	0.373645
OLFML2B	Normal - Tumor	-0.221748	0.0157612	1414	-14.0692	3.55875e-42	2.37013e-38	0.426751
ADAM33	Normal - Tumor	0.168092	0.0120602	1414	13.9377	1.8082e-41	1.20426e-37	0.128312
AEBP1	Normal - Tumor	-1.11852	0.080398	1414	-13.9123	2.47159e-41	1.64608e-37	0.561024
HMCN1	Normal - Tumor	-0.0230086	0.00169023	1414	-13.6127	9.56119e-40	6.36775e-36	0.499055
PODNL1	Normal - Tumor	-0.0273569	0.00201868	1414	-13.5518	1.99419e-39	1.32813e-35	0.293387
EVC	Normal - Tumor	-0.0281101	0.00208581	1414	-13.4769	4.917e-39	3.27472e-35	0.439395
DPYSL3	Normal - Tumor	-0.143766	0.0107011	1414	-13.4346	8.157e-39	5.43257e-35	0.65725
HTRA1	Normal - Tumor	-0.787651	0.0610902	1414	-12.8933	4.83482e-36	3.21999e-32	0.583155
FNDC1	Normal - Tumor	-0.134945	0.010479	1414	-12.8776	5.79479e-36	3.85933e-32	0.386902
MMP27	Normal - Tumor	0.00401667	0.000315235	1414	12.7419	2.77958e-35	1.8512e-31	0.123462
GLIS2	Normal - Tumor	-0.0626869	0.00496187	1414	-12.6337	9.59662e-35	6.39135e-31	0.436009
GPX8	Normal - Tumor	-0.0637926	0.0050992	1414	-12.5103	3.90833e-34	2.60295e-30	0.41444
ZNF469	Normal - Tumor	-0.0209954	0.00168177	1414	-12.4841	5.2585e-34	3.50216e-30	0.279259
LRRC17	Normal - Tumor	-0.0661265	0.00530216	1414	-12.4716	6.05644e-34	4.03359e-30	0.444871
ITGBL1	Normal - Tumor	-0.0870935	0.00700244	1414	-12.4376	8.89487e-34	5.92398e-30	0.358978
CHSY3	Normal - Tumor	-0.0101075	0.000824878	1414	-12.2533	7.0265e-33	4.67965e-29	0.630592
ADAMTS14	Normal - Tumor	-0.0125131	0.0010486	1414	-11.9331	2.40422e-31	1.60121e-27	0.284209
LOX	Normal - Tumor	-0.0823763	0.00690836	1414	-11.9241	2.65275e-31	1.76673e-27	0.565017
KDELC1	Normal - Tumor	-0.0202845	0.00170123	1414	-11.9234	2.67387e-31	1.7808e-27	0.344167
ACVR1	Normal - Tumor	-0.046369	0.00391322	1414	-11.8493	5.98752e-31	3.98769e-27	0.341443
SFRP2	Normal - Tumor	-1.95194	0.164732	1414	-11.8492	5.99735e-31	3.99424e-27	0.407401
LOXL1	Normal - Tumor	-0.107644	0.00914625	1414	-11.7692	1.42524e-30	9.4921e-27	0.343007
ARSI	Normal - Tumor	-0.0173659	0.00147692	1414	-11.7582	1.6057e-30	1.0694e-26	0.26624
KIRREL1	Normal - Tumor	-0.0476208	0.00419357	1414	-11.3557	1.16169e-28	7.73684e-25	0.362086
NTM	Normal - Tumor	-0.0164143	0.00145399	1414	-11.2891	2.3297e-28	1.55158e-24	0.405142
EDNRA	Normal - Tumor	-0.055309	0.00490623	1414	-11.2732	2.75007e-28	1.83155e-24	0.370307
PODN	Normal - Tumor	0.188116	0.0167102	1414	11.2575	3.23892e-28	2.15712e-24	0.382552
THY1	Normal - Tumor	-0.232556	0.0206668	1414	-11.2526	3.40815e-28	2.26983e-24	0.340185
MICAL2	Normal - Tumor	-0.0441531	0.00392565	1414	-11.2473	3.60082e-28	2.39815e-24	0.247771
PALLD	Normal - Tumor	-0.138326	0.0126086	1414	-10.9708	6.2142e-27	4.13865e-23	0.398386
GREM1	Normal - Tumor	-0.0372583	0.0034279	1414	-10.8691	1.7445e-26	1.16184e-22	0.331237
SVEP1	Normal - Tumor	0.060113	0.00565281	1414	10.6342	1.83819e-25	1.22423e-21	0.173216
DKK3	Normal - Tumor	-0.103384	0.00981666	1414	-10.5315	5.07441e-25	3.37956e-21	0.352634
F2R	Normal - Tumor	-0.113389	0.0108362	1414	-10.4639	9.86691e-25	6.57136e-21	0.248629
CERCAM	Normal - Tumor	-0.0787746	0.00753404	1414	-10.4558	1.06743e-24	7.1091e-21	0.320232
MITF	Normal - Tumor	0.0158615	0.00152363	1414	10.4104	1.66456e-24	1.10859e-20	0.268865
HHIPL1	Normal - Tumor	-0.00535586	0.000521777	1414	-10.2646	6.8411e-24	4.55617e-20	0.267829
FBLN1	Normal - Tumor	0.323096	0.0314907	1414	10.2601	7.15023e-24	4.76205e-20	0.317123
BGN	Normal - Tumor	-2.30307	0.22547	1414	-10.2146	1.10781e-23	7.37804e-20	0.262422
LRRN4CL	Normal - Tumor	0.0391942	0.00391263	1414	10.0174	7.24584e-23	4.82573e-19	0.141757
PLXDC2	Normal - Tumor	-0.0725148	0.00734046	1414	-9.87879	2.66132e-22	1.77244e-18	0.311026
C1QTNF2	Normal - Tumor	0.0109312	0.00112062	1414	9.75463	8.42745e-22	5.61268e-18	0.00771794
ADAMTS7	Normal - Tumor	-0.0144687	0.00148342	1414	-9.75362	8.50665e-22	5.66543e-18	0.289593
TSHZ3	Normal - Tumor	-0.0133638	0.00137579	1414	-9.71353	1.23094e-21	8.19803e-18	0.514516
MFAP2	Normal - Tumor	-0.125836	0.0130189	1414	-9.66566	1.91025e-21	1.27222e-17	0.267536
COL6A1	Normal - Tumor	-1.2011	0.124514	1414	-9.64633	2.27995e-21	1.51845e-17	0.353166
SRPX2	Normal - Tumor	-0.0768925	0.00803366	1414	-9.5713	4.51829e-21	3.00918e-17	0.480094
SERPINH1	Normal - Tumor	-0.339826	0.0362604	1414	-9.37182	2.72248e-20	1.81317e-16	0.185766
HTRA3	Normal - Tumor	-0.256045	0.0273797	1414	-9.35165	3.25854e-20	2.17019e-16	0.336691
BMP1	Normal - Tumor	-0.0486804	0.00531202	1414	-9.16419	1.70522e-19	1.13568e-15	0.297366
P3H1	Normal - Tumor	-0.0490132	0.00538432	1414	-9.10295	2.90971e-19	1.93787e-15	0.204603
SULF1	Normal - Tumor	-0.265272	0.0291573	1414	-9.09798	3.03808e-19	2.02336e-15	0.185573
RUNX1	Normal - Tumor	-0.0686795	0.00755015	1414	-9.09645	3.07901e-19	2.05062e-15	0.112703
CALHM2	Normal - Tumor	0.0466629	0.00516025	1414	9.04277	4.90413e-19	3.26615e-15	0.131973
COL4A1	Normal - Tumor	-0.410581	0.0459377	1414	-8.93776	1.21084e-18	8.0642e-15	0.180689
LAMB1	Normal - Tumor	-0.189316	0.0212527	1414	-8.90784	1.5639e-18	1.04156e-14	0.329038
ACTN1	Normal - Tumor	-0.158097	0.0177701	1414	-8.89681	1.71823e-18	1.14434e-14	0.215467
MSRB3	Normal - Tumor	-0.0413872	0.00466085	1414	-8.87975	1.98701e-18	1.32335e-14	0.624714
ITGB1	Normal - Tumor	-0.34206	0.0386452	1414	-8.85128	2.53132e-18	1.68586e-14	0.321274
SNAI2	Normal - Tumor	-0.0883012	0.0100704	1414	-8.76836	5.10364e-18	3.39902e-14	0.203205
HEPH	Normal - Tumor	-0.0272658	0.00311047	1414	-8.76581	5.21436e-18	3.47277e-14	0.226228
EMILIN1	Normal - Tumor	-0.189066	0.0216617	1414	-8.72816	7.15503e-18	4.76525e-14	0.224897
PARVA	Normal - Tumor	-0.0457665	0.00526195	1414	-8.69763	9.23979e-18	6.1537e-14	0.302867
SH3PXD2A	Normal - Tumor	-0.0422654	0.00486612	1414	-8.68565	1.02126e-17	6.80157e-14	0.365468
FKBP7	Normal - Tumor	-0.0160478	0.0018502	1414	-8.67354	1.12985e-17	7.52477e-14	0.444571
COL4A2	Normal - Tumor	-0.387503	0.0446869	1414	-8.67152	1.14908e-17	7.65289e-14	0.139408
C1QTNF7	Normal - Tumor	0.00964589	0.00112009	1414	8.61173	1.88918e-17	1.2582e-13	0.135368
TNFAIP6	Normal - Tumor	-0.0526914	0.00628403	1414	-8.38497	1.21127e-16	8.06704e-13	0.358156
PRICKLE1	Normal - Tumor	-0.0289106	0.00347702	1414	-8.31474	2.13462e-16	1.42166e-12	0.252639
OLFML1	Normal - Tumor	0.0197815	0.00239074	1414	8.27423	2.95437e-16	1.96761e-12	0.585786
RECK	Normal - Tumor	0.0142917	0.00173905	1414	8.21811	4.6234e-16	3.07919e-12	0.597884
GPC6	Normal - Tumor	-0.0237437	0.00289835	1414	-8.19216	5.68176e-16	3.78405e-12	0.230976
MRGPRF	Normal - Tumor	0.0490275	0.00599855	1414	8.17322	6.60201e-16	4.39694e-12	0.19536
ST3GAL2	Normal - Tumor	-0.00866262	0.00106487	1414	-8.13492	8.93531e-16	5.95091e-12	0.248945
MRC2	Normal - Tumor	-0.170845	0.0210254	1414	-8.12565	9.6128e-16	6.40212e-12	0.277621
FZD1	Normal - Tumor	-0.0664853	0.00821621	1414	-8.09197	1.25273e-15	8.34315e-12	0.0742607
LTBP2	Normal - Tumor	-0.124901	0.0156865	1414	-7.96235	3.43998e-15	2.29103e-11	0.245004
BNC2	Normal - Tumor	-0.00448217	0.000563213	1414	-7.95822	3.55152e-15	2.36531e-11	0.594186
MARVELD1	Normal - Tumor	-0.0695021	0.00873844	1414	-7.9536	3.68057e-15	2.45126e-11	0.374607
AFAP1	Normal - Tumor	-0.0210956	0.00265993	1414	-7.9309	4.38567e-15	2.92086e-11	0.17174
NRP2	Normal - Tumor	-0.0257715	0.00328455	1414	-7.84628	8.39511e-15	5.59114e-11	0.290411
FIBIN	Normal - Tumor	-0.0699531	0.00897715	1414	-7.79236	1.26575e-14	8.4299e-11	0.568455
NOX4	Normal - Tumor	-0.0078122	0.00101238	1414	-7.7167	2.24231e-14	1.49338e-10	0.504089
CALU	Normal - Tumor	-0.237717	0.0308683	1414	-7.701	2.52323e-14	1.68047e-10	0.175912
MMP16	Normal - Tumor	-0.0162303	0.00212205	1414	-7.64841	3.74088e-14	2.49142e-10	0.1432
CALHM5	Normal - Tumor	-0.00437294	0.000573121	1414	-7.63004	4.29013e-14	2.85723e-10	0.63443
CTGF	Normal - Tumor	-1.25307	0.168439	1414	-7.43933	1.74845e-13	1.16447e-09	0.175678
ITGB5	Normal - Tumor	-0.169767	0.0229695	1414	-7.39099	2.48392e-13	1.65429e-09	0.188417
ISLR	Normal - Tumor	-0.267725	0.0363923	1414	-7.35664	3.18377e-13	2.12039e-09	0.322369
TGFB3	Normal - Tumor	-0.0845406	0.0115737	1414	-7.30453	4.63055e-13	3.08395e-09	0.151658
PRRX1	Normal - Tumor	-0.0504699	0.00691927	1414	-7.29411	4.98934e-13	3.3229e-09	0.595722
FBLN5	Normal - Tumor	0.105239	0.0144956	1414	7.26006	6.36323e-13	4.23791e-09	0.0490046
SPSB1	Normal - Tumor	-0.046215	0.00651351	1414	-7.09525	2.03525e-12	1.35547e-08	0.287026
SCARF2	Normal - Tumor	-0.0242318	0.00342238	1414	-7.08039	2.25758e-12	1.50355e-08	0.464708
VSTM4	Normal - Tumor	-0.0118828	0.00168238	1414	-7.06306	2.54707e-12	1.69635e-08	0.537776
AXL	Normal - Tumor	-0.03424	0.00485427	1414	-7.05358	2.72041e-12	1.8118e-08	0.555937
EFEMP2	Normal - Tumor	-0.0355977	0.00507495	1414	-7.0144	3.56883e-12	2.37684e-08	0.378967
THBS1	Normal - Tumor	-0.368524	0.0527979	1414	-6.97989	4.52772e-12	3.01546e-08	0.229068
CNRIP1	Normal - Tumor	0.0141891	0.0020649	1414	6.87157	9.49093e-12	6.32096e-08	0.417477
OGN	Normal - Tumor	0.169418	0.0247251	1414	6.85206	1.08329e-11	7.21469e-08	0.0205279
RAB3IL1	Normal - Tumor	0.0252485	0.00370842	1414	6.80841	1.45425e-11	9.68532e-08	0.28793
DDR2	Normal - Tumor	0.060014	0.00888377	1414	6.75547	2.0741e-11	1.38135e-07	0.355303
HEG1	Normal - Tumor	-0.032231	0.00485049	1414	-6.64491	4.31815e-11	2.87589e-07	0.402622
MFRP	Normal - Tumor	-0.0354247	0.00533804	1414	-6.63628	4.57032e-11	3.04383e-07	0.262122
KANK2	Normal - Tumor	0.0413905	0.00635631	1414	6.51172	1.02959e-10	6.85707e-07	0.302705
KERA	Normal - Tumor	-0.0312559	0.00483005	1414	-6.47114	1.33748e-10	8.90763e-07	0.0999466
ARL4C	Normal - Tumor	-0.0843648	0.0131377	1414	-6.42159	1.83717e-10	1.22356e-06	0.112241
COL5A3	Normal - Tumor	-0.069704	0.0109836	1414	-6.34617	2.96581e-10	1.97523e-06	0.21112
MRVI1	Normal - Tumor	0.0164568	0.00259611	1414	6.33901	3.10304e-10	2.06662e-06	0.467069
MMP13	Normal - Tumor	-0.187025	0.0299673	1414	-6.24098	5.73531e-10	3.81972e-06	0.0839312
CCIN	Normal - Tumor	-0.00129788	0.000209026	1414	-6.20916	6.98799e-10	4.654e-06	0.356225
CXCL12	Normal - Tumor	0.111395	0.0179741	1414	6.19752	7.50965e-10	5.00142e-06	0.347472
CD276	Normal - Tumor	-0.0593959	0.00959576	1414	-6.1898	7.8768e-10	5.24595e-06	0.236107
CLEC11A	Normal - Tumor	-0.0711644	0.0115132	1414	-6.18111	8.31103e-10	5.53514e-06	0.136752
HSPG2	Normal - Tumor	-0.0971683	0.0158376	1414	-6.13527	1.10162e-09	7.33678e-06	0.350772
ARHGAP31	Normal - Tumor	-0.0145448	0.00239135	1414	-6.08225	1.52257e-09	1.01403e-05	0.255846
DPT	Normal - Tumor	0.57399	0.0964662	1414	5.95016	3.37217e-09	2.24586e-05	0.170241
COL15A1	Normal - Tumor	-0.0869396	0.0146644	1414	-5.92861	3.83358e-09	2.55317e-05	0.255025
C1QTNF1	Normal - Tumor	-0.153685	0.0259261	1414	-5.92781	3.85191e-09	2.56537e-05	0.0925712
ADGRA2	Normal - Tumor	0.0333128	0.00570491	1414	5.83933	6.49247e-09	4.32398e-05	0.194846
HIC1	Normal - Tumor	0.0141782	0.00243726	1414	5.81726	7.38729e-09	4.91994e-05	0.0802328
FKBP9	Normal - Tumor	-0.0616384	0.0106023	1414	-5.81368	7.54302e-09	5.02365e-05	0.313957
SULF2	Normal - Tumor	-0.197039	0.0339394	1414	-5.80559	7.90755e-09	5.26643e-05	0.085586
MMP23B	Normal - Tumor	0.00632331	0.00116089	1414	5.44695	6.0356e-08	0.000401971	0.0314539
VAT1	Normal - Tumor	0.165149	0.0304699	1414	5.42007	6.99578e-08	0.000465919	0.00947734
PRKG1	Normal - Tumor	-0.00652114	0.00121381	1414	-5.37247	9.07148e-08	0.000604161	0.332909
CYBRD1	Normal - Tumor	0.360848	0.0672162	1414	5.36847	9.27054e-08	0.000617418	0.00619181
FBN1	Normal - Tumor	-0.0873535	0.016338	1414	-5.34663	1.04362e-07	0.000695049	0.605306
RAB31	Normal - Tumor	-0.175882	0.0329947	1414	-5.33062	1.13798e-07	0.000757893	0.0846384
CSGALNACT2	Normal - Tumor	-0.0184009	0.00348394	1414	-5.28162	1.48087e-07	0.000986259	0.22437
LAMA2	Normal - Tumor	0.0378283	0.00717107	1414	5.27513	1.53327e-07	0.00102116	0.270375
C1R	Normal - Tumor	0.252883	0.0483684	1414	5.22826	1.968e-07	0.00131069	0.217517
DCHS1	Normal - Tumor	-0.0136516	0.00265227	1414	-5.14712	3.01749e-07	0.00200965	0.272481
COL6A2	Normal - Tumor	-0.829309	0.161792	1414	-5.12577	3.37339e-07	0.00224668	0.241574
ARHGEF25	Normal - Tumor	0.0254373	0.00499074	1414	5.09691	3.91931e-07	0.00261026	0.110674
ADAM10	Normal - Tumor	-0.016122	0.00316803	1414	-5.08895	4.08441e-07	0.00272021	0.0435348
COPZ2	Normal - Tumor	-0.0379897	0.00747297	1414	-5.08361	4.19883e-07	0.00279642	0.306224
CLIC4	Normal - Tumor	-0.139961	0.0276196	1414	-5.06744	4.56446e-07	0.00303993	0.212258
ECM2	Normal - Tumor	0.0389305	0.00776944	1414	5.01072	6.10674e-07	0.00406709	0.544643
RAB23	Normal - Tumor	-0.0144069	0.00287809	1414	-5.00573	6.26441e-07	0.0041721	0.243222
CCDC80	Normal - Tumor	0.101835	0.0204011	1414	4.99164	6.73043e-07	0.00448247	0.387503
SH3PXD2B	Normal - Tumor	-0.0320401	0.00643959	1414	-4.97548	7.30656e-07	0.00486617	0.355377
VCL	Normal - Tumor	-0.0492549	0.0100328	1414	-4.90938	1.01976e-06	0.00679163	0.155486
CALD1	Normal - Tumor	-0.0780434	0.0160378	1414	-4.8662	1.26513e-06	0.00842576	0.471319
CNTNAP1	Normal - Tumor	0.00614356	0.00128346	1414	4.78671	1.87316e-06	0.0124753	0.146508
CPXM1	Normal - Tumor	-0.122013	0.0257728	1414	-4.73418	2.42013e-06	0.0161181	0.19028
NID1	Normal - Tumor	-0.110457	0.0234182	1414	-4.71671	2.63381e-06	0.0175412	0.538966
LGALS1	Normal - Tumor	-1.0723	0.227397	1414	-4.71555	2.64871e-06	0.0176404	0.114377
TIMP3	Normal - Tumor	-0.779203	0.168091	1414	-4.63561	3.88724e-06	0.025889	0.211227
ADAMTS5	Normal - Tumor	0.0133358	0.00293316	1414	4.54656	5.91857e-06	0.0394177	0.178176
C1S	Normal - Tumor	0.214953	0.0488862	1414	4.397	1.17969e-05	0.0785674	0.162324
CYTH3	Normal - Tumor	-0.0176762	0.0040693	1414	-4.34379	1.50037e-05	0.0999249	0.255902
PRELP	Normal - Tumor	0.129131	0.0301407	1414	4.28426	1.95734e-05	0.130359	0.0294217
TMEM119	Normal - Tumor	-0.0473616	0.0111913	1414	-4.23201	2.46525e-05	0.164185	0.253418
TCF4	Normal - Tumor	-0.00778684	0.00184984	1414	-4.20947	2.7212e-05	0.181232	0.543661
LRP1	Normal - Tumor	-0.0712995	0.0172313	1414	-4.1378	3.7134e-05	0.247313	0.579667
TNS1	Normal - Tumor	0.092356	0.0223678	1414	4.12896	3.85717e-05	0.256887	0.195524
TIMP4	Normal - Tumor	-0.156351	0.0387771	1414	-4.03204	5.82454e-05	0.387914	-0.00088977
ACTA2	Normal - Tumor	-0.532797	0.133428	1414	-3.99314	6.85542e-05	0.456571	0.216172
MFGE8	Normal - Tumor	-0.230716	0.0580148	1414	-3.97685	7.33654e-05	0.488613	0.0259283
PDLIM3	Normal - Tumor	-0.0414418	0.0105075	1414	-3.94403	8.40487e-05	0.559765	0.0764983
PHLDB1	Normal - Tumor	-0.021289	0.00542213	1414	-3.92632	9.04081e-05	0.602118	0.314907
MXRA8	Normal - Tumor	-0.116343	0.0302855	1414	-3.84154	0.000127679	0.850339	0.254213
ITGA5	Normal - Tumor	-0.0400638	0.010611	1414	-3.77567	0.00016619	1.10683	0.337251
CD93	Normal - Tumor	-0.0452754	0.0121804	1414	-3.71708	0.000209407	1.39465	0.162924
FBXL7	Normal - Tumor	0.0269039	0.00725164	1414	3.71005	0.000215249	1.43356	-0.000345763
RCN3	Normal - Tumor	-0.0980583	0.0265131	1414	-3.69848	0.000225197	1.49981	0.0807919
CLMP	Normal - Tumor	-0.0342434	0.00935755	1414	-3.65944	0.000262064	1.74535	0.40267
PCOLCE	Normal - Tumor	-0.181374	0.0496218	1414	-3.65513	0.000266457	1.7746	0.105498
PDGFRL	Normal - Tumor	0.03225	0.0088481	1414	3.64486	0.000277232	1.84636	0.42807
MMP8	Normal - Tumor	-0.00140258	0.000389552	1414	-3.60048	0.000328609	2.18854	0.0198881
OMD	Normal - Tumor	-0.0197112	0.00547758	1414	-3.59852	0.000331079	2.20499	0.401235
ZEB2	Normal - Tumor	0.00497784	0.00139078	1414	3.57917	0.000356332	2.37317	0.308644
TGFBR2	Normal - Tumor	0.0989724	0.0278993	1414	3.54749	0.000401627	2.67483	0.105956
MMP19	Normal - Tumor	-0.0335276	0.00950035	1414	-3.52909	0.00043035	2.86613	0.174413
COL16A1	Normal - Tumor	-0.0432694	0.012326	1414	-3.51042	0.000461452	3.07327	0.159183
ZBTB47	Normal - Tumor	0.0105132	0.00300076	1414	3.50351	0.000473482	3.15339	0.187695
PRICKLE2	Normal - Tumor	-0.00886829	0.0025461	1414	-3.48309	0.000510775	3.40176	0.124658
MMP10	Normal - Tumor	-0.0291145	0.00861885	1414	-3.37801	0.000749975	4.99483	0.0228052
TAGLN	Normal - Tumor	-0.377585	0.113442	1414	-3.32844	0.000895785	5.96593	0.179673
VGLL3	Normal - Tumor	0.00560537	0.00173417	1414	3.2323	0.0012563	8.36695	0.257612
ARHGAP1	Normal - Tumor	-0.0285457	0.00902845	1414	-3.16175	0.00160155	10.6663	0.129266
FERMT2	Normal - Tumor	-0.017335	0.00552685	1414	-3.1365	0.00174501	11.6218	0.427594
FLNA	Normal - Tumor	-0.186061	0.0595961	1414	-3.12204	0.00183244	12.2041	0.200405
TLN1	Normal - Tumor	-0.047782	0.0157995	1414	-3.02428	0.00253716	16.8975	0.169701
MMP2	Normal - Tumor	0.20242	0.0670987	1414	3.01675	0.00260063	17.3202	0.656327
MSN	Normal - Tumor	-0.1117	0.0372318	1414	-3.00012	0.00274599	18.2883	0.0818099
SYDE1	Normal - Tumor	-0.00965547	0.00322671	1414	-2.99236	0.00281628	18.7564	0.146318
MMP24	Normal - Tumor	0.00933022	0.00317167	1414	2.94174	0.00331688	22.0904	0.0351631
MEDAG	Normal - Tumor	0.070507	0.0241479	1414	2.9198	0.0035581	23.697	0.0744481
PLEKHO2	Normal - Tumor	-0.0198933	0.00687384	1414	-2.89406	0.00386124	25.7159	0.155524
ITGA3	Normal - Tumor	-0.0293603	0.010299	1414	-2.85078	0.00442456	29.4676	0.00277243
CD248	Normal - Tumor	-0.163232	0.0588624	1414	-2.77311	0.00562534	37.4647	0.15783
PDLIM7	Normal - Tumor	-0.0241364	0.00892593	1414	-2.70408	0.00693154	46.1641	0.203967
PLXDC1	Normal - Tumor	-0.00744465	0.00295839	1414	-2.51645	0.0119642	79.6819	0.220125
ZNF521	Normal - Tumor	-0.0111	0.00442425	1414	-2.50889	0.0122223	81.4002	0.0852392
HSPA12B	Normal - Tumor	0.011735	0.00472386	1414	2.4842	0.0130995	87.2427	0.118424
COLEC12	Normal - Tumor	0.0169166	0.00702084	1414	2.40949	0.0161021	107.24	0.0325227
TGFB1I1	Normal - Tumor	-0.0097509	0.00412176	1414	-2.36571	0.0181298	120.745	0.377927
MMP3	Normal - Tumor	-0.0654178	0.0281072	1414	-2.32744	0.0200823	133.748	0.0609287
GFPT2	Normal - Tumor	0.0129929	0.00580131	1414	2.23964	0.0252689	168.291	0.269767
MMP1	Normal - Tumor	-0.116694	0.0524004	1414	-2.22697	0.026106	173.866	0.0106838
PEAK1	Normal - Tumor	-0.00219661	0.00101671	1414	-2.16051	0.0309008	205.799	0.331241
PCDH12	Normal - Tumor	-0.00375534	0.00174235	1414	-2.15534	0.0313037	208.482	0.130354
SSPN	Normal - Tumor	-0.00977772	0.00464598	1414	-2.10455	0.0355062	236.471	0.152523
PDGFRB	Normal - Tumor	-0.0359445	0.0172087	1414	-2.08873	0.0369101	245.821	0.537289
FBLN2	Normal - Tumor	0.0695294	0.0334868	1414	2.07632	0.0380444	253.376	0.267977
PCDH18	Normal - Tumor	-0.00789967	0.00384521	1414	-2.05442	0.0401185	267.189	0.306442
LOXL3	Normal - Tumor	0.00399163	0.0019634	1414	2.03302	0.0422368	281.297	0.00314224
PPP1R18	Normal - Tumor	-0.0175284	0.00862843	1414	-2.03147	0.0423941	282.345	0.083954
VIM	Normal - Tumor	0.351218	0.174434	1414	2.01347	0.0442546	294.736	0.24346
CNPY4	Normal - Tumor	-0.0058164	0.00292015	1414	-1.99182	0.0465833	310.245	0.0713195
ATP8B2	Normal - Tumor	0.00800711	0.00409913	1414	1.95337	0.0509727	339.478	0.0975345
LRP2	Normal - Tumor	0.036136	0.0188322	1414	1.91884	0.0552051	367.666	0.0215017
PDGFRA	Normal - Tumor	-0.0153388	0.00804111	1414	-1.90754	0.0566529	377.309	0.158698
F13A1	Normal - Tumor	-0.0331559	0.0175464	1414	-1.88962	0.0590134	393.03	0.378265
BICC1	Normal - Tumor	-0.00375199	0.00201473	1414	-1.86228	0.0627715	418.058	0.557765
ADAM17	Normal - Tumor	-0.00827247	0.00463587	1414	-1.78445	0.0745654	496.605	0.0077939
SERPINF1	Normal - Tumor	-0.100387	0.0569654	1414	-1.76224	0.0782441	521.106	0.492714
KCTD10	Normal - Tumor	-0.00405924	0.00231657	1414	-1.75226	0.0799458	532.439	0.223235
ANGPTL2	Normal - Tumor	-0.0280057	0.0162153	1414	-1.72711	0.0843659	561.877	0.614816
LATS2	Normal - Tumor	-0.0038371	0.00222366	1414	-1.72558	0.0846422	563.717	0.415244
GAS1	Normal - Tumor	0.0179365	0.0104604	1414	1.7147	0.086619	576.883	0.466034
MMP25	Normal - Tumor	0.00450775	0.00266402	1414	1.69208	0.0908503	605.063	0.00964721
SFRP4	Normal - Tumor	-0.0678755	0.0408004	1414	-1.6636	0.0964138	642.116	0.228906
ZFPM2	Normal - Tumor	0.00105511	0.00063762	1414	1.65476	0.0981955	653.982	0.48032
MEIS3	Normal - Tumor	-0.00529909	0.00323447	1414	-1.63832	0.101577	676.505	0.0299923
ANTXR2	Normal - Tumor	-0.00686861	0.00436673	1414	-1.57294	0.115956	772.267	0.430875
RHOJ	Normal - Tumor	0.00464239	0.00295915	1414	1.56883	0.116912	778.634	0.210937
DAB2	Normal - Tumor	0.0103891	0.00666368	1414	1.55907	0.119204	793.898	0.303682
MMP26	Normal - Tumor	0.000285187	0.000184189	1414	1.54834	0.121765	810.957	0.00432826
CRISPLD2	Normal - Tumor	-0.019022	0.0127869	1414	-1.48762	0.137074	912.915	0.394469
PTGIR	Normal - Tumor	0.0020158	0.00137162	1414	1.46965	0.141879	944.915	0.146824
NBL1	Normal - Tumor	-0.0770226	0.054171	1414	-1.42184	0.155293	1034.25	0.0672775
MAP1A	Normal - Tumor	0.00246619	0.00176664	1414	1.39598	0.162941	1085.19	0.249668
GGT5	Normal - Tumor	0.0101929	0.00774486	1414	1.31609	0.188357	1254.45	0.0334401
HSP90AB1	Normal - Tumor	0.345496	0.264454	1414	1.30645	0.191612	1276.14	0.0179596
EHD2	Normal - Tumor	-0.036164	0.0279257	1414	-1.29501	0.195528	1302.22	0.288766
MMP9	Normal - Tumor	-0.724777	0.571168	1414	-1.26894	0.204672	1363.11	0.00289045
GALNT15	Normal - Tumor	0.0236098	0.0188849	1414	1.25019	0.211436	1408.16	0.34048
CAVIN1	Normal - Tumor	-0.0682159	0.0555846	1414	-1.22724	0.219935	1464.77	0.407604
LRRC32	Normal - Tumor	0.0161029	0.0143925	1414	1.11884	0.263399	1754.24	0.358593
CTSK	Normal - Tumor	-0.162439	0.146565	1414	-1.1083	0.267919	1784.34	0.187255
MMP15	Normal - Tumor	-0.011098	0.0101769	1414	-1.09051	0.275672	1835.98	-0.000782364
SSC5D	Normal - Tumor	0.00386251	0.00370232	1414	1.04327	0.297003	1978.04	0.168827
PDZRN3	Normal - Tumor	-0.00696482	0.00697698	1414	-0.998258	0.318325	2120.05	0.0230549
RTL3	Normal - Tumor	0.00014804	0.000153083	1414	0.967059	0.33368	2222.31	0.172083
LAMB2	Normal - Tumor	-0.0225975	0.0238492	1414	-0.947515	0.343538	2287.97	0.0512227
CSF1R	Normal - Tumor	-0.00895996	0.00979626	1414	-0.91463	0.360542	2401.21	0.0656102
LAMA4	Normal - Tumor	-0.00724345	0.00796495	1414	-0.909416	0.363285	2419.48	0.496402
DACT3	Normal - Tumor	0.000832953	0.000969534	1414	0.859127	0.390416	2600.17	0.379991
MAP3K3	Normal - Tumor	0.00280642	0.00329699	1414	0.851206	0.394799	2629.36	0.0831796
ELN	Normal - Tumor	-0.0295496	0.0359679	1414	-0.821556	0.411468	2740.38	0.062673
GAS7	Normal - Tumor	0.00257877	0.00325325	1414	0.792677	0.428099	2851.14	0.383451
CPZ	Normal - Tumor	0.00407981	0.00536193	1414	0.760885	0.446853	2976.04	0.175112
MMP21	Normal - Tumor	4.75811e-05	6.44204e-05	1414	0.738604	0.46027	3065.4	0.0109363
HSP90AA1	Normal - Tumor	-0.11183	0.158143	1414	-0.707145	0.479593	3194.09	0.00120829
MMP28	Normal - Tumor	0.00198917	0.00294295	1414	0.675911	0.499208	3324.72	0.031569
PLXND1	Normal - Tumor	0.00690498	0.0108326	1414	0.637427	0.52395	3489.51	0.0197011
MXRA7	Normal - Tumor	0.00313024	0.00494268	1414	0.633308	0.526635	3507.39	0.268803
COL14A1	Normal - Tumor	-0.0100145	0.0172251	1414	-0.581389	0.561071	3736.73	0.198322
FAM180A	Normal - Tumor	0.0013242	0.00233196	1414	0.567849	0.570227	3797.71	0.0747918
SFXN3	Normal - Tumor	0.00287349	0.00517216	1414	0.555568	0.578594	3853.44	0.0812682
MMP20	Normal - Tumor	0.00140195	0.0025782	1414	0.543772	0.586684	3907.31	0.00033535
TIMP1	Normal - Tumor	0.0894338	0.170566	1414	0.524334	0.600128	3996.85	-0.000447369
ADAM28	Normal - Tumor	-0.000661872	0.00128984	1414	-0.513145	0.60793	4048.82	-4.74234e-05
ZCCHC24	Normal - Tumor	0.00337593	0.0066958	1414	0.504187	0.614209	4090.63	0.239634
ADAMTS4	Normal - Tumor	0.00802592	0.0160011	1414	0.501585	0.616038	4102.81	0.0371288
MMP17	Normal - Tumor	0.000864601	0.00229873	1414	0.376122	0.706883	4707.84	-0.000791834
GNAI2	Normal - Tumor	-0.00379184	0.012787	1414	-0.296539	0.766862	5107.3	0.0716396
FSTL1	Normal - Tumor	-0.0080303	0.0289959	1414	-0.276946	0.781862	5207.2	0.638133
SRPX	Normal - Tumor	0.00779745	0.0308205	1414	0.252996	0.800308	5330.05	0.185597
SRC	Normal - Tumor	0.00153749	0.00652766	1414	0.235535	0.813828	5420.09	-0.000869328
OLFML3	Normal - Tumor	0.00627142	0.0303554	1414	0.2066	0.836352	5570.11	0.0451512
PMP22	Normal - Tumor	-0.00591816	0.0296211	1414	-0.199795	0.841669	5605.52	0.194256
IGFBP7	Normal - Tumor	-0.0151685	0.0961121	1414	-0.157821	0.874621	5824.97	0.253167
FILIP1L	Normal - Tumor	0.000788613	0.00563453	1414	0.139961	0.888711	5918.81	0.373129
ZEB1	Normal - Tumor	0.000320509	0.00256375	1414	0.125016	0.900529	5997.52	0.474719
FAM198B	Normal - Tumor	-0.00360534	0.0394461	1414	-0.0913992	0.927188	6175.07	-0.000890124
MYL9	Normal - Tumor	-0.00622496	0.0717095	1414	-0.0868081	0.930836	6199.37	0.194043
MMP12	Normal - Tumor	0.00091891	0.0124676	1414	0.0737041	0.941256	6268.77	-0.000871852
MMP7	Normal - Tumor	0.00734616	0.13381	1414	0.0549001	0.956226	6368.46	-0.000379921
PKD2	Normal - Tumor	8.81504e-05	0.00265374	1414	0.0332174	0.973506	6483.55	0.421002
