# Supplementary material for: Matrisome-Associated Gene Expression Patterns Correlating with TIMP2 in Cancer
Source: Sci Rep. 2019 Dec 27;9:20142. doi: 10.1038/s41598-019-56632-3 (PMC6934702; doi:10.1038/s41598-019-56632-3)
Supplement: Supplementary file 12 — Supplementary Dataset 12 [file 41598_2019_56632_MOESM12_ESM.xlsx]

## Sheet: comparison_of_slopes
Peened, D. et al. Matrisome-Associated Gene Expression Patterns Correlating with TIMP2 in Cancer.
Supplementary Table XII. Lung Tissue Comparison of Slopes with lstrends
Gene	contrast	estimate	SE	df	t.ratio	p.value	Bonferroni	tumor lm() adj.R.sq
MFAP4	Normal - Tumor	4.10407	0.154728	1498	26.5244	2.07497e-127	1.38193e-123	0.141455
COL10A1	Normal - Tumor	-0.341239	0.0160369	1498	-21.2784	5.29667e-88	3.52759e-84	0.508749
COL11A1	Normal - Tumor	-0.295727	0.0139433	1498	-21.2093	1.64223e-87	1.09372e-83	0.49887
COL1A1	Normal - Tumor	-7.82462	0.378007	1498	-20.6997	6.45343e-84	4.29799e-80	0.533159
ITGA11	Normal - Tumor	-0.0860405	0.00427479	1498	-20.1274	6.14398e-80	4.09189e-76	0.520989
PRELP	Normal - Tumor	0.970939	0.0484812	1498	20.0271	3.01486e-79	2.0079e-75	0.30353
ECM2	Normal - Tumor	0.053627	0.0027215	1498	19.7049	4.83959e-77	3.22317e-73	0.410314
C1QTNF7	Normal - Tumor	0.0352252	0.00183126	1498	19.2355	7.25897e-74	4.83448e-70	0.103482
THBS2	Normal - Tumor	-0.675528	0.0356804	1498	-18.9328	7.66974e-72	5.10804e-68	0.539558
COL5A1	Normal - Tumor	-0.610139	0.0323171	1498	-18.8797	1.72638e-71	1.14977e-67	0.535773
DACT3	Normal - Tumor	0.0450371	0.00239852	1498	18.777	8.2889e-71	5.52041e-67	0.404303
LRRC15	Normal - Tumor	-0.131828	0.00704054	1498	-18.7241	1.85604e-70	1.23612e-66	0.466059
LHFPL6	Normal - Tumor	0.278529	0.0154305	1498	18.0506	4.66624e-66	3.10772e-62	0.2223
COL6A3	Normal - Tumor	-0.660027	0.0372734	1498	-17.7077	7.41044e-64	4.93536e-60	0.56729
COL1A2	Normal - Tumor	-3.81624	0.21574	1498	-17.689	9.75275e-64	6.49533e-60	0.502378
COL3A1	Normal - Tumor	-7.32432	0.41713	1498	-17.5588	6.56239e-63	4.37055e-59	0.476398
ADAM33	Normal - Tumor	0.11543	0.00671144	1498	17.199	1.21522e-60	8.09334e-57	0.0120603
ADAMTS12	Normal - Tumor	-0.0552521	0.00326359	1498	-16.9299	5.75841e-59	3.8351e-55	0.489803
ARHGEF25	Normal - Tumor	0.0955191	0.00577428	1498	16.5422	1.38883e-56	9.24964e-53	0.0129397
PKD2	Normal - Tumor	0.0782355	0.00473092	1498	16.5371	1.49214e-56	9.93763e-53	0.221871
COL5A2	Normal - Tumor	-0.603406	0.0372005	1498	-16.2204	1.23444e-54	8.22139e-51	0.461828
PLPP4	Normal - Tumor	-0.0347171	0.00215747	1498	-16.0916	7.30718e-54	4.86658e-50	0.369903
RECK	Normal - Tumor	0.0343609	0.00213776	1498	16.0733	9.39739e-54	6.25866e-50	0.366097
SULF1	Normal - Tumor	-0.317878	0.0197842	1498	-16.0672	1.02198e-53	6.80641e-50	0.424503
COL8A2	Normal - Tumor	-0.103585	0.00669681	1498	-15.4679	3.49467e-50	2.32745e-46	0.38267
DCN	Normal - Tumor	0.919994	0.0594836	1498	15.4663	3.56701e-50	2.37563e-46	0.119526
LRRN4CL	Normal - Tumor	0.0237253	0.00153686	1498	15.4375	5.24422e-50	3.49265e-46	0.286535
KANK2	Normal - Tumor	0.170135	0.0110693	1498	15.37	1.29252e-49	8.6082e-46	0.251895
VCAN	Normal - Tumor	-0.295024	0.019413	1498	-15.1972	1.28176e-48	8.53654e-45	0.445666
COL12A1	Normal - Tumor	-0.334548	0.0223003	1498	-15.0019	1.67463e-47	1.1153e-43	0.391353
CTHRC1	Normal - Tumor	-0.526364	0.0361748	1498	-14.5506	5.79799e-45	3.86146e-41	0.367422
MMP11	Normal - Tumor	-0.89772	0.0633117	1498	-14.1794	6.43542e-43	4.28599e-39	0.308428
RHOJ	Normal - Tumor	0.0717715	0.00510097	1498	14.0702	2.52655e-42	1.68268e-38	0.191286
FAP	Normal - Tumor	-0.0549143	0.0039461	1498	-13.9161	1.71722e-41	1.14367e-37	0.422146
FNDC1	Normal - Tumor	-0.151124	0.0109369	1498	-13.8178	5.78272e-41	3.85129e-37	0.322354
POSTN	Normal - Tumor	-0.841472	0.0610658	1498	-13.7797	9.23686e-41	6.15175e-37	0.391118
MXRA5	Normal - Tumor	-0.285434	0.0207332	1498	-13.767	1.08084e-40	7.19842e-37	0.330422
COL8A1	Normal - Tumor	-0.17469	0.0128064	1498	-13.6409	5.05959e-40	3.36968e-36	0.398085
FBLN1	Normal - Tumor	0.725718	0.0533048	1498	13.6145	6.9769e-40	4.64662e-36	0.143555
CSF1R	Normal - Tumor	-0.203239	0.01506	1498	-13.4953	2.96591e-39	1.9753e-35	0.209907
PRKG1	Normal - Tumor	0.0227589	0.00170894	1498	13.3176	2.51881e-38	1.67753e-34	0.373138
FBLN5	Normal - Tumor	0.348377	0.0263391	1498	13.2266	7.46252e-38	4.97004e-34	0.0592949
ZNF469	Normal - Tumor	-0.0149256	0.00114007	1498	-13.0918	3.69379e-37	2.46007e-33	0.249007
GREM1	Normal - Tumor	-0.0849035	0.00650968	1498	-13.0426	6.59597e-37	4.39292e-33	0.324998
SPARC	Normal - Tumor	-2.82203	0.22271	1498	-12.6713	4.9875e-35	3.32167e-31	0.517759
KIF26B	Normal - Tumor	-0.0346177	0.00276	1498	-12.5426	2.18156e-34	1.45292e-30	0.241031
THY1	Normal - Tumor	-0.223544	0.0180296	1498	-12.3987	1.12056e-33	7.46292e-30	0.46226
COL15A1	Normal - Tumor	-0.141728	0.011617	1498	-12.2	1.04654e-32	6.96995e-29	0.389296
OLFML1	Normal - Tumor	0.0524409	0.00437108	1498	11.9972	9.92525e-32	6.61022e-28	0.461619
CTSK	Normal - Tumor	-0.507883	0.0427573	1498	-11.8783	3.66329e-31	2.43975e-27	0.414777
CNRIP1	Normal - Tumor	0.0284642	0.0024142	1498	11.7903	9.55128e-31	6.36115e-27	0.20991
PDLIM3	Normal - Tumor	0.0749226	0.00638127	1498	11.741	1.63055e-30	1.08595e-26	0.238833
ANGPTL2	Normal - Tumor	-0.148378	0.0127098	1498	-11.6743	3.35386e-30	2.23367e-26	0.521222
C1QTNF2	Normal - Tumor	0.0131086	0.00114339	1498	11.4646	3.1587e-29	2.10369e-25	0.128076
PODN	Normal - Tumor	0.189636	0.0167255	1498	11.3382	1.20259e-28	8.00926e-25	0.326291
SVEP1	Normal - Tumor	0.0651725	0.00577674	1498	11.2819	2.17167e-28	1.44633e-24	0.165658
MMP14	Normal - Tumor	-0.866551	0.0774302	1498	-11.1914	5.58766e-28	3.72138e-24	0.316272
ADAM12	Normal - Tumor	-0.0523415	0.00471979	1498	-11.0898	1.60271e-27	1.06741e-23	0.239837
NBL1	Normal - Tumor	0.543996	0.0493281	1498	11.0281	3.02634e-27	2.01554e-23	0.358436
OLFML2B	Normal - Tumor	-0.116745	0.0105956	1498	-11.0183	3.34611e-27	2.22851e-23	0.399483
MICAL2	Normal - Tumor	-0.0800601	0.0073096	1498	-10.9527	6.55463e-27	4.36538e-23	0.200878
RAB31	Normal - Tumor	-0.184006	0.0168716	1498	-10.9063	1.05306e-26	7.0134e-23	0.259574
PTGIR	Normal - Tumor	0.165293	0.0151758	1498	10.8919	1.2195e-26	8.12186e-23	0.204765
INHBA	Normal - Tumor	-0.0933742	0.00888779	1498	-10.5059	5.84113e-25	3.89019e-21	0.291989
DKK3	Normal - Tumor	0.275522	0.0262764	1498	10.4855	7.14087e-25	4.75582e-21	0.119934
LTBP2	Normal - Tumor	0.264184	0.0253695	1498	10.4134	1.45021e-24	9.65839e-21	0.289551
FN1	Normal - Tumor	-2.39104	0.230447	1498	-10.3757	2.098e-24	1.39727e-20	0.332687
FBN1	Normal - Tumor	-0.0912833	0.00891182	1498	-10.243	7.61862e-24	5.074e-20	0.461818
ADAMTS7	Normal - Tumor	0.0249736	0.0024593	1498	10.1548	1.78066e-23	1.18592e-19	0.19796
ZEB1	Normal - Tumor	0.031612	0.00312679	1498	10.1101	2.73175e-23	1.81934e-19	0.345466
DPT	Normal - Tumor	0.221277	0.0218949	1498	10.1063	2.83116e-23	1.88555e-19	0.241152
OGN	Normal - Tumor	0.147708	0.0146555	1498	10.0787	3.68421e-23	2.45368e-19	0.0180409
PEAK1	Normal - Tumor	0.0210337	0.00211166	1498	9.96075	1.12743e-22	7.50866e-19	0.188434
GGT5	Normal - Tumor	-0.0766296	0.00769681	1498	-9.95603	1.17876e-22	7.85056e-19	0.16512
HTRA1	Normal - Tumor	-0.382818	0.0387672	1498	-9.87479	2.52922e-22	1.68446e-18	0.348233
WISP1	Normal - Tumor	-0.116859	0.0121282	1498	-9.63525	2.32802e-21	1.55046e-17	0.107718
ASPN	Normal - Tumor	-0.153903	0.0160143	1498	-9.61038	2.92373e-21	1.94721e-17	0.42306
ISLR	Normal - Tumor	-0.218636	0.0228634	1498	-9.56269	4.51863e-21	3.00941e-17	0.501835
MMP25	Normal - Tumor	-0.0905433	0.00977211	1498	-9.26548	6.52968e-20	4.34877e-16	0.00914506
CCIN	Normal - Tumor	-0.0023505	0.000259272	1498	-9.06575	3.77094e-19	2.51144e-15	0.110969
VSTM4	Normal - Tumor	0.0238016	0.0026363	1498	9.0284	5.21506e-19	3.47323e-15	0.199105
PDGFRB	Normal - Tumor	0.197387	0.0220796	1498	8.93978	1.12028e-18	7.46105e-15	0.564023
ST3GAL2	Normal - Tumor	-0.0156373	0.00176972	1498	-8.83606	2.71856e-18	1.81056e-14	0.216042
RUNX1	Normal - Tumor	-0.0439989	0.00514023	1498	-8.55971	2.75937e-17	1.83774e-13	0.148578
TCF4	Normal - Tumor	0.0274294	0.00322992	1498	8.49228	4.80963e-17	3.20321e-13	0.0498376
GPX8	Normal - Tumor	-0.0492845	0.00585764	1498	-8.41372	9.14394e-17	6.08987e-13	0.214133
ADAMTS2	Normal - Tumor	-0.059306	0.00716063	1498	-8.28224	2.64835e-16	1.7638e-12	0.458708
GALNT15	Normal - Tumor	0.0462592	0.00561378	1498	8.24031	3.70617e-16	2.46831e-12	0.281829
CMTM3	Normal - Tumor	-0.0925495	0.0113023	1498	-8.18858	5.59805e-16	3.7283e-12	0.312177
SH3PXD2B	Normal - Tumor	-0.061989	0.00770329	1498	-8.04708	1.70967e-15	1.13864e-11	0.282674
MSRB3	Normal - Tumor	0.0420579	0.00524543	1498	8.01801	2.14594e-15	1.42919e-11	0.415537
F13A1	Normal - Tumor	-0.190443	0.0237778	1498	-8.00929	2.29699e-15	1.5298e-11	0.136101
CDH11	Normal - Tumor	-0.0591443	0.00741386	1498	-7.97753	2.94107e-15	1.95875e-11	0.415121
TIMP1	Normal - Tumor	-4.22613	0.5301	1498	-7.97233	3.06232e-15	2.03951e-11	0.060362
AXL	Normal - Tumor	-0.0777222	0.00976405	1498	-7.96003	3.36882e-15	2.24363e-11	0.395796
LOXL2	Normal - Tumor	-0.14392	0.0180883	1498	-7.95651	3.46199e-15	2.30569e-11	0.162012
TNS1	Normal - Tumor	0.155808	0.0197065	1498	7.90642	5.09893e-15	3.39589e-11	0.111355
PALLD	Normal - Tumor	0.142858	0.018211	1498	7.8446	8.19767e-15	5.45965e-11	0.0959115
CHSY3	Normal - Tumor	-0.00972956	0.00125907	1498	-7.72755	1.99599e-14	1.32933e-10	0.13097
FBXL7	Normal - Tumor	0.0300833	0.00392175	1498	7.67088	3.05787e-14	2.03654e-10	0.0567533
PCOLCE	Normal - Tumor	-0.238193	0.0312795	1498	-7.61499	4.64419e-14	3.09303e-10	0.264029
CYBRD1	Normal - Tumor	0.23221	0.0306635	1498	7.57286	6.35288e-14	4.23102e-10	0.0765382
PRICKLE2	Normal - Tumor	0.0237844	0.00314537	1498	7.56171	6.89973e-14	4.59522e-10	0.131965
ZCCHC24	Normal - Tumor	0.0382153	0.00514016	1498	7.43466	1.75579e-13	1.16935e-09	0.412262
CALU	Normal - Tumor	-0.304495	0.0412021	1498	-7.39028	2.42493e-13	1.615e-09	0.107075
CERCAM	Normal - Tumor	-0.062296	0.00848351	1498	-7.34319	3.40933e-13	2.27062e-09	0.230301
CLMP	Normal - Tumor	-0.0511047	0.00706339	1498	-7.23515	7.39539e-13	4.92533e-09	0.165362
ADAMTS14	Normal - Tumor	-0.0157667	0.00218864	1498	-7.20389	9.23509e-13	6.15057e-09	0.134353
C1QTNF6	Normal - Tumor	-0.0383761	0.00534017	1498	-7.1863	1.04603e-12	6.96658e-09	0.141554
NRP2	Normal - Tumor	-0.050463	0.00703833	1498	-7.16974	1.17592e-12	7.83162e-09	0.126956
ITGB1	Normal - Tumor	-0.36168	0.0505337	1498	-7.1572	1.28471e-12	8.55615e-09	0.198475
DDR2	Normal - Tumor	0.024776	0.00346768	1498	7.14484	1.40162e-12	9.33477e-09	0.408129
TIMP3	Normal - Tumor	1.40144	0.196343	1498	7.13772	1.47365e-12	9.81452e-09	0.382641
NOX4	Normal - Tumor	-0.00712004	0.00101108	1498	-7.04198	2.87788e-12	1.91667e-08	0.257988
ARHGAP31	Normal - Tumor	-0.0346625	0.00492786	1498	-7.03398	3.04223e-12	2.02613e-08	0.133302
SFRP4	Normal - Tumor	-0.183369	0.0264634	1498	-6.92914	6.26801e-12	4.17449e-08	0.259849
BICC1	Normal - Tumor	-0.0200506	0.00291956	1498	-6.86768	9.53228e-12	6.3485e-08	0.392785
P4HA3	Normal - Tumor	-0.0142216	0.00208515	1498	-6.82046	1.31251e-11	8.74132e-08	0.136014
FAM198B	Normal - Tumor	-0.0631649	0.00928418	1498	-6.80349	1.47162e-11	9.801e-08	0.0944395
ELN	Normal - Tumor	0.426445	0.0627357	1498	6.79748	1.53237e-11	1.02056e-07	0.117854
PXDN	Normal - Tumor	-0.110437	0.0163748	1498	-6.74433	2.18877e-11	1.45772e-07	0.192075
SFRP2	Normal - Tumor	-0.774939	0.114928	1498	-6.74281	2.21105e-11	1.47256e-07	0.287572
MMP23B	Normal - Tumor	0.0195581	0.00291221	1498	6.71588	2.64609e-11	1.7623e-07	0.061856
SCARF2	Normal - Tumor	0.0518691	0.00775674	1498	6.68697	3.20666e-11	2.13563e-07	0.359082
CPZ	Normal - Tumor	-0.0363414	0.00555798	1498	-6.5386	8.49434e-11	5.65723e-07	0.279319
MRVI1	Normal - Tumor	0.0234087	0.00360093	1498	6.50073	1.0858e-10	7.23145e-07	0.472584
PMP22	Normal - Tumor	0.193192	0.0303092	1498	6.37403	2.44556e-10	1.62874e-06	0.365746
GXYLT2	Normal - Tumor	-0.0195062	0.00307089	1498	-6.35195	2.8131e-10	1.87353e-06	0.242971
EDNRA	Normal - Tumor	0.0495356	0.00784294	1498	6.31595	3.53125e-10	2.35181e-06	0.262682
ANTXR1	Normal - Tumor	-0.101716	0.0162487	1498	-6.25992	5.01874e-10	3.34248e-06	0.53892
HIC1	Normal - Tumor	0.0199912	0.00320308	1498	6.24125	5.63905e-10	3.75561e-06	0.128036
VGLL3	Normal - Tumor	0.0390935	0.00627716	1498	6.2279	6.12776e-10	4.08109e-06	0.0537648
NID2	Normal - Tumor	-0.0231061	0.0037266	1498	-6.20031	7.27238e-10	4.8434e-06	0.366569
ITGA3	Normal - Tumor	-0.32224	0.052986	1498	-6.08161	1.50756e-09	1.00403e-05	0.0777856
MXRA7	Normal - Tumor	0.0562178	0.00928735	1498	6.05316	1.79194e-09	1.19343e-05	0.0442616
LOXL1	Normal - Tumor	-0.0541862	0.008979	1498	-6.03477	2.00294e-09	1.33396e-05	0.20519
TIMP4	Normal - Tumor	-0.0303886	0.00505889	1498	-6.00698	2.36846e-09	1.5774e-05	-0.000539356
GPC6	Normal - Tumor	-0.0272225	0.00459927	1498	-5.91887	4.01155e-09	2.67169e-05	0.1813
MMP8	Normal - Tumor	-0.0260177	0.00441032	1498	-5.89927	4.50605e-09	3.00103e-05	0.0210419
MAP3K3	Normal - Tumor	0.0250463	0.00427816	1498	5.85446	5.87029e-09	3.90961e-05	0.187619
LAMB2	Normal - Tumor	0.0988643	0.0171274	1498	5.77229	9.48881e-09	6.31955e-05	0.190334
RCN3	Normal - Tumor	-0.147341	0.0255776	1498	-5.76053	1.01588e-08	6.76577e-05	0.132953
EMILIN1	Normal - Tumor	-0.206558	0.0358769	1498	-5.7574	1.03448e-08	6.88965e-05	0.445305
RAB23	Normal - Tumor	0.0184619	0.00322055	1498	5.73254	1.1944e-08	7.9547e-05	0.102327
CPXM1	Normal - Tumor	-0.0797543	0.0139342	1498	-5.72364	1.25736e-08	8.37404e-05	0.15686
AEBP1	Normal - Tumor	-0.389138	0.0680019	1498	-5.72246	1.26588e-08	8.43079e-05	0.611323
COLEC12	Normal - Tumor	-0.0424174	0.00747545	1498	-5.67422	1.66978e-08	0.000111208	0.175981
IGFBP7	Normal - Tumor	0.77332	0.136322	1498	5.67275	1.6839e-08	0.000112148	0.166353
LGALS1	Normal - Tumor	-1.57501	0.280356	1498	-5.6179	2.30082e-08	0.000153235	0.107413
RUNX2	Normal - Tumor	-0.0140623	0.00250972	1498	-5.60314	2.50129e-08	0.000166586	0.113119
MRGPRF	Normal - Tumor	0.0371592	0.00665852	1498	5.58069	2.83903e-08	0.00018908	0.0915236
CNTNAP1	Normal - Tumor	0.0148417	0.00266932	1498	5.56009	3.18773e-08	0.000212303	0.110193
MYL9	Normal - Tumor	0.434134	0.0792319	1498	5.47928	5.0028e-08	0.000333186	0.278159
LAMA2	Normal - Tumor	0.0600247	0.0113388	1498	5.29374	1.37657e-07	0.000916794	0.218346
CD276	Normal - Tumor	-0.0741691	0.0140138	1498	-5.29256	1.38526e-07	0.000922586	0.0536494
LAMA4	Normal - Tumor	0.0393297	0.00744063	1498	5.2858	1.4365e-07	0.000956707	0.470219
MSN	Normal - Tumor	-0.371538	0.0709606	1498	-5.23583	1.8758e-07	0.00124929	0.109461
GAS7	Normal - Tumor	-0.0209423	0.0041062	1498	-5.10016	3.82672e-07	0.0025486	0.370961
CALD1	Normal - Tumor	0.0926768	0.018242	1498	5.08041	4.23925e-07	0.00282334	0.5048
FAM180A	Normal - Tumor	0.00795068	0.00156684	1498	5.07433	4.3748e-07	0.00291361	0.102704
ADGRA2	Normal - Tumor	0.0268804	0.00531056	1498	5.06169	4.6698e-07	0.00311009	0.274358
CD248	Normal - Tumor	-0.115063	0.0227447	1498	-5.05887	4.73826e-07	0.00315568	0.322455
CALHM5	Normal - Tumor	-0.00488577	0.000966538	1498	-5.05492	4.83568e-07	0.00322056	0.206144
CTGF	Normal - Tumor	-0.644442	0.127652	1498	-5.04842	5.00022e-07	0.00333015	0.298512
HMCN1	Normal - Tumor	0.0169421	0.00336756	1498	5.03098	5.46897e-07	0.00364233	0.0748112
MFAP2	Normal - Tumor	-0.113209	0.0225495	1498	-5.02049	5.7711e-07	0.00384355	0.097881
ACVR1	Normal - Tumor	-0.035737	0.00714894	1498	-4.99893	6.44326e-07	0.00429121	0.0596717
BMP1	Normal - Tumor	-0.0418646	0.00843008	1498	-4.9661	7.6137e-07	0.00507072	0.133372
LRP2	Normal - Tumor	-0.0177922	0.00359217	1498	-4.95307	8.13321e-07	0.00541672	-0.000984248
BGN	Normal - Tumor	-1.00337	0.204405	1498	-4.90872	1.01691e-06	0.00677265	0.51962
NTM	Normal - Tumor	-0.028052	0.00576167	1498	-4.86872	1.24201e-06	0.00827175	0.212429
RTL3	Normal - Tumor	0.000634027	0.000131397	1498	4.82527	1.54073e-06	0.0102613	0.299275
TGFBR2	Normal - Tumor	-0.165009	0.0344929	1498	-4.78387	1.88893e-06	0.0125802	0.172093
PLEKHO2	Normal - Tumor	-0.0583381	0.0122819	1498	-4.74992	2.22982e-06	0.0148506	0.214358
COL4A1	Normal - Tumor	-0.285204	0.0600721	1498	-4.74769	2.25416e-06	0.0150127	0.271764
HTRA3	Normal - Tumor	-0.108769	0.0230086	1498	-4.72731	2.4889e-06	0.0165761	0.337557
ANTXR2	Normal - Tumor	-0.0208056	0.00444645	1498	-4.67915	3.14047e-06	0.0209155	0.269316
ACTA2	Normal - Tumor	0.588729	0.126081	1498	4.66944	3.29048e-06	0.0219146	0.456949
PODNL1	Normal - Tumor	-0.0259027	0.00558757	1498	-4.63577	3.86515e-06	0.0257419	0.0675371
MMP24	Normal - Tumor	-0.0370598	0.00801872	1498	-4.62165	4.13382e-06	0.0275312	0.0128515
SGCD	Normal - Tumor	0.0048597	0.0010519	1498	4.61993	4.16785e-06	0.0277578	0.5429
TGFB1I1	Normal - Tumor	0.0281337	0.00615993	1498	4.56721	5.3474e-06	0.0356137	0.413887
ARHGAP1	Normal - Tumor	-0.0614746	0.0135758	1498	-4.52824	6.41868e-06	0.0427484	0.0571248
TSHZ3	Normal - Tumor	0.00961752	0.00216046	1498	4.45162	9.15357e-06	0.0609628	0.196043
MMP19	Normal - Tumor	-0.0901826	0.0203936	1498	-4.42211	1.04792e-05	0.0697915	0.0452677
MARVELD1	Normal - Tumor	-0.06229	0.0141502	1498	-4.40205	1.1483e-05	0.0764765	0.161654
HSPG2	Normal - Tumor	-0.101945	0.0234126	1498	-4.35429	1.42561e-05	0.0949456	0.18104
PRRX1	Normal - Tumor	-0.0565055	0.0131346	1498	-4.30205	1.80183e-05	0.120002	0.127626
HHIPL1	Normal - Tumor	-0.00376014	0.000876387	1498	-4.2905	1.8969e-05	0.126334	0.0853833
LRRC17	Normal - Tumor	-0.0279162	0.00659006	1498	-4.2361	2.41293e-05	0.160701	0.0631498
ATP8B2	Normal - Tumor	0.021125	0.0049933	1498	4.23066	2.47131e-05	0.164589	0.112334
TGFB3	Normal - Tumor	0.0470358	0.0111684	1498	4.2115	2.68792e-05	0.179015	0.22783
COL4A2	Normal - Tumor	-0.272179	0.0648067	1498	-4.19986	2.82822e-05	0.18836	0.215436
KIRREL1	Normal - Tumor	-0.0250659	0.0060293	1498	-4.15734	3.40205e-05	0.226576	0.211904
VAT1	Normal - Tumor	-0.154577	0.0372612	1498	-4.14848	3.53487e-05	0.235423	0.134506
TNFAIP6	Normal - Tumor	-0.0474368	0.0117302	1498	-4.04399	5.52229e-05	0.367785	0.168636
TAGLN	Normal - Tumor	0.443613	0.110655	1498	4.00896	6.39877e-05	0.426158	0.404773
FIBIN	Normal - Tumor	0.0560237	0.0140003	1498	4.00161	6.59856e-05	0.439464	0.366257
ADAMTS4	Normal - Tumor	0.131544	0.0330666	1498	3.97815	7.27693e-05	0.484643	0.125284
FSTL1	Normal - Tumor	-0.120393	0.0307081	1498	-3.92057	9.23295e-05	0.614914	0.334615
PRICKLE1	Normal - Tumor	-0.00996485	0.00256056	1498	-3.89167	0.000103925	0.692139	0.125821
PTGIS	Normal - Tumor	0.0624156	0.0161156	1498	3.873	0.000112136	0.746824	0.062241
MMP9	Normal - Tumor	-0.473615	0.12312	1498	-3.84678	0.000124701	0.83051	0.0184066
PHLDB1	Normal - Tumor	0.016993	0.00441972	1498	3.84481	0.0001257	0.837164	0.245725
KDELC1	Normal - Tumor	-0.0113876	0.00297356	1498	-3.82963	0.000133633	0.889996	0.0754327
HSPA12B	Normal - Tumor	0.0294908	0.00771825	1498	3.82091	0.000138397	0.921725	0.0910683
PLXDC1	Normal - Tumor	0.00694391	0.00182909	1498	3.79638	0.000152685	1.01688	0.118773
LRRC32	Normal - Tumor	0.169143	0.0448331	1498	3.77273	0.000167764	1.11731	0.293059
HSP90AA1	Normal - Tumor	0.989245	0.267921	1498	3.69231	0.000230204	1.53316	0.0126869
SSC5D	Normal - Tumor	0.0126428	0.00345481	1498	3.65946	0.000261512	1.74167	0.353371
EHD2	Normal - Tumor	-0.132751	0.036522	1498	-3.63481	0.000287589	1.91534	0.137663
MMP28	Normal - Tumor	-0.0684356	0.0190539	1498	-3.59169	0.000339161	2.25881	0.00204834
CALHM2	Normal - Tumor	0.017253	0.0048242	1498	3.57635	0.000359496	2.39424	0.218754
ZBTB47	Normal - Tumor	-0.0116083	0.00326552	1498	-3.55482	0.000389984	2.5973	0.317558
MMP16	Normal - Tumor	-0.0022645	0.000639365	1498	-3.54179	0.000409606	2.72798	0.0719357
CRISPLD2	Normal - Tumor	0.0735544	0.0213649	1498	3.44277	0.000591654	3.94042	0.307218
VIM	Normal - Tumor	-0.493787	0.144772	1498	-3.41079	0.000664979	4.42876	0.325444
KERA	Normal - Tumor	-0.00106919	0.000315452	1498	-3.38938	0.000718688	4.78646	0.0664146
PLXND1	Normal - Tumor	-0.0541363	0.0160718	1498	-3.3684	0.000775238	5.16309	0.104703
PARVA	Normal - Tumor	-0.0181112	0.00542036	1498	-3.34132	0.000854323	5.68979	0.137545
DAB2	Normal - Tumor	-0.0308993	0.00928349	1498	-3.32841	0.000894617	5.95815	0.263941
TLN1	Normal - Tumor	-0.0835924	0.0251187	1498	-3.32789	0.000896281	5.96923	0.146482
HSP90AB1	Normal - Tumor	0.974265	0.296773	1498	3.28286	0.00105127	7.00146	0.00777708
OMD	Normal - Tumor	0.010772	0.00329238	1498	3.27181	0.00109295	7.27904	0.300098
MMP7	Normal - Tumor	-0.306676	0.0953424	1498	-3.21657	0.00132501	8.8246	0.0170207
PCDH18	Normal - Tumor	0.00675271	0.00211869	1498	3.18721	0.00146617	9.76471	0.105171
ZFPM2	Normal - Tumor	0.00357365	0.00114027	1498	3.13403	0.00175769	11.7062	0.148126
MMP13	Normal - Tumor	-0.325138	0.104105	1498	-3.12317	0.00182339	12.1438	0.0201184
MFGE8	Normal - Tumor	0.0495594	0.0158769	1498	3.12147	0.00183389	12.2137	0.222979
HEG1	Normal - Tumor	-0.0341285	0.0110652	1498	-3.08431	0.00207752	13.8363	0.201685
ADAM10	Normal - Tumor	-0.0138098	0.00448062	1498	-3.08212	0.00209277	13.9378	0.0155775
COL14A1	Normal - Tumor	0.0409218	0.0134203	1498	3.04925	0.00233437	15.5469	0.0616589
FBLN2	Normal - Tumor	-0.0581292	0.0191395	1498	-3.03713	0.00242967	16.1816	0.371879
MITF	Normal - Tumor	-0.00443736	0.00146435	1498	-3.03025	0.00248534	16.5524	0.26233
SERPINH1	Normal - Tumor	-0.23452	0.0775273	1498	-3.025	0.00252869	16.8411	0.0949031
MMP2	Normal - Tumor	-0.244794	0.0810918	1498	-3.01873	0.00258122	17.191	0.535088
SRPX2	Normal - Tumor	-0.0448224	0.014911	1498	-3.006	0.00269114	17.923	0.0825075
ADAM17	Normal - Tumor	0.0365412	0.0122683	1498	2.97851	0.00294311	19.6011	0.0135061
PLXDC2	Normal - Tumor	0.015984	0.00541163	1498	2.95364	0.00318948	21.2419	0.407667
LOXL3	Normal - Tumor	-0.00697602	0.00236332	1498	-2.95179	0.0032085	21.3686	0.0711701
PCDH12	Normal - Tumor	0.0148745	0.00517477	1498	2.87442	0.00410487	27.3384	0.155108
ARL4C	Normal - Tumor	-0.0684802	0.0238642	1498	-2.86957	0.00416792	27.7584	0.0392077
CLIC4	Normal - Tumor	0.0933312	0.0336249	1498	2.77566	0.0055775	37.1462	0.216783
AFAP1	Normal - Tumor	-0.0101891	0.00373782	1498	-2.72594	0.00648667	43.2012	0.16853
FZD1	Normal - Tumor	-0.0280876	0.0106083	1498	-2.64769	0.00818949	54.542	0.139687
MAP1A	Normal - Tumor	-0.00909694	0.00347998	1498	-2.61408	0.00903645	60.1828	0.0182612
COL6A1	Normal - Tumor	-0.203658	0.0783918	1498	-2.59795	0.00947008	63.0707	0.393186
MMP3	Normal - Tumor	-0.0526013	0.0207325	1498	-2.53714	0.0112768	75.1034	0.0132354
C1S	Normal - Tumor	0.158719	0.0632249	1498	2.51038	0.0121648	81.0174	0.109869
PDZRN3	Normal - Tumor	0.00675411	0.00270523	1498	2.49669	0.0126425	84.1993	0.274245
CLEC11A	Normal - Tumor	-0.0181185	0.00734815	1498	-2.46573	0.0137849	91.8074	0.357876
CNPY4	Normal - Tumor	-0.00795155	0.00325397	1498	-2.44365	0.0146543	97.5976	0.0661388
COL16A1	Normal - Tumor	0.0308057	0.0126855	1498	2.42842	0.0152819	101.777	0.0820346
MMP21	Normal - Tumor	0.000226023	9.3475e-05	1498	2.41801	0.0157244	104.724	-0.00082113
ZEB2	Normal - Tumor	0.00515265	0.00213797	1498	2.41006	0.0160696	107.023	0.232973
C1R	Normal - Tumor	-0.160209	0.066862	1498	-2.39611	0.016692	111.169	0.193734
EVC	Normal - Tumor	-0.00514906	0.00216618	1498	-2.37702	0.017578	117.069	0.320759
MRC2	Normal - Tumor	-0.045568	0.019189	1498	-2.3747	0.0176886	117.806	0.272847
ITGB5	Normal - Tumor	-0.0497168	0.0210298	1498	-2.36411	0.0182002	121.213	0.136032
OLFML3	Normal - Tumor	0.0714589	0.0306743	1498	2.3296	0.0199597	132.931	0.028722
MMP15	Normal - Tumor	-0.0424766	0.0184557	1498	-2.30154	0.0214979	143.176	0.00349638
C1QTNF1	Normal - Tumor	-0.0380526	0.0170575	1498	-2.23084	0.0258395	172.091	0.0494432
COPZ2	Normal - Tumor	0.0255309	0.0116817	1498	2.18554	0.0290033	193.162	-0.00064179
FILIP1L	Normal - Tumor	-0.019428	0.00899659	1498	-2.15948	0.0309711	206.268	0.277406
SRPX	Normal - Tumor	0.0502703	0.0237468	1498	2.11693	0.03443	229.304	0.0226135
MMP10	Normal - Tumor	-0.360705	0.172854	1498	-2.08676	0.0370786	246.943	0.00870952
LRP1	Normal - Tumor	-0.0308222	0.0149312	1498	-2.06428	0.0391635	260.829	0.386771
P3H1	Normal - Tumor	-0.0101292	0.00508054	1498	-1.99373	0.0463624	308.774	0.116211
GNAI2	Normal - Tumor	-0.0393546	0.0198922	1498	-1.97839	0.0480675	320.13	0.31195
TMEM119	Normal - Tumor	-0.0287823	0.0149824	1498	-1.92108	0.0549117	365.712	0.312511
RAB3IL1	Normal - Tumor	0.00764364	0.00398535	1498	1.91793	0.0553095	368.362	0.178209
COL6A2	Normal - Tumor	-0.190747	0.0998515	1498	-1.9103	0.056285	374.858	0.443489
NID1	Normal - Tumor	0.0570944	0.0299473	1498	1.9065	0.056777	378.135	0.0698083
CXCL12	Normal - Tumor	-0.0156892	0.00831011	1498	-1.88797	0.0592236	394.429	0.257681
SRC	Normal - Tumor	0.017254	0.00926987	1498	1.8613	0.0628982	418.902	0.00404206
MMP1	Normal - Tumor	-0.568748	0.318652	1498	-1.78486	0.0744868	496.082	0.00612287
SH3PXD2A	Normal - Tumor	-0.0159185	0.0089377	1498	-1.78105	0.075107	500.212	0.125421
PDGFRL	Normal - Tumor	-0.0173343	0.00996263	1498	-1.73994	0.0820758	546.625	0.0326746
VCL	Normal - Tumor	-0.0242952	0.0139664	1498	-1.73955	0.0821439	547.079	0.221261
CD93	Normal - Tumor	-0.0381273	0.0221664	1498	-1.72005	0.0856302	570.297	0.217814
PDLIM7	Normal - Tumor	0.0285725	0.0166629	1498	1.71474	0.0866	576.756	0.161496
ARMH4	Normal - Tumor	0.00159453	0.000953517	1498	1.67226	0.0946809	630.575	0.00861885
ADAMTS5	Normal - Tumor	-0.00286209	0.00173182	1498	-1.65265	0.0986126	656.76	0.0544576
SULF2	Normal - Tumor	-0.0426861	0.0271973	1498	-1.5695	0.116743	777.509	0.0185699
CAVIN1	Normal - Tumor	0.097794	0.0628496	1498	1.556	0.119919	798.661	0.190584
HEPH	Normal - Tumor	-0.00544554	0.00367447	1498	-1.48199	0.138552	922.757	0.216735
EFEMP2	Normal - Tumor	0.0107602	0.00733969	1498	1.46603	0.142849	951.377	0.315892
MMP12	Normal - Tumor	-0.0912655	0.0661836	1498	-1.37898	0.168108	1119.6	0.00265869
F2R	Normal - Tumor	0.0149074	0.0108792	1498	1.37027	0.170808	1137.58	0.224867
ITGBL1	Normal - Tumor	0.0114819	0.00870751	1498	1.31861	0.1875	1248.75	0.315499
GAS1	Normal - Tumor	-0.0113725	0.00885772	1498	-1.28391	0.199371	1327.81	0.161543
CSGALNACT2	Normal - Tumor	-0.00951548	0.0074337	1498	-1.28005	0.200727	1336.84	0.286329
LATS2	Normal - Tumor	0.00429964	0.00338482	1498	1.27027	0.204185	1359.87	0.297558
FERMT2	Normal - Tumor	0.00637716	0.00532258	1498	1.19813	0.231054	1538.82	0.241013
LAMB1	Normal - Tumor	0.0421652	0.0357318	1498	1.18005	0.238169	1586.2	0.151279
SFXN3	Normal - Tumor	-0.0106524	0.00904957	1498	-1.17711	0.239337	1593.99	0.256075
MMP26	Normal - Tumor	0.000119928	0.000109661	1498	1.09362	0.274297	1826.82	0.00189379
FKBP9	Normal - Tumor	-0.0367373	0.03531	1498	-1.04042	0.298311	1986.75	0.0190143
ARSI	Normal - Tumor	0.00438585	0.00424215	1498	1.03387	0.301362	2007.07	0.0269156
ADAM28	Normal - Tumor	-0.00452613	0.00444376	1498	-1.01854	0.308587	2055.19	0.00383859
DCHS1	Normal - Tumor	-0.00443356	0.00446894	1498	-0.992084	0.321317	2139.97	0.229649
FKBP7	Normal - Tumor	-0.00236637	0.00239252	1498	-0.989068	0.322789	2149.78	0.220016
DPYSL3	Normal - Tumor	-0.0270491	0.0291655	1498	-0.927434	0.353851	2356.65	0.113145
FLNA	Normal - Tumor	-0.0968473	0.105827	1498	-0.915148	0.360261	2399.34	0.163618
KCTD10	Normal - Tumor	0.00271034	0.00309025	1498	0.877061	0.380594	2534.76	0.184758
MMP17	Normal - Tumor	0.00225234	0.00283299	1498	0.795039	0.426717	2841.93	0.00324738
ZNF521	Normal - Tumor	-0.00207373	0.00260944	1498	-0.794703	0.426912	2843.24	0.150034
CCDC80	Normal - Tumor	-0.0157135	0.0201888	1498	-0.778326	0.4365	2907.09	0.26829
PPP1R18	Normal - Tumor	0.013957	0.0183734	1498	0.759627	0.447597	2981	0.152019
DACT1	Normal - Tumor	0.0026897	0.00395406	1498	0.680237	0.496459	3306.42	0.257648
MEIS3	Normal - Tumor	0.00110573	0.0018031	1498	0.61324	0.539811	3595.14	0.112996
BNC2	Normal - Tumor	-0.000761063	0.00130048	1498	-0.585216	0.558491	3719.55	0.116177
LOX	Normal - Tumor	-0.00585155	0.0113048	1498	-0.517617	0.604802	4027.98	0.201557
SPSB1	Normal - Tumor	-0.00764819	0.0162018	1498	-0.472058	0.636954	4242.12	0.0535815
SERPINF1	Normal - Tumor	0.0316275	0.0670641	1498	0.471601	0.637281	4244.29	0.0544657
THBS1	Normal - Tumor	-0.0639286	0.154512	1498	-0.413746	0.67912	4522.94	0.277194
GLIS2	Normal - Tumor	0.00323482	0.00826286	1498	0.391489	0.695491	4631.97	0.328332
GFPT2	Normal - Tumor	0.00349037	0.0105031	1498	0.332318	0.739696	4926.37	0.17123
SYDE1	Normal - Tumor	-0.00145143	0.00440528	1498	-0.329474	0.741843	4940.68	0.192919
LUM	Normal - Tumor	-0.109593	0.333953	1498	-0.328168	0.742831	4947.25	0.0929957
MXRA8	Normal - Tumor	-0.00807234	0.0262764	1498	-0.307209	0.758727	5053.12	0.324511
SNAI2	Normal - Tumor	-0.0058734	0.01915	1498	-0.306705	0.759111	5055.68	-0.00029842
ACTN1	Normal - Tumor	-0.0068796	0.0247492	1498	-0.277973	0.781072	5201.94	0.11677
COL5A3	Normal - Tumor	-0.00128766	0.00916491	1498	-0.140499	0.888284	5915.97	0.17376
MFRP	Normal - Tumor	-0.000639587	0.00458577	1498	-0.139472	0.889096	5921.38	0.420371
GLT8D2	Normal - Tumor	0.000710672	0.00607538	1498	0.116976	0.906895	6039.92	0.120263
PDGFRA	Normal - Tumor	-0.00156761	0.0164493	1498	-0.0952995	0.92409	6154.44	0.0769794
CYTH3	Normal - Tumor	0.000916843	0.0127895	1498	0.0716872	0.94286	6279.45	0.0582165
ITGA5	Normal - Tumor	-0.00221546	0.0314569	1498	-0.0704284	0.943862	6286.12	0.126766
MEDAG	Normal - Tumor	-0.00083986	0.0138506	1498	-0.060637	0.951656	6338.03	0.0735932
SSPN	Normal - Tumor	-0.000145073	0.00271631	1498	-0.0534082	0.957414	6376.38	0.255446
MMP27	Normal - Tumor	-2.86895e-06	0.000487111	1498	-0.00588971	0.995301	6628.71	-0.00098299
MMP20	Normal - Tumor	-1.85549e-06	0.000674417	1498	-0.00275125	0.997805	6645.38	-0.000982577
