# Supplementary material for: Matrisome-Associated Gene Expression Patterns Correlating with TIMP2 in Cancer
Source: Sci Rep. 2019 Dec 27;9:20142. doi: 10.1038/s41598-019-56632-3 (PMC6934702; doi:10.1038/s41598-019-56632-3)
Supplement: Supplementary file 13 — Supplementary Dataset 13 [file 41598_2019_56632_MOESM13_ESM.xlsx]

## Sheet: Sheet1
Peened, D. et al. Matrisome-Associated Gene Expression Patterns Correlating with TIMP2 in Cancer.
Supplementary Table XIII. Alignment of R.test and lstrends results for Breast Tissue
	R.test									slope comparison
Gene	cor.Normal	cor.Tumor	cor.change	z.value	p.value	bonferroni	fdr		Gene	contrast	estimate	SE	df	t.ratio	p.value	Bonferroni	Tumor lm() adj.R.sq
ACTN1	0.128943	0.571214	0.442271	8.2435	2.22045e-16	7.39409e-14	7.62277e-16		ACTN1	Normal - Tumor	-0.158097	0.0177701	1414	-8.89681	1.71823e-18	1.14434e-14	0.215467
ACVR1	0.103773	0.582478	0.478705	8.91609	0	0	0		ACVR1	Normal - Tumor	-0.046369	0.00391322	1414	-11.8493	5.98752e-31	3.98769e-27	0.341443
ADAM10	-0.0189042	0.255459	0.274363	4.44411	8.82549e-06	0.00293889	1.44773e-05		ADAM10	Normal - Tumor	-0.016122	0.00316803	1414	-5.08895	4.08441e-07	0.00272021	0.0435348
ADAM12	-0.0500574	0.820471	0.870529	19.1685	0	0	0		ADAM12	Normal - Tumor	-0.160364	0.0059268	1414	-27.0575	2.81775e-130	1.87662e-126	0.656973
ADAMTS12	0.110031	0.752405	0.642374	13.7693	0	0	0		ADAMTS12	Normal - Tumor	-0.0539888	0.00274038	1414	-19.7012	1.52918e-76	1.01843e-72	0.508164
ADAMTS14	0.109216	0.625951	0.516735	9.9158	0	0	0		ADAMTS14	Normal - Tumor	-0.0125131	0.0010486	1414	-11.9331	2.40422e-31	1.60121e-27	0.284209
ADAMTS2	0.334199	0.832295	0.498096	13.4523	0	0	0		ADAMTS2	Normal - Tumor	-0.103134	0.00576046	1414	-17.9038	9.01544e-65	6.00428e-61	0.590705
ADAMTS5	0.330902	0.560746	0.229844	4.60162	4.1922e-06	0.001396	6.98002e-06		ADAMTS5	Normal - Tumor	0.0133358	0.00293316	1414	4.54656	5.91857e-06	0.0394177	0.178176
ADAMTS7	0.0891769	0.597529	0.508352	9.5161	0	0	0		ADAMTS7	Normal - Tumor	-0.0144687	0.00148342	1414	-9.75362	8.50665e-22	5.66543e-18	0.289593
AFAP1	0.136633	0.464012	0.327379	5.78884	7.0875e-09	2.36014e-06	1.43911e-08		AFAP1	Normal - Tumor	-0.0210956	0.00265993	1414	-7.9309	4.38567e-15	2.92086e-11	0.17174
ANTXR1	0.568357	0.807979	0.239621	7.5523	4.28546e-14	1.42706e-11	1.29733e-13		ANTXR1	Normal - Tumor	-0.303557	0.0162118	1414	-18.7244	4.61847e-70	3.0759e-66	0.608119
ARHGAP31	0.165656	0.606224	0.440567	8.49849	0	0	0		ARHGAP31	Normal - Tumor	-0.0145448	0.00239135	1414	-6.08225	1.52257e-09	1.01403e-05	0.255846
ARL4C	0.141894	0.542977	0.401083	7.38453	1.52989e-13	5.09452e-11	4.35429e-13		ARL4C	Normal - Tumor	-0.0843648	0.0131377	1414	-6.42159	1.83717e-10	1.22356e-06	0.112241
ARMH4	0.318349	0.735022	0.416673	9.67274	0	0	0		ARMH4	Normal - Tumor	-0.00747634	0.000432237	1414	-17.2969	5.92824e-61	3.94821e-57	0.575381
ARSI	0.088035	0.680306	0.592271	11.7614	0	0	0		ARSI	Normal - Tumor	-0.0173659	0.00147692	1414	-11.7582	1.6057e-30	1.0694e-26	0.26624
ASPN	0.526358	0.751699	0.225341	6.21455	5.14717e-10	1.71401e-07	1.12027e-09		ASPN	Normal - Tumor	-0.822887	0.0458134	1414	-17.9617	3.86142e-65	2.5717e-61	0.477948
AXL	0.584488	0.760872	0.176384	5.21952	1.79391e-07	5.97372e-05	3.31374e-07		AXL	Normal - Tumor	-0.03424	0.00485427	1414	-7.05358	2.72041e-12	1.8118e-08	0.555937
BGN	0.561438	0.71044	0.149001	4.01564	5.92849e-05	0.0197419	8.97359e-05		BGN	Normal - Tumor	-2.30307	0.22547	1414	-10.2146	1.10781e-23	7.37804e-20	0.262422
BMP1	0.0993845	0.689831	0.590447	11.8645	0	0	0		BMP1	Normal - Tumor	-0.0486804	0.00531202	1414	-9.16419	1.70522e-19	1.13568e-15	0.297366
C1QTNF1	0.0919082	0.501464	0.409555	7.28271	3.27294e-13	1.08989e-10	9.00734e-13		C1QTNF1	Normal - Tumor	-0.153685	0.0259261	1414	-5.92781	3.85191e-09	2.56537e-05	0.0925712
C1QTNF2	0.634873	0.203955	-0.430917	8.60872	0	0	0		C1QTNF2	Normal - Tumor	0.0109312	0.00112062	1414	9.75463	8.42745e-22	5.61268e-18	0.00771794
C1QTNF6	0.161797	0.68818	0.526383	10.807	0	0	0		C1QTNF6	Normal - Tumor	-0.0595275	0.00359976	1414	-16.5365	2.72013e-56	1.81161e-52	0.413043
CALD1	0.588835	0.756006	0.167171	4.93263	8.11286e-07	0.000270158	1.41444e-06		CALD1	Normal - Tumor	-0.0780434	0.0160378	1414	-4.8662	1.26513e-06	0.00842576	0.471319
CALHM2	0.623478	0.432077	-0.191401	4.25498	2.09067e-05	0.00696193	3.26851e-05		CALHM2	Normal - Tumor	0.0466629	0.00516025	1414	9.04277	4.90413e-19	3.26615e-15	0.131973
CALHM5	0.570112	0.795349	0.225237	6.95029	3.64531e-12	1.21389e-09	9.19611e-12		CALHM5	Normal - Tumor	-0.00437294	0.000573121	1414	-7.63004	4.29013e-14	2.85723e-10	0.63443
CALU	0.255486	0.48818	0.232694	4.32109	1.55258e-05	0.00517008	2.47372e-05		CALU	Normal - Tumor	-0.237717	0.0308683	1414	-7.701	2.52323e-14	1.68047e-10	0.175912
CCDC80	0.524781	0.758916	0.234135	6.51568	7.23601e-11	2.40959e-08	1.72114e-10		CCDC80	Normal - Tumor	0.101835	0.0204011	1414	4.99164	6.73043e-07	0.00448247	0.387503
CCIN	0.284958	0.609027	0.324069	6.57222	4.95701e-11	1.65069e-08	1.18754e-10		CCIN	Normal - Tumor	-0.00129788	0.000209026	1414	-6.20916	6.98799e-10	4.654e-06	0.356225
CDH11	0.331638	0.825799	0.494161	13.1684	0	0	0		CDH11	Normal - Tumor	-0.133709	0.00469367	1414	-28.4872	1.90149e-141	1.26639e-137	0.687708
CERCAM	0.409404	0.609384	0.19998	4.3314	1.48162e-05	0.00493378	2.37201e-05		CERCAM	Normal - Tumor	-0.0787746	0.00753404	1414	-10.4558	1.06743e-24	7.1091e-21	0.320232
CHSY3	0.352875	0.795515	0.44264	11.3828	0	0	0		CHSY3	Normal - Tumor	-0.0101075	0.000824878	1414	-12.2533	7.0265e-33	4.67965e-29	0.630592
CLEC11A	0.225061	0.560954	0.335893	6.42849	1.28874e-10	4.2915e-08	2.98021e-10		CLEC11A	Normal - Tumor	-0.0711644	0.0115132	1414	-6.18111	8.31103e-10	5.53514e-06	0.136752
CLIC4	0.323538	0.546838	0.2233	4.41422	1.01374e-05	0.00337577	1.65479e-05		CLIC4	Normal - Tumor	-0.139961	0.0276196	1414	-5.06744	4.56446e-07	0.00303993	0.212258
CMTM3	0.517014	0.753695	0.236681	6.49125	8.51281e-11	2.83477e-08	1.99631e-10		CMTM3	Normal - Tumor	-0.111317	0.00717362	1414	-15.5176	2.87683e-50	1.91597e-46	0.540216
COL10A1	0.0441209	0.721613	0.677492	13.7511	0	0	0		COL10A1	Normal - Tumor	-0.647905	0.0327059	1414	-19.81	2.8252e-77	1.88158e-73	0.483524
COL11A1	-0.157264	0.651438	0.808703	14.854	0	0	0		COL11A1	Normal - Tumor	-0.484903	0.026368	1414	-18.3899	6.90023e-68	4.59555e-64	0.445427
COL12A1	0.527883	0.724905	0.197022	5.24598	1.55451e-07	5.1765e-05	2.90815e-07		COL12A1	Normal - Tumor	-0.570715	0.0306446	1414	-18.6237	2.09742e-69	1.39688e-65	0.524477
COL15A1	0.15762	0.6034	0.44578	8.55876	0	0	0		COL15A1	Normal - Tumor	-0.0869396	0.0146644	1414	-5.92861	3.83358e-09	2.55317e-05	0.255025
COL1A1	0.409671	0.798527	0.388856	10.459	0	0	0		COL1A1	Normal - Tumor	-9.41936	0.453702	1414	-20.7611	8.8279e-84	5.87938e-80	0.541374
COL1A2	0.504399	0.833386	0.328987	10.2149	0	0	0		COL1A2	Normal - Tumor	-6.15732	0.281803	1414	-21.8497	2.01758e-91	1.34371e-87	0.58858
COL3A1	0.262081	0.833087	0.571006	14.7497	0	0	0		COL3A1	Normal - Tumor	-9.75172	0.391925	1414	-24.8816	1.21538e-113	8.09446e-110	0.643468
COL4A1	0.0144324	0.440961	0.426528	7.28109	3.31069e-13	1.10246e-10	9.03654e-13		COL4A1	Normal - Tumor	-0.410581	0.0459377	1414	-8.93776	1.21084e-18	8.0642e-15	0.180689
COL4A2	-0.0195745	0.427221	0.446796	7.55204	4.28546e-14	1.42706e-11	1.29733e-13		COL4A2	Normal - Tumor	-0.387503	0.0446869	1414	-8.67152	1.14908e-17	7.65289e-14	0.139408
COL5A1	0.435174	0.811446	0.376273	10.5489	0	0	0		COL5A1	Normal - Tumor	-0.555621	0.0241262	1414	-23.0298	6.43785e-100	4.28761e-96	0.601941
COL5A2	0.348889	0.846434	0.497545	13.948	0	0	0		COL5A2	Normal - Tumor	-1.02276	0.0347639	1414	-29.4202	8.03824e-149	5.35347e-145	0.702505
COL5A3	0.17146	0.637566	0.466106	9.21487	0	0	0		COL5A3	Normal - Tumor	-0.069704	0.0109836	1414	-6.34617	2.96581e-10	1.97523e-06	0.21112
COL6A1	0.492932	0.770312	0.277381	7.63295	2.28706e-14	7.61591e-12	7.05177e-14		COL6A1	Normal - Tumor	-1.2011	0.124514	1414	-9.64633	2.27995e-21	1.51845e-17	0.353166
COL6A2	0.536516	0.752917	0.2164	6.03447	1.5948e-09	5.3107e-07	3.38261e-09		COL6A2	Normal - Tumor	-0.829309	0.161792	1414	-5.12577	3.37339e-07	0.00224668	0.241574
COL6A3	0.52382	0.833352	0.309532	9.79432	0	0	0		COL6A3	Normal - Tumor	-0.654629	0.0309114	1414	-21.1776	1.11256e-86	7.40966e-83	0.681818
COL8A1	0.42306	0.749042	0.325982	8.23869	2.22045e-16	7.39409e-14	7.62277e-16		COL8A1	Normal - Tumor	-0.132372	0.00833156	1414	-15.888	1.99266e-52	1.32711e-48	0.457786
COL8A2	0.189267	0.764986	0.57572	12.9532	0	0	0		COL8A2	Normal - Tumor	-0.190817	0.00990593	1414	-19.2629	1.30571e-73	8.69602e-70	0.48869
COPZ2	0.345603	0.667838	0.322235	7.0812	1.42908e-12	4.75883e-10	3.66064e-12		COPZ2	Normal - Tumor	-0.0379897	0.00747297	1414	-5.08361	4.19883e-07	0.00279642	0.306224
CPXM1	0.217477	0.648326	0.430848	8.747	0	0	0		CPXM1	Normal - Tumor	-0.122013	0.0257728	1414	-4.73418	2.42013e-06	0.0161181	0.19028
CTGF	0.27297	0.681516	0.408546	8.75447	0	0	0		CTGF	Normal - Tumor	-1.25307	0.168439	1414	-7.43933	1.74845e-13	1.16447e-09	0.175678
CYBRD1	0.660008	0.282441	-0.377567	7.97123	1.55431e-15	5.17586e-13	5.17586e-15		CYBRD1	Normal - Tumor	0.360848	0.0672162	1414	5.36847	9.27054e-08	0.000617418	0.00619181
DACT1	0.48326	0.827357	0.344098	10.3504	0	0	0		DACT1	Normal - Tumor	-0.0303426	0.00194796	1414	-15.5766	1.30958e-50	8.72183e-47	0.653065
DCHS1	0.408809	0.62269	0.213881	4.68295	2.82779e-06	0.000941653	4.77996e-06		DCHS1	Normal - Tumor	-0.0136516	0.00265227	1414	-5.14712	3.01749e-07	0.00200965	0.272481
DDR2	0.47058	0.722601	0.252021	6.38106	1.75869e-10	5.85643e-08	3.95704e-10		DDR2	Normal - Tumor	0.060014	0.00888377	1414	6.75547	2.0741e-11	1.38135e-07	0.355303
DKK3	0.195227	0.677649	0.482422	9.94611	0	0	0		DKK3	Normal - Tumor	-0.103384	0.00981666	1414	-10.5315	5.07441e-25	3.37956e-21	0.352634
DPYSL3	0.564807	0.803637	0.238829	7.43883	1.01474e-13	3.3791e-11	2.93835e-13		DPYSL3	Normal - Tumor	-0.143766	0.0107011	1414	-13.4346	8.157e-39	5.43257e-35	0.65725
ECM2	0.529682	0.761661	0.23198	6.51122	7.45435e-11	2.4823e-08	1.7605e-10		ECM2	Normal - Tumor	0.0389305	0.00776944	1414	5.01072	6.10674e-07	0.00406709	0.544643
EDNRA	0.306377	0.669676	0.363299	7.83035	4.88498e-15	1.6267e-12	1.5948e-14		EDNRA	Normal - Tumor	-0.055309	0.00490623	1414	-11.2732	2.75007e-28	1.83155e-24	0.370307
EFEMP2	0.517574	0.686805	0.169231	4.26506	1.99848e-05	0.00665495	3.13913e-05		EFEMP2	Normal - Tumor	-0.0355977	0.00507495	1414	-7.0144	3.56883e-12	2.37684e-08	0.378967
EMILIN1	0.170495	0.665237	0.494741	9.99346	0	0	0		EMILIN1	Normal - Tumor	-0.189066	0.0216617	1414	-8.72816	7.15503e-18	4.76525e-14	0.224897
EVC	0.217996	0.688508	0.470512	9.89176	0	0	0		EVC	Normal - Tumor	-0.0281101	0.00208581	1414	-13.4769	4.917e-39	3.27472e-35	0.439395
F2R	0.199221	0.580155	0.380933	7.3094	2.6823e-13	8.93206e-11	7.44338e-13		F2R	Normal - Tumor	-0.113389	0.0108362	1414	-10.4639	9.86691e-25	6.57136e-21	0.248629
FAP	0.684024	0.838596	0.154572	6.02468	1.6944e-09	5.64235e-07	3.57111e-09		FAP	Normal - Tumor	-0.0800339	0.0035804	1414	-22.3534	5.06574e-95	3.37378e-91	0.677944
FBLN5	0.697703	0.478582	-0.219121	5.41996	5.96107e-08	1.98504e-05	1.13431e-07		FBLN5	Normal - Tumor	0.105239	0.0144956	1414	7.26006	6.36323e-13	4.23791e-09	0.0490046
FBN1	0.532949	0.815583	0.282634	8.71255	0	0	0		FBN1	Normal - Tumor	-0.0873535	0.016338	1414	-5.34663	1.04362e-07	0.000695049	0.605306
FIBIN	0.471251	0.767789	0.296538	7.98307	1.33227e-15	4.43645e-13	4.52699e-15		FIBIN	Normal - Tumor	-0.0699531	0.00897715	1414	-7.79236	1.26575e-14	8.4299e-11	0.568455
FN1	0.590064	0.745913	0.155849	4.53553	5.7459e-06	0.00191339	9.51933e-06		FN1	Normal - Tumor	-3.61975	0.180582	1414	-20.0449	7.24832e-79	4.82738e-75	0.514654
FNDC1	0.467135	0.759212	0.292077	7.74055	9.99201e-15	3.32734e-12	3.139e-14		FNDC1	Normal - Tumor	-0.134945	0.010479	1414	-12.8776	5.79479e-36	3.85933e-32	0.386902
FZD1	-0.0350968	0.410925	0.446022	7.48488	7.17204e-14	2.38829e-11	2.11353e-13		FZD1	Normal - Tumor	-0.0664853	0.00821621	1414	-8.09197	1.25273e-15	8.34315e-12	0.0742607
GLIS2	0.4415	0.665124	0.223623	5.20085	1.98381e-07	6.60609e-05	3.62972e-07		GLIS2	Normal - Tumor	-0.0626869	0.00496187	1414	-12.6337	9.59662e-35	6.39135e-31	0.436009
GLT8D2	0.3815	0.845676	0.464175	13.3086	0	0	0		GLT8D2	Normal - Tumor	-0.0542606	0.0032796	1414	-16.5449	2.42079e-56	1.61225e-52	0.678493
GPC6	0.153651	0.610724	0.457073	8.80727	0	0	0		GPC6	Normal - Tumor	-0.0237437	0.00289835	1414	-8.19216	5.68176e-16	3.78405e-12	0.230976
GREM1	0.277383	0.694377	0.416994	9.06612	0	0	0		GREM1	Normal - Tumor	-0.0372583	0.0034279	1414	-10.8691	1.7445e-26	1.16184e-22	0.331237
GXYLT2	0.415204	0.768629	0.353425	9.12278	0	0	0		GXYLT2	Normal - Tumor	-0.0618503	0.00329027	1414	-18.7979	1.52583e-70	1.01621e-66	0.538699
HEG1	0.367698	0.685927	0.318229	7.2093	5.62439e-13	1.87292e-10	1.49834e-12		HEG1	Normal - Tumor	-0.032231	0.00485049	1414	-6.64491	4.31815e-11	2.87589e-07	0.402622
HEPH	0.231255	0.660796	0.429541	8.86301	0	0	0		HEPH	Normal - Tumor	-0.0272658	0.00311047	1414	-8.76581	5.21436e-18	3.47277e-14	0.226228
HHIPL1	0.269413	0.591032	0.321619	6.39323	1.62414e-10	5.40839e-08	3.70438e-10		HHIPL1	Normal - Tumor	-0.00535586	0.000521777	1414	-10.2646	6.8411e-24	4.55617e-20	0.267829
HMCN1	0.330407	0.752384	0.421977	10.0755	0	0	0		HMCN1	Normal - Tumor	-0.0230086	0.00169023	1414	-13.6127	9.56119e-40	6.36775e-36	0.499055
HSPG2	0.231543	0.673944	0.442401	9.23429	0	0	0		HSPG2	Normal - Tumor	-0.0971683	0.0158376	1414	-6.13527	1.10162e-09	7.33678e-06	0.350772
HTRA3	0.283348	0.660712	0.377364	7.97539	1.55431e-15	5.17586e-13	5.17586e-15		HTRA3	Normal - Tumor	-0.256045	0.0273797	1414	-9.35165	3.25854e-20	2.17019e-16	0.336691
INHBA	0.394749	0.712415	0.317666	7.52966	5.08482e-14	1.69325e-11	1.51183e-13		INHBA	Normal - Tumor	-0.102963	0.00605757	1414	-16.9975	4.2164e-59	2.80812e-55	0.425751
ITGA11	0.320061	0.725116	0.405055	9.30597	0	0	0		ITGA11	Normal - Tumor	-0.0971802	0.00574642	1414	-16.9114	1.4228e-58	9.47584e-55	0.466672
ITGB1	0.0605569	0.590338	0.529781	9.79645	0	0	0		ITGB1	Normal - Tumor	-0.34206	0.0386452	1414	-8.85128	2.53132e-18	1.68586e-14	0.321274
ITGB5	0.221664	0.480183	0.258519	4.72437	2.30834e-06	0.000768678	3.94194e-06		ITGB5	Normal - Tumor	-0.169767	0.0229695	1414	-7.39099	2.48392e-13	1.65429e-09	0.188417
ITGBL1	0.342438	0.634196	0.291758	6.21132	5.2543e-10	1.74968e-07	1.13616e-09		ITGBL1	Normal - Tumor	-0.0870935	0.00700244	1414	-12.4376	8.89487e-34	5.92398e-30	0.358978
KDELC1	0.338612	0.648204	0.309592	6.65737	2.78777e-11	9.28327e-09	6.77611e-11		KDELC1	Normal - Tumor	-0.0202845	0.00170123	1414	-11.9234	2.67387e-31	1.7808e-27	0.344167
KERA	0.225288	0.548424	0.323136	6.13759	8.37839e-10	2.79001e-07	1.8e-09		KERA	Normal - Tumor	-0.0312559	0.00483005	1414	-6.47114	1.33748e-10	8.90763e-07	0.0999466
KIF26B	-0.156735	0.709715	0.86645	16.5716	0	0	0		KIF26B	Normal - Tumor	-0.0298172	0.00172064	1414	-17.3291	3.73376e-61	2.48669e-57	0.407409
KIRREL1	0.17667	0.693731	0.517061	10.7326	0	0	0		KIRREL1	Normal - Tumor	-0.0476208	0.00419357	1414	-11.3557	1.16169e-28	7.73684e-25	0.362086
LAMA2	0.40663	0.634192	0.227562	5.02599	5.00853e-07	0.000166784	8.82455e-07		LAMA2	Normal - Tumor	0.0378283	0.00717107	1414	5.27513	1.53327e-07	0.00102116	0.270375
LAMB1	0.127623	0.767546	0.639922	14.055	0	0	0		LAMB1	Normal - Tumor	-0.189316	0.0212527	1414	-8.90784	1.5639e-18	1.04156e-14	0.329038
LGALS1	0.174703	0.481681	0.306978	5.53086	3.18671e-08	1.06117e-05	6.2422e-08		LGALS1	Normal - Tumor	-1.0723	0.227397	1414	-4.71555	2.64871e-06	0.0176404	0.114377
LHFPL6	0.735733	0.580526	-0.155207	4.40774	1.04454e-05	0.00347831	1.69674e-05		LHFPL6	Normal - Tumor	0.249683	0.0156966	1414	15.9069	1.54308e-52	1.02769e-48	0.237819
LOX	0.577502	0.816113	0.238611	7.71529	1.19904e-14	3.99281e-12	3.73159e-14		LOX	Normal - Tumor	-0.0823763	0.00690836	1414	-11.9241	2.65275e-31	1.76673e-27	0.565017
LOXL1	0.480331	0.644323	0.163992	3.84078	0.000122646	0.040841	0.000180712		LOXL1	Normal - Tumor	-0.107644	0.00914625	1414	-11.7692	1.42524e-30	9.4921e-27	0.343007
LOXL2	-0.131292	0.689943	0.821235	15.5445	0	0	0		LOXL2	Normal - Tumor	-0.160049	0.00965296	1414	-16.5803	1.47818e-56	9.84465e-53	0.376394
LRRC15	0.359519	0.748918	0.389399	9.42523	0	0	0		LRRC15	Normal - Tumor	-0.367289	0.0174686	1414	-21.0257	1.27973e-85	8.52302e-82	0.52445
LRRC17	0.421974	0.641056	0.219083	4.91564	8.84949e-07	0.000294688	1.53483e-06		LRRC17	Normal - Tumor	-0.0661265	0.00530216	1414	-12.4716	6.05644e-34	4.03359e-30	0.444871
LTBP2	0.199922	0.655102	0.45518	9.22504	0	0	0		LTBP2	Normal - Tumor	-0.124901	0.0156865	1414	-7.96235	3.43998e-15	2.29103e-11	0.245004
LUM	0.552196	0.814879	0.262684	8.24652	2.22045e-16	7.39409e-14	7.62277e-16		LUM	Normal - Tumor	-2.57072	0.121276	1414	-21.1972	8.10137e-87	5.39551e-83	0.648665
MFAP4	0.831183	0.559926	-0.271257	8.87119	0	0	0		MFAP4	Normal - Tumor	0.816108	0.037857	1414	21.5576	2.36797e-89	1.57707e-85	0.180722
MFRP	0.395718	0.619888	0.22417	4.85832	1.18388e-06	0.000394232	2.04265e-06		MFRP	Normal - Tumor	-0.0354247	0.00533804	1414	-6.63628	4.57032e-11	3.04383e-07	0.262122
MICAL2	0.0681871	0.543497	0.47531	8.57908	0	0	0		MICAL2	Normal - Tumor	-0.0441531	0.00392565	1414	-11.2473	3.60082e-28	2.39815e-24	0.247771
MITF	0.736574	0.602722	-0.133852	3.89504	9.81819e-05	0.0326946	0.000145958		MITF	Normal - Tumor	0.0158615	0.00152363	1414	10.4104	1.66456e-24	1.10859e-20	0.268865
MMP11	0.20346	0.601768	0.398308	7.76629	7.99361e-15	2.66187e-12	2.55949e-14		MMP11	Normal - Tumor	-1.01869	0.071746	1414	-14.1985	7.12036e-43	4.74216e-39	0.325459
MMP13	-0.0842378	0.55776	0.641998	11.3266	0	0	0		MMP13	Normal - Tumor	-0.187025	0.0299673	1414	-6.24098	5.73531e-10	3.81972e-06	0.0839312
MMP14	0.398173	0.794677	0.396504	10.5098	0	0	0		MMP14	Normal - Tumor	-0.916552	0.0556333	1414	-16.4749	6.40229e-56	4.26393e-52	0.528289
MMP16	0.193624	0.491752	0.298128	5.42952	5.65054e-08	1.88163e-05	1.0814e-07		MMP16	Normal - Tumor	-0.0162303	0.00212205	1414	-7.64841	3.74088e-14	2.49142e-10	0.1432
MMP23B	0.492622	0.291489	-0.201133	3.79648	0.000146767	0.0488736	0.000213422		MMP23B	Normal - Tumor	0.00632331	0.00116089	1414	5.44695	6.0356e-08	0.000401971	0.0314539
MRC2	0.514539	0.771112	0.256573	7.20482	5.81091e-13	1.93503e-10	1.53574e-12		MRC2	Normal - Tumor	-0.170845	0.0210254	1414	-8.12565	9.6128e-16	6.40212e-12	0.277621
MRVI1	0.475534	0.726944	0.25141	6.42493	1.3193e-10	4.39327e-08	3.02984e-10		MRVI1	Normal - Tumor	0.0164568	0.00259611	1414	6.33901	3.10304e-10	2.06662e-06	0.467069
MSRB3	0.300536	0.806412	0.505876	12.7949	0	0	0		MSRB3	Normal - Tumor	-0.0413872	0.00466085	1414	-8.87975	1.98701e-18	1.32335e-14	0.624714
MXRA5	0.11151	0.801709	0.690199	15.7269	0	0	0		MXRA5	Normal - Tumor	-0.467053	0.0191721	1414	-24.3612	9.68218e-110	6.44833e-106	0.605827
NID1	0.275591	0.765831	0.490239	11.5368	0	0	0		NID1	Normal - Tumor	-0.110457	0.0234182	1414	-4.71671	2.63381e-06	0.0175412	0.538966
NID2	0.326872	0.765991	0.439119	10.648	0	0	0		NID2	Normal - Tumor	-0.071893	0.00415092	1414	-17.3198	4.26756e-61	2.8422e-57	0.572534
NOX4	0.537242	0.742737	0.205495	5.65189	1.58693e-08	5.28449e-06	3.18343e-08		NOX4	Normal - Tumor	-0.0078122	0.00101238	1414	-7.7167	2.24231e-14	1.49338e-10	0.504089
NRP2	0.413288	0.71156	0.298272	7.15065	8.63754e-13	2.8763e-10	2.2648e-12		NRP2	Normal - Tumor	-0.0257715	0.00328455	1414	-7.84628	8.39511e-15	5.59114e-11	0.290411
NTM	0.250272	0.657555	0.407283	8.45183	0	0	0		NTM	Normal - Tumor	-0.0164143	0.00145399	1414	-11.2891	2.3297e-28	1.55158e-24	0.405142
OGN	0.66875	0.508441	-0.160309	3.93179	8.4317e-05	0.0280776	0.000126476		OGN	Normal - Tumor	0.169418	0.0247251	1414	6.85206	1.08329e-11	7.21469e-08	0.0205279
OLFML2B	0.566657	0.7794	0.212742	6.36522	1.95011e-10	6.49386e-08	4.35829e-10		OLFML2B	Normal - Tumor	-0.221748	0.0157612	1414	-14.0692	3.55875e-42	2.37013e-38	0.426751
P3H1	0.260597	0.604922	0.344325	6.88667	5.71143e-12	1.90191e-09	1.41933e-11		P3H1	Normal - Tumor	-0.0490132	0.00538432	1414	-9.10295	2.90971e-19	1.93787e-15	0.204603
P4HA3	0.4496	0.735437	0.285837	7.23794	4.55636e-13	1.51727e-10	1.23355e-12		P4HA3	Normal - Tumor	-0.0247516	0.00139403	1414	-17.7554	7.87394e-64	5.24404e-60	0.497536
PALLD	0.251745	0.690001	0.438256	9.3702	0	0	0		PALLD	Normal - Tumor	-0.138326	0.0126086	1414	-10.9708	6.2142e-27	4.13865e-23	0.398386
PARVA	0.0567203	0.536225	0.479505	8.59888	0	0	0		PARVA	Normal - Tumor	-0.0457665	0.00526195	1414	-8.69763	9.23979e-18	6.1537e-14	0.302867
PLPP4	-0.0269035	0.740492	0.767396	15.5219	0	0	0		PLPP4	Normal - Tumor	-0.0629097	0.00305454	1414	-20.5955	1.23169e-82	8.20306e-79	0.501712
PLXDC2	0.26449	0.620318	0.355828	7.21132	5.54001e-13	1.84482e-10	1.48776e-12		PLXDC2	Normal - Tumor	-0.0725148	0.00734046	1414	-9.87879	2.66132e-22	1.77244e-18	0.311026
PODNL1	-0.055797	0.642924	0.698721	12.992	0	0	0		PODNL1	Normal - Tumor	-0.0273569	0.00201868	1414	-13.5518	1.99419e-39	1.32813e-35	0.293387
POSTN	-0.0942622	0.778615	0.872877	18.0268	0	0	0		POSTN	Normal - Tumor	-3.24103	0.119183	1414	-27.1937	2.47183e-131	1.64624e-127	0.632452
PRICKLE1	0.462334	0.649381	0.187047	4.34578	1.38783e-05	0.00462148	2.2326e-05		PRICKLE1	Normal - Tumor	-0.0289106	0.00347702	1414	-8.31474	2.13462e-16	1.42166e-12	0.252639
PRKG1	0.365445	0.617748	0.252303	5.36496	8.09657e-08	2.69616e-05	1.53191e-07		PRKG1	Normal - Tumor	-0.00652114	0.00121381	1414	-5.37247	9.07148e-08	0.000604161	0.332909
PTGIS	0.664737	0.42802	-0.236717	5.45353	4.93786e-08	1.64431e-05	9.50467e-08		PTGIS	Normal - Tumor	0.113207	0.00781085	1414	14.4936	1.73793e-44	1.15746e-40	0.100342
PXDN	0.0523466	0.655567	0.603221	11.6216	0	0	0		PXDN	Normal - Tumor	-0.168109	0.0114262	1414	-14.7126	1.06486e-45	7.09194e-42	0.351032
RUNX1	-0.0711099	0.451283	0.522393	8.84444	0	0	0		RUNX1	Normal - Tumor	-0.0686795	0.00755015	1414	-9.09645	3.07901e-19	2.05062e-15	0.112703
RUNX2	0.165391	0.722178	0.556787	11.8223	0	0	0		RUNX2	Normal - Tumor	-0.0244282	0.00172549	1414	-14.1572	1.1917e-42	7.93674e-39	0.373645
SCARF2	0.259808	0.743182	0.483374	10.9718	0	0	0		SCARF2	Normal - Tumor	-0.0242318	0.00342238	1414	-7.08039	2.25758e-12	1.50355e-08	0.464708
SERPINH1	0.050086	0.520841	0.470755	8.36575	0	0	0		SERPINH1	Normal - Tumor	-0.339826	0.0362604	1414	-9.37182	2.72248e-20	1.81317e-16	0.185766
SGCD	0.278076	0.731603	0.453527	10.2568	0	0	0		SGCD	Normal - Tumor	-0.0178583	0.00121481	1414	-14.7004	1.24523e-45	8.29325e-42	0.54607
SH3PXD2A	0.40895	0.643036	0.234086	5.21877	1.80116e-07	5.99787e-05	3.31374e-07		SH3PXD2A	Normal - Tumor	-0.0422654	0.00486612	1414	-8.68565	1.02126e-17	6.80157e-14	0.365468
SH3PXD2B	0.321524	0.643607	0.322083	6.83648	8.1164e-12	2.70276e-09	2.00204e-11		SH3PXD2B	Normal - Tumor	-0.0320401	0.00643959	1414	-4.97548	7.30656e-07	0.00486617	0.355377
SNAI2	0.104769	0.682141	0.577373	11.5478	0	0	0		SNAI2	Normal - Tumor	-0.0883012	0.0100704	1414	-8.76836	5.10364e-18	3.39902e-14	0.203205
SPARC	0.25318	0.812635	0.559455	13.8952	0	0	0		SPARC	Normal - Tumor	-6.0242	0.322984	1414	-18.6517	1.37762e-69	9.17492e-66	0.56595
SPSB1	0.204165	0.606139	0.401974	7.86377	3.77476e-15	1.25699e-12	1.24455e-14		SPSB1	Normal - Tumor	-0.046215	0.00651351	1414	-7.09525	2.03525e-12	1.35547e-08	0.287026
SRPX2	0.127391	0.759906	0.632515	13.7679	0	0	0		SRPX2	Normal - Tumor	-0.0768925	0.00803366	1414	-9.5713	4.51829e-21	3.00918e-17	0.480094
ST3GAL2	0.232935	0.552333	0.319398	6.09852	1.07057e-09	3.56499e-07	2.28525e-09		ST3GAL2	Normal - Tumor	-0.00866262	0.00106487	1414	-8.13492	8.93531e-16	5.95091e-12	0.248945
SULF1	0.373639	0.60965	0.236011	5.00833	5.49033e-07	0.000182828	9.62252e-07		SULF1	Normal - Tumor	-0.265272	0.0291573	1414	-9.09798	3.03808e-19	2.02336e-15	0.185573
SULF2	0.197617	0.459733	0.262116	4.70698	2.51412e-06	0.000837203	4.27145e-06		SULF2	Normal - Tumor	-0.197039	0.0339394	1414	-5.80559	7.90755e-09	5.26643e-05	0.085586
TGFB3	0.230357	0.467295	0.236938	4.31542	1.59298e-05	0.00530461	2.526e-05		TGFB3	Normal - Tumor	-0.0845406	0.0115737	1414	-7.30453	4.63055e-13	3.08395e-09	0.151658
THBS1	0.21448	0.53279	0.31831	5.96731	2.41201e-09	8.032e-07	5.05157e-09		THBS1	Normal - Tumor	-0.368524	0.0527979	1414	-6.97989	4.52772e-12	3.01546e-08	0.229068
THBS2	0.608674	0.853062	0.244388	8.89109	0	0	0		THBS2	Normal - Tumor	-0.690814	0.0321549	1414	-21.484	7.83621e-89	5.21892e-85	0.656602
THY1	0.334206	0.71323	0.379024	8.6641	0	0	0		THY1	Normal - Tumor	-0.232556	0.0206668	1414	-11.2526	3.40815e-28	2.26983e-24	0.340185
TIMP3	0.325601	0.595008	0.269407	5.51225	3.54267e-08	1.17971e-05	6.89888e-08		TIMP3	Normal - Tumor	-0.779203	0.168091	1414	-4.63561	3.88724e-06	0.025889	0.211227
TNFAIP6	0.38074	0.712952	0.332212	7.80851	5.77316e-15	1.92246e-12	1.86647e-14		TNFAIP6	Normal - Tumor	-0.0526914	0.00628403	1414	-8.38497	1.21127e-16	8.06704e-13	0.358156
TSHZ3	0.534421	0.787035	0.252614	7.4126	1.23901e-13	4.1259e-11	3.55681e-13		TSHZ3	Normal - Tumor	-0.0133638	0.00137579	1414	-9.71353	1.23094e-21	8.19803e-18	0.514516
VAT1	0.498356	0.194716	-0.303641	5.5503	2.85173e-08	9.49625e-06	5.61908e-08		VAT1	Normal - Tumor	0.165149	0.0304699	1414	5.42007	6.99578e-08	0.000465919	0.00947734
VCAN	0.516252	0.803623	0.287371	8.52719	0	0	0		VCAN	Normal - Tumor	-0.34487	0.0163038	1414	-21.1527	1.66005e-86	1.10559e-82	0.587369
VCL	0.272784	0.52193	0.249146	4.74503	2.08473e-06	0.000694214	3.57842e-06		VCL	Normal - Tumor	-0.0492549	0.0100328	1414	-4.90938	1.01976e-06	0.00679163	0.155486
VSTM4	0.348051	0.773335	0.425284	10.5546	0	0	0		VSTM4	Normal - Tumor	-0.0118828	0.00168238	1414	-7.06306	2.54707e-12	1.69635e-08	0.537776
WISP1	0.298285	0.790366	0.492081	12.1318	0	0	0		WISP1	Normal - Tumor	-0.0932365	0.00456357	1414	-20.4306	1.67922e-81	1.11836e-77	0.516487
ZNF469	0.0791638	0.639787	0.560623	10.763	0	0	0		ZNF469	Normal - Tumor	-0.0209954	0.00168177	1414	-12.4841	5.2585e-34	3.50216e-30	0.279259
