# Supplementary material for: Matrisome-Associated Gene Expression Patterns Correlating with TIMP2 in Cancer
Source: Sci Rep. 2019 Dec 27;9:20142. doi: 10.1038/s41598-019-56632-3 (PMC6934702; doi:10.1038/s41598-019-56632-3)
Supplement: Supplementary file 14 — Supplementary Dataset 14 [file 41598_2019_56632_MOESM14_ESM.xlsx]

## Sheet: r.test_Lung_all (208 significan
Peened, D. et al. Matrisome-Associated Gene Expression Patterns Correlating with TIMP2 in Cancer.
Supplementary Table XIV. Alignment of R.test and lstrends results for Lung Tissue
	R.test									Slope comparison
Gene	cor.Normal	cor.Tumor	cor.change	z.value	p.value	bonferroni	fdr		Gene	contrast	estimate	SE	df	t.ratio	p.value	Bonferroni	tumor lm() adj.R.sq
ACTA2	0.398298	0.705007	0.306709	8.22976	2.22e-16	7.39e-14	9.48e-16		ACTA2	Normal - Tumor	0.588729	0.126081	1498	4.66944	3.29048e-06	0.0219146	0.456949
ACVR1	0.0399208	0.284139	0.244218	4.55667	5.2e-06	0.00173064	9.16e-06		ACVR1	Normal - Tumor	-0.035737	0.00714894	1498	-4.99893	6.44326e-07	0.00429121	0.0596717
ADAM12	0.15643	0.470783	0.314353	6.3833	1.73e-10	5.77e-08	4.37e-10		ADAM12	Normal - Tumor	-0.0523415	0.00471979	1498	-11.0898	1.60271e-27	1.06741e-23	0.239837
ADAMTS12	0.284267	0.690924	0.406658	10.0696	0	0	0		ADAMTS12	Normal - Tumor	-0.0552521	0.00326359	1498	-16.9299	5.75841e-59	3.8351e-55	0.489803
ADAMTS14	-0.0174152	0.435675	0.45309	8.74886	0	0	0		ADAMTS14	Normal - Tumor	-0.0157667	0.00218864	1498	-7.20389	9.23509e-13	6.15057e-09	0.134353
ADAMTS2	0.210796	0.696542	0.485746	11.6799	0	0	0		ADAMTS2	Normal - Tumor	-0.059306	0.00716063	1498	-8.28224	2.64835e-16	1.7638e-12	0.458708
AEBP1	0.594859	0.796524	0.201665	7.29608	2.96e-13	9.86e-11	9.48e-13		AEBP1	Normal - Tumor	-0.389138	0.0680019	1498	-5.72246	1.26588e-08	8.43079e-05	0.611323
ANGPTL2	0.413411	0.752541	0.33913	9.73834	0	0	0		ANGPTL2	Normal - Tumor	-0.148378	0.0127098	1498	-11.6743	3.35386e-30	2.23367e-26	0.521222
ANTXR2	0.486002	0.64255	0.156548	4.18554	2.84e-05	0.00947341	4.78e-05		ANTXR2	Normal - Tumor	-0.0208056	0.00444645	1498	-4.67915	3.14047e-06	0.0209155	0.269316
ARHGAP1	0.0331494	0.352154	0.319005	6.04709	1.47e-09	4.91e-07	3.41e-09		ARHGAP1	Normal - Tumor	-0.0614746	0.0135758	1498	-4.52824	6.41868e-06	0.0427484	0.0571248
ARHGAP31	-0.031399	0.521581	0.55298	11.0182	0	0	0		ARHGAP31	Normal - Tumor	-0.0346625	0.00492786	1498	-7.03398	3.04223e-12	2.02613e-08	0.133302
ARHGEF25	0.544818	0.129437	-0.415382	8.68597	0	0	0		ARHGEF25	Normal - Tumor	0.0955191	0.00577428	1498	16.5422	1.38883e-56	9.24964e-53	0.0129397
AXL	0.414898	0.743067	0.328169	9.31759	0	0	0		AXL	Normal - Tumor	-0.0777222	0.00976405	1498	-7.96003	3.36882e-15	2.24363e-11	0.395796
BGN	0.5082	0.758021	0.24982	7.79048	6.66e-15	2.22e-12	2.55e-14		BGN	Normal - Tumor	-1.00337	0.204405	1498	-4.90872	1.01691e-06	0.00677265	0.51962
BICC1	0.464378	0.716126	0.251749	7.16768	7.63e-13	2.54e-10	2.27e-12		BICC1	Normal - Tumor	-0.0200506	0.00291956	1498	-6.86768	9.53228e-12	6.3485e-08	0.392785
BMP1	0.0786691	0.432327	0.353658	6.93561	4.04e-12	1.35e-09	1.13e-11		BMP1	Normal - Tumor	-0.0418646	0.00843008	1498	-4.9661	7.6137e-07	0.00507072	0.133372
C1QTNF6	0.205991	0.458162	0.252171	5.16664	2.38e-07	7.94e-05	4.67e-07		C1QTNF6	Normal - Tumor	-0.0383761	0.00534017	1498	-7.1863	1.04603e-12	6.96658e-09	0.141554
C1QTNF7	0.623412	0.413991	-0.209422	5.24158	1.59e-07	5.3e-05	3.16e-07		C1QTNF7	Normal - Tumor	0.0352252	0.00183126	1498	19.2355	7.25897e-74	4.83448e-70	0.103482
CALHM5	0.301472	0.552826	0.251354	5.62373	1.87e-08	6.22e-06	3.94e-08		CALHM5	Normal - Tumor	-0.00488577	0.000966538	1498	-5.05492	4.83568e-07	0.00322056	0.206144
CALU	-0.0495729	0.343888	0.393461	7.37252	1.67e-13	5.58e-11	5.63e-13		CALU	Normal - Tumor	-0.304495	0.0412021	1498	-7.39028	2.42493e-13	1.615e-09	0.107075
CCIN	-0.126282	0.386026	0.512309	9.64823	0	0	0		CCIN	Normal - Tumor	-0.0023505	0.000259272	1498	-9.06575	3.77094e-19	2.51144e-15	0.110969
CD248	0.18336	0.635891	0.45253	10.221	0	0	0		CD248	Normal - Tumor	-0.115063	0.0227447	1498	-5.05887	4.73826e-07	0.00315568	0.322455
CD276	-0.0359676	0.233611	0.269579	4.94963	7.44e-07	0.000247605	1.39e-06		CD276	Normal - Tumor	-0.0741691	0.0140138	1498	-5.29256	1.38526e-07	0.000922586	0.0536494
CDH11	0.449141	0.711677	0.262536	7.35159	1.96e-13	6.52e-11	6.46e-13		CDH11	Normal - Tumor	-0.0591443	0.00741386	1498	-7.97753	2.94107e-15	1.95875e-11	0.415121
CHSY3	0.020916	0.439195	0.418279	8.13495	4.44e-16	1.48e-13	1.85e-15		CHSY3	Normal - Tumor	-0.00972956	0.00125907	1498	-7.72755	1.99599e-14	1.32933e-10	0.13097
CLMP	0.0819797	0.641066	0.559086	12.2448	0	0	0		CLMP	Normal - Tumor	-0.0511047	0.00706339	1498	-7.23515	7.39539e-13	4.92533e-09	0.165362
CMTM3	0.413087	0.644768	0.231681	5.90663	3.49e-09	1.16e-06	7.75e-09		CMTM3	Normal - Tumor	-0.0925495	0.0113023	1498	-8.18858	5.59805e-16	3.7283e-12	0.312177
COL10A1	0.292681	0.697797	0.405116	10.1435	0	0	0		COL10A1	Normal - Tumor	-0.341239	0.0160369	1498	-21.2784	5.29667e-88	3.52759e-84	0.508749
COL11A1	-0.0304176	0.620784	0.651202	13.67	0	0	0		COL11A1	Normal - Tumor	-0.295727	0.0139433	1498	-21.2093	1.64223e-87	1.09372e-83	0.49887
COL12A1	0.391884	0.587496	0.195612	4.69347	2.69e-06	0.000894455	4.83e-06		COL12A1	Normal - Tumor	-0.334548	0.0223003	1498	-15.0019	1.67463e-47	1.1153e-43	0.391353
COL15A1	0.131059	0.676899	0.54584	12.4929	0	0	0		COL15A1	Normal - Tumor	-0.141728	0.011617	1498	-12.2	1.04654e-32	6.96995e-29	0.389296
COL1A1	0.148016	0.688699	0.540682	12.5799	0	0	0		COL1A1	Normal - Tumor	-7.82462	0.378007	1498	-20.6997	6.45343e-84	4.29799e-80	0.533159
COL1A2	0.270035	0.736883	0.466847	12.0444	0	0	0		COL1A2	Normal - Tumor	-3.81624	0.21574	1498	-17.689	9.75275e-64	6.49533e-60	0.502378
COL3A1	0.106367	0.673719	0.567352	12.8398	0	0	0		COL3A1	Normal - Tumor	-7.32432	0.41713	1498	-17.5588	6.56239e-63	4.37055e-59	0.476398
COL4A1	0.163359	0.571656	0.408297	8.76414	0	0	0		COL4A1	Normal - Tumor	-0.285204	0.0600721	1498	-4.74769	2.25416e-06	0.0150127	0.271764
COL5A1	0.162118	0.724807	0.562689	13.6236	0	0	0		COL5A1	Normal - Tumor	-0.610139	0.0323171	1498	-18.8797	1.72638e-71	1.14977e-67	0.535773
COL5A2	0.263668	0.665962	0.402293	9.63599	0	0	0		COL5A2	Normal - Tumor	-0.603406	0.0372005	1498	-16.2204	1.23444e-54	8.22139e-51	0.461828
COL6A3	0.0946442	0.759982	0.665338	16.281	0	0	0		COL6A3	Normal - Tumor	-0.660027	0.0372734	1498	-17.7077	7.41044e-64	4.93536e-60	0.56729
COL8A1	0.257046	0.737469	0.480423	12.3197	0	0	0		COL8A1	Normal - Tumor	-0.17469	0.0128064	1498	-13.6409	5.05959e-40	3.36968e-36	0.398085
COL8A2	0.201721	0.675734	0.474013	11.1406	0	0	0		COL8A2	Normal - Tumor	-0.103585	0.00669681	1498	-15.4679	3.49467e-50	2.32745e-46	0.38267
COLEC12	0.12092	0.617879	0.496959	10.84	0	0	0		COLEC12	Normal - Tumor	-0.0424174	0.00747545	1498	-5.67422	1.66978e-08	0.000111208	0.175981
CPXM1	0.168668	0.551663	0.382995	8.13783	4.44e-16	1.48e-13	1.85e-15		CPXM1	Normal - Tumor	-0.0797543	0.0139342	1498	-5.72364	1.25736e-08	8.37404e-05	0.15686
CPZ	0.415582	0.656103	0.240521	6.20718	5.39e-10	1.8e-07	1.33e-09		CPZ	Normal - Tumor	-0.0363414	0.00555798	1498	-6.5386	8.49434e-11	5.65723e-07	0.279319
CSF1R	-0.253428	0.60737	0.860798	17.4114	0	0	0		CSF1R	Normal - Tumor	-0.203239	0.01506	1498	-13.4953	2.96591e-39	1.9753e-35	0.209907
CTGF	0.159817	0.636197	0.476379	10.6685	0	0	0		CTGF	Normal - Tumor	-0.644442	0.127652	1498	-5.04842	5.00022e-07	0.00333015	0.298512
CTHRC1	0.265495	0.539349	0.273854	5.98362	2.18e-09	7.27e-07	4.91e-09		CTHRC1	Normal - Tumor	-0.526364	0.0361748	1498	-14.5506	5.79799e-45	3.86146e-41	0.367422
CTSK	0.478275	0.681858	0.203583	5.6333	1.77e-08	5.89e-06	3.77e-08		CTSK	Normal - Tumor	-0.507883	0.0427573	1498	-11.8783	3.66329e-31	2.43975e-27	0.414777
DCN	0.715354	0.563756	-0.151598	4.69225	2.7e-06	0.000899829	4.84e-06		DCN	Normal - Tumor	0.919994	0.0594836	1498	15.4663	3.56701e-50	2.37563e-46	0.119526
DKK3	0.617383	0.411477	-0.205906	5.11923	3.07e-07	0.000102162	5.94e-07		DKK3	Normal - Tumor	0.275522	0.0262764	1498	10.4855	7.14087e-25	4.75582e-21	0.119934
EMILIN1	0.202557	0.728122	0.525564	12.9946	0	0	0		EMILIN1	Normal - Tumor	-0.206558	0.0358769	1498	-5.7574	1.03448e-08	6.88965e-05	0.445305
F13A1	-0.0719937	0.579167	0.651161	13.2476	0	0	0		F13A1	Normal - Tumor	-0.190443	0.0237778	1498	-8.00929	2.29699e-15	1.5298e-11	0.136101
FAM198B	-0.0835174	0.582933	0.666451	13.5598	0	0	0		FAM198B	Normal - Tumor	-0.0631649	0.00928418	1498	-6.80349	1.47162e-11	9.801e-08	0.0944395
FAP	0.316964	0.682044	0.365079	9.11665	0	0	0		FAP	Normal - Tumor	-0.0549143	0.0039461	1498	-13.9161	1.71722e-41	1.14367e-37	0.422146
FBN1	0.344343	0.756382	0.412039	11.3574	0	0	0		FBN1	Normal - Tumor	-0.0912833	0.00891182	1498	-10.243	7.61862e-24	5.074e-20	0.461818
FBXL7	0.721617	0.435681	-0.285936	8.02312	1.11e-15	3.7e-13	4.35e-15		FBXL7	Normal - Tumor	0.0300833	0.00392175	1498	7.67088	3.05787e-14	2.03654e-10	0.0567533
FN1	0.40293	0.78077	0.37784	11.2039	0	0	0		FN1	Normal - Tumor	-2.39104	0.230447	1498	-10.3757	2.098e-24	1.39727e-20	0.332687
FNDC1	0.35738	0.64918	0.2918	7.22606	4.97e-13	1.66e-10	1.53e-12		FNDC1	Normal - Tumor	-0.151124	0.0109369	1498	-13.8178	5.78272e-41	3.85129e-37	0.322354
GALNT15	0.230898	0.562095	0.331197	7.23963	4.5e-13	1.5e-10	1.4e-12		GALNT15	Normal - Tumor	0.0462592	0.00561378	1498	8.24031	3.70617e-16	2.46831e-12	0.281829
GAS7	0.157767	0.700087	0.54232	12.7968	0	0	0		GAS7	Normal - Tumor	-0.0209423	0.0041062	1498	-5.10016	3.82672e-07	0.0025486	0.370961
GGT5	-0.130719	0.581604	0.712323	14.3862	0	0	0		GGT5	Normal - Tumor	-0.0766296	0.00769681	1498	-9.95603	1.17876e-22	7.85056e-19	0.16512
GPX8	0.106657	0.465782	0.359125	7.18278	6.83e-13	2.27e-10	2.07e-12		GPX8	Normal - Tumor	-0.0492845	0.00585764	1498	-8.41372	9.14394e-17	6.08987e-13	0.214133
GREM1	0.101353	0.571867	0.470514	9.91032	0	0	0		GREM1	Normal - Tumor	-0.0849035	0.00650968	1498	-13.0426	6.59597e-37	4.39292e-33	0.324998
INHBA	0.226394	0.607542	0.381148	8.57423	0	0	0		INHBA	Normal - Tumor	-0.0933742	0.00888779	1498	-10.5059	5.84113e-25	3.89019e-21	0.291989
ITGA11	0.430093	0.700274	0.270181	7.36743	1.74e-13	5.79e-11	5.79e-13		ITGA11	Normal - Tumor	-0.0860405	0.00427479	1498	-20.1274	6.14398e-80	4.09189e-76	0.520989
ITGA3	0.0451911	0.362259	0.317068	6.03846	1.56e-09	5.18e-07	3.57e-09		ITGA3	Normal - Tumor	-0.32224	0.052986	1498	-6.08161	1.50756e-09	1.00403e-05	0.0777856
ITGB1	0.259472	0.490631	0.231159	4.90193	9.49e-07	0.000316015	1.76e-06		ITGB1	Normal - Tumor	-0.36168	0.0505337	1498	-7.1572	1.28471e-12	8.55615e-09	0.198475
KIF26B	-0.15834	0.536325	0.694665	13.7054	0	0	0		KIF26B	Normal - Tumor	-0.0346177	0.00276	1498	-12.5426	2.18156e-34	1.45292e-30	0.241031
LAMA2	0.242894	0.568104	0.32521	7.1695	7.53e-13	2.51e-10	2.26e-12		LAMA2	Normal - Tumor	0.0600247	0.0113388	1498	5.29374	1.37657e-07	0.000916794	0.218346
LAMA4	0.466722	0.764846	0.298124	9.0672	0	0	0		LAMA4	Normal - Tumor	0.0393297	0.00744063	1498	5.2858	1.4365e-07	0.000956707	0.470219
LGALS1	0.144175	0.51117	0.366995	7.57155	3.69e-14	1.23e-11	1.35e-13		LGALS1	Normal - Tumor	-1.57501	0.280356	1498	-5.6179	2.30082e-08	0.000153235	0.107413
LOXL2	0.338179	0.56189	0.223711	5.12246	3.02e-07	0.000100424	5.87e-07		LOXL2	Normal - Tumor	-0.14392	0.0180883	1498	-7.95651	3.46199e-15	2.30569e-11	0.162012
LRP2	-0.514202	0.0667501	0.580952	11.4763	0	0	0		LRP2	Normal - Tumor	-0.0177922	0.00359217	1498	-4.95307	8.13321e-07	0.00541672	-0.000984248
LRRC15	0.282013	0.669722	0.387709	9.40053	0	0	0		LRRC15	Normal - Tumor	-0.131828	0.00704054	1498	-18.7241	1.85604e-70	1.23612e-66	0.466059
MFAP4	0.750807	0.591573	-0.159234	5.32415	1.01e-07	3.38e-05	2.03e-07		MFAP4	Normal - Tumor	4.10407	0.154728	1498	26.5244	2.07497e-127	1.38193e-123	0.141455
MICAL2	-0.0884821	0.610005	0.698487	14.4095	0	0	0		MICAL2	Normal - Tumor	-0.0800601	0.0073096	1498	-10.9527	6.55463e-27	4.36538e-23	0.200878
MMP11	0.240075	0.460016	0.219941	4.56103	5.09e-06	0.00169509	9.02e-06		MMP11	Normal - Tumor	-0.89772	0.0633117	1498	-14.1794	6.43542e-43	4.28599e-39	0.308428
MMP14	0.247545	0.494861	0.247316	5.23312	1.67e-07	5.55e-05	3.28e-07		MMP14	Normal - Tumor	-0.866551	0.0774302	1498	-11.1914	5.58766e-28	3.72138e-24	0.316272
MMP24	-0.182889	0.189947	0.372836	6.81509	9.42e-12	3.14e-09	2.59e-11		MMP24	Normal - Tumor	-0.0370598	0.00801872	1498	-4.62165	4.13382e-06	0.0275312	0.0128515
MMP25	-0.194543	0.227763	0.422306	7.74781	9.33e-15	3.11e-12	3.53e-14		MMP25	Normal - Tumor	-0.0905433	0.00977211	1498	-9.26548	6.52968e-20	4.34877e-16	0.00914506
MMP8	-0.210752	0.210648	0.4214	7.72837	1.09e-14	3.62e-12	4.07e-14		MMP8	Normal - Tumor	-0.0260177	0.00441032	1498	-5.89927	4.50605e-09	3.00103e-05	0.0210419
MRGPRF	0.416508	0.656338	0.23983	6.19439	5.85e-10	1.95e-07	1.43e-09		MRGPRF	Normal - Tumor	0.0371592	0.00665852	1498	5.58069	2.83903e-08	0.00018908	0.0915236
MRVI1	0.390475	0.705527	0.315052	8.41581	0	0	0		MRVI1	Normal - Tumor	0.0234087	0.00360093	1498	6.50073	1.0858e-10	7.23145e-07	0.472584
MSN	0.0334311	0.411471	0.378039	7.29714	2.94e-13	9.79e-11	9.48e-13		MSN	Normal - Tumor	-0.371538	0.0709606	1498	-5.23583	1.8758e-07	0.00124929	0.109461
MSRB3	0.590817	0.71431	0.123492	3.92026	8.85e-05	0.0294552	0.000143684		MSRB3	Normal - Tumor	0.0420579	0.00524543	1498	8.01801	2.14594e-15	1.42919e-11	0.415537
MXRA5	0.186842	0.609866	0.423024	9.38742	0	0	0		MXRA5	Normal - Tumor	-0.285434	0.0207332	1498	-13.767	1.08084e-40	7.19842e-37	0.330422
MXRA7	0.535209	0.221349	-0.31386	6.7264	1.74e-11	5.79e-09	4.63e-11		MXRA7	Normal - Tumor	0.0562178	0.00928735	1498	6.05316	1.79194e-09	1.19343e-05	0.0442616
MYL9	0.420079	0.656278	0.236199	6.11429	9.7e-10	3.23e-07	2.29e-09		MYL9	Normal - Tumor	0.434134	0.0792319	1498	5.47928	5.0028e-08	0.000333186	0.278159
NBL1	0.732739	0.586547	-0.146193	4.73724	2.17e-06	0.00072143	3.96e-06		NBL1	Normal - Tumor	0.543996	0.0493281	1498	11.0281	3.02634e-27	2.01554e-23	0.358436
NID2	0.402206	0.686344	0.284138	7.49219	6.77e-14	2.26e-11	2.4e-13		NID2	Normal - Tumor	-0.0231061	0.0037266	1498	-6.20031	7.27238e-10	4.8434e-06	0.366569
NRP2	0.0959582	0.472607	0.376649	7.53617	4.84e-14	1.61e-11	1.73e-13		NRP2	Normal - Tumor	-0.050463	0.00703833	1498	-7.16974	1.17592e-12	7.83162e-09	0.126956
NTM	0.0742688	0.568737	0.494468	10.3196	0	0	0		NTM	Normal - Tumor	-0.028052	0.00576167	1498	-4.86872	1.24201e-06	0.00827175	0.212429
OGN	0.590099	0.429065	-0.161034	3.95748	7.57e-05	0.0252232	0.000124252		OGN	Normal - Tumor	0.147708	0.0146555	1498	10.0787	3.68421e-23	2.45368e-19	0.0180409
OLFML1	0.555592	0.764028	0.208436	6.85365	7.2e-12	2.4e-09	2e-11		OLFML1	Normal - Tumor	0.0524409	0.00437108	1498	11.9972	9.92525e-32	6.61022e-28	0.461619
OLFML2B	0.317934	0.729509	0.411575	10.8089	0	0	0		OLFML2B	Normal - Tumor	-0.116745	0.0105956	1498	-11.0183	3.34611e-27	2.22851e-23	0.399483
P4HA3	0.076514	0.436363	0.359849	7.06464	1.61e-12	5.36e-10	4.7e-12		P4HA3	Normal - Tumor	-0.0142216	0.00208515	1498	-6.82046	1.31251e-11	8.74132e-08	0.136014
PALLD	0.639826	0.32135	-0.318476	7.67272	1.69e-14	5.62e-12	6.24e-14		PALLD	Normal - Tumor	0.142858	0.018211	1498	7.8446	8.19767e-15	5.45965e-11	0.0959115
PCOLCE	0.215901	0.69639	0.48049	11.578	0	0	0		PCOLCE	Normal - Tumor	-0.238193	0.0312795	1498	-7.61499	4.64419e-14	3.09303e-10	0.264029
PDGFRB	0.525266	0.774282	0.249016	8.08136	6.66e-16	2.22e-13	2.64e-15		PDGFRB	Normal - Tumor	0.197387	0.0220796	1498	8.93978	1.12028e-18	7.46105e-15	0.564023
PKD2	0.69188	0.484727	-0.207153	5.82433	5.73e-09	1.91e-06	1.26e-08		PKD2	Normal - Tumor	0.0782355	0.00473092	1498	16.5371	1.49214e-56	9.93763e-53	0.221871
PLEKHO2	0.107159	0.597865	0.490706	10.5183	0	0	0		PLEKHO2	Normal - Tumor	-0.0583381	0.0122819	1498	-4.74992	2.22982e-06	0.0148506	0.214358
PLPP4	0.168637	0.529203	0.360567	7.5652	3.86e-14	1.29e-11	1.4e-13		PLPP4	Normal - Tumor	-0.0347171	0.00215747	1498	-16.0916	7.30718e-54	4.86658e-50	0.369903
PMP22	0.442217	0.700274	0.258057	7.09696	1.28e-12	4.25e-10	3.76e-12		PMP22	Normal - Tumor	0.193192	0.0303092	1498	6.37403	2.44556e-10	1.62874e-06	0.365746
PODN	0.514702	0.686731	0.172029	4.92521	8.43e-07	0.00028062	1.57e-06		PODN	Normal - Tumor	0.189636	0.0167255	1498	11.3382	1.20259e-28	8.00926e-25	0.326291
PODNL1	0.256532	0.443738	0.187206	3.87465	0.000106779	0.0355574	0.000172609		PODNL1	Normal - Tumor	-0.0259027	0.00558757	1498	-4.63577	3.86515e-06	0.0257419	0.0675371
POSTN	0.313036	0.647673	0.334637	8.0818	6.66e-16	2.22e-13	2.64e-15		POSTN	Normal - Tumor	-0.841472	0.0610658	1498	-13.7797	9.23686e-41	6.15175e-37	0.391118
PTGIR	0.352235	0.59599	0.243755	5.76117	8.35e-09	2.78e-06	1.82e-08		PTGIR	Normal - Tumor	0.165293	0.0151758	1498	10.8919	1.2195e-26	8.12186e-23	0.204765
PXDN	0.320913	0.530572	0.209659	4.66578	3.07e-06	0.00102379	5.47e-06		PXDN	Normal - Tumor	-0.110437	0.0163748	1498	-6.74433	2.18877e-11	1.45772e-07	0.192075
RAB23	0.621085	0.303031	-0.318055	7.47744	7.57e-14	2.52e-11	2.63e-13		RAB23	Normal - Tumor	0.0184619	0.00322055	1498	5.73254	1.1944e-08	7.9547e-05	0.102327
RAB31	0.075545	0.572132	0.496587	10.3874	0	0	0		RAB31	Normal - Tumor	-0.184006	0.0168716	1498	-10.9063	1.05306e-26	7.0134e-23	0.259574
RCN3	0.169954	0.47328	0.303326	6.19035	6e-10	2e-07	1.46e-09		RCN3	Normal - Tumor	-0.147341	0.0255776	1498	-5.76053	1.01588e-08	6.76577e-05	0.132953
RTL3	0.278637	0.491148	0.212511	4.54098	5.6e-06	0.00186454	9.81e-06		RTL3	Normal - Tumor	0.000634027	0.000131397	1498	4.82527	1.54073e-06	0.0102613	0.299275
RUNX1	-0.0547031	0.457055	0.511758	9.9058	0	0	0		RUNX1	Normal - Tumor	-0.0439989	0.00514023	1498	-8.55971	2.75937e-17	1.83774e-13	0.148578
RUNX2	0.255207	0.442529	0.187322	3.8731	0.00010746	0.0357842	0.00017287		RUNX2	Normal - Tumor	-0.0140623	0.00250972	1498	-5.60314	2.50129e-08	0.000166586	0.113119
SCARF2	0.390795	0.67172	0.280925	7.24649	4.28e-13	1.42e-10	1.34e-12		SCARF2	Normal - Tumor	0.0518691	0.00775674	1498	6.68697	3.20666e-11	2.13563e-07	0.359082
SFRP4	0.406603	0.588232	0.181629	4.39747	1.1e-05	0.00364701	1.87e-05		SFRP4	Normal - Tumor	-0.183369	0.0264634	1498	-6.92914	6.26801e-12	4.17449e-08	0.259849
SH3PXD2B	0.0378621	0.48646	0.448598	8.9157	0	0	0		SH3PXD2B	Normal - Tumor	-0.061989	0.00770329	1498	-8.04708	1.70967e-15	1.13864e-11	0.282674
SPARC	0.433332	0.749259	0.315927	9.16391	0	0	0		SPARC	Normal - Tumor	-2.82203	0.22271	1498	-12.6713	4.9875e-35	3.32167e-31	0.517759
ST3GAL2	0.0409631	0.561721	0.520758	10.7371	0	0	0		ST3GAL2	Normal - Tumor	-0.0156373	0.00176972	1498	-8.83606	2.71856e-18	1.81056e-14	0.216042
SULF1	0.41375	0.580305	0.166556	4.02483	5.7e-05	0.0189864	9.45e-05		SULF1	Normal - Tumor	-0.317878	0.0197842	1498	-16.0672	1.02198e-53	6.80641e-50	0.424503
TCF4	0.523764	0.260575	-0.26319	5.68667	1.3e-08	4.31e-06	2.8e-08		TCF4	Normal - Tumor	0.0274294	0.00322992	1498	8.49228	4.80963e-17	3.20321e-13	0.0498376
TGFB1I1	0.364548	0.64623	0.281682	6.98536	2.84e-12	9.46e-10	8.02e-12		TGFB1I1	Normal - Tumor	0.0281337	0.00615993	1498	4.56721	5.3474e-06	0.0356137	0.413887
TGFBR2	0.109803	0.580873	0.471069	9.99957	0	0	0		TGFBR2	Normal - Tumor	-0.165009	0.0344929	1498	-4.78387	1.88893e-06	0.0125802	0.172093
THBS2	0.261869	0.715964	0.454095	11.4027	0	0	0		THBS2	Normal - Tumor	-0.675528	0.0356804	1498	-18.9328	7.66974e-72	5.10804e-68	0.539558
THY1	0.21802	0.661105	0.443085	10.3549	0	0	0		THY1	Normal - Tumor	-0.223544	0.0180296	1498	-12.3987	1.12056e-33	7.46292e-30	0.46226
TIMP1	-0.100353	0.454131	0.554483	10.6689	0	0	0		TIMP1	Normal - Tumor	-4.22613	0.5301	1498	-7.97233	3.06232e-15	2.03951e-11	0.060362
TIMP3	0.429764	0.734396	0.304632	8.64589	0	0	0		TIMP3	Normal - Tumor	1.40144	0.196343	1498	7.13772	1.47365e-12	9.81452e-09	0.382641
TIMP4	-0.195635	0.0242311	0.219867	4.01814	5.87e-05	0.0195332	9.67e-05		TIMP4	Normal - Tumor	-0.0303886	0.00505889	1498	-6.00698	2.36846e-09	1.5774e-05	-0.000539356
VCAN	0.0522228	0.682792	0.630569	14.1279	0	0	0		VCAN	Normal - Tumor	-0.295024	0.019413	1498	-15.1972	1.28176e-48	8.53654e-45	0.445666
WISP1	-0.232163	0.493099	0.725262	14.0297	0	0	0		WISP1	Normal - Tumor	-0.116859	0.0121282	1498	-9.63525	2.32802e-21	1.55046e-17	0.107718
ZCCHC24	0.554067	0.730216	0.176149	5.50909	3.61e-08	1.2e-05	7.46e-08		ZCCHC24	Normal - Tumor	0.0382153	0.00514016	1498	7.43466	1.75579e-13	1.16935e-09	0.412262
ZNF469	-0.1641	0.505089	0.669189	13.0378	0	0	0		ZNF469	Normal - Tumor	-0.0149256	0.00114007	1498	-13.0918	3.69379e-37	2.46007e-33	0.249007
